# Supplementary material for: Phospholyl and Arsolyl Triple-Decker Sandwich Complexes of Europium(II) and Strontium(II)
Source: JACS Au. 2024 Jun 6;4(6):2343–50. doi: 10.1021/jacsau.4c00300 (PMC11200235; doi:10.1021/jacsau.4c00300)
Supplement: Supplementary file 2 — au4c00300_si_002.cif [file au4c00300_si_002.cif]

data_ns276n
_audit_creation_date               2023-10-26
_audit_creation_method
;
Olex2 1.5
(compiled 2023.08.24 svn.re1ec1418 for OlexSys, GUI svn.r6817)
;
_shelx_SHELXL_version_number       '2019/2'
loop_
  _audit_author_name
  _audit_author_address
 'Roesky, Peter W.'
;
     Karlsruher Institut fuer Technologie (KIT), CS 
      Institut fuer Anorganische Chemie (AOC)
      Engesserstr. 15, Geb. 30.45
      76131 Karlsruhe 
      Bundesrepublik Deutschland
;
 'Sun, Xiaofei'
;
     Karlsruher Institut fuer Technologie (KIT), CS
      Institut fuer Anorganische Chemie (AOC)
      Engesserstr. 15, Geb. 30.45
      76131 Karlsruhe 
      Bundesrepublik Deutschland
;

_audit_contact_author
;
      Prof. Dr. Peter W. Roesky
      Karlsruher Institut fuer Technologie (KIT), CS
      Institut fuer Anorganische Chemie (AOC)
      Lehrstuhl fuer Anorganische Funktionsmaterialien
      Engesserstr. 15, Geb. 30.45
      76131 Karlsruhe 
      Bundesrepublik Deutschland
;
_audit_contact_author_address      ?
_audit_contact_author_email        ?
_audit_contact_author_fax          '+49 721 60844854'
_audit_contact_author_name         ''
_audit_contact_author_phone        ?
_audit_contact_letter
;
;
_publ_contact_author_id_orcid      ?
_publ_requested_coeditor_name
;
;
#==============================================================================
_publ_requested_journal            'JACS Au'
_publ_section_abstract
;
;
_publ_section_comment
;
;
_publ_section_experimental
;
;
_publ_section_figure_captions
;
;
_publ_section_references
;
Dolomanov, O.V., Bourhis, L.J., Gildea, R.J, Howard, J.A.K. & Puschmann, H.
 (2009), J. Appl. Cryst. 42, 339-341.

Sheldrick, G.M. (2015). Acta Cryst. A71, 3-8.

Sheldrick, G.M. (2015). Acta Cryst. C71, 3-8.
;
_publ_section_title
;
;
#===================================================
_chemical_name_common              ?
_chemical_name_systematic          ?
_chemical_formula_moiety           'C44 H72 Eu2 O2 P2'
_chemical_formula_sum              'C44 H72 Eu2 O2 P2'
_chemical_formula_weight           998.87
_chemical_melting_point            ?
loop_
  _atom_type_symbol
  _atom_type_description
  _atom_type_scat_dispersion_real
  _atom_type_scat_dispersion_imag
  _atom_type_scat_source
 'C' 'C' 0.0033 0.0016 'International Tables Vol C Tables 4.2.6.8 and 6.1.1.4'
 'H' 'H' 0.0000 0.0000 'International Tables Vol C Tables 4.2.6.8 and 6.1.1.4'
 'Eu' 'Eu' -0.1578 3.6682
 'International Tables Vol C Tables 4.2.6.8 and 6.1.1.4'
 'O' 'O' 0.0106 0.0060 'International Tables Vol C Tables 4.2.6.8 and 6.1.1.4'
 'P' 'P' 0.1023 0.0942 'International Tables Vol C Tables 4.2.6.8 and 6.1.1.4'

_shelx_space_group_comment
;
The symmetry employed for this shelxl refinement is uniquely defined
by the following loop, which should always be used as a source of
symmetry information in preference to the above space-group names.
They are only intended as comments.
;
_space_group_crystal_system        'monoclinic'
_space_group_IT_number             14
_space_group_name_H-M_alt          'P 1 21/c 1'
_space_group_name_Hall             '-P 2ybc'
loop_
  _space_group_symop_operation_xyz
 'x, y, z'
 '-x, y+1/2, -z+1/2'
 '-x, -y, -z'
 'x, -y-1/2, z-1/2'

_cell_length_a                     15.6471(15)
_cell_length_b                     14.9837(10)
_cell_length_c                     19.910(2)
_cell_angle_alpha                  90
_cell_angle_beta                   110.340(9)
_cell_angle_gamma                  90
_cell_volume                       4377.0(8)
_cell_formula_units_Z              4
_cell_measurement_reflns_used      22238
_cell_measurement_temperature      100
_cell_measurement_theta_max        30.00
_cell_measurement_theta_min        1.94
_shelx_estimated_absorpt_T_max     0.933
_shelx_estimated_absorpt_T_min     0.884
_exptl_absorpt_coefficient_mu      2.946
_exptl_absorpt_correction_T_max    0.9436
_exptl_absorpt_correction_T_min    0.4263
_exptl_absorpt_correction_type     multi-scan
_exptl_absorpt_process_details
;
STOE X-Red32, absorption correction by Gaussian integration, analogous to
P. Coppens, "The Evaluation of Absorption and Extinction in Single-Crystal
Structure Analysis", published in: F. R. Ahmed (Editor), "Crystallographic
Computing", Munksgaard, Copenhagen (1970), 255 - 270.
Afterwards scaling of reflection intensities was performed within STOE LANA.
J. Koziskova, F. Hahn, J. Richter, J. Kozisek, "Comparison of different
absorption corrections on the model structure of tetrakis(\m~2~-acetato)-
diaqua-di-copper(II)", Acta Chimica Slovaca, vol. 9, no. 2, 2016, pp. 136 - 140.
;
_exptl_absorpt_special_details     ?
_exptl_crystal_colour              yellow
_exptl_crystal_colour_primary      yellow
_exptl_crystal_density_diffrn      1.516
_exptl_crystal_density_meas        ?
_exptl_crystal_density_method      'not measured'
_exptl_crystal_description         prism
_exptl_crystal_F_000               2032
loop_
  _exptl_crystal_face_index_h
  _exptl_crystal_face_index_k
  _exptl_crystal_face_index_l
  _exptl_crystal_face_perp_dist
 -5 4 2 0.0290
 2 -2 -1 0.0140
 -2 -2 1 0.0160
 3 3 -2 0.0190
 0 0 -1 0.0140
 0 0 1 0.0100

_exptl_crystal_size_max            0.043
_exptl_crystal_size_mid            0.034
_exptl_crystal_size_min            0.024
_exptl_transmission_factor_max     ?
_exptl_transmission_factor_min     ?
_diffrn_reflns_av_R_equivalents    0.0493
_diffrn_reflns_av_unetI/netI       0.0731
_diffrn_reflns_Laue_measured_fraction_full  0.995
_diffrn_reflns_Laue_measured_fraction_max  0.994
_diffrn_reflns_limit_h_max         19
_diffrn_reflns_limit_h_min         -15
_diffrn_reflns_limit_k_max         18
_diffrn_reflns_limit_k_min         -18
_diffrn_reflns_limit_l_max         24
_diffrn_reflns_limit_l_min         -24
_diffrn_reflns_number              22065
_diffrn_reflns_point_group_measured_fraction_full  0.995
_diffrn_reflns_point_group_measured_fraction_max  0.994
_diffrn_reflns_theta_full          25.242
_diffrn_reflns_theta_max           25.999
_diffrn_reflns_theta_min           1.943
_diffrn_ambient_temperature        100
_diffrn_detector                   'EIGER2 1M CDTE'
_diffrn_detector_area_resol_mean   13.33
_diffrn_measured_fraction_theta_full  0.995
_diffrn_measured_fraction_theta_max  0.994
_diffrn_measurement_details
;
 242 frames, detector distance = 40 mm
;
_diffrn_measurement_device         'Eulerian 4-circle diffractometer'
_diffrn_measurement_device_type    'STOE STADIVARI'
_diffrn_measurement_method         'rotation method, \w scans'
_diffrn_radiation_collimation      '1.2 0.6 mm diameter'
_diffrn_radiation_monochromator    'Graded multilayer mirror'
_diffrn_radiation_polarisn_norm    270
_diffrn_radiation_probe            x-ray
_diffrn_radiation_type             'Mo K\a'
_diffrn_radiation_wavelength       0.71073
_diffrn_source                     Axo_Mo
_diffrn_source_current             0.830
_diffrn_source_power               0.050
_diffrn_source_voltage             60
_reflns_Friedel_coverage           0.000
_reflns_Friedel_fraction_full      .
_reflns_Friedel_fraction_max       .
_reflns_number_gt                  6132
_reflns_number_total               8573
_reflns_special_details
;
 Reflections were merged by SHELXL according to the crystal
 class for the calculation of statistics and refinement.
 
 _reflns_Friedel_fraction is defined as the number of unique
 Friedel pairs measured divided by the number that would be
 possible theoretically, ignoring centric projections and
 systematic absences.
;
_reflns_threshold_expression       'I > 2\s(I)'
_computing_cell_refinement         'X-Area Recipe 1.33.0.0 (STOE, 2015)'
_computing_data_collection         'X-Area Pilatus3_SV 1.31.150.0 (STOE, 2018)'
_computing_data_reduction
;
X-Area Integrate 1.73.1.0 (STOE, 2018)
X-Area LANA 1.73.2.0 (STOE, 2018)
;
_computing_molecular_graphics      'Olex2 1.5 (Dolomanov et al., 2009)'
_computing_publication_material    'Olex2 1.5 (Dolomanov et al., 2009)'
_computing_structure_refinement    'SHELXL 2019/2 (Sheldrick, 2015)'
_computing_structure_solution      'SHELXT  (Sheldrick, 2015)'
_refine_diff_density_max           1.428
_refine_diff_density_min           -1.174
_refine_diff_density_rms           0.185
_refine_ls_extinction_coef         .
_refine_ls_extinction_method       none
_refine_ls_goodness_of_fit_ref     1.120
_refine_ls_hydrogen_treatment      constr
_refine_ls_matrix_type             full
_refine_ls_number_parameters       467
_refine_ls_number_reflns           8573
_refine_ls_number_restraints       6
_refine_ls_R_factor_all            0.0874
_refine_ls_R_factor_gt             0.0484
_refine_ls_restrained_S_all        1.120
_refine_ls_shift/su_max            0.001
_refine_ls_shift/su_mean           0.000
_refine_ls_structure_factor_coef   Fsqd
_refine_ls_weighting_details      
 'w=1/[\s^2^(Fo^2^)+(0.0292P)^2^+27.4094P] where P=(Fo^2^+2Fc^2^)/3'
_refine_ls_weighting_scheme        calc
_refine_ls_wR_factor_gt            0.0911
_refine_ls_wR_factor_ref           0.1041
_refine_special_details            ?
_olex2_refinement_description
;
1. Fixed Uiso
 At 1.2 times of:
  All C(H) groups, All C(H,H) groups
 At 1.5 times of:
  All C(H,H,H) groups
2. Uiso/Uaniso restraints and constraints
Uanis(C27) \\sim Ueq: with sigma of 0.01 and sigma for terminal atoms of 0.02
3.a Secondary CH2 refined with riding coordinates:
 C15(H15A,H15B), C16(H16A,H16B), C17(H17A,H17B), C18(H18A,H18B), C41(H41A,
 H41B), C42(H42A,H42B), C43(H43A,H43B), C44(H44A,H44B)
3.b Aromatic/amide H refined with riding coordinates:
 C19(H19), C20(H20), C21(H21), C22(H22), C23(H23), C24(H24), C25(H25), C26(H26)
3.c Idealised Me refined as rotating group:
 C6(H6A,H6B,H6C), C7(H7A,H7B,H7C), C8(H8A,H8B,H8C), C9(H9A,H9B,H9C), C10(H10A,
 H10B,H10C), C12(H12A,H12B,H12C), C13(H13A,H13B,H13C), C14(H14A,H14B,H14C),
 C32(H32A,H32B,H32C), C33(H33A,H33B,H33C), C34(H34A,H34B,H34C), C35(H35A,H35B,
 H35C), C36(H36A,H36B,H36C), C38(H38A,H38B,H38C), C39(H39A,H39B,H39C), C40(H40A,
 H40B,H40C)
;
_atom_sites_solution_hydrogens     geom
_atom_sites_solution_primary       dual
_atom_sites_solution_secondary     ?
loop_
  _atom_site_label
  _atom_site_type_symbol
  _atom_site_fract_x
  _atom_site_fract_y
  _atom_site_fract_z
  _atom_site_U_iso_or_equiv
  _atom_site_adp_type
  _atom_site_occupancy
  _atom_site_site_symmetry_order
  _atom_site_calc_flag
  _atom_site_refinement_flags_posn
  _atom_site_refinement_flags_adp
  _atom_site_refinement_flags_occupancy
  _atom_site_disorder_assembly
  _atom_site_disorder_group
 Eu1 Eu 0.62526(2) -0.03039(2) 0.71602(2) 0.01488(10) Uani 1 1 d . . . . .
 P1 P 0.50000(12) -0.16250(13) 0.75429(10) 0.0148(4) Uani 1 1 d . . . . .
 O1 O 0.4644(3) 0.0306(4) 0.6483(3) 0.0222(12) Uani 1 1 d . . . . .
 C1 C 0.5569(5) -0.2087(5) 0.7000(4) 0.0167(16) Uani 1 1 d . . . . .
 C2 C 0.6517(5) -0.2185(5) 0.7391(4) 0.0181(16) Uani 1 1 d . . . . .
 C3 C 0.6772(5) -0.1860(4) 0.8104(4) 0.0160(16) Uani 1 1 d . . . . .
 C4 C 0.6032(5) -0.1519(5) 0.8278(4) 0.0163(15) Uani 1 1 d . . . . .
 C5 C 0.5057(5) -0.2360(5) 0.6215(4) 0.0212(17) Uani 1 1 d . . . . .
 C6 C 0.5177(6) -0.3347(5) 0.6102(5) 0.034(2) Uani 1 1 d . . . . .
 H6A H 0.582450 -0.347628 0.620486 0.051 Uiso 1 1 calc R U . . .
 H6B H 0.482926 -0.350722 0.560485 0.051 Uiso 1 1 calc R U . . .
 H6C H 0.495611 -0.369606 0.642507 0.051 Uiso 1 1 calc R U . . .
 C7 C 0.4045(5) -0.2149(6) 0.5999(4) 0.0287(19) Uani 1 1 d . . . . .
 H7A H 0.377736 -0.251050 0.628528 0.043 Uiso 1 1 calc R U . . .
 H7B H 0.373958 -0.228569 0.548969 0.043 Uiso 1 1 calc R U . . .
 H7C H 0.396588 -0.151449 0.608199 0.043 Uiso 1 1 calc R U . . .
 C8 C 0.5408(6) -0.1800(5) 0.5707(4) 0.0254(18) Uani 1 1 d . . . . .
 H8A H 0.526707 -0.116843 0.574428 0.038 Uiso 1 1 calc R U . . .
 H8B H 0.510961 -0.200242 0.521273 0.038 Uiso 1 1 calc R U . . .
 H8C H 0.606911 -0.187498 0.584490 0.038 Uiso 1 1 calc R U . . .
 C9 C 0.7194(5) -0.2616(5) 0.7127(5) 0.0248(18) Uani 1 1 d . . . . .
 H9A H 0.697486 -0.259317 0.660217 0.037 Uiso 1 1 calc R U . . .
 H9B H 0.727709 -0.324014 0.728423 0.037 Uiso 1 1 calc R U . . .
 H9C H 0.777737 -0.230070 0.731929 0.037 Uiso 1 1 calc R U . . .
 C10 C 0.7756(5) -0.1950(5) 0.8614(4) 0.0241(18) Uani 1 1 d . . . . .
 H10A H 0.817162 -0.182668 0.835310 0.036 Uiso 1 1 calc R U . . .
 H10B H 0.785917 -0.255746 0.880681 0.036 Uiso 1 1 calc R U . . .
 H10C H 0.786848 -0.152247 0.900768 0.036 Uiso 1 1 calc R U . . .
 C11 C 0.6070(5) -0.1138(5) 0.9001(4) 0.0202(17) Uani 1 1 d . . . . .
 C12 C 0.6471(6) -0.1823(6) 0.9605(4) 0.031(2) Uani 1 1 d . . . . .
 H12A H 0.611611 -0.237667 0.948660 0.047 Uiso 1 1 calc R U . . .
 H12B H 0.644593 -0.158143 1.005504 0.047 Uiso 1 1 calc R U . . .
 H12C H 0.710580 -0.194745 0.965759 0.047 Uiso 1 1 calc R U . . .
 C13 C 0.5098(5) -0.0927(5) 0.8987(4) 0.0227(17) Uani 1 1 d . . . . .
 H13A H 0.480444 -0.050748 0.859771 0.034 Uiso 1 1 calc R U . . .
 H13B H 0.513214 -0.065977 0.944525 0.034 Uiso 1 1 calc R U . . .
 H13C H 0.474166 -0.147923 0.891086 0.034 Uiso 1 1 calc R U . . .
 C14 C 0.6605(5) -0.0274(6) 0.9177(4) 0.0260(18) Uani 1 1 d . . . . .
 H14A H 0.635143 0.015207 0.878476 0.039 Uiso 1 1 calc R U . . .
 H14B H 0.724482 -0.039195 0.924104 0.039 Uiso 1 1 calc R U . . .
 H14C H 0.656592 -0.002345 0.962027 0.039 Uiso 1 1 calc R U . . .
 C15 C 0.4208(5) 0.0734(6) 0.6930(5) 0.0274(19) Uani 1 1 d . . . . .
 H15A H 0.435119 0.137925 0.698396 0.033 Uiso 1 1 calc R U . . .
 H15B H 0.439665 0.045501 0.741054 0.033 Uiso 1 1 calc R U . . .
 C16 C 0.4112(5) 0.0532(6) 0.5766(4) 0.031(2) Uani 1 1 d . . . . .
 H16A H 0.418354 0.007517 0.543067 0.038 Uiso 1 1 calc R U . . .
 H16B H 0.430362 0.111699 0.563621 0.038 Uiso 1 1 calc R U . . .
 C17 C 0.3123(6) 0.0572(7) 0.5733(5) 0.036(2) Uani 1 1 d . . . . .
 H17A H 0.281957 0.111959 0.548492 0.043 Uiso 1 1 calc R U . . .
 H17B H 0.277738 0.004479 0.548057 0.043 Uiso 1 1 calc R U . . .
 C18 C 0.3197(6) 0.0578(6) 0.6517(5) 0.036(2) Uani 1 1 d . . . . .
 H18A H 0.282277 0.106312 0.661023 0.043 Uiso 1 1 calc R U . . .
 H18B H 0.299456 0.000110 0.665309 0.043 Uiso 1 1 calc R U . . .
 Eu2 Eu 0.83535(2) 0.15431(2) 0.70838(2) 0.01479(10) Uani 1 1 d . . . . .
 P2 P 0.99263(12) 0.28943(13) 0.73763(11) 0.0168(4) Uani 1 1 d . . . . .
 O2 O 0.9344(3) 0.0798(4) 0.6452(3) 0.0204(12) Uani 1 1 d . . . . .
 C27 C 0.8856(5) 0.3367(5) 0.6892(4) 0.0180(16) Uani 1 1 d . U . . .
 C28 C 0.8301(5) 0.3425(5) 0.7310(4) 0.0171(15) Uani 1 1 d . . . . .
 C29 C 0.8738(5) 0.3088(5) 0.8029(4) 0.0176(16) Uani 1 1 d . . . . .
 C30 C 0.9623(5) 0.2758(5) 0.8150(4) 0.0152(15) Uani 1 1 d . . . . .
 C31 C 0.8620(5) 0.3700(5) 0.6114(4) 0.0228(18) Uani 1 1 d . . . . .
 C32 C 0.9458(6) 0.3672(7) 0.5887(5) 0.039(2) Uani 1 1 d . . . . .
 H32A H 0.929334 0.389100 0.539423 0.059 Uiso 1 1 calc R U . . .
 H32B H 0.967858 0.305630 0.591283 0.059 Uiso 1 1 calc R U . . .
 H32C H 0.993798 0.405014 0.620755 0.059 Uiso 1 1 calc R U . . .
 C33 C 0.7869(6) 0.3126(6) 0.5592(5) 0.030(2) Uani 1 1 d . . . . .
 H33A H 0.732620 0.313892 0.573134 0.045 Uiso 1 1 calc R U . . .
 H33B H 0.808425 0.251012 0.560660 0.045 Uiso 1 1 calc R U . . .
 H33C H 0.771508 0.336314 0.510581 0.045 Uiso 1 1 calc R U . . .
 C34 C 0.8299(6) 0.4689(6) 0.6055(5) 0.037(2) Uani 1 1 d . . . . .
 H34A H 0.771824 0.472494 0.613876 0.056 Uiso 1 1 calc R U . . .
 H34B H 0.821824 0.491692 0.557575 0.056 Uiso 1 1 calc R U . . .
 H34C H 0.875755 0.504898 0.641462 0.056 Uiso 1 1 calc R U . . .
 C35 C 0.7345(5) 0.3826(5) 0.7080(4) 0.0207(17) Uani 1 1 d . . . . .
 H35A H 0.707853 0.383362 0.655600 0.031 Uiso 1 1 calc R U . . .
 H35B H 0.738083 0.443722 0.726314 0.031 Uiso 1 1 calc R U . . .
 H35C H 0.696250 0.346491 0.727380 0.031 Uiso 1 1 calc R U . . .
 C36 C 0.8275(5) 0.3170(5) 0.8588(4) 0.0237(18) Uani 1 1 d . . . . .
 H36A H 0.761884 0.306934 0.835890 0.035 Uiso 1 1 calc R U . . .
 H36B H 0.838085 0.376853 0.879922 0.035 Uiso 1 1 calc R U . . .
 H36C H 0.852992 0.272365 0.896507 0.035 Uiso 1 1 calc R U . . .
 C37 C 1.0290(5) 0.2391(5) 0.8850(4) 0.0183(16) Uani 1 1 d . . . . .
 C38 C 1.0502(6) 0.3080(6) 0.9452(5) 0.034(2) Uani 1 1 d . . . . .
 H38A H 1.090884 0.281432 0.989843 0.052 Uiso 1 1 calc R U . . .
 H38B H 0.993440 0.326761 0.951353 0.052 Uiso 1 1 calc R U . . .
 H38C H 1.079997 0.359864 0.932905 0.052 Uiso 1 1 calc R U . . .
 C39 C 1.1210(5) 0.2170(6) 0.8775(5) 0.0254(18) Uani 1 1 d . . . . .
 H39A H 1.146425 0.271023 0.863913 0.038 Uiso 1 1 calc R U . . .
 H39B H 1.112325 0.171313 0.840510 0.038 Uiso 1 1 calc R U . . .
 H39C H 1.163144 0.194660 0.923308 0.038 Uiso 1 1 calc R U . . .
 C40 C 0.9942(5) 0.1518(5) 0.9075(4) 0.0240(17) Uani 1 1 d . . . . .
 H40A H 0.984064 0.107167 0.869508 0.036 Uiso 1 1 calc R U . . .
 H40B H 0.936881 0.163306 0.915498 0.036 Uiso 1 1 calc R U . . .
 H40C H 1.039702 0.129361 0.951793 0.036 Uiso 1 1 calc R U . . .
 C41 C 1.0113(5) 0.0382(6) 0.6986(4) 0.0248(18) Uani 1 1 d . . . . .
 H41A H 1.002165 -0.027072 0.699752 0.030 Uiso 1 1 calc R U . . .
 H41B H 1.020423 0.063027 0.746733 0.030 Uiso 1 1 calc R U . . .
 C42 C 1.0913(5) 0.0592(6) 0.6761(5) 0.030(2) Uani 1 1 d . . . . .
 H42A H 1.115835 0.119552 0.692062 0.036 Uiso 1 1 calc R U . . .
 H42B H 1.140612 0.014694 0.694984 0.036 Uiso 1 1 calc R U . . .
 C43 C 1.0497(6) 0.0542(6) 0.5964(5) 0.035(2) Uani 1 1 d . . . . .
 H43A H 1.049293 -0.007998 0.579640 0.042 Uiso 1 1 calc R U . . .
 H43B H 1.083751 0.091965 0.573508 0.042 Uiso 1 1 calc R U . . .
 C44 C 0.9529(7) 0.0889(7) 0.5795(5) 0.041(2) Uani 1 1 d . . . . .
 H44A H 0.948350 0.152090 0.564192 0.049 Uiso 1 1 calc R U . . .
 H44B H 0.909188 0.053151 0.540807 0.049 Uiso 1 1 calc R U . . .
 C19 C 0.6446(5) 0.1489(5) 0.6684(5) 0.0217(17) Uani 1 1 d . . . . .
 H19 H 0.602978 0.195724 0.647322 0.026 Uiso 1 1 calc R U . . .
 C20 C 0.6606(5) 0.0941(5) 0.6168(4) 0.0250(18) Uani 1 1 d . . . . .
 H20 H 0.626755 0.111568 0.569043 0.030 Uiso 1 1 calc R U . . .
 C21 C 0.7165(5) 0.0181(5) 0.6205(4) 0.0233(18) Uani 1 1 d . . . . .
 H21 H 0.708301 -0.006075 0.574550 0.028 Uiso 1 1 calc R U . . .
 C22 C 0.7807(5) -0.0298(5) 0.6757(4) 0.0216(17) Uani 1 1 d . . . . .
 H22 H 0.806309 -0.078042 0.658112 0.026 Uiso 1 1 calc R U . . .
 C23 C 0.8162(5) -0.0235(5) 0.7504(4) 0.0207(17) Uani 1 1 d . . . . .
 H23 H 0.862257 -0.066668 0.771438 0.025 Uiso 1 1 calc R U . . .
 C24 C 0.7997(5) 0.0314(5) 0.8013(4) 0.0205(16) Uani 1 1 d . . . . .
 H24 H 0.838359 0.017325 0.848670 0.025 Uiso 1 1 calc R U . . .
 C25 C 0.7396(5) 0.1030(5) 0.8000(4) 0.0227(18) Uani 1 1 d . . . . .
 H25 H 0.743497 0.122551 0.846379 0.027 Uiso 1 1 calc R U . . .
 C26 C 0.6752(5) 0.1513(5) 0.7439(5) 0.0226(18) Uani 1 1 d . . . . .
 H26 H 0.645425 0.196153 0.761334 0.027 Uiso 1 1 calc R U . . .

loop_
  _atom_site_aniso_label
  _atom_site_aniso_U_11
  _atom_site_aniso_U_22
  _atom_site_aniso_U_33
  _atom_site_aniso_U_23
  _atom_site_aniso_U_13
  _atom_site_aniso_U_12
 Eu1 0.01282(17) 0.01243(18) 0.0199(2) 0.00148(16) 0.00636(14) -0.00180(15)
 P1 0.0137(8) 0.0171(9) 0.0155(10) 0.0015(8) 0.0074(7) -0.0018(7)
 O1 0.017(3) 0.025(3) 0.024(3) 0.000(3) 0.006(2) 0.003(2)
 C1 0.025(4) 0.013(4) 0.017(4) -0.001(3) 0.013(3) -0.005(3)
 C2 0.022(4) 0.012(4) 0.024(4) 0.004(3) 0.012(3) 0.001(3)
 C3 0.016(4) 0.010(3) 0.022(4) 0.006(3) 0.006(3) -0.001(3)
 C4 0.021(4) 0.016(4) 0.013(4) 0.000(3) 0.007(3) 0.000(3)
 C5 0.025(4) 0.017(4) 0.024(4) -0.002(3) 0.012(4) -0.004(3)
 C6 0.055(6) 0.016(4) 0.034(5) -0.012(4) 0.019(5) -0.014(4)
 C7 0.030(4) 0.040(5) 0.017(4) -0.003(4) 0.009(4) -0.007(4)
 C8 0.032(4) 0.028(4) 0.019(4) 0.001(4) 0.012(4) 0.002(4)
 C9 0.030(4) 0.019(4) 0.028(5) 0.002(4) 0.014(4) 0.004(3)
 C10 0.019(4) 0.023(4) 0.028(5) 0.007(4) 0.006(4) 0.001(3)
 C11 0.020(4) 0.026(4) 0.014(4) -0.002(3) 0.006(3) -0.006(3)
 C12 0.036(5) 0.043(5) 0.013(4) 0.006(4) 0.007(4) 0.007(4)
 C13 0.025(4) 0.028(4) 0.021(4) 0.002(4) 0.015(3) -0.001(3)
 C14 0.031(4) 0.028(4) 0.022(4) -0.008(4) 0.014(4) -0.006(4)
 C15 0.032(4) 0.028(4) 0.023(5) 0.000(4) 0.011(4) 0.017(4)
 C16 0.029(4) 0.048(6) 0.020(5) 0.012(4) 0.013(4) 0.019(4)
 C17 0.022(4) 0.050(6) 0.028(5) -0.003(4) 0.001(4) 0.002(4)
 C18 0.028(5) 0.042(5) 0.043(6) -0.006(4) 0.019(4) 0.002(4)
 Eu2 0.01350(17) 0.01288(18) 0.0198(2) -0.00064(16) 0.00800(15) -0.00231(15)
 P2 0.0139(9) 0.0162(10) 0.0221(11) -0.0005(8) 0.0084(8) -0.0037(7)
 O2 0.017(3) 0.031(3) 0.015(3) 0.002(2) 0.009(2) 0.004(2)
 C27 0.023(4) 0.010(3) 0.020(4) -0.003(3) 0.006(3) -0.011(3)
 C28 0.016(3) 0.014(3) 0.021(4) 0.000(3) 0.005(3) -0.001(3)
 C29 0.015(4) 0.017(4) 0.022(4) -0.005(3) 0.007(3) -0.006(3)
 C30 0.021(4) 0.014(4) 0.010(4) -0.001(3) 0.005(3) 0.000(3)
 C31 0.024(4) 0.025(4) 0.017(4) 0.001(3) 0.003(3) -0.001(3)
 C32 0.039(5) 0.060(7) 0.019(5) -0.001(4) 0.011(4) -0.011(5)
 C33 0.034(5) 0.028(5) 0.022(5) -0.001(4) 0.000(4) -0.011(4)
 C34 0.051(6) 0.020(4) 0.028(5) 0.011(4) -0.003(4) -0.008(4)
 C35 0.015(4) 0.019(4) 0.028(5) 0.004(3) 0.008(3) 0.005(3)
 C36 0.019(4) 0.026(4) 0.026(5) -0.006(4) 0.008(3) -0.002(3)
 C37 0.016(4) 0.021(4) 0.019(4) -0.003(3) 0.008(3) -0.008(3)
 C38 0.035(5) 0.033(5) 0.031(5) -0.005(4) 0.006(4) -0.001(4)
 C39 0.013(4) 0.027(4) 0.033(5) 0.005(4) 0.004(3) 0.005(3)
 C40 0.017(4) 0.026(4) 0.027(5) 0.007(4) 0.005(3) -0.004(3)
 C41 0.023(4) 0.031(4) 0.020(4) 0.006(4) 0.007(3) 0.010(4)
 C42 0.019(4) 0.029(5) 0.039(6) -0.003(4) 0.007(4) 0.000(3)
 C43 0.037(5) 0.038(5) 0.040(6) 0.014(4) 0.025(4) 0.013(4)
 C44 0.050(6) 0.060(6) 0.020(5) 0.010(5) 0.020(4) 0.026(5)
 C19 0.014(4) 0.009(3) 0.041(5) 0.005(4) 0.008(3) -0.001(3)
 C20 0.026(4) 0.031(5) 0.015(4) 0.011(4) 0.004(3) -0.010(4)
 C21 0.029(4) 0.022(4) 0.023(4) -0.008(4) 0.014(4) -0.017(3)
 C22 0.021(4) 0.016(4) 0.034(5) -0.008(4) 0.018(4) -0.005(3)
 C23 0.012(3) 0.012(4) 0.039(5) 0.000(4) 0.011(3) 0.002(3)
 C24 0.015(3) 0.023(4) 0.020(4) 0.004(4) 0.002(3) -0.005(3)
 C25 0.026(4) 0.026(4) 0.020(4) -0.003(4) 0.014(4) -0.010(3)
 C26 0.018(4) 0.009(3) 0.049(6) -0.008(4) 0.021(4) -0.002(3)

_geom_special_details
;
 All esds (except the esd in the dihedral angle between two l.s. planes)
 are estimated using the full covariance matrix.  The cell esds are taken
 into account individually in the estimation of esds in distances, angles
 and torsion angles; correlations between esds in cell parameters are only
 used when they are defined by crystal symmetry.  An approximate (isotropic)
 treatment of cell esds is used for estimating esds involving l.s. planes.
;
loop_
  _geom_bond_atom_site_label_1
  _geom_bond_atom_site_label_2
  _geom_bond_distance
  _geom_bond_site_symmetry_2
  _geom_bond_publ_flag
 Eu1 P1 3.0625(19) . ?
 Eu1 O1 2.575(5) . ?
 Eu1 C1 2.854(7) . ?
 Eu1 C2 2.863(7) . ?
 Eu1 C3 2.927(7) . ?
 Eu1 C4 2.986(7) . ?
 Eu1 C19 2.899(7) . ?
 Eu1 C20 2.906(8) . ?
 Eu1 C21 2.841(8) . ?
 Eu1 C22 2.814(7) . ?
 Eu1 C23 2.826(7) . ?
 Eu1 C24 2.823(7) . ?
 Eu1 C25 2.813(8) . ?
 Eu1 C26 2.833(7) . ?
 P1 C1 1.763(7) . ?
 P1 C4 1.770(7) . ?
 O1 C15 1.447(9) . ?
 O1 C16 1.420(9) . ?
 C1 C2 1.423(10) . ?
 C1 C5 1.545(11) . ?
 C2 C3 1.422(11) . ?
 C2 C9 1.484(10) . ?
 C3 C4 1.414(10) . ?
 C3 C10 1.526(10) . ?
 C4 C11 1.530(10) . ?
 C5 C6 1.517(10) . ?
 C5 C7 1.524(11) . ?
 C5 C8 1.553(11) . ?
 C6 H6A 0.9800 . ?
 C6 H6B 0.9800 . ?
 C6 H6C 0.9800 . ?
 C7 H7A 0.9800 . ?
 C7 H7B 0.9800 . ?
 C7 H7C 0.9800 . ?
 C8 H8A 0.9800 . ?
 C8 H8B 0.9800 . ?
 C8 H8C 0.9800 . ?
 C9 H9A 0.9800 . ?
 C9 H9B 0.9800 . ?
 C9 H9C 0.9800 . ?
 C10 H10A 0.9800 . ?
 C10 H10B 0.9800 . ?
 C10 H10C 0.9800 . ?
 C11 C12 1.539(11) . ?
 C11 C13 1.544(10) . ?
 C11 C14 1.516(11) . ?
 C12 H12A 0.9800 . ?
 C12 H12B 0.9800 . ?
 C12 H12C 0.9800 . ?
 C13 H13A 0.9800 . ?
 C13 H13B 0.9800 . ?
 C13 H13C 0.9800 . ?
 C14 H14A 0.9800 . ?
 C14 H14B 0.9800 . ?
 C14 H14C 0.9800 . ?
 C15 H15A 0.9900 . ?
 C15 H15B 0.9900 . ?
 C15 C18 1.526(12) . ?
 C16 H16A 0.9900 . ?
 C16 H16B 0.9900 . ?
 C16 C17 1.526(11) . ?
 C17 H17A 0.9900 . ?
 C17 H17B 0.9900 . ?
 C17 C18 1.526(13) . ?
 C18 H18A 0.9900 . ?
 C18 H18B 0.9900 . ?
 Eu2 P2 3.0820(19) . ?
 Eu2 O2 2.566(5) . ?
 Eu2 C27 2.905(7) . ?
 Eu2 C28 2.860(7) . ?
 Eu2 C29 2.912(7) . ?
 Eu2 C30 2.973(7) . ?
 Eu2 C19 2.811(7) . ?
 Eu2 C20 2.855(8) . ?
 Eu2 C21 2.903(7) . ?
 Eu2 C22 2.894(7) . ?
 Eu2 C23 2.840(7) . ?
 Eu2 C24 2.801(8) . ?
 Eu2 C25 2.839(7) . ?
 Eu2 C26 2.831(7) . ?
 P2 C27 1.764(8) . ?
 P2 C30 1.775(7) . ?
 O2 C41 1.440(9) . ?
 O2 C44 1.442(10) . ?
 C27 C28 1.398(10) . ?
 C27 C31 1.545(11) . ?
 C28 C29 1.447(10) . ?
 C28 C35 1.528(9) . ?
 C29 C30 1.410(10) . ?
 C29 C36 1.529(10) . ?
 C30 C37 1.524(10) . ?
 C31 C32 1.529(12) . ?
 C31 C33 1.533(11) . ?
 C31 C34 1.557(11) . ?
 C32 H32A 0.9800 . ?
 C32 H32B 0.9800 . ?
 C32 H32C 0.9800 . ?
 C33 H33A 0.9800 . ?
 C33 H33B 0.9800 . ?
 C33 H33C 0.9800 . ?
 C34 H34A 0.9800 . ?
 C34 H34B 0.9800 . ?
 C34 H34C 0.9800 . ?
 C35 H35A 0.9800 . ?
 C35 H35B 0.9800 . ?
 C35 H35C 0.9800 . ?
 C36 H36A 0.9800 . ?
 C36 H36B 0.9800 . ?
 C36 H36C 0.9800 . ?
 C37 C38 1.528(11) . ?
 C37 C39 1.534(10) . ?
 C37 C40 1.542(10) . ?
 C38 H38A 0.9800 . ?
 C38 H38B 0.9800 . ?
 C38 H38C 0.9800 . ?
 C39 H39A 0.9800 . ?
 C39 H39B 0.9800 . ?
 C39 H39C 0.9800 . ?
 C40 H40A 0.9800 . ?
 C40 H40B 0.9800 . ?
 C40 H40C 0.9800 . ?
 C41 H41A 0.9900 . ?
 C41 H41B 0.9900 . ?
 C41 C42 1.504(11) . ?
 C42 H42A 0.9900 . ?
 C42 H42B 0.9900 . ?
 C42 C43 1.492(12) . ?
 C43 H43A 0.9900 . ?
 C43 H43B 0.9900 . ?
 C43 C44 1.525(12) . ?
 C44 H44A 0.9900 . ?
 C44 H44B 0.9900 . ?
 C19 H19 0.9500 . ?
 C19 C20 1.404(11) . ?
 C19 C26 1.411(12) . ?
 C20 H20 0.9500 . ?
 C20 C21 1.422(11) . ?
 C21 H21 0.9500 . ?
 C21 C22 1.401(11) . ?
 C22 H22 0.9500 . ?
 C22 C23 1.399(11) . ?
 C23 H23 0.9500 . ?
 C23 C24 1.398(11) . ?
 C24 H24 0.9500 . ?
 C24 C25 1.421(11) . ?
 C25 H25 0.9500 . ?
 C25 C26 1.415(11) . ?
 C26 H26 0.9500 . ?

loop_
  _geom_angle_atom_site_label_1
  _geom_angle_atom_site_label_2
  _geom_angle_atom_site_label_3
  _geom_angle
  _geom_angle_site_symmetry_1
  _geom_angle_site_symmetry_3
  _geom_angle_publ_flag
 O1 Eu1 P1 76.48(12) . . ?
 O1 Eu1 C1 90.78(19) . . ?
 O1 Eu1 C2 119.60(19) . . ?
 O1 Eu1 C3 128.46(18) . . ?
 O1 Eu1 C4 105.17(18) . . ?
 O1 Eu1 C19 72.17(18) . . ?
 O1 Eu1 C20 78.4(2) . . ?
 O1 Eu1 C21 100.7(2) . . ?
 O1 Eu1 C22 129.3(2) . . ?
 O1 Eu1 C23 150.8(2) . . ?
 O1 Eu1 C24 139.8(2) . . ?
 O1 Eu1 C25 111.3(2) . . ?
 O1 Eu1 C26 85.11(19) . . ?
 C1 Eu1 P1 34.45(15) . . ?
 C1 Eu1 C2 28.8(2) . . ?
 C1 Eu1 C3 48.4(2) . . ?
 C1 Eu1 C4 51.4(2) . . ?
 C1 Eu1 C19 155.3(2) . . ?
 C1 Eu1 C20 132.6(2) . . ?
 C2 Eu1 P1 52.63(15) . . ?
 C2 Eu1 C3 28.4(2) . . ?
 C2 Eu1 C4 47.8(2) . . ?
 C2 Eu1 C19 159.9(2) . . ?
 C2 Eu1 C20 133.6(2) . . ?
 C3 Eu1 P1 52.00(14) . . ?
 C3 Eu1 C4 27.66(19) . . ?
 C4 Eu1 P1 33.99(14) . . ?
 C19 Eu1 P1 145.97(14) . . ?
 C19 Eu1 C3 155.6(2) . . ?
 C19 Eu1 C4 149.4(2) . . ?
 C19 Eu1 C20 28.0(2) . . ?
 C20 Eu1 P1 150.85(16) . . ?
 C20 Eu1 C3 150.7(2) . . ?
 C20 Eu1 C4 175.0(2) . . ?
 C21 Eu1 P1 147.75(16) . . ?
 C21 Eu1 C1 114.9(2) . . ?
 C21 Eu1 C2 106.3(2) . . ?
 C21 Eu1 C3 122.8(2) . . ?
 C21 Eu1 C4 150.4(2) . . ?
 C21 Eu1 C19 53.9(2) . . ?
 C21 Eu1 C20 28.6(2) . . ?
 C22 Eu1 P1 139.86(16) . . ?
 C22 Eu1 C1 107.4(2) . . ?
 C22 Eu1 C2 87.6(2) . . ?
 C22 Eu1 C3 96.4(2) . . ?
 C22 Eu1 C4 123.4(2) . . ?
 C22 Eu1 C19 72.8(2) . . ?
 C22 Eu1 C20 54.3(2) . . ?
 C22 Eu1 C21 28.7(2) . . ?
 C22 Eu1 C23 28.7(2) . . ?
 C22 Eu1 C24 54.5(2) . . ?
 C22 Eu1 C26 81.1(2) . . ?
 C23 Eu1 P1 132.65(16) . . ?
 C23 Eu1 C1 112.6(2) . . ?
 C23 Eu1 C2 85.1(2) . . ?
 C23 Eu1 C3 80.7(2) . . ?
 C23 Eu1 C4 103.2(2) . . ?
 C23 Eu1 C19 79.9(2) . . ?
 C23 Eu1 C20 72.9(2) . . ?
 C23 Eu1 C21 54.4(2) . . ?
 C23 Eu1 C26 73.8(2) . . ?
 C24 Eu1 P1 129.12(16) . . ?
 C24 Eu1 C1 128.4(2) . . ?
 C24 Eu1 C2 99.8(2) . . ?
 C24 Eu1 C3 83.1(2) . . ?
 C24 Eu1 C4 95.1(2) . . ?
 C24 Eu1 C19 72.8(2) . . ?
 C24 Eu1 C20 80.0(2) . . ?
 C24 Eu1 C21 73.3(2) . . ?
 C24 Eu1 C23 28.7(2) . . ?
 C24 Eu1 C26 54.8(2) . . ?
 C25 Eu1 P1 129.89(16) . . ?
 C25 Eu1 C1 150.2(2) . . ?
 C25 Eu1 C2 125.3(2) . . ?
 C25 Eu1 C3 101.9(2) . . ?
 C25 Eu1 C4 101.8(2) . . ?
 C25 Eu1 C19 54.5(2) . . ?
 C25 Eu1 C20 73.5(2) . . ?
 C25 Eu1 C21 81.5(2) . . ?
 C25 Eu1 C22 74.5(2) . . ?
 C25 Eu1 C23 55.2(2) . . ?
 C25 Eu1 C24 29.2(2) . . ?
 C25 Eu1 C26 29.0(2) . . ?
 C26 Eu1 P1 136.81(15) . . ?
 C26 Eu1 C1 171.3(2) . . ?
 C26 Eu1 C2 154.1(2) . . ?
 C26 Eu1 C3 130.0(2) . . ?
 C26 Eu1 C4 122.3(2) . . ?
 C26 Eu1 C19 28.5(2) . . ?
 C26 Eu1 C20 54.0(2) . . ?
 C26 Eu1 C21 73.6(2) . . ?
 C1 P1 Eu1 66.3(2) . . ?
 C1 P1 C4 91.8(3) . . ?
 C4 P1 Eu1 70.6(2) . . ?
 C15 O1 Eu1 114.8(4) . . ?
 C16 O1 Eu1 137.4(4) . . ?
 C16 O1 C15 106.0(6) . . ?
 P1 C1 Eu1 79.3(3) . . ?
 C2 C1 Eu1 75.9(4) . . ?
 C2 C1 P1 111.0(6) . . ?
 C2 C1 C5 127.0(7) . . ?
 C5 C1 Eu1 113.8(4) . . ?
 C5 C1 P1 122.0(5) . . ?
 C1 C2 Eu1 75.2(4) . . ?
 C1 C2 C9 126.0(7) . . ?
 C3 C2 Eu1 78.3(4) . . ?
 C3 C2 C1 112.8(6) . . ?
 C3 C2 C9 121.1(7) . . ?
 C9 C2 Eu1 117.0(5) . . ?
 C2 C3 Eu1 73.3(4) . . ?
 C2 C3 C10 120.1(7) . . ?
 C4 C3 Eu1 78.5(4) . . ?
 C4 C3 C2 113.5(6) . . ?
 C4 C3 C10 126.3(7) . . ?
 C10 C3 Eu1 119.2(4) . . ?
 P1 C4 Eu1 75.4(2) . . ?
 C3 C4 Eu1 73.8(4) . . ?
 C3 C4 P1 110.8(5) . . ?
 C3 C4 C11 126.7(6) . . ?
 C11 C4 Eu1 119.8(5) . . ?
 C11 C4 P1 122.5(5) . . ?
 C1 C5 C8 109.8(6) . . ?
 C6 C5 C1 111.1(7) . . ?
 C6 C5 C7 109.3(7) . . ?
 C6 C5 C8 110.0(7) . . ?
 C7 C5 C1 110.7(6) . . ?
 C7 C5 C8 105.8(6) . . ?
 C5 C6 H6A 109.5 . . ?
 C5 C6 H6B 109.5 . . ?
 C5 C6 H6C 109.5 . . ?
 H6A C6 H6B 109.5 . . ?
 H6A C6 H6C 109.5 . . ?
 H6B C6 H6C 109.5 . . ?
 C5 C7 H7A 109.5 . . ?
 C5 C7 H7B 109.5 . . ?
 C5 C7 H7C 109.5 . . ?
 H7A C7 H7B 109.5 . . ?
 H7A C7 H7C 109.5 . . ?
 H7B C7 H7C 109.5 . . ?
 C5 C8 H8A 109.5 . . ?
 C5 C8 H8B 109.5 . . ?
 C5 C8 H8C 109.5 . . ?
 H8A C8 H8B 109.5 . . ?
 H8A C8 H8C 109.5 . . ?
 H8B C8 H8C 109.5 . . ?
 C2 C9 H9A 109.5 . . ?
 C2 C9 H9B 109.5 . . ?
 C2 C9 H9C 109.5 . . ?
 H9A C9 H9B 109.5 . . ?
 H9A C9 H9C 109.5 . . ?
 H9B C9 H9C 109.5 . . ?
 C3 C10 H10A 109.5 . . ?
 C3 C10 H10B 109.5 . . ?
 C3 C10 H10C 109.5 . . ?
 H10A C10 H10B 109.5 . . ?
 H10A C10 H10C 109.5 . . ?
 H10B C10 H10C 109.5 . . ?
 C4 C11 C12 111.0(6) . . ?
 C4 C11 C13 110.2(6) . . ?
 C12 C11 C13 106.4(6) . . ?
 C14 C11 C4 111.9(6) . . ?
 C14 C11 C12 110.2(7) . . ?
 C14 C11 C13 106.9(6) . . ?
 C11 C12 H12A 109.5 . . ?
 C11 C12 H12B 109.5 . . ?
 C11 C12 H12C 109.5 . . ?
 H12A C12 H12B 109.5 . . ?
 H12A C12 H12C 109.5 . . ?
 H12B C12 H12C 109.5 . . ?
 C11 C13 H13A 109.5 . . ?
 C11 C13 H13B 109.5 . . ?
 C11 C13 H13C 109.5 . . ?
 H13A C13 H13B 109.5 . . ?
 H13A C13 H13C 109.5 . . ?
 H13B C13 H13C 109.5 . . ?
 C11 C14 H14A 109.5 . . ?
 C11 C14 H14B 109.5 . . ?
 C11 C14 H14C 109.5 . . ?
 H14A C14 H14B 109.5 . . ?
 H14A C14 H14C 109.5 . . ?
 H14B C14 H14C 109.5 . . ?
 O1 C15 H15A 111.2 . . ?
 O1 C15 H15B 111.2 . . ?
 O1 C15 C18 102.9(6) . . ?
 H15A C15 H15B 109.1 . . ?
 C18 C15 H15A 111.2 . . ?
 C18 C15 H15B 111.2 . . ?
 O1 C16 H16A 110.4 . . ?
 O1 C16 H16B 110.4 . . ?
 O1 C16 C17 106.6(7) . . ?
 H16A C16 H16B 108.6 . . ?
 C17 C16 H16A 110.4 . . ?
 C17 C16 H16B 110.4 . . ?
 C16 C17 H17A 111.0 . . ?
 C16 C17 H17B 111.0 . . ?
 H17A C17 H17B 109.0 . . ?
 C18 C17 C16 103.9(7) . . ?
 C18 C17 H17A 111.0 . . ?
 C18 C17 H17B 111.0 . . ?
 C15 C18 C17 104.3(7) . . ?
 C15 C18 H18A 110.9 . . ?
 C15 C18 H18B 110.9 . . ?
 C17 C18 H18A 110.9 . . ?
 C17 C18 H18B 110.9 . . ?
 H18A C18 H18B 108.9 . . ?
 O2 Eu2 P2 78.44(12) . . ?
 O2 Eu2 C27 96.18(19) . . ?
 O2 Eu2 C28 124.12(19) . . ?
 O2 Eu2 C29 129.66(18) . . ?
 O2 Eu2 C30 104.40(18) . . ?
 O2 Eu2 C19 127.7(2) . . ?
 O2 Eu2 C20 99.0(2) . . ?
 O2 Eu2 C21 76.61(19) . . ?
 O2 Eu2 C22 69.92(18) . . ?
 O2 Eu2 C23 83.09(19) . . ?
 O2 Eu2 C24 109.3(2) . . ?
 O2 Eu2 C25 137.8(2) . . ?
 O2 Eu2 C26 148.59(19) . . ?
 C27 Eu2 P2 34.12(15) . . ?
 C27 Eu2 C29 48.1(2) . . ?
 C27 Eu2 C30 51.2(2) . . ?
 C28 Eu2 P2 52.23(14) . . ?
 C28 Eu2 C27 28.1(2) . . ?
 C28 Eu2 C29 29.0(2) . . ?
 C28 Eu2 C30 48.1(2) . . ?
 C28 Eu2 C21 137.8(2) . . ?
 C28 Eu2 C22 162.2(2) . . ?
 C29 Eu2 P2 51.94(14) . . ?
 C29 Eu2 C30 27.70(19) . . ?
 C30 Eu2 P2 34.03(14) . . ?
 C19 Eu2 P2 140.56(15) . . ?
 C19 Eu2 C27 107.4(2) . . ?
 C19 Eu2 C28 89.3(2) . . ?
 C19 Eu2 C29 99.6(2) . . ?
 C19 Eu2 C30 126.9(2) . . ?
 C19 Eu2 C20 28.7(2) . . ?
 C19 Eu2 C21 54.1(2) . . ?
 C19 Eu2 C22 73.0(2) . . ?
 C19 Eu2 C23 81.1(2) . . ?
 C19 Eu2 C25 55.2(2) . . ?
 C19 Eu2 C26 29.0(2) . . ?
 C20 Eu2 P2 148.53(16) . . ?
 C20 Eu2 C27 117.1(2) . . ?
 C20 Eu2 C28 109.8(2) . . ?
 C20 Eu2 C29 127.0(2) . . ?
 C20 Eu2 C30 154.7(2) . . ?
 C20 Eu2 C21 28.6(2) . . ?
 C20 Eu2 C22 54.0(2) . . ?
 C21 Eu2 P2 151.42(16) . . ?
 C21 Eu2 C27 136.7(2) . . ?
 C21 Eu2 C29 153.4(2) . . ?
 C21 Eu2 C30 172.0(2) . . ?
 C22 Eu2 P2 145.35(14) . . ?
 C22 Eu2 C27 159.9(2) . . ?
 C22 Eu2 C29 151.9(2) . . ?
 C22 Eu2 C30 144.7(2) . . ?
 C22 Eu2 C21 28.0(2) . . ?
 C23 Eu2 P2 136.04(15) . . ?
 C23 Eu2 C27 169.2(2) . . ?
 C23 Eu2 C28 150.1(2) . . ?
 C23 Eu2 C29 125.1(2) . . ?
 C23 Eu2 C30 118.5(2) . . ?
 C23 Eu2 C20 73.5(2) . . ?
 C23 Eu2 C21 53.6(2) . . ?
 C23 Eu2 C22 28.2(2) . . ?
 C24 Eu2 P2 129.52(16) . . ?
 C24 Eu2 C27 146.1(2) . . ?
 C24 Eu2 C28 121.4(2) . . ?
 C24 Eu2 C29 98.0(2) . . ?
 C24 Eu2 C30 99.7(2) . . ?
 C24 Eu2 C19 74.5(2) . . ?
 C24 Eu2 C20 81.2(2) . . ?
 C24 Eu2 C21 72.7(2) . . ?
 C24 Eu2 C22 53.9(2) . . ?
 C24 Eu2 C23 28.7(2) . . ?
 C24 Eu2 C25 29.2(2) . . ?
 C24 Eu2 C26 55.1(2) . . ?
 C25 Eu2 P2 128.41(16) . . ?
 C25 Eu2 C27 124.5(2) . . ?
 C25 Eu2 C28 96.6(2) . . ?
 C25 Eu2 C29 80.6(2) . . ?
 C25 Eu2 C30 94.4(2) . . ?
 C25 Eu2 C20 73.9(2) . . ?
 C25 Eu2 C21 80.0(2) . . ?
 C25 Eu2 C22 72.9(2) . . ?
 C25 Eu2 C23 54.8(2) . . ?
 C26 Eu2 P2 132.95(15) . . ?
 C26 Eu2 C27 110.6(2) . . ?
 C26 Eu2 C28 84.3(2) . . ?
 C26 Eu2 C29 81.6(2) . . ?
 C26 Eu2 C30 105.1(2) . . ?
 C26 Eu2 C20 54.6(2) . . ?
 C26 Eu2 C21 72.7(2) . . ?
 C26 Eu2 C22 79.8(2) . . ?
 C26 Eu2 C23 73.6(2) . . ?
 C26 Eu2 C25 28.9(2) . . ?
 C27 P2 Eu2 67.4(2) . . ?
 C27 P2 C30 91.8(3) . . ?
 C30 P2 Eu2 69.6(2) . . ?
 C41 O2 Eu2 108.5(4) . . ?
 C41 O2 C44 109.4(6) . . ?
 C44 O2 Eu2 138.6(5) . . ?
 P2 C27 Eu2 78.4(3) . . ?
 C28 C27 Eu2 74.2(4) . . ?
 C28 C27 P2 111.6(5) . . ?
 C28 C27 C31 126.5(7) . . ?
 C31 C27 Eu2 117.0(4) . . ?
 C31 C27 P2 121.9(5) . . ?
 C27 C28 Eu2 77.8(4) . . ?
 C27 C28 C29 113.0(6) . . ?
 C27 C28 C35 126.3(7) . . ?
 C29 C28 Eu2 77.5(4) . . ?
 C29 C28 C35 120.7(6) . . ?
 C35 C28 Eu2 114.8(5) . . ?
 C28 C29 Eu2 73.5(4) . . ?
 C28 C29 C36 120.8(6) . . ?
 C30 C29 Eu2 78.6(4) . . ?
 C30 C29 C28 112.9(6) . . ?
 C30 C29 C36 126.1(7) . . ?
 C36 C29 Eu2 119.4(5) . . ?
 P2 C30 Eu2 76.3(2) . . ?
 C29 C30 Eu2 73.7(4) . . ?
 C29 C30 P2 110.7(5) . . ?
 C29 C30 C37 127.1(7) . . ?
 C37 C30 Eu2 120.4(4) . . ?
 C37 C30 P2 122.0(5) . . ?
 C27 C31 C34 110.0(7) . . ?
 C32 C31 C27 110.9(6) . . ?
 C32 C31 C33 108.6(7) . . ?
 C32 C31 C34 107.0(7) . . ?
 C33 C31 C27 111.0(6) . . ?
 C33 C31 C34 109.4(7) . . ?
 C31 C32 H32A 109.5 . . ?
 C31 C32 H32B 109.5 . . ?
 C31 C32 H32C 109.5 . . ?
 H32A C32 H32B 109.5 . . ?
 H32A C32 H32C 109.5 . . ?
 H32B C32 H32C 109.5 . . ?
 C31 C33 H33A 109.5 . . ?
 C31 C33 H33B 109.5 . . ?
 C31 C33 H33C 109.5 . . ?
 H33A C33 H33B 109.5 . . ?
 H33A C33 H33C 109.5 . . ?
 H33B C33 H33C 109.5 . . ?
 C31 C34 H34A 109.5 . . ?
 C31 C34 H34B 109.5 . . ?
 C31 C34 H34C 109.5 . . ?
 H34A C34 H34B 109.5 . . ?
 H34A C34 H34C 109.5 . . ?
 H34B C34 H34C 109.5 . . ?
 C28 C35 H35A 109.5 . . ?
 C28 C35 H35B 109.5 . . ?
 C28 C35 H35C 109.5 . . ?
 H35A C35 H35B 109.5 . . ?
 H35A C35 H35C 109.5 . . ?
 H35B C35 H35C 109.5 . . ?
 C29 C36 H36A 109.5 . . ?
 C29 C36 H36B 109.5 . . ?
 C29 C36 H36C 109.5 . . ?
 H36A C36 H36B 109.5 . . ?
 H36A C36 H36C 109.5 . . ?
 H36B C36 H36C 109.5 . . ?
 C30 C37 C38 111.4(6) . . ?
 C30 C37 C39 110.9(6) . . ?
 C30 C37 C40 111.9(6) . . ?
 C38 C37 C39 105.4(6) . . ?
 C38 C37 C40 110.3(7) . . ?
 C39 C37 C40 106.5(6) . . ?
 C37 C38 H38A 109.5 . . ?
 C37 C38 H38B 109.5 . . ?
 C37 C38 H38C 109.5 . . ?
 H38A C38 H38B 109.5 . . ?
 H38A C38 H38C 109.5 . . ?
 H38B C38 H38C 109.5 . . ?
 C37 C39 H39A 109.5 . . ?
 C37 C39 H39B 109.5 . . ?
 C37 C39 H39C 109.5 . . ?
 H39A C39 H39B 109.5 . . ?
 H39A C39 H39C 109.5 . . ?
 H39B C39 H39C 109.5 . . ?
 C37 C40 H40A 109.5 . . ?
 C37 C40 H40B 109.5 . . ?
 C37 C40 H40C 109.5 . . ?
 H40A C40 H40B 109.5 . . ?
 H40A C40 H40C 109.5 . . ?
 H40B C40 H40C 109.5 . . ?
 O2 C41 H41A 110.8 . . ?
 O2 C41 H41B 110.8 . . ?
 O2 C41 C42 104.9(6) . . ?
 H41A C41 H41B 108.8 . . ?
 C42 C41 H41A 110.8 . . ?
 C42 C41 H41B 110.8 . . ?
 C41 C42 H42A 111.4 . . ?
 C41 C42 H42B 111.4 . . ?
 H42A C42 H42B 109.3 . . ?
 C43 C42 C41 101.9(7) . . ?
 C43 C42 H42A 111.4 . . ?
 C43 C42 H42B 111.4 . . ?
 C42 C43 H43A 110.8 . . ?
 C42 C43 H43B 110.8 . . ?
 C42 C43 C44 104.6(7) . . ?
 H43A C43 H43B 108.9 . . ?
 C44 C43 H43A 110.8 . . ?
 C44 C43 H43B 110.8 . . ?
 O2 C44 C43 105.3(7) . . ?
 O2 C44 H44A 110.7 . . ?
 O2 C44 H44B 110.7 . . ?
 C43 C44 H44A 110.7 . . ?
 C43 C44 H44B 110.7 . . ?
 H44A C44 H44B 108.8 . . ?
 Eu1 C19 H19 134.1 . . ?
 Eu2 C19 Eu1 98.9(2) . . ?
 Eu2 C19 H19 126.9 . . ?
 C20 C19 Eu1 76.3(4) . . ?
 C20 C19 Eu2 77.4(4) . . ?
 C20 C19 H19 112.2 . . ?
 C20 C19 C26 135.5(7) . . ?
 C26 C19 Eu1 73.2(4) . . ?
 C26 C19 Eu2 76.3(4) . . ?
 C26 C19 H19 112.2 . . ?
 Eu1 C20 H20 133.3 . . ?
 Eu2 C20 Eu1 97.7(2) . . ?
 Eu2 C20 H20 129.0 . . ?
 C19 C20 Eu1 75.7(4) . . ?
 C19 C20 Eu2 73.9(4) . . ?
 C19 C20 H20 113.1 . . ?
 C19 C20 C21 133.9(8) . . ?
 C21 C20 Eu1 73.1(4) . . ?
 C21 C20 Eu2 77.6(4) . . ?
 C21 C20 H20 113.1 . . ?
 Eu1 C21 Eu2 98.2(2) . . ?
 Eu1 C21 H21 128.1 . . ?
 Eu2 C21 H21 133.8 . . ?
 C20 C21 Eu1 78.3(4) . . ?
 C20 C21 Eu2 73.8(4) . . ?
 C20 C21 H21 112.3 . . ?
 C22 C21 Eu1 74.6(4) . . ?
 C22 C21 Eu2 75.7(4) . . ?
 C22 C21 C20 135.3(8) . . ?
 C22 C21 H21 112.3 . . ?
 Eu1 C22 Eu2 99.0(2) . . ?
 Eu1 C22 H22 128.3 . . ?
 Eu2 C22 H22 132.8 . . ?
 C21 C22 Eu1 76.7(4) . . ?
 C21 C22 Eu2 76.4(4) . . ?
 C21 C22 H22 112.3 . . ?
 C23 C22 Eu1 76.1(4) . . ?
 C23 C22 Eu2 73.7(4) . . ?
 C23 C22 C21 135.3(7) . . ?
 C23 C22 H22 112.3 . . ?
 Eu1 C23 Eu2 100.0(2) . . ?
 Eu1 C23 H23 131.1 . . ?
 Eu2 C23 H23 128.8 . . ?
 C22 C23 Eu1 75.2(4) . . ?
 C22 C23 Eu2 78.1(4) . . ?
 C22 C23 H23 112.6 . . ?
 C24 C23 Eu1 75.6(4) . . ?
 C24 C23 Eu2 74.1(4) . . ?
 C24 C23 C22 134.9(7) . . ?
 C24 C23 H23 112.6 . . ?
 Eu1 C24 H24 132.3 . . ?
 Eu2 C24 Eu1 101.0(2) . . ?
 Eu2 C24 H24 126.7 . . ?
 C23 C24 Eu1 75.8(4) . . ?
 C23 C24 Eu2 77.2(4) . . ?
 C23 C24 H24 112.0 . . ?
 C23 C24 C25 136.0(8) . . ?
 C25 C24 Eu1 75.0(4) . . ?
 C25 C24 Eu2 76.9(4) . . ?
 C25 C24 H24 112.0 . . ?
 Eu1 C25 Eu2 100.3(3) . . ?
 Eu1 C25 H25 127.5 . . ?
 Eu2 C25 H25 132.2 . . ?
 C24 C25 Eu1 75.8(4) . . ?
 C24 C25 Eu2 73.9(4) . . ?
 C24 C25 H25 113.4 . . ?
 C26 C25 Eu1 76.3(4) . . ?
 C26 C25 Eu2 75.2(4) . . ?
 C26 C25 C24 133.3(8) . . ?
 C26 C25 H25 113.4 . . ?
 Eu1 C26 H26 127.9 . . ?
 Eu2 C26 Eu1 100.0(2) . . ?
 Eu2 C26 H26 132.0 . . ?
 C19 C26 Eu1 78.4(4) . . ?
 C19 C26 Eu2 74.7(4) . . ?
 C19 C26 C25 135.5(7) . . ?
 C19 C26 H26 112.3 . . ?
 C25 C26 Eu1 74.7(4) . . ?
 C25 C26 Eu2 75.9(4) . . ?
 C25 C26 H26 112.3 . . ?

loop_
  _geom_torsion_atom_site_label_1
  _geom_torsion_atom_site_label_2
  _geom_torsion_atom_site_label_3
  _geom_torsion_atom_site_label_4
  _geom_torsion
  _geom_torsion_site_symmetry_1
  _geom_torsion_site_symmetry_2
  _geom_torsion_site_symmetry_3
  _geom_torsion_site_symmetry_4
  _geom_torsion_publ_flag
 Eu1 P1 C1 C2 70.3(5) . . . . ?
 Eu1 P1 C1 C5 -111.5(6) . . . . ?
 Eu1 P1 C4 C3 -66.0(5) . . . . ?
 Eu1 P1 C4 C11 116.3(6) . . . . ?
 Eu1 O1 C15 C18 -151.3(5) . . . . ?
 Eu1 O1 C16 C17 162.4(5) . . . . ?
 Eu1 C1 C2 C3 70.2(5) . . . . ?
 Eu1 C1 C2 C9 -112.8(7) . . . . ?
 Eu1 C1 C5 C6 147.9(5) . . . . ?
 Eu1 C1 C5 C7 -90.5(6) . . . . ?
 Eu1 C1 C5 C8 26.0(7) . . . . ?
 Eu1 C2 C3 C4 69.1(5) . . . . ?
 Eu1 C2 C3 C10 -114.5(6) . . . . ?
 Eu1 C3 C4 P1 67.0(4) . . . . ?
 Eu1 C3 C4 C11 -115.5(7) . . . . ?
 Eu1 C4 C11 C12 -148.3(5) . . . . ?
 Eu1 C4 C11 C13 94.1(6) . . . . ?
 Eu1 C4 C11 C14 -24.6(8) . . . . ?
 Eu1 C19 C20 Eu2 -102.61(18) . . . . ?
 Eu1 C19 C20 C21 -48.6(8) . . . . ?
 Eu1 C19 C26 Eu2 103.93(17) . . . . ?
 Eu1 C19 C26 C25 53.6(8) . . . . ?
 Eu1 C20 C21 Eu2 -102.19(18) . . . . ?
 Eu1 C20 C21 C22 -53.5(8) . . . . ?
 Eu1 C21 C22 Eu2 -102.84(18) . . . . ?
 Eu1 C21 C22 C23 -53.8(8) . . . . ?
 Eu1 C22 C23 Eu2 -103.86(17) . . . . ?
 Eu1 C22 C23 C24 -51.2(8) . . . . ?
 Eu1 C23 C24 Eu2 -105.05(18) . . . . ?
 Eu1 C23 C24 C25 -49.7(9) . . . . ?
 Eu1 C24 C25 Eu2 -105.38(18) . . . . ?
 Eu1 C24 C25 C26 -54.9(8) . . . . ?
 Eu1 C25 C26 Eu2 -104.78(19) . . . . ?
 Eu1 C25 C26 C19 -54.8(8) . . . . ?
 P1 C1 C2 Eu1 -72.4(4) . . . . ?
 P1 C1 C2 C3 -2.2(8) . . . . ?
 P1 C1 C2 C9 174.7(6) . . . . ?
 P1 C1 C5 C6 -120.1(7) . . . . ?
 P1 C1 C5 C7 1.6(9) . . . . ?
 P1 C1 C5 C8 118.0(6) . . . . ?
 P1 C4 C11 C12 120.6(7) . . . . ?
 P1 C4 C11 C13 3.0(9) . . . . ?
 P1 C4 C11 C14 -115.8(7) . . . . ?
 O1 C15 C18 C17 -31.6(9) . . . . ?
 O1 C16 C17 C18 13.5(9) . . . . ?
 C1 P1 C4 Eu1 64.0(2) . . . . ?
 C1 P1 C4 C3 -2.0(6) . . . . ?
 C1 P1 C4 C11 -179.6(6) . . . . ?
 C1 C2 C3 Eu1 -68.3(5) . . . . ?
 C1 C2 C3 C4 0.7(9) . . . . ?
 C1 C2 C3 C10 177.2(6) . . . . ?
 C2 C1 C5 C6 57.9(10) . . . . ?
 C2 C1 C5 C7 179.5(7) . . . . ?
 C2 C1 C5 C8 -64.0(9) . . . . ?
 C2 C3 C4 Eu1 -65.9(5) . . . . ?
 C2 C3 C4 P1 1.1(8) . . . . ?
 C2 C3 C4 C11 178.6(7) . . . . ?
 C3 C4 C11 C12 -56.7(10) . . . . ?
 C3 C4 C11 C13 -174.3(7) . . . . ?
 C3 C4 C11 C14 66.9(10) . . . . ?
 C4 P1 C1 Eu1 -67.9(3) . . . . ?
 C4 P1 C1 C2 2.4(6) . . . . ?
 C4 P1 C1 C5 -179.4(6) . . . . ?
 C5 C1 C2 Eu1 109.4(7) . . . . ?
 C5 C1 C2 C3 179.6(7) . . . . ?
 C5 C1 C2 C9 -3.4(12) . . . . ?
 C9 C2 C3 Eu1 114.6(7) . . . . ?
 C9 C2 C3 C4 -176.4(7) . . . . ?
 C9 C2 C3 C10 0.1(10) . . . . ?
 C10 C3 C4 Eu1 117.9(7) . . . . ?
 C10 C3 C4 P1 -175.1(6) . . . . ?
 C10 C3 C4 C11 2.4(12) . . . . ?
 C15 O1 C16 C17 -34.8(9) . . . . ?
 C16 O1 C15 C18 41.5(8) . . . . ?
 C16 C17 C18 C15 11.2(9) . . . . ?
 Eu2 P2 C27 C28 67.7(5) . . . . ?
 Eu2 P2 C27 C31 -114.8(6) . . . . ?
 Eu2 P2 C30 C29 -66.4(5) . . . . ?
 Eu2 P2 C30 C37 117.6(6) . . . . ?
 Eu2 O2 C41 C42 -138.1(5) . . . . ?
 Eu2 O2 C44 C43 152.2(6) . . . . ?
 Eu2 C27 C28 C29 70.5(5) . . . . ?
 Eu2 C27 C28 C35 -111.9(7) . . . . ?
 Eu2 C27 C31 C32 -100.4(6) . . . . ?
 Eu2 C27 C31 C33 20.4(8) . . . . ?
 Eu2 C27 C31 C34 141.5(5) . . . . ?
 Eu2 C28 C29 C30 69.6(5) . . . . ?
 Eu2 C28 C29 C36 -114.8(6) . . . . ?
 Eu2 C29 C30 P2 68.1(4) . . . . ?
 Eu2 C29 C30 C37 -116.2(7) . . . . ?
 Eu2 C30 C37 C38 -150.4(5) . . . . ?
 Eu2 C30 C37 C39 92.5(6) . . . . ?
 Eu2 C30 C37 C40 -26.3(8) . . . . ?
 Eu2 C19 C20 Eu1 102.61(18) . . . . ?
 Eu2 C19 C20 C21 54.0(8) . . . . ?
 Eu2 C19 C26 Eu1 -103.93(17) . . . . ?
 Eu2 C19 C26 C25 -50.4(8) . . . . ?
 Eu2 C20 C21 Eu1 102.19(18) . . . . ?
 Eu2 C20 C21 C22 48.7(8) . . . . ?
 Eu2 C21 C22 Eu1 102.84(18) . . . . ?
 Eu2 C21 C22 C23 49.0(8) . . . . ?
 Eu2 C22 C23 Eu1 103.86(17) . . . . ?
 Eu2 C22 C23 C24 52.7(8) . . . . ?
 Eu2 C23 C24 Eu1 105.05(18) . . . . ?
 Eu2 C23 C24 C25 55.3(9) . . . . ?
 Eu2 C24 C25 Eu1 105.38(18) . . . . ?
 Eu2 C24 C25 C26 50.5(8) . . . . ?
 Eu2 C25 C26 Eu1 104.78(19) . . . . ?
 Eu2 C25 C26 C19 50.0(8) . . . . ?
 P2 C27 C28 Eu2 -70.4(4) . . . . ?
 P2 C27 C28 C29 0.2(8) . . . . ?
 P2 C27 C28 C35 177.7(6) . . . . ?
 P2 C27 C31 C32 -7.4(9) . . . . ?
 P2 C27 C31 C33 113.4(7) . . . . ?
 P2 C27 C31 C34 -125.5(6) . . . . ?
 P2 C30 C37 C38 117.0(7) . . . . ?
 P2 C30 C37 C39 -0.1(9) . . . . ?
 P2 C30 C37 C40 -118.9(6) . . . . ?
 O2 C41 C42 C43 -36.6(8) . . . . ?
 C27 P2 C30 Eu2 65.1(2) . . . . ?
 C27 P2 C30 C29 -1.3(6) . . . . ?
 C27 P2 C30 C37 -177.3(6) . . . . ?
 C27 C28 C29 Eu2 -70.7(5) . . . . ?
 C27 C28 C29 C30 -1.2(9) . . . . ?
 C27 C28 C29 C36 174.5(6) . . . . ?
 C28 C27 C31 C32 169.8(7) . . . . ?
 C28 C27 C31 C33 -69.4(10) . . . . ?
 C28 C27 C31 C34 51.7(10) . . . . ?
 C28 C29 C30 Eu2 -66.5(5) . . . . ?
 C28 C29 C30 P2 1.6(8) . . . . ?
 C28 C29 C30 C37 177.4(7) . . . . ?
 C29 C30 C37 C38 -58.3(10) . . . . ?
 C29 C30 C37 C39 -175.4(7) . . . . ?
 C29 C30 C37 C40 65.8(10) . . . . ?
 C30 P2 C27 Eu2 -67.0(3) . . . . ?
 C30 P2 C27 C28 0.6(6) . . . . ?
 C30 P2 C27 C31 178.2(6) . . . . ?
 C31 C27 C28 Eu2 112.2(7) . . . . ?
 C31 C27 C28 C29 -177.3(7) . . . . ?
 C31 C27 C28 C35 0.3(12) . . . . ?
 C35 C28 C29 Eu2 111.6(6) . . . . ?
 C35 C28 C29 C30 -178.9(6) . . . . ?
 C35 C28 C29 C36 -3.2(10) . . . . ?
 C36 C29 C30 Eu2 118.2(7) . . . . ?
 C36 C29 C30 P2 -173.8(6) . . . . ?
 C36 C29 C30 C37 2.0(12) . . . . ?
 C41 O2 C44 C43 -3.0(10) . . . . ?
 C41 C42 C43 C44 34.4(9) . . . . ?
 C42 C43 C44 O2 -20.3(10) . . . . ?
 C44 O2 C41 C42 24.9(9) . . . . ?
 C19 C20 C21 Eu1 49.5(8) . . . . ?
 C19 C20 C21 Eu2 -52.7(8) . . . . ?
 C19 C20 C21 C22 -4.0(15) . . . . ?
 C20 C19 C26 Eu1 -48.6(9) . . . . ?
 C20 C19 C26 Eu2 55.4(8) . . . . ?
 C20 C19 C26 C25 5.0(15) . . . . ?
 C20 C21 C22 Eu1 54.7(8) . . . . ?
 C20 C21 C22 Eu2 -48.2(8) . . . . ?
 C20 C21 C22 C23 0.9(15) . . . . ?
 C21 C22 C23 Eu1 54.0(8) . . . . ?
 C21 C22 C23 Eu2 -49.9(9) . . . . ?
 C21 C22 C23 C24 2.8(15) . . . . ?
 C22 C23 C24 Eu1 51.0(8) . . . . ?
 C22 C23 C24 Eu2 -54.0(9) . . . . ?
 C22 C23 C24 C25 1.3(15) . . . . ?
 C23 C24 C25 Eu1 50.0(9) . . . . ?
 C23 C24 C25 Eu2 -55.4(9) . . . . ?
 C23 C24 C25 C26 -4.9(15) . . . . ?
 C24 C25 C26 Eu1 54.7(8) . . . . ?
 C24 C25 C26 Eu2 -50.0(8) . . . . ?
 C24 C25 C26 C19 0.0(15) . . . . ?
 C26 C19 C20 Eu1 47.6(8) . . . . ?
 C26 C19 C20 Eu2 -55.0(8) . . . . ?
 C26 C19 C20 C21 -1.0(15) . . . . ?

_shelx_res_file
;
TITL ns276n_a.res in P2(1)/c
    ns276n.res
    created by SHELXL-2019/2 at 10:38:49 on 26-Oct-2023
REM Old TITL ns276n_a.res in P2(1)/c
REM SHELXT solution in P2(1)/c: R1 0.122, Rweak 0.007, Alpha 0.067
REM <I/s> 0.675 for 137 systematic absences, Orientation as input
REM Formula found by SHELXT: C51 P2 O4 Eu2
CELL 0.71073 15.6471 14.9837 19.9104 90 110.34 90
ZERR 4 0.0015 0.001 0.0023 0 0.009 0
LATT 1
SYMM -X,0.5+Y,0.5-Z
SFAC C H Eu O P
UNIT 176 288 8 8 8
ISOR 0.01 0.02 C27

L.S. 4
PLAN  20
SIZE 0.024 0.034 0.043
TEMP -173.15
CONF
CONN 24 Eu1
FREE Eu1 Eu2
BIND C24 Eu1
BIND C20 Eu1
BIND C22 Eu1
BIND C23 Eu1
BIND C19 Eu1
BIND C25 Eu2
BIND C25 Eu1
BIND C26 Eu1
BIND C21 Eu1
CONN 24 Eu2
BIND Eu2 C24
BIND Eu2 C23
BIND Eu2 C22
BIND Eu2 C21
BIND Eu2 C20
BIND Eu2 C19
BIND Eu2 C26
list 4
MORE -1
BOND $H
fmap 2
acta
OMIT -3 52
OMIT -1 1 2
REM <olex2.extras>
REM <HklSrc "%.\\NS276n_LANA.hkl">
REM </olex2.extras>

WGHT    0.029200   27.409401
FVAR       0.13195
EU1   3    0.625265   -0.030393    0.716022    11.00000    0.01282    0.01243 =
         0.01992    0.00148    0.00636   -0.00180
P1    5    0.500004   -0.162505    0.754292    11.00000    0.01368    0.01713 =
         0.01555    0.00147    0.00741   -0.00181
O1    4    0.464382    0.030601    0.648251    11.00000    0.01715    0.02481 =
         0.02362    0.00001    0.00594    0.00341
C1    1    0.556947   -0.208663    0.700027    11.00000    0.02464    0.01254 =
         0.01748   -0.00078    0.01301   -0.00451
C2    1    0.651721   -0.218507    0.739068    11.00000    0.02187    0.01249 =
         0.02351    0.00422    0.01230    0.00085
C3    1    0.677231   -0.185976    0.810429    11.00000    0.01581    0.00963 =
         0.02205    0.00552    0.00592   -0.00066
C4    1    0.603206   -0.151851    0.827781    11.00000    0.02058    0.01645 =
         0.01272   -0.00008    0.00686    0.00004
C5    1    0.505744   -0.236003    0.621455    11.00000    0.02513    0.01687 =
         0.02425   -0.00244    0.01206   -0.00366
C6    1    0.517746   -0.334732    0.610240    11.00000    0.05456    0.01601 =
         0.03400   -0.01224    0.01863   -0.01416
AFIX 137
H6A   2    0.582450   -0.347628    0.620486    11.00000   -1.50000
H6B   2    0.482926   -0.350722    0.560485    11.00000   -1.50000
H6C   2    0.495611   -0.369606    0.642507    11.00000   -1.50000
AFIX   0
C7    1    0.404469   -0.214883    0.599861    11.00000    0.02966    0.03978 =
         0.01736   -0.00269    0.00918   -0.00700
AFIX 137
H7A   2    0.377736   -0.251050    0.628528    11.00000   -1.50000
H7B   2    0.373958   -0.228569    0.548969    11.00000   -1.50000
H7C   2    0.396588   -0.151449    0.608199    11.00000   -1.50000
AFIX   0
C8    1    0.540815   -0.179981    0.570735    11.00000    0.03207    0.02774 =
         0.01883    0.00059    0.01186    0.00183
AFIX 137
H8A   2    0.526707   -0.116843    0.574428    11.00000   -1.50000
H8B   2    0.510961   -0.200242    0.521273    11.00000   -1.50000
H8C   2    0.606911   -0.187498    0.584490    11.00000   -1.50000
AFIX   0
C9    1    0.719412   -0.261640    0.712667    11.00000    0.02998    0.01925 =
         0.02826    0.00228    0.01394    0.00430
AFIX 137
H9A   2    0.697486   -0.259317    0.660217    11.00000   -1.50000
H9B   2    0.727709   -0.324014    0.728423    11.00000   -1.50000
H9C   2    0.777737   -0.230070    0.731929    11.00000   -1.50000
AFIX   0
C10   1    0.775593   -0.194963    0.861355    11.00000    0.01942    0.02344 =
         0.02806    0.00715    0.00645    0.00084
AFIX 137
H10A  2    0.817162   -0.182668    0.835310    11.00000   -1.50000
H10B  2    0.785917   -0.255746    0.880681    11.00000   -1.50000
H10C  2    0.786848   -0.152247    0.900768    11.00000   -1.50000
AFIX   0
C11   1    0.606957   -0.113835    0.900068    11.00000    0.02016    0.02645 =
         0.01399   -0.00231    0.00602   -0.00593
C12   1    0.647079   -0.182317    0.960485    11.00000    0.03639    0.04324 =
         0.01271    0.00605    0.00650    0.00720
AFIX 137
H12A  2    0.611611   -0.237667    0.948660    11.00000   -1.50000
H12B  2    0.644593   -0.158143    1.005504    11.00000   -1.50000
H12C  2    0.710580   -0.194745    0.965759    11.00000   -1.50000
AFIX   0
C13   1    0.509829   -0.092691    0.898741    11.00000    0.02504    0.02775 =
         0.02073    0.00163    0.01483   -0.00067
AFIX 137
H13A  2    0.480444   -0.050748    0.859771    11.00000   -1.50000
H13B  2    0.513214   -0.065977    0.944525    11.00000   -1.50000
H13C  2    0.474166   -0.147923    0.891086    11.00000   -1.50000
AFIX   0
C14   1    0.660530   -0.027401    0.917730    11.00000    0.03104    0.02811 =
         0.02241   -0.00835    0.01376   -0.00597
AFIX 137
H14A  2    0.635143    0.015207    0.878476    11.00000   -1.50000
H14B  2    0.724482   -0.039195    0.924104    11.00000   -1.50000
H14C  2    0.656592   -0.002345    0.962027    11.00000   -1.50000
AFIX   0
C15   1    0.420764    0.073394    0.693022    11.00000    0.03187    0.02771 =
         0.02345    0.00041    0.01057    0.01655
AFIX  23
H15A  2    0.435119    0.137925    0.698396    11.00000   -1.20000
H15B  2    0.439665    0.045501    0.741054    11.00000   -1.20000
AFIX   0
C16   1    0.411175    0.053189    0.576645    11.00000    0.02929    0.04841 =
         0.01976    0.01163    0.01279    0.01855
AFIX  23
H16A  2    0.418354    0.007517    0.543067    11.00000   -1.20000
H16B  2    0.430362    0.111699    0.563621    11.00000   -1.20000
AFIX   0
C17   1    0.312329    0.057187    0.573295    11.00000    0.02222    0.05012 =
         0.02824   -0.00260    0.00075    0.00202
AFIX  23
H17A  2    0.281957    0.111959    0.548492    11.00000   -1.20000
H17B  2    0.277738    0.004479    0.548057    11.00000   -1.20000
AFIX   0
C18   1    0.319684    0.057810    0.651740    11.00000    0.02783    0.04220 =
         0.04257   -0.00636    0.01918    0.00164
AFIX  23
H18A  2    0.282277    0.106312    0.661023    11.00000   -1.20000
H18B  2    0.299456    0.000110    0.665309    11.00000   -1.20000
AFIX   0
EU2   3    0.835350    0.154306    0.708378    11.00000    0.01350    0.01288 =
         0.01976   -0.00064    0.00800   -0.00231
P2    5    0.992627    0.289435    0.737625    11.00000    0.01393    0.01622 =
         0.02206   -0.00053    0.00840   -0.00369
O2    4    0.934439    0.079819    0.645248    11.00000    0.01729    0.03122 =
         0.01489    0.00161    0.00851    0.00387
C27   1    0.885599    0.336693    0.689204    11.00000    0.02299    0.01046 =
         0.01962   -0.00278    0.00639   -0.01052
C28   1    0.830118    0.342452    0.730976    11.00000    0.01583    0.01373 =
         0.02072    0.00043    0.00494   -0.00079
C29   1    0.873809    0.308809    0.802932    11.00000    0.01465    0.01713 =
         0.02169   -0.00453    0.00732   -0.00578
C30   1    0.962331    0.275826    0.815042    11.00000    0.02127    0.01391 =
         0.01018   -0.00059    0.00509    0.00012
C31   1    0.862007    0.370004    0.611407    11.00000    0.02372    0.02498 =
         0.01680    0.00061    0.00340   -0.00140
C32   1    0.945763    0.367184    0.588678    11.00000    0.03931    0.06023 =
         0.01876   -0.00129    0.01057   -0.01101
AFIX 137
H32A  2    0.929334    0.389100    0.539423    11.00000   -1.50000
H32B  2    0.967858    0.305630    0.591283    11.00000   -1.50000
H32C  2    0.993798    0.405014    0.620755    11.00000   -1.50000
AFIX   0
C33   1    0.786860    0.312628    0.559238    11.00000    0.03390    0.02787 =
         0.02168   -0.00123    0.00036   -0.01081
AFIX 137
H33A  2    0.732620    0.313892    0.573134    11.00000   -1.50000
H33B  2    0.808425    0.251012    0.560660    11.00000   -1.50000
H33C  2    0.771508    0.336314    0.510581    11.00000   -1.50000
AFIX   0
C34   1    0.829877    0.468933    0.605536    11.00000    0.05073    0.02040 =
         0.02760    0.01058   -0.00277   -0.00823
AFIX 137
H34A  2    0.771824    0.472494    0.613876    11.00000   -1.50000
H34B  2    0.821824    0.491692    0.557575    11.00000   -1.50000
H34C  2    0.875755    0.504898    0.641462    11.00000   -1.50000
AFIX   0
C35   1    0.734508    0.382605    0.708009    11.00000    0.01531    0.01945 =
         0.02763    0.00423    0.00786    0.00490
AFIX 137
H35A  2    0.707853    0.383362    0.655600    11.00000   -1.50000
H35B  2    0.738083    0.443722    0.726314    11.00000   -1.50000
H35C  2    0.696250    0.346491    0.727380    11.00000   -1.50000
AFIX   0
C36   1    0.827539    0.316973    0.858831    11.00000    0.01884    0.02614 =
         0.02616   -0.00613    0.00803   -0.00221
AFIX 137
H36A  2    0.761884    0.306934    0.835890    11.00000   -1.50000
H36B  2    0.838085    0.376853    0.879922    11.00000   -1.50000
H36C  2    0.852992    0.272365    0.896507    11.00000   -1.50000
AFIX   0
C37   1    1.029011    0.239060    0.884984    11.00000    0.01577    0.02114 =
         0.01949   -0.00329    0.00800   -0.00816
C38   1    1.050237    0.307958    0.945169    11.00000    0.03488    0.03252 =
         0.03134   -0.00524    0.00592   -0.00109
AFIX 137
H38A  2    1.090884    0.281432    0.989843    11.00000   -1.50000
H38B  2    0.993440    0.326761    0.951353    11.00000   -1.50000
H38C  2    1.079997    0.359864    0.932905    11.00000   -1.50000
AFIX   0
C39   1    1.121037    0.217024    0.877503    11.00000    0.01314    0.02668 =
         0.03322    0.00534    0.00416    0.00470
AFIX 137
H39A  2    1.146425    0.271023    0.863913    11.00000   -1.50000
H39B  2    1.112325    0.171313    0.840510    11.00000   -1.50000
H39C  2    1.163144    0.194660    0.923308    11.00000   -1.50000
AFIX   0
C40   1    0.994248    0.151773    0.907496    11.00000    0.01696    0.02586 =
         0.02681    0.00651    0.00453   -0.00415
AFIX 137
H40A  2    0.984064    0.107167    0.869508    11.00000   -1.50000
H40B  2    0.936881    0.163306    0.915498    11.00000   -1.50000
H40C  2    1.039702    0.129361    0.951793    11.00000   -1.50000
AFIX   0
C41   1    1.011252    0.038223    0.698640    11.00000    0.02272    0.03091 =
         0.02029    0.00559    0.00676    0.00995
AFIX  23
H41A  2    1.002165   -0.027072    0.699752    11.00000   -1.20000
H41B  2    1.020423    0.063027    0.746733    11.00000   -1.20000
AFIX   0
C42   1    1.091331    0.059243    0.676071    11.00000    0.01874    0.02924 =
         0.03914   -0.00258    0.00702   -0.00047
AFIX  23
H42A  2    1.115835    0.119552    0.692062    11.00000   -1.20000
H42B  2    1.140612    0.014694    0.694984    11.00000   -1.20000
AFIX   0
C43   1    1.049745    0.054243    0.596445    11.00000    0.03736    0.03761 =
         0.03985    0.01383    0.02507    0.01284
AFIX  23
H43A  2    1.049293   -0.007998    0.579640    11.00000   -1.20000
H43B  2    1.083751    0.091965    0.573508    11.00000   -1.20000
AFIX   0
C44   1    0.952878    0.088858    0.579460    11.00000    0.04957    0.05961 =
         0.02030    0.00973    0.02006    0.02559
AFIX  23
H44A  2    0.948350    0.152090    0.564192    11.00000   -1.20000
H44B  2    0.909188    0.053151    0.540807    11.00000   -1.20000
AFIX   0
C19   1    0.644571    0.148869    0.668376    11.00000    0.01356    0.00895 =
         0.04094    0.00478    0.00751   -0.00075
AFIX  43
H19   2    0.602978    0.195724    0.647322    11.00000   -1.20000
AFIX   0
C20   1    0.660584    0.094078    0.616780    11.00000    0.02588    0.03127 =
         0.01522    0.01066    0.00388   -0.00962
AFIX  43
H20   2    0.626755    0.111568    0.569043    11.00000   -1.20000
AFIX   0
C21   1    0.716483    0.018053    0.620495    11.00000    0.02867    0.02164 =
         0.02320   -0.00754    0.01370   -0.01677
AFIX  43
H21   2    0.708301   -0.006075    0.574550    11.00000   -1.20000
AFIX   0
C22   1    0.780725   -0.029788    0.675668    11.00000    0.02103    0.01611 =
         0.03446   -0.00791    0.01839   -0.00526
AFIX  43
H22   2    0.806309   -0.078042    0.658112    11.00000   -1.20000
AFIX   0
C23   1    0.816213   -0.023534    0.750389    11.00000    0.01250    0.01170 =
         0.03927    0.00005    0.01079    0.00157
AFIX  43
H23   2    0.862257   -0.066668    0.771438    11.00000   -1.20000
AFIX   0
C24   1    0.799717    0.031406    0.801324    11.00000    0.01545    0.02309 =
         0.01981    0.00414    0.00216   -0.00544
AFIX  43
H24   2    0.838359    0.017325    0.848670    11.00000   -1.20000
AFIX   0
C25   1    0.739642    0.103019    0.800021    11.00000    0.02646    0.02592 =
         0.02015   -0.00251    0.01366   -0.00973
AFIX  43
H25   2    0.743497    0.122551    0.846379    11.00000   -1.20000
AFIX   0
C26   1    0.675237    0.151271    0.743920    11.00000    0.01751    0.00859 =
         0.04921   -0.00780    0.02112   -0.00194
AFIX  43
H26   2    0.645425    0.196153    0.761334    11.00000   -1.20000
AFIX   0
HKLF 4


REM  ns276n_a.res in P2(1)/c
REM wR2 = 0.1041, GooF = S = 1.120, Restrained GooF = 1.120 for all data
REM R1 = 0.0484 for 6132 Fo > 4sig(Fo) and 0.0874 for all 8573 data
REM 467 parameters refined using 6 restraints

END

WGHT      0.0292     27.4250

REM Highest difference peak  1.428,  deepest hole -1.174,  1-sigma level  0.185
Q1    1   0.7113  0.4114  0.7809  11.00000  0.05    1.43
Q2    1   0.7396  0.1552  0.7114  11.00000  0.05    1.42
Q3    1   0.8222  0.2210  0.7907  11.00000  0.05    1.39
Q4    1   0.7151 -0.0330  0.7047  11.00000  0.05    1.28
Q5    1   0.5265 -0.0265  0.7141  11.00000  0.05    1.26
Q6    1   0.9390  0.1552  0.7137  11.00000  0.05    1.25
Q7    1   0.9132  0.2246  0.7886  11.00000  0.05    1.19
Q8    1   0.3918 -0.0835  0.7190  11.00000  0.05    1.05
Q9    1   0.8537  0.1607  0.7514  11.00000  0.05    0.83
Q10   1   0.8805  0.0972  0.8115  11.00000  0.05    0.73
Q11   1   0.5780 -0.0564  0.7662  11.00000  0.05    0.71
Q12   1   0.8981 -0.1524  0.9219  11.00000  0.05    0.68
Q13   1   0.7003 -0.3993  0.6822  11.00000  0.05    0.66
Q14   1   1.0440  0.3538  0.6868  11.00000  0.05    0.66
Q15   1   0.6229 -0.0773  0.7185  11.00000  0.05    0.66
Q16   1   0.9629 -0.0779  0.7795  11.00000  0.05    0.65
Q17   1   0.4261 -0.0362  0.8154  11.00000  0.05    0.65
Q18   1   0.6125 -0.1377  0.8664  11.00000  0.05    0.65
Q19   1   1.0448  0.1696  0.6204  11.00000  0.05    0.64
Q20   1   0.6699  0.3974  0.6394  11.00000  0.05    0.63
;
_shelx_res_checksum                65507
_shelx_hkl_file
;
 -12   5  14  114.46   13.70   0
 -12   6  13   91.89   13.20   0
 -11   2  16  133.08   15.99   0
 -11   3  14  177.73   14.99   0
 -11   7  10  235.17   12.29   0
 -11   9   9    2.85   11.26   0
 -10   0  17   27.60   15.10   0
 -10   2  13   73.06   13.03   0
 -10   7   8   13.04   10.86   0
 -10   9   7  183.35   10.83   0
  -9  -1  16  104.06   14.18   0
  -9   0  14  807.27   19.09   0
  -9   1  12    0.13   11.98   0
  -9  10   5   68.88    7.72   0
  -8  -2  16  190.73   15.27   0
  -8   6   5  199.02    8.46   0
  -7  -2  13  364.97   14.87   0
  -7   7   3   40.30    6.17   0
  -6  -4  17  104.99   14.22   0
  -6  -3  13  488.39   12.73   0
  -6  -1   9  160.46   13.00   0
  -5  -5  19   62.27   14.16   0
  -5  -4  14   59.47   11.90   0
  -5  -3  11  278.17   12.99   0
  -5  -2   9  266.79   12.87   0
  -4  -5  15   27.45   11.34   0
  -3  -6  18   61.92   12.16   0
  -3  -6  19  145.87   13.52   0
  -3  -5  13  110.07   12.16   0
  -2  -5  11   53.66   11.09   0
  -2   0   2   27.18    4.11   0
  -2   1   1  523.88    4.90   0
  -1  -3   5 1061.77   10.15   0
  -1  11  -5   48.75    7.03   0
  -1  14  -5   -2.58    6.58   0
  -1  15  -5    0.15    7.38   0
   0  -7  16   -2.29    9.04   0
   2  -7  12  481.66   10.32   0
   3   5  -6  300.43   10.45   0
   3   7  -7  168.77   10.21   0
   3  11  -8   49.33   11.29   0
   3  13  -8   65.02    9.94   0
   3  14  -8   13.34    9.43   0
   3  15  -8  123.48   11.89   0
   4  -1  -2   17.99    7.67   0
   4   0  -3   -7.85    6.48   0
   5  -7   9  286.91    5.22   0
   5   3  -6   58.46   11.61   0
   5  10  -9  310.84   14.92   0
   5  15  -9   15.13   11.04   0
   5  16  -9   57.64   13.21   0
   6  -2  -2    2.43    8.79   0
   6   1  -5  243.21   11.64   0
   6   8  -9 1255.15   18.95   0
   7  -7   8  177.77    2.83   0
   7   3  -7  964.84   17.07   0
   7  12 -10    0.23   12.50   0
   7  13 -10   47.63   12.55   0
   7  14 -10  -11.73   12.23   0
   7  15 -10  232.16   15.22   0
   7  16 -10    1.58   14.35   0
   8  -1  -4  263.93   12.40   0
   8   0  -5   48.19   10.81   0
   8   4  -8  259.92   14.02   0
   8   6  -9    2.03   12.50   0
   8   9 -10   72.88   13.39   0
   8  17 -10    9.42   13.29   0
   9  -2  -3  143.77    9.67   0
   9   2  -7  124.26   12.97   0
  10  -3  -2   74.24    9.45   0
  10   3  -8   97.44   13.18   0
  10   5  -9   35.96    9.59   0
  10  11 -11  170.00   15.65   0
  10  12 -11   11.17   13.95   0
  10  13 -11   -9.64   14.01   0
  10  14 -11   61.84   15.00   0
  10  15 -11   86.38   15.30   0
  10  16 -11   19.43   16.19   0
  11  -3  -2   38.84    8.27   0
  11  10 -11    3.33   14.45   0
  12  -3  -2   94.88    8.98   0
  12   4  -9  226.44   15.31   0
  13  -5   2   47.78    7.25   0
  13   4  -9  229.80   16.08   0
  13   6 -10  158.22   16.25   0
  13   9 -11  120.72   15.93   0
  14  -4   0   14.75    8.62   0
  14   6 -10  269.09   17.30   0
  14   9 -11   58.04   15.31   0
  15  -2  -3    8.95   12.49   0
  15   4  -9   17.17   14.32   0
  15   6 -10   21.02   15.33   0
  15   9 -11   10.14   16.28   0
  16  -3  -1   18.74   10.71   0
  16  -1  -4   29.93   12.35   0
  16   3  -8  125.35   15.74   0
  16   6 -10  -17.73   15.51   0
  17  -3   0   74.88    9.49   0
  17  -2  -2   32.62   11.26   0
  17   0  -5    8.47   14.29   0
  17   1  -6   25.63   13.29   0
  17   2  -7  240.81   15.94   0
  17   7 -10    9.20   13.79   0
  18  -1  -3  242.55   16.60   0
  18   4  -8    0.60   15.29   0
  18   5  -9  -11.40   14.36   0
  19  -1  -2   -5.19   12.54   0
  19   1  -5   36.75   14.46   0
  19   2  -6    5.39   14.26   0
  19   3  -7    3.21   14.70   0
  20   1  -4   24.82   14.77   0
 -12   6  14    2.85   13.33   0
 -12   7  13   38.02   12.89   0
 -12  11  11   65.53   13.11   0
 -11   3  15  315.21   16.61   0
 -11   4  13   16.74   12.22   0
 -11   5  12   -3.30   12.08   0
 -11   6  11   15.70   11.53   0
 -11  10   9   30.64   11.49   0
 -10   1  15  338.58   13.74   0
 -10   3  12    4.81   12.14   0
 -10   6   9  119.78   11.11   0
 -10  10   7  269.88   11.57   0
  -9   2  11  109.16   12.59   0
  -9  11   5   92.10    8.25   0
  -8  -2  17   73.85   14.69   0
  -8  -1  14  305.80   15.06   0
  -8   0  12    4.30   12.38   0
  -7  -3  17   37.85   13.49   0
  -7   1   8  278.14   10.03   0
  -7   2   7  496.65   13.14   0
  -7   4   5   -7.83    7.83   0
  -6  -4  18   29.73   13.04   0
  -6  -3  14  137.03   12.94   0
  -6   9   1    4.71    3.51   0
  -5  -4  15    3.90   11.83   0
  -5   0   6  590.23   10.08   0
  -4  -5  16   28.16   11.86   0
  -4  -5  17   34.95   11.60   0
  -4  -4  12   21.41   10.89   0
  -3  -3   8  466.24   11.47   0
  -3  -2   6  773.47   11.92   0
  -2  -6  16    2.32   10.09   0
  -2  10  -4  382.21    7.23   0
  -1  -4   7  490.22    9.26   0
   0  -7  17   96.68   10.37   0
   0  -7  18   19.37   10.16   0
   0  -7  19  146.23   12.33   0
   0  -6  11  269.01    9.28   0
   0  -5   8 1514.60   12.76   0
   0  -3   4   67.43    5.10   0
   0  12  -6   16.65    7.48   0
   0  13  -6  109.24    8.42   0
   0  14  -6    8.17    8.13   0
   1  -7  15  140.72   10.97   0
   1   8  -6   38.72    7.50   0
   2   6  -6  362.75    9.80   0
   2   9  -7   73.04    8.88   0
   3  -7  11    1.00    5.55   0
   3   3  -5 1579.38   14.88   0
   3  10  -8   52.24   11.42   0
   3  16  -8  202.71   12.89   0
   4  -4   2   53.32    3.13   0
   4   8  -8   10.63   10.39   0
   5   9  -9  -13.20   12.28   0
   6   2  -6  276.06   12.29   0
   6   5  -8  290.39   12.98   0
   6  13 -10   34.10   13.99   0
   6  14 -10  193.08   15.17   0
   7  17 -10   71.10   15.35   0
   8  -4   0  335.55    8.07   0
   8   1  -6  103.47   12.49   0
   8   8 -10   40.65   13.31   0
   9  12 -11  435.47   17.56   0
   9  13 -11    9.77   12.95   0
   9  14 -11   45.41   14.23   0
   9  15 -11   -2.10   13.77   0
   9  16 -11   -2.79   15.45   0
  10   6 -10   35.11   13.01   0
  10   9 -11   93.07   14.83   0
  10  10 -11   59.78   14.04   0
  11   0  -6   12.23   11.52   0
  11   6 -10  177.36   14.62   0
  11   8 -11    1.39   13.74   0
  11   9 -11   32.76   10.90   0
  12  -1  -5   51.66   11.43   0
  12   0  -6    6.40   11.61   0
  12  13 -12   53.53   17.16   0
  13  -1  -5  430.51   14.39   0
  13   0  -6   11.24   11.85   0
  13   2  -8  197.83   13.95   0
  13  12 -12   30.84   16.04   0
  14  -3  -2   42.41    9.32   0
  14  -1  -5   71.24   13.30   0
  14   0  -6 1589.03   22.38   0
  14   1  -7    8.26   12.82   0
  14  11 -12  416.51   19.45   0
  15   0  -6  122.13   14.84   0
  15   1  -7  416.33   16.19   0
  15   5 -10  225.86   16.24   0
  15   8 -11  302.08   14.72   0
  16  -4   1  -10.34    6.64   0
  16  -2  -3  482.13   16.58   0
  16   4  -9   48.60   14.84   0
  16   8 -11  117.46   17.32   0
  17  -1  -4   87.22   13.09   0
  17   3  -8    1.40   13.39   0
  17   4  -9   14.52   15.02   0
  17   6 -10   55.62   16.34   0
  18   1  -6   61.23   14.43   0
  18   2  -7    4.31   14.33   0
  18   3  -8    8.48   13.43   0
  19   0  -4  576.16   19.23   0
  20   0  -3   -2.32   13.62   0
 -12   9  12   41.56   12.03   0
 -11   3  16  110.55   14.85   0
 -11   4  14    8.55   13.67   0
 -11   7  11   68.21   12.79   0
 -11   8  10   -3.64   10.35   0
 -10   1  16   43.37   13.74   0
 -10   4  11   93.55   12.46   0
 -10   5  10  596.08   15.32   0
 -10   8   8   -6.13   10.42   0
 -10  11   7   26.03    9.35   0
  -9   0  15  -10.85   12.79   0
  -9   1  13   91.59   13.20   0
  -9   3  10   -3.77   11.10   0
  -9   4   9  743.36   15.34   0
  -9   5   8  966.61   15.72   0
  -9   8   6    3.20    7.33   0
  -9  12   5   -7.87    6.07   0
  -8  -2  18   59.05   11.32   0
  -8  -1  15   42.19   13.63   0
  -8   2   9  129.23   12.08   0
  -8   3   8   69.93   11.02   0
  -8   4   7  239.93   11.12   0
  -8   5   6    1.22    8.54   0
  -7   0  10  282.32   13.73   0
  -7   3   6  158.07    9.85   0
  -7  11   2   35.49    4.28   0
  -6  -3  15 1171.15   20.52   0
  -6  -2  12  256.30   13.73   0
  -6   0   8  581.98   14.31   0
  -5  -4  16   22.65   12.61   0
  -5  -3  12   36.36   11.54   0
  -5   1   5 1930.24   15.56   0
  -5   3   3  152.81    7.00   0
  -4  -5  18  295.31   15.06   0
  -4  -3  10   -3.18   10.89   0
  -2  -6  17   -9.30   10.70   0
  -2  -6  18   17.67   11.21   0
  -2  -6  19   -9.81   11.78   0
  -2  -6  20   17.40   12.85   0
  -2  -5  12    3.04   11.17   0
  -1  -6  14  111.98   10.19   0
  -1  -5  10  176.24   10.55   0
  -1  10  -5  471.57    9.03   0
   0  -4   6   15.20    6.84   0
   0  11  -6 1478.84   14.38   0
   1  -7  17   16.66   10.79   0
   1  -5   7   80.55    5.75   0
   1  12  -7  416.30   11.25   0
   1  14  -7   97.66    9.94   0
   2  -7  13   29.61    7.85   0
   2   4  -5  334.11    9.69   0
   3  -5   5  280.90    4.18   0
   4   2  -5  440.57   12.12   0
   4   5  -7  353.47   12.15   0
   4  11  -9  190.86   13.25   0
   4  12  -9   -0.30   10.08   0
   4  13  -9   37.34   10.47   0
   4  14  -9   15.12   10.09   0
   4  15  -9  390.30   14.98   0
   5   4  -7  933.98   15.49   0
   6   7  -9  178.92   12.89   0
   6  15 -10   64.10   12.48   0
   6  16 -10    6.74   12.92   0
   7   0  -5   13.39   10.77   0
   7   4  -8  125.06   13.10   0
   7   6  -9   14.98   12.22   0
   7   9 -10 1016.78   18.76   0
   8   2  -7  141.77   12.55   0
   8  13 -11   44.29   13.22   0
   8  14 -11   77.63   14.09   0
   8  15 -11  148.68   14.74   0
   9  -3  -2    7.27    7.43   0
   9  10 -11  550.95   17.67   0
   9  17 -11  -11.28   13.83   0
  10  -1  -5   42.56   12.58   0
  10   0  -6 1242.50   18.09   0
  10   1  -7   29.08   11.54   0
  10   4  -9  306.34   14.51   0
  11   1  -7   92.16   12.16   0
  11   2  -8  394.52   15.35   0
  11   5 -10   14.28   13.84   0
  11  12 -12   30.56   14.90   0
  11  13 -12   78.18   15.90   0
  11  14 -12   17.93   14.94   0
  12   2  -8   19.22   12.43   0
  12   7 -11   -1.35   14.05   0
  12  10 -12   23.79   14.31   0
  12  11 -12   35.00   15.23   0
  12  12 -12  231.00   16.40   0
  13  -2  -4  111.01   11.30   0
  13   3  -9  235.92   15.45   0
  13   7 -11   97.98   15.20   0
  13  10 -12  210.68   17.63   0
  13  11 -12   38.75   15.27   0
  14  -2  -4   27.48   12.73   0
  14   3  -9   13.47   14.20   0
  14   9 -12   25.11   14.93   0
  14  10 -12   46.54   16.66   0
  15  -4   0    0.60    7.59   0
  15  -3  -2    8.68    9.30   0
  15  -1  -5  130.41   12.88   0
  15   3  -9   11.02   14.16   0
  15   9 -12  112.42   16.47   0
  16   0  -6  -12.44   12.69   0
  16   1  -7   22.86   13.60   0
  16   2  -8   -4.78   13.83   0
  16   5 -10   19.92   15.39   0
  17  -3  -1  480.71   14.19   0
  17  -2  -3   51.93   13.76   0
  17   5 -10  109.43   16.86   0
  18  -2  -2  116.96   12.87   0
  18  -1  -4   84.28   14.92   0
  18   0  -5    5.78   13.26   0
  19  -1  -3    0.64   13.01   0
  19   1  -6   22.11   13.19   0
  19   2  -7   -2.24   14.38   0
  19   3  -8   16.38   14.29   0
  20   0  -4    6.51   15.12   0
  20   1  -5  127.10   16.10   0
 -12   6  15   94.41   15.34   0
 -12   7  14   -4.79   13.31   0
 -12   8  13  487.72   16.80   0
 -12  10  12   24.16   12.04   0
 -12  11  12   48.75   14.22   0
 -11   4  15   24.63   13.38   0
 -11   5  13   71.71   13.32   0
 -11   6  12   90.89   12.83   0
 -11   9  10  498.02   14.41   0
 -10   3  13    2.17   12.77   0
 -10  12   7  354.21   11.48   0
  -9   0  16  462.22   17.48   0
  -9   1  14    4.03   13.19   0
  -8  -1  16  291.35   16.31   0
  -8   0  13    6.01   12.56   0
  -8   1  11  360.53   14.49   0
  -8   7   5   46.36    8.32   0
  -6  -3  16   93.63   13.97   0
  -6   1   7  167.27   11.32   0
  -6   5   3  147.36    6.44   0
  -5  -4  18   30.05   13.60   0
  -5  -3  13  117.17   11.78   0
  -4  -2   8   19.98    7.85   0
  -4   0   5  -19.12    9.17   0
  -3  -5  15   28.37   11.14   0
  -3  -4  11  181.58   11.31   0
  -2  -4   9   19.54    8.62   0
  -2  -2   5  394.77    9.44   0
  -1  -6  15   18.43    9.59   0
   0  -6  12  262.31    9.89   0
   0   7  -5  694.52    9.10   0
   0  10  -6   20.59    7.53   0
   1  -7  18    9.23    9.90   0
   1  -4   5 1105.83    8.86   0
   1  11  -7    2.80    8.79   0
   1  15  -7   10.18    9.18   0
   2  -6   9  242.34    7.17   0
   3  -7  12    0.64    6.37   0
   3   6  -7  596.99   12.04   0
   4   7  -8   62.38   10.96   0
   4  16  -9    5.24   10.23   0
   5   0  -4  613.05   12.20   0
   6  -3  -1  920.97   10.28   0
   6  10 -10   72.46   12.35   0
   7   1  -6  220.21   12.56   0
   7  14 -11   13.02   14.74   0
   8   3  -8   52.47   12.86   0
   8  16 -11   13.47   13.83   0
   8  17 -11  131.74   15.50   0
   9   0  -6   13.07   10.94   0
   9   6 -10  221.08   14.19   0
   9   8 -11  109.63   13.75   0
  10  -5   1  175.52    6.95   0
  10  -4  -1  244.46    8.99   0
  10  -2  -4    7.13   11.26   0
  10   2  -8  679.67   16.65   0
  10   5 -10  577.89   17.47   0
  10  12 -12   68.29   14.53   0
  10  13 -12    4.07   14.13   0
  10  14 -12   84.35   14.64   0
  10  15 -12   52.04   15.20   0
  11  -5   1   26.10    6.31   0
  11  -4  -1  253.79    8.65   0
  11  -2  -4  371.96   12.48   0
  11   3  -9  623.58   17.37   0
  11   7 -11   63.26   13.81   0
  11  10 -12  160.03   15.97   0
  11  11 -12   10.85   13.67   0
  12  -5   1    9.76    6.76   0
  12  -4  -1   42.04    7.36   0
  12   3  -9  605.10   14.98   0
  12   6 -11   18.12   14.74   0
  12   9 -12   45.27   15.06   0
  13  -5   1   17.58    7.11   0
  13   4 -10   49.21   14.46   0
  13   9 -12   54.96   14.89   0
  14  -4  -1   -2.61    8.95   0
  14   8 -12  -10.76   16.13   0
  15  -2  -4  266.40   13.22   0
  15   4 -10   61.50   15.65   0
  15   6 -11   77.67   16.25   0
  15   8 -12    2.78   15.95   0
  16  -4   0  152.74   10.93   0
  16  -3  -2   20.32    9.79   0
  16  -1  -5   80.35   13.25   0
  16   3  -9  652.09   19.39   0
  16   4 -10   70.66   15.33   0
  16   6 -11   10.76   16.16   0
  16   8 -12  -21.65   15.86   0
  17   0  -6   71.87   13.36   0
  17   1  -7   89.50   14.25   0
  17   2  -8  229.22   16.13   0
  17   3  -9   21.44   14.75   0
  17   6 -11  134.11   17.70   0
  18   1  -7   21.24   15.55   0
  18   2  -8   85.53   14.12   0
  18   5 -10   -6.41   14.56   0
  19  -2  -2   54.70   13.98   0
  19   0  -5   -5.11   13.58   0
  20  -1  -3  154.69   17.04   0
 -12   8  14   27.16   13.34   0
 -12   9  13    3.07   12.45   0
 -11   5  14   25.92   13.72   0
 -11   8  11  -11.51   11.12   0
 -11  10  10  190.75   11.85   0
 -10   2  16  -10.07   14.20   0
 -10   3  14   24.40   13.69   0
 -10   4  12  273.50   14.30   0
 -10   9   8  146.47    9.94   0
  -9   3  11   64.81   12.22   0
  -9   7   7  305.61   10.87   0
  -9   9   6    9.31    7.21   0
  -8  -1  17   -1.91   14.42   0
  -8   0  14  107.19   13.06   0
  -8   2  10  615.40   15.59   0
  -8  10   4  142.79    7.52   0
  -7   0  11  -10.87   12.13   0
  -7   1   9   12.93   11.19   0
  -7   6   4   -3.02    6.39   0
  -7  13   2    0.91    4.14   0
  -6  -3  18  110.97   14.93   0
  -6  -2  13  441.91   15.12   0
  -6   7   2  684.84    8.08   0
  -5  -4  19  159.43   15.29   0
  -4  -4  14    0.27   11.33   0
  -3  -5  18  109.82   14.33   0
  -2  -3   7  180.38    9.14   0
  -1  -6  16  128.84   11.30   0
  -1  -6  17   -6.16   10.28   0
  -1  -6  18   95.02   13.56   0
  -1  -6  19   22.41   12.87   0
  -1  -6  20   44.13   14.53   0
   0  -5   9  215.29    9.72   0
   1  -6  11   14.28    8.00   0
   1   5  -5  124.18    7.48   0
   1  10  -7  288.94   10.22   0
   2  -7  15   21.14    9.40   0
   2  -7  16  115.77   11.23   0
   2  -7  17   57.80   10.96   0
   2  13  -8    3.95    8.60   0
   2  15  -8  -21.14    9.79   0
   3  -7  13   30.50    7.19   0
   3  -4   3    4.21    1.33   0
   3   4  -6  609.69   12.04   0
   4   3  -6   60.32   10.58   0
   5  -1  -3 1817.59   14.40   0
   5  11 -10   61.93   13.23   0
   5  12 -10    8.12   10.91   0
   5  13 -10    5.26   11.04   0
   5  14 -10   65.83   11.56   0
   5  15 -10   65.85   13.67   0
   6  -7   9   25.44    3.66   0
   6   4  -8  436.19   14.49   0
   6   6  -9  266.55   13.58   0
   7  -4   0  254.67    7.15   0
   7  -2  -3  994.59   12.42   0
   7   5  -9   10.03   12.27   0
   7   7 -10  663.63   16.61   0
   7  11 -11   25.14   12.59   0
   7  12 -11   32.96   12.94   0
   7  15 -11   59.02   13.66   0
   7  16 -11   11.79   14.73   0
   8  -3  -2  174.38    8.16   0
   8   4  -9   27.37   12.06   0
   8   6 -10  241.06   14.38   0
   8   9 -11  153.95   14.32   0
   9   1  -7  556.60   15.20   0
   9   2  -8   34.98   12.01   0
   9  12 -12   21.80   13.83   0
   9  14 -12    7.52   13.94   0
   9  15 -12  -21.57   15.05   0
  10   3  -9  209.19   14.30   0
  10   7 -11  194.79   14.59   0
  10  16 -12   -1.65   14.00   0
  11  -3  -3  605.73   13.55   0
  11   6 -11   16.07   14.04   0
  11   9 -12  502.05   18.79   0
  12  -3  -3  609.15   12.99   0
  12   4 -10  461.74   16.96   0
  12  13 -13   25.26   17.15   0
  13  -3  -3  280.07   11.24   0
  13   0  -7    7.74   12.26   0
  13   1  -8   83.02   13.48   0
  13   8 -12    7.67   14.37   0
  13  11 -13   -7.26   14.76   0
  13  12 -13  257.84   18.99   0
  14  -5   1   46.50    7.72   0
  14  -3  -3    4.19    9.11   0
  14   0  -7   27.56   12.90   0
  14   1  -8   23.50   13.11   0
  14   5 -11   33.90   15.29   0
  14   7 -12   13.56   15.06   0
  15  -4  -1  291.45   11.74   0
  15   0  -7   20.16   12.71   0
  15   2  -9  341.79   16.46   0
  15   5 -11  101.47   15.80   0
  15   7 -12  176.36   17.20   0
  16  -2  -4  126.71   12.66   0
  16   5 -11    4.83   16.19   0
  17  -3  -2  121.63   12.61   0
  17  -1  -5   59.63   12.92   0
  17   4 -10  338.34   18.57   0
  18  -3  -1   -1.33    8.87   0
  18  -2  -3   69.16   12.42   0
  18   0  -6   81.63   14.38   0
  18   3  -9   92.18   16.06   0
  18   4 -10    2.22   15.86   0
  19  -1  -4  -30.34   13.07   0
  19   1  -7  119.69   16.67   0
  19   2  -8    0.68   14.09   0
  19   3  -9    9.31   16.31   0
  20   0  -5  -17.03   14.23   0
  20   1  -6   -0.86   15.00   0
 -12   9  14    4.67   12.84   0
 -12  10  13   49.46   13.14   0
 -12  11  13   11.75   12.81   0
 -11   4  16  109.54   11.94   0
 -11   5  15   13.19   13.18   0
 -11   6  13   18.04   12.19   0
 -11   9  11   22.66   13.05   0
 -11  11  10    7.07   10.10   0
 -11  12  10  123.86   12.77   0
 -10   2  17   75.30   15.86   0
 -10   4  13  -27.18   12.23   0
 -10   8   9  100.71   10.50   0
 -10  10   8  269.83   12.41   0
  -9   1  15  577.25   15.74   0
  -9   2  13  219.68   14.33   0
  -9   4  10   36.52   11.51   0
  -9   5   9  193.47   11.99   0
  -9   6   8   52.97   10.07   0
  -9  10   6    7.16    8.52   0
  -8  -1  18   48.99   14.38   0
  -8   6   6  314.76   10.18   0
  -7  -2  18  377.32   17.33   0
  -7  -1  14  106.62   13.47   0
  -7   2   8  278.40   12.75   0
  -7   5   5   96.02    9.48   0
  -6  -2  14   13.64   12.26   0
  -6   0   9  -35.74   12.00   0
  -6   3   5 1176.38   13.17   0
  -6   4   4   33.11    7.29   0
  -5  -3  14   70.40   12.26   0
  -5   0   7   -5.14    9.85   0
  -4  -4  15  496.26   15.49   0
  -4  -4  16    0.61   11.76   0
  -4   1   4   18.54    8.45   0
  -3  -5  19   12.57   12.70   0
  -3  -5  20   15.00   13.01   0
  -3  -3   9 1128.45   15.07   0
  -3  -2   7   50.47    9.37   0
  -2  -5  14   16.60   10.32   0
  -2  -4  10  712.33   13.13   0
  -1  -5  11   40.47    8.85   0
  -1  -4   8   93.40    7.77   0
  -1   9  -5  110.89    7.15   0
   0  -6  14  211.83   11.91   0
   2   5  -6  177.50   10.70   0
   2   7  -7   28.39   10.01   0
   2  11  -8   12.69    8.40   0
   3  -7  14  131.57    8.80   0
   3   8  -8   12.52    9.81   0
   3  14  -9   48.85   11.68   0
   4  -6   7  128.64    4.27   0
   4   6  -8   39.26   10.46   0
   4   9  -9  241.35   12.15   0
   5  10 -10  622.86   16.97   0
   5  16 -10  511.28   15.89   0
   6   8 -10    8.64   11.88   0
   7   3  -8  254.97   14.01   0
   7  17 -11   -8.47   12.89   0
   8   0  -6  915.40   15.58   0
   8   8 -11  608.93   17.51   0
   9  -5   1   30.29    5.33   0
   9  -4  -1  573.42   10.32   0
   9   5 -10   64.81   12.95   0
   9   7 -11   -5.02   13.25   0
   9  10 -12  249.30   15.78   0
   9  11 -12   -2.57   13.98   0
   9  16 -12  317.02   17.56   0
   9  17 -12  -20.52   15.40   0
  10  -6   3  146.59    5.82   0
  10   4 -10  203.82   13.99   0
  10   6 -11   15.19   13.81   0
  10   9 -12   31.95   14.64   0
  11  -6   3   68.50    5.66   0
  11   1  -8   24.04   12.51   0
  11  12 -13   10.57   16.52   0
  11  13 -13  320.52   18.42   0
  11  14 -13   27.32   15.07   0
  12  -6   3   49.01    5.91   0
  12  -1  -6  671.58   15.80   0
  12   1  -8  388.11   14.95   0
  12   2  -9  658.83   17.75   0
  12   5 -11   14.37   14.32   0
  12   7 -12   42.08   15.08   0
  12  12 -13   -5.54   15.29   0
  13  -2  -5  253.61   14.40   0
  13  -1  -6   -4.27   11.67   0
  13   3 -10   17.38   13.75   0
  13   7 -12   87.67   15.13   0
  13  10 -13   97.50   16.71   0
  14  -2  -5   23.10   13.07   0
  14  -1  -6   54.62   12.31   0
  14   3 -10  -19.63   14.24   0
  14   9 -13   80.99   17.12   0
  14  10 -13    4.19   15.07   0
  15  -3  -3  264.52   12.17   0
  15  -1  -6  203.89   13.78   0
  15   3 -10   45.17   13.95   0
  15   6 -12  126.01   15.66   0
  16  -4  -1    8.40    9.20   0
  16  -3  -3   25.47   11.98   0
  16  -1  -6  163.10   13.90   0
  16   0  -7  -14.11   12.92   0
  16   1  -8  209.16   14.99   0
  16   2  -9  -15.89   14.02   0
  16   3 -10   33.02   14.71   0
  16   6 -12   77.96   16.05   0
  17  -2  -4    9.40   12.01   0
  17   0  -7    4.34   13.01   0
  17   1  -8    0.23   13.57   0
  17   2  -9  297.16   17.01   0
  17   5 -11    5.60   15.16   0
  18  -1  -5  155.32   14.42   0
  19  -2  -3   48.49   14.29   0
  19   0  -6  311.33   17.25   0
  20  -1  -4    4.31   15.59   0
 -11   6  14   24.16   13.48   0
 -11   7  13   45.54   12.91   0
 -11   8  12    1.02   11.19   0
 -11  10  11    9.27   12.79   0
 -10   3  15   91.50   11.36   0
 -10   3  16   49.52   14.18   0
 -10   5  12  643.70   17.07   0
 -10   6  11   13.65   11.51   0
 -10   7  10   18.30   10.65   0
 -10  11   8  209.43   11.87   0
 -10  12   8   42.01   10.20   0
  -9   1  17  631.28   19.83   0
  -9   2  14   55.38   13.74   0
  -9   8   7   10.52    8.51   0
  -8   0  16  541.95   18.40   0
  -8   1  13  202.09   14.25   0
  -8   2  11  136.71   13.06   0
  -8   4   8  269.48   12.01   0
  -8   5   7  147.07   10.45   0
  -8   8   5   65.98    6.97   0
  -8  11   4    6.03    5.68   0
  -7  -1  15  238.97   14.74   0
  -7   0  12  216.14   13.95   0
  -7   3   7  948.28   14.91   0
  -7   4   6  575.58   11.85   0
  -6  -2  15  234.57   14.37   0
  -6  10   1   31.37    3.78   0
  -5  -3  16   24.52   12.49   0
  -5  -1   9   50.83   11.36   0
  -4  -4  17  228.70   14.48   0
  -4  -4  18   10.06   12.80   0
  -4  -4  19   59.37   14.32   0
  -4  -3  12   -5.11   11.09   0
  -4  -2   9  318.74   12.38   0
  -4  -1   7 2006.90   16.22   0
  -4   2   3  507.44    8.67   0
  -4   3   2    9.50    6.33   0
  -3  -4  13   36.46   11.11   0
  -2  -5  15  127.07   11.64   0
  -1  -5  12  197.21   12.01   0
  -1  -3   6  226.74    9.58   0
  -1  -2   4   31.31    6.68   0
   0  -6  16   74.83   11.99   0
   0  -6  17  112.22   12.77   0
   0  -6  18  -12.87   12.48   0
   0  -6  19   31.72   12.93   0
   0  -6  20   -1.98   11.82   0
   0   9  -6   39.74    7.58   0
   1  -6  12  142.18    9.65   0
   2  -6  10   73.06    6.80   0
   2   2  -4  648.52   10.91   0
   2  10  -8  175.16   11.08   0
   3  -7  16  206.08   11.40   0
   3  11  -9   13.11   11.41   0
   3  12  -9  155.86   10.47   0
   3  15  -9  110.81   10.48   0
   3  16  -9    0.85   11.10   0
   4  -7  12  278.68    7.89   0
   4   4  -7  187.71   11.08   0
   4   8  -9  113.36   12.93   0
   5  -2  -2  108.67    7.49   0
   6  -1  -4  811.43   12.66   0
   6   0  -5    4.23   10.35   0
   6   1  -6  846.68   15.20   0
   6  11 -11   15.18   13.54   0
   6  14 -11  323.11   15.08   0
   6  15 -11   81.97   12.62   0
   6  16 -11   25.44   14.17   0
   7   6 -10   51.60   12.74   0
   7   9 -11  200.28   14.31   0
   8  -1  -5  535.99   12.97   0
   8   1  -7  520.22   14.50   0
   8   5 -10  775.45   17.64   0
   8  11 -12  316.53   16.14   0
   8  12 -12  140.48   14.47   0
   8  13 -12   13.11   13.03   0
   8  14 -12  228.72   15.53   0
   8  15 -12   52.83   13.98   0
   8  16 -12  -13.22   14.41   0
   9   3  -9   29.50    9.29   0
   9   9 -12   -2.29   13.90   0
  10   0  -7   26.59   11.91   0
  10   1  -8  175.12   12.97   0
  10   8 -12   30.05   14.02   0
  10  12 -13   12.07   15.74   0
  10  13 -13  -18.12   14.26   0
  10  14 -13  101.32   14.67   0
  11  -1  -6   31.88   11.40   0
  11   2  -9  278.03   14.94   0
  11   5 -11   60.66   14.43   0
  11  10 -13    5.36   13.97   0
  11  11 -13   -6.66   14.72   0
  12  -4  -2  568.59   12.56   0
  12  -2  -5    8.80   10.78   0
  12   3 -10  166.43   15.01   0
  12   9 -13   21.19   15.25   0
  12  10 -13   53.84   14.53   0
  13  -4  -2    9.77    9.20   0
  13   4 -11  310.29   16.89   0
  13   6 -12  250.97   16.86   0
  13   9 -13   34.30   15.32   0
  14   4 -11  136.49   15.84   0
  14   6 -12  126.07   15.67   0
  14   8 -13   15.71   16.24   0
  15  -2  -5   11.11   11.45   0
  15   4 -11   92.56   15.47   0
  15   8 -13  141.78   17.51   0
  16  -2  -5  277.79   15.72   0
  16   4 -11   29.34   15.77   0
  17  -3  -3  505.89   16.54   0
  17  -1  -6   45.42   13.09   0
  17   6 -12   -7.80   15.57   0
  18  -3  -2    7.84   10.01   0
  18  -2  -4  189.16   14.52   0
  18   0  -7   17.56   13.77   0
  18   1  -8   69.96   14.67   0
  18   2  -9   37.76   14.87   0
  18   3 -10   35.13   15.44   0
  19  -1  -5   41.62   13.51   0
  19   2  -9    9.49   16.50   0
  20   0  -6  177.58   16.69   0
  20   1  -7   39.14   14.42   0
 -11   6  15   44.07   14.60   0
 -11   7  14  350.29   17.89   0
 -11  11  11   13.07   13.17   0
 -10   4  14  205.86   14.78   0
 -10   9   9  276.66   12.11   0
  -9   2  15   91.45   14.59   0
  -9   7   8    9.39    9.51   0
  -9  12   6   67.76    8.76   0
  -8   0  17  -10.76   14.53   0
  -8   0  18  830.10   21.21   0
  -8  12   4   22.01    6.08   0
  -8  13   4   44.52    6.20   0
  -7  -1  16   15.00   13.76   0
  -7  -1  17  169.51   15.18   0
  -7   0  13   -8.10   11.98   0
  -7   7   4   11.35    7.21   0
  -7   9   3   13.02    5.76   0
  -6  -2  16   50.78   13.82   0
  -6  -1  12   22.29   11.76   0
  -6   1   8  604.08   14.48   0
  -5  -3  17   -9.44   13.29   0
  -5  -3  18   -5.69   13.67   0
  -5  -3  19   25.93   14.49   0
  -5   1   6   66.71    9.74   0
  -5   5   2 2533.14   13.03   0
  -4  -3  13  177.47   12.27   0
  -3  -4  14  224.66   12.83   0
  -3  -3  10  935.09   15.33   0
  -3   0   4  210.35    9.33   0
  -2  -5  16   17.99   10.87   0
  -2  -5  17    7.97   11.34   0
  -2  -5  19   65.62   12.83   0
  -2  -5  20   19.56   12.80   0
  -2  -4  11  111.67   10.53   0
  -2  -1   4  309.52    8.96   0
   0  -5  10  863.39   12.33   0
   0  -4   7   18.34    7.93   0
   1  -6  13   20.88    9.78   0
   3   0  -3   74.42    9.22   0
   3   1  -4  253.75   10.74   0
   3   5  -7  101.44    9.68   0
   3  10  -9  176.81   12.75   0
   4  -7  13  144.34    7.70   0
   4  12 -10   65.43   12.23   0
   4  13 -10   -7.09   10.20   0
   4  14 -10   40.65   10.61   0
   4  15 -10   34.03   12.20   0
   5   6  -9  467.81   14.13   0
   5   9 -10   77.58   11.80   0
   6   2  -7  581.30   14.02   0
   6   5  -9    5.35   11.37   0
   6   7 -10   46.16   12.27   0
   6  10 -11   73.85   12.42   0
   7  -3  -2   24.49    6.80   0
   7   4  -9    1.07   12.49   0
   7   8 -11    8.04   12.64   0
   8  -5   1    2.76    5.12   0
   8  -4  -1  186.76    7.87   0
   8  -2  -4   77.85    9.10   0
   8   3  -9   50.59   12.35   0
   8   7 -11  401.96   15.49   0
   9  -3  -3   -1.63    8.10   0
   9   4 -10   30.14   13.05   0
  10  -1  -6   59.30   11.55   0
  10   2  -9    7.83   12.61   0
  10   5 -11  229.39   15.31   0
  10   7 -12  129.14   15.00   0
  10  15 -13  145.74   16.18   0
  11  -5   0   48.61    6.92   0
  11  -4  -2  567.94   11.90   0
  11  -2  -5  633.61   14.33   0
  11   3 -10  157.06   14.61   0
  11   9 -13   69.09   15.44   0
  12  -5   0   10.91    6.71   0
  12  -3  -4  179.84   12.10   0
  12   6 -12    3.08   14.22   0
  12   8 -13  471.09   19.01   0
  13  -5   0   16.14    7.44   0
  13  -3  -4   96.59   10.22   0
  13   0  -8   44.52   12.34   0
  13   1  -9  236.06   14.33   0
  13   8 -13   34.31   14.73   0
  13  11 -14   -3.89   15.13   0
  14  -4  -2   41.00    8.54   0
  14  -3  -4   23.27    9.87   0
  14   0  -8 1717.10   23.90   0
  14   1  -9   92.99   14.07   0
  14   2 -10   10.68   13.70   0
  14   5 -12  709.92   21.04   0
  14  10 -14    2.55   15.21   0
  15  -3  -4   -6.69   11.73   0
  15   0  -8    3.65   13.33   0
  15   1  -9  348.64   16.65   0
  15   2 -10   54.90   14.71   0
  15   5 -12  126.22   16.13   0
  15   7 -13   11.02   15.82   0
  16   0  -8   31.83   13.59   0
  16   2 -10   97.47   15.14   0
  16   5 -12   37.83   16.42   0
  16   7 -13   36.04   16.47   0
  17  -2  -5  128.34   13.54   0
  17   1  -9  113.55   16.52   0
  17   5 -12   84.97   17.24   0
  18  -1  -6   82.28   13.87   0
  18   4 -11  235.31   17.50   0
  19  -2  -4   29.61   12.91   0
  19   0  -7   11.68   14.04   0
  19   1  -8   66.01   14.16   0
  20  -1  -5  118.80   14.98   0
  20   1  -8    6.83   15.32   0
 -11  10  12  165.38   15.25   0
 -11  12  11   19.18   11.19   0
 -10   4  15   11.80   14.02   0
 -10   6  12  134.01   13.11   0
 -10   7  11  186.76   12.83   0
 -10  10   9  125.12   10.81   0
  -9   3  13   36.66   12.00   0
  -9   5  10   85.35   11.85   0
  -9   6   9  514.76   14.06   0
  -9   9   7  177.57    9.63   0
  -9  13   6   43.05    8.41   0
  -8   2  12  582.89   16.31   0
  -8   3  10   -5.40   11.45   0
  -8   7   6  381.65   10.40   0
  -8   9   5    4.69    7.96   0
  -7  -1  18    1.78   14.34   0
  -7   1  11  106.22   12.86   0
  -7   2   9   54.56   11.74   0
  -6  -2  18  138.95   15.28   0
  -6  -2  19    3.63   15.06   0
  -6  -1  13  170.61   13.55   0
  -6   6   3  533.40    9.19   0
  -5  -1  10   83.27   12.50   0
  -5   0   8 2306.15   19.63   0
  -5   2   5  171.92    9.42   0
  -4  -3  14   -0.02   11.15   0
  -4  -2  10   43.00   11.71   0
  -4   0   6  669.57   12.93   0
  -3  -4  15   11.50   11.42   0
  -1  -5  13   35.36    9.66   0
  -1  -5  14  234.81   13.22   0
  -1  -4   9  275.46    9.77   0
   1   3  -4  244.22    8.23   0
   2  -6  11  154.39    8.26   0
   2   3  -5  562.23   10.92   0
   2   9  -8    2.41    8.55   0
   3  -6   9   33.43    5.17   0
   3   2  -5  178.30   10.71   0
   4  -7  14   39.07    7.49   0
   4  -7  15  196.27    9.96   0
   4   1  -5  853.62   13.62   0
   4   5  -8 1261.48   16.43   0
   4  11 -10  756.51   15.57   0
   4  16 -10   32.02   10.50   0
   5   8 -10  -12.77   11.07   0
   5  13 -11   92.79   13.85   0
   5  14 -11    4.93   12.90   0
   6  -7  10  166.62    5.43   0
   6  -2  -3   74.74    8.33   0
   6   3  -8   -0.20   11.87   0
   6   9 -11   46.60   12.34   0
   7   0  -6   22.06   11.32   0
   7   1  -7  -20.42   11.70   0
   7  11 -12   11.68   13.05   0
   7  12 -12   53.69   12.93   0
   7  13 -12   28.92   13.00   0
   7  14 -12   25.28   12.89   0
   7  15 -12  136.30   14.34   0
   7  16 -12   29.52   15.10   0
   8   6 -11    3.77   12.96   0
   8   9 -12  -11.82   13.19   0
   9   0  -7   -0.54   11.81   0
   9  11 -13   16.61   14.18   0
   9  12 -13  384.45   17.47   0
   9  13 -13   10.52   14.25   0
   9  14 -13   40.12   14.41   0
   9  15 -13   41.32   14.53   0
   9  16 -13   -9.75   15.16   0
  10  -4  -2   98.91    8.93   0
  10  -2  -5   91.10   11.00   0
  10   9 -13  111.43   14.88   0
  10  10 -13    6.86   13.77   0
  11  -3  -4   47.34   10.97   0
  11   4 -11   36.38   14.23   0
  11   6 -12   91.28   14.81   0
  11  13 -14   49.84   17.09   0
  11  14 -14   71.06   17.34   0
  12  -1  -7  173.72   12.92   0
  12   0  -8    5.74   12.46   0
  12   1  -9  165.66   14.33   0
  12   2 -10   96.64   13.50   0
  12   7 -13   51.03   14.80   0
  12  11 -14  117.12   16.79   0
  12  12 -14  126.14   16.88   0
  12  13 -14   -5.30   13.07   0
  13  -1  -7  380.65   14.95   0
  13   2 -10  185.99   15.19   0
  13   5 -12   36.40   14.84   0
  13   7 -13   56.70   15.68   0
  13  10 -14  305.23   19.19   0
  14  -1  -7    6.99   12.29   0
  14   3 -11   -0.74   14.03   0
  14   9 -14    7.13   16.21   0
  15  -5   0    9.35    7.85   0
  15   3 -11  147.37   15.89   0
  16  -4  -2  314.28   12.57   0
  16  -3  -4   42.23   10.80   0
  16  -1  -7   54.24   13.25   0
  16   6 -13   29.62   16.60   0
  17  -1  -7  110.37   15.80   0
  17   0  -8  -11.53   13.24   0
  17   2 -10  182.22   15.63   0
  17   3 -11   95.29   16.33   0
  18  -3  -3   13.04   10.97   0
  18  -2  -5    7.17   12.55   0
  18   0  -8  193.06   15.95   0
  18   1  -9   10.23   14.10   0
  18   2 -10   53.94   15.50   0
  18   3 -11   90.67   15.67   0
  19  -1  -6    9.56   14.14   0
  20   0  -7   11.37   14.63   0
 -11   7  15   39.75   14.51   0
 -11   9  13   62.22   12.99   0
 -11  12  12   52.79   14.48   0
 -10   4  16   75.79   14.59   0
 -10   5  14  416.22   17.21   0
 -10   9  10   12.94   12.39   0
 -10  11   9   73.09   11.76   0
  -9   2  17   39.38   14.05   0
  -9   3  14   65.90   13.97   0
  -9   4  12   31.07   12.28   0
  -9  10   7  236.02   11.39   0
  -8   1  15   61.29   10.67   0
  -8   1  16  288.22   16.57   0
  -8   2  13   45.76   12.50   0
  -8   4   9   22.60   10.60   0
  -8   5   8  212.21   11.67   0
  -8   6   7  171.93   10.36   0
  -7   0  15   24.83   12.50   0
  -7   3   8  267.11   12.41   0
  -7   6   5   19.91    9.27   0
  -6  -1  14    0.76   12.45   0
  -6   0  11   -6.86   12.41   0
  -6   8   2    1.89    4.80   0
  -6  11   1   33.87    4.01   0
  -5  -2  14   68.36   12.62   0
  -5   3   4  151.80    8.07   0
  -5   4   3    2.61    7.17   0
  -4  -3  15  130.92   13.10   0
  -4  -1   8   71.79   10.93   0
  -3  -4  17    5.21   12.06   0
  -3  -4  18   80.04   13.24   0
  -3  -3  11  634.86   14.35   0
  -3  -2   8   55.03   10.41   0
  -3  -1   6  584.53   11.71   0
  -2  -4  12  315.02   12.33   0
  -1  -5  15   47.78   10.52   0
  -1  -5  16   62.80   12.64   0
  -1  -5  17   52.74   12.97   0
  -1  -5  18   28.07   12.93   0
  -1  -5  19   12.59   11.85   0
  -1  13  -6   17.76    7.14   0
  -1  14  -6   59.48    7.33   0
  -1  15  -6   98.41    8.38   0
   0  -5  11   15.04    8.14   0
   0   8  -6    1.38    7.44   0
   0  12  -7   15.62    8.18   0
   0  13  -7    3.26    7.96   0
   0  14  -7   32.35    8.01   0
   0  15  -7  221.58   10.32   0
   1  -6  15   94.79    9.97   0
   1  -6  16   40.85    9.81   0
   1  -6  17  196.38   11.77   0
   1  -6  18  109.04   11.82   0
   1   8  -7   -4.42    9.04   0
   1  13  -8   20.22    9.25   0
   1  14  -8    9.25    9.11   0
   1  15  -8  163.53   10.99   0
   2  -5   7    4.04    5.48   0
   2   6  -7   53.85    8.85   0
   3   3  -6  166.05   10.57   0
   3   9  -9   43.75    9.96   0
   4   0  -4 1170.98   11.68   0
   4  10 -10   -4.64   10.36   0
   5  -7  13  272.90    8.62   0
   5  11 -11   -2.58   13.00   0
   5  12 -11  269.15   13.31   0
   5  16 -11   11.94   13.05   0
   6   6 -10   41.63   12.38   0
   7  -1  -5   94.26   10.27   0
   7   2  -8  282.53   14.27   0
   7   5 -10   10.59   11.99   0
   7  10 -12  127.63   13.84   0
   8   4 -10  188.98   14.01   0
   8   8 -12   39.80   13.49   0
   8  13 -13  108.73   15.89   0
   8  14 -13   15.59   14.85   0
   9   5 -11   33.48    9.70   0
   9   7 -12   25.42   13.60   0
   9  10 -13  313.11   17.19   0
  10   4 -11   85.37   14.12   0
  10   6 -12  141.79   14.93   0
  11   1  -9  217.38   14.27   0
  11   2 -10   28.09   12.83   0
  11   5 -12    9.55   14.16   0
  11   7 -13   58.66   14.71   0
  11  11 -14   57.14   15.36   0
  11  12 -14  -13.94   15.20   0
  12  -2  -6   96.53   11.84   0
  12   3 -11  219.55   15.70   0
  12  10 -14   36.78   15.63   0
  13  -2  -6  236.86   13.04   0
  13   4 -12   -9.13   14.15   0
  13   9 -14   81.27   16.06   0
  14  -2  -6   -4.38   11.25   0
  14   4 -12   -0.51   14.92   0
  14   6 -13   23.24   11.42   0
  15  -2  -6  343.15   14.78   0
  15   8 -14   -4.62   14.98   0
  16  -2  -6   29.28   11.96   0
  16   4 -12  220.88   13.94   0
  16   7 -14  -14.10   15.09   0
  17  -4  -2   34.44   10.25   0
  17  -3  -4  134.85   12.49   0
  17  -2  -6  136.21   15.12   0
  17   4 -12  221.16   17.50   0
  18  -1  -7   37.53   13.76   0
  18   4 -12   16.21   16.54   0
  19  -2  -5   13.12   13.19   0
  19   0  -8   40.99   14.65   0
  19   1  -9  212.67   16.98   0
  19   2 -10    3.54   15.14   0
  20  -1  -6   15.92   14.09   0
 -11   9  14  385.03   16.97   0
 -11  10  13   -7.49   12.52   0
 -11  11  13   13.74   15.30   0
 -10   5  15   31.77   14.41   0
 -10   7  12  129.79   13.33   0
 -10   8  11  272.42   13.43   0
 -10  10  10    6.38   12.32   0
 -10  12   9  139.05   11.17   0
  -9   4  13  483.87   16.51   0
  -9   5  11   23.22   11.27   0
  -9   6  10  214.91   12.83   0
  -9   7   9  160.93   11.55   0
  -8   1  18   24.39   15.47   0
  -8   3  11    0.68   11.23   0
  -8   8   6   15.49    9.18   0
  -8  10   5   88.52    8.41   0
  -7   1  12  234.26   14.28   0
  -7   2  10  -15.71   11.78   0
  -7   5   6   31.01    8.59   0
  -7  10   3   16.47    4.91   0
  -6  -1  15   34.83   13.12   0
  -6  -1  16   74.00   13.79   0
  -6   1   9  171.97    9.72   0
  -6   4   5  149.55    8.90   0
  -5  -2  15  167.13   13.84   0
  -5  -2  16   55.29   13.59   0
  -5  -1  11  130.29   13.02   0
  -5   9   0    2.19    2.79   0
  -4  -3  16   23.21   12.90   0
  -4  -3  17  -10.00   12.93   0
  -4  -3  18   50.94   13.98   0
  -4  -3  19    3.74   14.01   0
  -4  -2  11   43.90   11.81   0
  -3  -3  12  119.01   11.32   0
  -3   1   3   28.72    7.48   0
  -2  -4  13  123.37   11.33   0
  -2  -3   9   32.98    9.48   0
  -2  14  -5  248.60    7.47   0
  -1   8  -5  156.92    6.51   0
  -1  12  -6   37.11    6.53   0
   0  -5  12   13.69   10.09   0
   0  -3   5    7.93    5.68   0
   0  -2   3   35.87    4.52   0
   1  -5   9  241.17    7.96   0
   1   4  -5  919.36   11.87   0
   2  -6  12  242.27    8.71   0
   2  -6  13  108.08    9.64   0
   2  -6  18   27.53   12.03   0
   2   8  -8    3.80    8.78   0
   2  12  -9    6.52   10.43   0
   2  13  -9   94.53   10.72   0
   2  14  -9  235.41   11.70   0
   2  15  -9    5.51   10.36   0
   3   6  -8  170.03   10.77   0
   4  -1  -3   24.17    8.82   0
   4   3  -7   10.56   10.57   0
   4   9 -10    7.70   10.59   0
   5  -7  14   17.31    6.76   0
   5   0  -5   -1.52   10.50   0
   5   7 -10   51.95   11.63   0
   5  10 -11  221.67   12.98   0
   6   4  -9   69.14    9.26   0
   6   8 -11  690.07   16.61   0
   6  14 -12   55.18   12.65   0
   6  15 -12   -4.20   11.69   0
   7  -2  -4  790.41   12.38   0
   7   3  -9 1389.89   19.56   0
   7   9 -12  432.62   16.20   0
   8   0  -7    1.67   12.09   0
   8   1  -8   35.99   12.79   0
   8  12 -13  125.02   14.45   0
   8  15 -13   42.18   13.99   0
   8  16 -13    4.48   13.44   0
   9  -4  -2  111.38    8.66   0
   9  -2  -5   21.88   10.03   0
   9   3 -10   10.91    9.15   0
   9   9 -13   98.12   15.22   0
  10   0  -8  653.33   16.18   0
  10  11 -14  243.83   16.76   0
  10  12 -14   42.05   15.03   0
  10  13 -14   22.80   14.70   0
  10  14 -14   16.95   15.14   0
  10  15 -14    1.33   15.12   0
  11  -6   2   50.07    5.77   0
  11   3 -11 1235.34   21.83   0
  11  10 -14   54.96   15.18   0
  12  -5  -1    7.37    7.26   0
  12   6 -13   78.53   15.53   0
  13  -5  -1  114.86    9.06   0
  13  -4  -3  282.10   10.48   0
  13  -3  -5   30.72   12.16   0
  13   8 -14   12.20   14.86   0
  13  11 -15   65.43   17.15   0
  14  -5  -1  128.87    9.51   0
  14  -4  -3   14.09    8.69   0
  14  -3  -5    1.94   10.20   0
  14   0  -9   12.29   13.14   0
  14   1 -10   13.73   13.73   0
  14   2 -11   -8.24   13.67   0
  14   7 -14   33.97   16.44   0
  15  -4  -3  218.85   11.01   0
  15  -3  -5   70.68   11.54   0
  15  -1  -8   78.99   13.36   0
  15   0  -9  -11.43   13.11   0
  15   1 -10    9.06   13.98   0
  15   2 -11  235.39   15.97   0
  16  -4  -3   36.84   10.72   0
  16  -3  -5  169.11   14.18   0
  16  -1  -8  210.48   16.47   0
  16   0  -9  -10.44   13.70   0
  16   1 -10  176.28   15.81   0
  16   2 -11   40.30   15.03   0
  16   3 -12    5.22   14.37   0
  16   5 -13    6.11   11.64   0
  17   0  -9    7.20   13.64   0
  17   1 -10   65.71   14.70   0
  17   2 -11  129.95   16.16   0
  17   5 -13    8.01   15.09   0
  18  -3  -4   -0.80   11.16   0
  18  -2  -6  168.07   14.50   0
  18   1 -10   20.84   14.60   0
  18   2 -11  127.28   15.72   0
  19  -1  -7  146.73   15.55   0
  20  -2  -5   55.54   14.70   0
  20   0  -8  131.09   16.35   0
 -11  12  13   12.05   13.03   0
 -10   5  16  134.38   12.20   0
 -10   6  14  262.00   15.93   0
 -10   7  13  118.66   14.01   0
 -10   8  12    6.53   13.43   0
 -10   9  11   89.61   12.35   0
 -10  11  10  320.18   14.68   0
  -9   3  17   -7.00   15.02   0
  -9   4  14    4.65   13.46   0
  -9   5  12   30.75   12.68   0
  -9   9   8   27.93    9.30   0
  -9  12   7   76.94   10.01   0
  -8   2  14  325.37   12.63   0
  -8   2  15   40.83   14.09   0
  -8   3  12   59.31   12.63   0
  -8   4  10  193.95   12.91   0
  -7   0  17    9.00   10.41   0
  -7   0  18   39.37   15.07   0
  -7   1  13  176.16   14.15   0
  -7   8   4    7.98    7.14   0
  -6  -1  17    4.15   14.25   0
  -6  -1  18  153.76   16.37   0
  -5  -2  18   10.66   14.24   0
  -5  -1  12  165.47   13.44   0
  -5   1   7  807.16   14.08   0
  -5   7   1  455.69    5.72   0
  -4  -2  12   63.14   12.11   0
  -3  -2   9  262.12   11.74   0
  -2  -4  14    3.90   10.60   0
  -2  -4  15   33.88   11.37   0
  -2  -4  18  219.66   16.37   0
  -2  -4  19   13.88   12.90   0
  -2  -4  20  197.97   15.41   0
  -2  12  -5    8.26    5.68   0
  -1  -3   7  866.51   11.36   0
  -1  11  -6   -0.15    6.76   0
   0  -4   8   74.99    8.83   0
   1  -4   6   26.15    5.26   0
   2  -6  15   14.66   10.71   0
   2  -6  16   35.62   10.98   0
   2  -6  17    1.16    9.81   0
   2   4  -6 2363.15   16.61   0
   2  11  -9    2.39   10.30   0
   3  -6  10   18.64    5.85   0
   3   4  -7  205.19   10.63   0
   3   8  -9  108.34   10.56   0
   3  12 -10  -10.11   11.07   0
   3  14 -10  101.96   10.54   0
   3  15 -10   38.72   11.20   0
   4   6  -9   45.47   11.41   0
   5  -1  -4   81.27    9.82   0
   5   2  -7  596.32   12.11   0
   5   9 -11  114.18   13.55   0
   6   7 -11   31.78   14.03   0
   6  11 -12  152.18   13.34   0
   6  16 -12   -2.88   12.11   0
   7  -7  10   -0.50    4.27   0
   7   4 -10   37.79   12.79   0
   7   6 -11   -5.05   12.49   0
   7   8 -12   18.53   12.32   0
   7  13 -13  241.13   17.14   0
   7  14 -13   39.23   15.14   0
   8  -1  -6  111.73   11.33   0
   8   5 -11   31.44    9.48   0
   8   7 -12    6.90   12.77   0
   9  -5   0  283.21    7.41   0
   9   4 -11 1096.02   20.12   0
   9   8 -13   47.62   14.31   0
   9  12 -14   18.34   15.90   0
   9  13 -14   50.23   14.85   0
   9  14 -14   28.71   14.25   0
   9  15 -14   35.31   15.96   0
  10  -6   2   50.85    5.45   0
  10  -1  -7   29.94   11.89   0
  10   2 -10  440.74   16.00   0
  10   5 -12  592.05   17.76   0
  10   7 -13  108.59   15.52   0
  10  10 -14   88.09   15.73   0
  11  -5  -1    0.27    6.79   0
  11  -4  -3   85.06    9.66   0
  11   6 -13   22.16   14.32   0
  11   8 -14   -8.93   14.08   0
  12   1 -10  104.56   14.11   0
  12  11 -15   10.42   15.90   0
  12  12 -15  -17.17   15.68   0
  13  -1  -8   53.31   13.07   0
  13   0  -9    8.39   12.43   0
  13   1 -10  211.52   14.63   0
  13   2 -11   -6.74   14.57   0
  13   5 -13   12.21   14.75   0
  13   7 -14   50.55   15.69   0
  13  10 -15   63.61   17.07   0
  14  -2  -7   11.24   13.23   0
  14  -1  -8    6.88   11.91   0
  14   3 -12   21.14   14.97   0
  14   9 -15   83.15   16.96   0
  15  -5  -1   30.06    8.39   0
  15  -2  -7  163.10   13.52   0
  15   3 -12  125.97   15.39   0
  15   4 -13  128.75   16.52   0
  15   8 -15   -4.76   17.12   0
  16  -5  -1    7.87    7.96   0
  16  -2  -7  104.25   14.53   0
  16   4 -13   31.05   16.30   0
  16   6 -14   66.90   15.93   0
  17  -4  -3   21.20   11.43   0
  17  -3  -5  330.31   14.66   0
  17  -1  -8   10.65   12.94   0
  17   4 -13   54.94   16.60   0
  18  -1  -8   41.03   14.21   0
  18   0  -9  -21.52   13.87   0
  18   3 -12   19.05   16.34   0
  19  -3  -4    8.14   11.54   0
  19  -2  -6    5.02   13.53   0
  19   0  -9   11.23   14.05   0
  19   1 -10   35.42   15.34   0
  19   2 -11  -19.78   15.62   0
  20  -1  -7   45.79   14.86   0
 -10   6  15   51.68   13.95   0
 -10   6  16  242.36   17.53   0
 -10  10  11   63.99   13.63   0
 -10  12  10   33.78   10.78   0
  -9   5  13   28.09   12.79   0
  -9   6  11  889.59   18.02   0
  -9   7  10   15.21   11.13   0
  -9   8   9   39.88   10.38   0
  -9  10   8   87.94   11.45   0
  -8   2  16  187.31   15.97   0
  -8   2  17   76.80   14.73   0
  -8   3  13  134.32   13.74   0
  -8   5   9  110.16   11.08   0
  -8   7   7   -8.14    8.81   0
  -8  11   5   36.84    7.54   0
  -7   1  14  105.44   13.77   0
  -7   2  11   23.32   12.42   0
  -7  11   3   13.89    5.52   0
  -6   0  13   23.57   12.88   0
  -6   1  10   76.45   12.82   0
  -6   2   8  198.78   12.03   0
  -5  -1  13  296.19   13.92   0
  -4  -2  13   19.60   11.95   0
  -4   0   7  -20.76   10.00   0
  -3  -3  13   19.40   10.83   0
  -3  -3  14   25.33   11.62   0
  -2  -4  16   95.30   12.17   0
  -2  -4  17   38.73   12.33   0
  -2  -3  10   22.02   10.14   0
  -2   0   3   26.55    7.19   0
  -1  -4  11   60.96    9.87   0
  -1  -1   3 1393.61    9.27   0
  -1   3  -2   55.68    4.19   0
   0  -5  14   62.42   10.09   0
   0  -5  15   19.93    9.96   0
   0  -5  16  110.02   11.48   0
   0  -5  17   64.24   11.37   0
   0  -5  18  284.83   14.09   0
   0  10  -7   34.07    7.70   0
   1  -5  10  602.89   10.70   0
   1  10  -8  110.48    9.71   0
   2  10  -9  143.86   11.02   0
   3  -6  11   38.88    6.99   0
   3  11 -10   16.34    9.46   0
   4   4  -8  111.88   11.52   0
   4   8 -10   22.48   10.89   0
   4  12 -11  174.55   13.46   0
   4  13 -11   33.34   10.27   0
   4  14 -11    2.97   10.52   0
   4  15 -11  182.61   13.90   0
   5   3  -8   -3.30   11.69   0
   5   6 -10  669.95   15.63   0
   6  -3  -2  433.16    8.49   0
   6   0  -6 1833.12   16.20   0
   6  10 -12  137.30   13.20   0
   7  11 -13   -5.20   12.43   0
   7  12 -13   42.87   13.15   0
   7  15 -13   12.89   12.97   0
   7  16 -13    7.22   12.78   0
   8  -2  -5   99.99    9.76   0
   9  -3  -4  177.43    9.81   0
   9   0  -8  905.27   17.24   0
   9   1  -9  104.92   13.34   0
   9   5 -12   51.47   14.00   0
   9   7 -13  136.85   14.18   0
   9  11 -14  116.63   15.65   0
   9  16 -14  177.64   16.25   0
  10  -2  -6  246.32   12.56   0
  10   3 -11   17.67   12.75   0
  10   6 -13   29.67   14.49   0
  10   9 -14  157.52   16.26   0
  11   0  -9    9.88   11.96   0
  11  11 -15   11.40   15.46   0
  11  12 -15   14.28   15.57   0
  11  13 -15  102.11   16.37   0
  12  -1  -8  386.06   14.86   0
  12   2 -11  554.94   17.90   0
  12   3 -12   16.57   13.74   0
  12   5 -13   34.07   11.51   0
  12   7 -14    2.28   14.38   0
  12  10 -15   74.56   16.27   0
  13  -2  -7  241.90   13.53   0
  13   3 -12   73.56   11.05   0
  13   9 -15  -13.71   14.74   0
  14  -4  -4   15.17   10.71   0
  14   4 -13    9.40   15.24   0
  14   8 -15   29.23   16.34   0
  15  -4  -4    7.59   10.89   0
  15   5 -14   17.88   15.50   0
  15   7 -15   71.40   16.38   0
  16   0 -10  -17.24   15.62   0
  16   5 -14    0.06   16.49   0
  17  -2  -7  218.71   14.93   0
  17   1 -11   48.05   14.16   0
  17   5 -14   45.21   17.24   0
  18  -4  -3    4.65   10.61   0
  18  -3  -5   35.55   12.08   0
  18  -2  -7   36.18   14.86   0
  19  -1  -8   75.89   15.03   0
  20  -2  -6   89.33   14.53   0
  20   0  -9   -8.02   15.00   0
 -10   7  15   -2.29   14.33   0
 -10   8  13  435.51   16.90   0
 -10   9  12   30.69   12.35   0
 -10  11  11  150.21   14.55   0
  -9   4  16   -2.89   14.02   0
  -9   4  17   -8.37   15.34   0
  -9   5  14  207.51   14.96   0
  -9   6  12  325.22   14.94   0
  -9  11   8  270.62   12.84   0
  -8   3  14    0.57   13.07   0
  -8   4  11   67.78   11.74   0
  -8   9   6  350.38   10.19   0
  -8  13   5  394.89   10.75   0
  -7   1  17  168.43   15.46   0
  -7   2  12   -3.13   12.48   0
  -7   4   8  114.44   11.31   0
  -7   5   7   23.02   11.51   0
  -7   7   5   -0.60    7.14   0
  -7  12   3   10.02    5.39   0
  -6   0  14    6.68   12.88   0
  -6   0  15   13.69   12.47   0
  -6   1  11  188.92   13.81   0
  -6   3   7  268.43   11.54   0
  -6   7   3  130.07    7.08   0
  -6  13   1  235.08    5.59   0
  -6  14   1   62.81    4.99   0
  -5  -1  14  160.49   13.85   0
  -5   2   6   95.39    9.91   0
  -3  -3  15   20.85   12.07   0
  -3  -3  16   12.79   12.15   0
  -3  -3  17  245.63   14.93   0
  -3  -3  19  246.76   16.20   0
  -3  -1   7   13.08    9.80   0
  -3   0   5   -3.80    9.32   0
  -2  -2   7  693.79   11.79   0
  -1  -4  12  502.09   13.08   0
  -1  -4  20   20.45   13.12   0
  -1  -2   5  378.55    8.69   0
   0   7  -6   70.08    8.14   0
   1  -5  11  218.63   10.70   0
   1  -5  19   -4.93   13.85   0
   1  -5  20   -8.52   12.10   0
   2  -5   8  203.57    7.44   0
   2   5  -7   13.48    8.46   0
   2   7  -8    5.46    8.54   0
   3  -6  12   64.15    8.05   0
   3  -6  16   -3.73   10.29   0
   3  -6  17    5.27   11.01   0
   3   7  -9   -1.93    9.55   0
   4  11 -11  186.85   11.91   0
   5   4  -9  425.26   14.37   0
   5   8 -11   80.38   12.24   0
   5  12 -12   -0.32   13.34   0
   5  13 -12   -3.55   11.24   0
   5  14 -12   89.63   12.23   0
   5  15 -12   85.12   14.09   0
   6   3  -9   25.00   12.80   0
   6   9 -12   93.76   12.98   0
   7  -7  11    5.84    4.92   0
   7  -3  -3   63.15    8.24   0
   7   0  -7  -12.02   11.67   0
   7   1  -8  275.46   14.30   0
   7   2  -9   42.34   12.49   0
   7   5 -11   31.64   12.94   0
   7   7 -12  524.80   16.73   0
   7  10 -13   22.21   12.98   0
   8  -7   9   72.49    4.01   0
   8  -4  -2  240.05    9.02   0
   8   4 -11   84.05   13.72   0
   8   8 -13  243.98   15.56   0
   8  12 -14  114.13   16.16   0
   8  13 -14   25.48   13.83   0
   8  14 -14  100.79   14.68   0
   8  15 -14  107.64   15.17   0
   9  -1  -7  560.08   14.77   0
   9  10 -14   89.29   15.20   0
  10   8 -14   11.87   14.81   0
  10  12 -15  122.34   16.10   0
  10  13 -15   39.33   14.83   0
  10  14 -15   12.09   15.21   0
  10  15 -15   53.87   15.98   0
  11   1 -10  122.05   10.53   0
  11   2 -11  188.30   15.08   0
  11   5 -13   64.15   14.91   0
  11   7 -14  333.41   17.68   0
  11  10 -15    6.20   15.43   0
  12  -6   1    5.40    6.32   0
  12  -2  -7  238.02   13.32   0
  12   4 -13   48.65   14.18   0
  12   6 -14   11.19   14.46   0
  12   9 -15   53.17   15.02   0
  13  -6   1  193.38    7.70   0
  13  -5  -2   -3.09    8.46   0
  13  -4  -4  111.27    9.55   0
  13   8 -15   16.19   15.04   0
  14  -6   1    0.72    6.01   0
  14  -5  -2  624.87   13.58   0
  14  -3  -6    1.52   11.14   0
  14  -1  -9   85.81   13.05   0
  14   0 -10  724.32   19.05   0
  14   1 -11  272.50   16.22   0
  14   2 -12  -10.97   14.59   0
  14   5 -14  584.56   20.63   0
  15  -5  -2   51.19    9.36   0
  15  -3  -6    4.97   11.13   0
  15  -1  -9  347.87   16.42   0
  15   0 -10  115.54   14.40   0
  15   3 -13  275.31   17.70   0
  16  -4  -4  293.65   12.87   0
  16  -3  -6   93.05   12.50   0
  16  -1  -9   39.39   13.81   0
  16   2 -12  276.10   14.34   0
  16   3 -13  198.27   17.80   0
  17  -4  -4   78.44   12.30   0
  17  -3  -6   60.71   14.13   0
  17  -1  -9   96.50   14.28   0
  17   0 -10   61.72   13.72   0
  17   3 -13  247.37   18.80   0
  18  -1  -9    8.26   15.24   0
  18   0 -10  345.81   17.99   0
  18   1 -11   80.71   14.98   0
  18   2 -12    2.53   16.06   0
  18   3 -13    9.54   17.12   0
  19  -3  -5  -17.21   12.18   0
  19  -2  -7   -5.05   13.26   0
  19   0 -10   10.04   14.67   0
  19   1 -11  200.33   16.95   0
  20  -1  -8    2.51   14.91   0
 -10   8  14    3.77   13.62   0
 -10   8  15  129.43   17.04   0
 -10   9  13   97.21   14.12   0
 -10  10  12    5.01   11.93   0
 -10  12  11   22.57   11.80   0
  -9   8  10   75.46   11.45   0
  -9  12   8  112.94   11.80   0
  -8   3  15  209.69   15.66   0
  -8   3  16  149.97   15.26   0
  -8   4  12  330.75   14.80   0
  -8   6   9    7.92   10.78   0
  -8  10   6  162.39    9.95   0
  -7   1  18    6.81   14.54   0
  -7   9   4   14.05    6.84   0
  -6   0  16   28.24   13.93   0
  -6   0  17   16.67   15.09   0
  -6   0  18   13.01   14.95   0
  -6   2   9 1291.32   18.17   0
  -6   4   6  160.52   11.55   0
  -6   9   2  597.52    7.75   0
  -5  -1  15  528.70   16.84   0
  -5  -1  17  505.04   18.30   0
  -5  -1  19  146.63   16.66   0
  -5   1   8   21.81   10.54   0
  -4  -2  15    3.37   11.87   0
  -4  -2  16   -4.07   12.72   0
  -4  -2  17   55.51   14.01   0
  -4  -2  18   46.84   14.34   0
  -4  -1  10   37.08    8.74   0
  -4   2   4   67.58    8.27   0
  -2  -1   5  145.68    9.26   0
  -1  -4  13   -1.42   10.10   0
  -1  -4  14  751.80   16.46   0
  -1  -4  18  107.76   13.26   0
  -1  -4  19   48.06   12.68   0
  -1  -3   8    2.72    8.04   0
   0  -4   9  318.19    9.36   0
   1  -5  12  744.20   14.31   0
   1  -5  18   36.58   11.35   0
   1   5  -6  132.64    7.91   0
   3   5  -8  112.10   10.53   0
   4   5  -9  408.76   12.98   0
   4   7 -10   78.85   11.68   0
   4  10 -11  103.51   11.37   0
   5  -2  -3   49.15    8.28   0
   5  11 -12  278.10   13.58   0
   6   4 -10  672.66   16.25   0
   6   6 -11   40.66   11.90   0
   6   8 -12    6.41   12.39   0
   6  12 -13   73.38   14.86   0
   6  13 -13  210.96   14.35   0
   6  14 -13  135.84   13.49   0
   6  15 -13   36.83   14.52   0
   7   3 -10  315.84   14.78   0
   7   9 -13   35.23   13.26   0
   8  -5   0  297.54    7.33   0
   8  11 -14  180.82   15.21   0
   8  16 -14   76.74   14.75   0
   9  -7   8   19.65    2.72   0
   9   6 -13  792.25   19.43   0
   9   9 -14   32.29   13.36   0
  10  -3  -5  332.52   11.96   0
  10   0  -9   19.81   12.71   0
  10   1 -10  244.69   14.86   0
  10   2 -11   67.57   13.30   0
  10   5 -13  161.81   15.44   0
  10   7 -14   88.99   15.40   0
  10  10 -15   29.08   14.05   0
  10  11 -15   28.72   15.06   0
  11  -6   1  188.18    7.17   0
  11   9 -15   50.94   15.51   0
  12  -5  -2   15.61    8.20   0
  12  -4  -4  231.78   10.37   0
  12  -3  -6  168.39   13.15   0
  12   8 -15  372.59   15.69   0
  12  11 -16   27.54   16.23   0
  12  12 -16   37.89   15.47   0
  13  -1  -9  239.58   14.73   0
  13   0 -10   65.75   13.30   0
  13   1 -11  116.62   14.25   0
  13   2 -12  210.22   15.91   0
  13   5 -14   19.03   14.93   0
  13   7 -15   26.41   15.06   0
  13  10 -16  174.39   18.39   0
  14  -2  -8    5.47   12.30   0
  14   6 -15    1.67   16.03   0
  14   9 -16  -14.36   15.83   0
  15  -2  -8  187.05   14.08   0
  15   4 -14   -9.30   15.76   0
  15   6 -15  192.67   17.14   0
  16  -5  -2   72.46    9.19   0
  16  -2  -8   -4.16   12.91   0
  17  -2  -8  217.17   15.13   0
  17   4 -14   43.91   16.10   0
  18  -4  -4   63.30   11.82   0
  18  -3  -6    3.78   12.35   0
  18  -2  -8   84.16   16.30   0
  19  -1  -9  210.38   16.42   0
  20  -2  -7   14.31   14.31   0
 -10   9  14  142.01   14.93   0
 -10  10  13    9.83   12.67   0
 -10  11  12  330.73   15.52   0
 -10  12  12   55.12   15.28   0
  -9   6  14  171.60   15.33   0
  -9  10   9  502.14   14.15   0
  -9  13   8   12.96    9.06   0
  -8   3  17  169.20   16.23   0
  -8   4  13  276.94   14.84   0
  -8   5  11   33.84   12.14   0
  -7   2  14  179.22   14.59   0
  -7   4   9    8.14   11.16   0
  -5   0  11  -14.20    8.84   0
  -5   3   5   18.70    8.57   0
  -5   6   2   13.17    5.51   0
  -4  -1  11  795.19   16.49   0
  -4   3   3   20.03    8.04   0
  -3  -2  11  672.93   15.17   0
  -2  -3  12   36.48   11.18   0
  -2  -3  19   57.13   13.19   0
  -2  -3  20   -7.63   14.12   0
  -1  -4  15   29.96   11.00   0
  -1  -4  16  506.09   15.29   0
  -1   7  -5  204.63    7.52   0
   0  -4  20   85.94   14.32   0
   0  -3   6  235.69    8.77   0
   0   5  -5  345.04    8.44   0
   1  -5  15   93.14   10.62   0
   1  -5  17   14.71   10.56   0
   1  -4   7  493.63    9.21   0
   1  -3   4  105.05    5.16   0
   2  -5   9    5.29    7.05   0
   2  -5  19    9.07   13.34   0
   3   9 -10  608.67   13.83   0
   4  -6  10  505.45    9.03   0
   4  -6  17   20.01    9.53   0
   4   1  -6   41.64   11.87   0
   4   9 -11  134.41   13.54   0
   5   5 -10   64.20   12.17   0
   7   6 -12   79.49   13.33   0
   7   8 -13  266.67   16.71   0
   7  13 -14   18.87   15.34   0
   7  14 -14   89.02   15.17   0
   7  15 -14   43.16   15.51   0
   8  -7  10  235.96    5.71   0
   8  -3  -4  163.30    9.69   0
   8  -1  -7  504.18   14.04   0
   8   0  -8  879.76   16.50   0
   8   1  -9  325.96   11.60   0
   8   2 -10  626.34   16.73   0
   8   5 -12  940.26   16.92   0
   8   7 -13  331.65   15.61   0
   8  10 -14   38.76   14.25   0
   9  -4  -3  189.75    9.71   0
   9   4 -12   24.12   13.15   0
   9  11 -15  100.26   16.91   0
   9  12 -15  150.38   16.09   0
   9  13 -15   17.58   14.63   0
   9  14 -15   42.17   14.84   0
   9  15 -15  161.29   16.24   0
  10   3 -12   -6.32   13.71   0
  10   9 -15   37.25   15.11   0
  11  -5  -2  137.40    8.66   0
  11   4 -13   13.89   14.98   0
  11   8 -15  415.65   18.83   0
  11  11 -16   -4.04   17.29   0
  11  12 -16   27.62   15.73   0
  11  13 -16    2.22   15.64   0
  12  -1  -9  141.97   13.80   0
  12   0 -10    7.37   12.85   0
  12   1 -11   99.51   13.84   0
  12   2 -12  247.44   16.04   0
  12   5 -14  111.84   15.48   0
  12   7 -15  105.48   16.20   0
  12  10 -16   10.63   16.10   0
  13   3 -13  134.76   12.56   0
  13   4 -14   12.25   14.94   0
  13   8 -16   30.02   15.29   0
  13   9 -16   48.91   16.11   0
  14  -4  -5   66.68   11.57   0
  14   4 -14    3.50   14.68   0
  14   8 -16    1.09   15.67   0
  15  -4  -5   42.22   10.16   0
  15  -3  -7   -5.81   13.70   0
  15   0 -11  -25.99   14.18   0
  15   2 -13   84.36   15.06   0
  15   7 -16   21.28   17.59   0
  16  -4  -5   22.91   12.08   0
  16  -3  -7  620.71   18.48   0
  16  -1 -10  190.63   17.05   0
  16   0 -11  -10.09   14.55   0
  16   1 -12   24.38   15.10   0
  16   2 -13  142.56   16.59   0
  16   5 -15    7.75   15.41   0
  17  -5  -2    1.45    7.00   0
  17   0 -11   12.57   14.71   0
  17   1 -12  141.06   16.41   0
  17   2 -13   -1.91   15.61   0
  17   3 -14   76.97   16.29   0
  18   0 -11    0.47   14.38   0
  18   1 -12    2.71   15.42   0
  18   2 -13  140.39   17.24   0
  19  -3  -6    2.80   12.51   0
  19  -2  -8   24.91   13.70   0
  19   0 -11  -17.24   16.29   0
  19   1 -12   21.69   15.91   0
  20  -1  -9   29.49   15.17   0
 -10  10  14  101.49   14.74   0
 -10  11  13  102.82   14.21   0
 -10  12  13   21.20   15.66   0
  -9   6  15  287.04   17.21   0
  -9   6  16   26.48   14.22   0
  -9   8  11  113.14   12.52   0
  -9   9  10   29.36   10.77   0
  -9  11   9   84.95   10.86   0
  -8   4  14  213.71   15.02   0
  -8   5  12  894.08   18.31   0
  -8   9   7   18.36    8.77   0
  -8  11   6   26.06    9.22   0
  -7   2  15  463.66   14.76   0
  -7   2  16  482.69   18.23   0
  -7   2  17  282.37   17.23   0
  -7   3  12   86.28   13.12   0
  -7   5   8   -5.79   10.35   0
  -7   8   5 1829.73   16.56   0
  -6   1  13  172.27   13.79   0
  -6   2  10  237.01   13.75   0
  -6   3   8    4.77   11.35   0
  -5   0  12  537.84   15.90   0
  -5   1   9   40.79   12.35   0
  -5   2   7  591.57   13.41   0
  -5   4   4  466.73    9.28   0
  -5   5   3  444.94    8.94   0
  -4   1   6   53.58    7.23   0
  -4   4   2    0.84    5.97   0
  -3  -2  12  177.29   12.79   0
  -3  -2  19   -2.50   13.27   0
  -3  -1   8  753.12   13.90   0
  -2  -3  15  673.85   16.73   0
  -2  -3  16  107.96   13.03   0
  -2  -3  17  599.90   17.49   0
  -2  -3  18   -7.14   13.07   0
  -2  -2   8 1398.91   15.47   0
  -1  -3   9  538.62   11.31   0
   0  -4  10   57.87    8.80   0
   0  -4  19   62.30   13.13   0
   0  14  -8   -2.83    8.59   0
   1  12  -9  267.14   10.86   0
   1  13  -9  232.51   10.77   0
   1  15  -9    8.23    9.37   0
   2  -5  18  176.14   14.43   0
   2   2  -5  401.20   10.89   0
   2   6  -8  122.43    9.55   0
   2  12 -10  233.24   12.35   0
   2  13 -10   -3.79   10.01   0
   2  14 -10  234.07   11.87   0
   2  15 -10   70.74   11.02   0
   3   1  -5  350.79    9.09   0
   3   3  -7 1264.92   15.65   0
   3  12 -11  234.59   13.05   0
   3  13 -11  192.40   12.71   0
   3  14 -11  104.39   11.73   0
   3  15 -11  113.86   12.48   0
   4  -6  11  233.73    7.97   0
   4  -6  15   97.99   10.77   0
   4   0  -5  -20.45   10.62   0
   4   2  -7  306.34   12.34   0
   4  14 -12   21.08   12.18   0
   5   0  -6  631.52   14.21   0
   5   1  -7  805.80   15.36   0
   5   2  -8  254.69   13.28   0
   6   5 -11   90.27   13.14   0
   6   7 -12  168.63   13.77   0
   7  -2  -5 1981.20   17.42   0
   7  11 -14   68.82   13.70   0
   7  12 -14  242.26   15.36   0
   8  -7  11   69.78    5.21   0
   8   3 -11    6.90   13.10   0
   8   6 -13  124.39   14.44   0
   9  -5  -1  105.25    6.99   0
   9  -3  -5    7.88    9.50   0
   9   0  -9    0.08   12.54   0
   9   1 -10   15.47   12.94   0
   9   5 -13   55.55   14.24   0
   9   7 -14   45.21   14.89   0
   9  10 -15  183.09   16.08   0
  10  -6   1    2.23    5.13   0
  10  -2  -7   47.07   11.81   0
  10   4 -13  -14.07   14.02   0
  10   6 -14  264.79   16.52   0
  10   8 -15  123.15   15.94   0
  10  13 -16   28.71   14.43   0
  10  14 -16   -1.00   15.24   0
  11  -3  -6  -20.54   10.52   0
  11  -1  -9  223.56   13.46   0
  11   0 -10   71.84   13.57   0
  11   2 -12   26.39   14.30   0
  11   5 -14   24.96   15.28   0
  11   7 -15   62.28   14.79   0
  11  10 -16    6.11   15.81   0
  12   3 -13   31.01   14.08   0
  12   6 -15  100.88   16.15   0
  12   9 -16   85.39   16.03   0
  13  -6   0  149.10    7.88   0
  13  -5  -3   39.83    8.98   0
  13  -4  -5   91.59    9.95   0
  14  -3  -7   12.43   11.53   0
  14  -1 -10   26.88   13.65   0
  14   0 -11   45.36   14.47   0
  14   1 -12  107.10   15.61   0
  14   5 -15   67.42   16.70   0
  14   7 -16   26.51   16.70   0
  15  -5  -3    1.41    7.72   0
  15  -1 -10   -4.72   13.21   0
  15   3 -14   69.58   16.61   0
  15   6 -16   35.35   16.71   0
  16  -5  -3   31.72    9.45   0
  16   3 -14   14.06   15.65   0
  16   4 -15  -19.98   16.84   0
  17  -4  -5   19.05   10.54   0
  17  -3  -7  101.76   13.67   0
  17   4 -15   45.84   17.38   0
  18  -4  -5  150.92   13.92   0
  18  -3  -7   93.71   13.76   0
  18  -1 -10   51.12   14.77   0
  19  -1 -10   45.27   15.05   0
  20  -2  -8    5.45   14.27   0
  -9   7  14   44.43   14.14   0
  -9   9  11    3.76   11.28   0
  -9  10  10  228.91   12.92   0
  -9  13   9   13.22   11.76   0
  -8   4  16   21.80   14.90   0
  -8   5  13   29.40   12.51   0
  -8   7   9   96.10   11.32   0
  -8   8   8   38.90   10.01   0
  -8  12   6   48.93    9.30   0
  -8  13   6   92.80    9.81   0
  -7   3  13  757.92   18.14   0
  -7   4  10   14.50   11.82   0
  -7   6   7   17.37    9.66   0
  -7   7   6  222.18    9.85   0
  -6   1  15   47.03   13.68   0
  -6   1  16   77.81   14.86   0
  -6   1  17  -14.05   14.90   0
  -6   2  11  927.65   17.93   0
  -6  10   2  296.96    6.50   0
  -5   0  13    2.92    8.96   0
  -5   0  14  234.48   14.55   0
  -5   0  15   11.85   12.46   0
  -5   0  18   92.90   15.25   0
  -5   0  19  -17.36   15.91   0
  -5  10   0   57.17    3.66   0
  -4  -1  14    1.94   12.34   0
  -4  -1  18   48.32   15.06   0
  -4  -1  19  277.38   17.66   0
  -4   0   9  -17.34   11.93   0
  -3  -2  16  223.64   14.97   0
  -3   0   6  493.02   11.84   0
  -3   1   4  204.82    9.30   0
  -2   1   2 2073.97    9.80   0
   0  -4  11  942.12   14.28   0
   0  -4  12   -3.39   10.95   0
   0  -4  18   43.97   12.07   0
   0  13  -8   82.40    8.47   0
   1   6  -7  606.66   10.71   0
   1   8  -8    3.67    9.10   0
   1  11  -9   14.17    8.88   0
   2  -5  10  155.33    8.54   0
   2  -5  16  156.11   12.80   0
   2  -5  17    6.32   10.12   0
   2   3  -6  184.57   10.01   0
   2  11 -10   -1.90   10.36   0
   3   8 -10   16.41   10.22   0
   4  -6  12  230.64    9.10   0
   4  -6  13  164.36    9.21   0
   4  -5   5   68.87    3.47   0
   4   6 -10   81.95   11.86   0
   4   8 -11   92.78   11.70   0
   4  12 -12   32.30   10.81   0
   4  13 -12   -0.81   10.49   0
   4  15 -12   22.95   10.49   0
   5  13 -13   53.95   13.66   0
   5  14 -13   18.57   13.54   0
   5  15 -13   73.21   13.84   0
   6   0  -7  -16.47   11.82   0
   6   2  -9 1256.45   18.78   0
   7   5 -12   28.81   13.14   0
   7   7 -13   97.70   13.96   0
   7  10 -14  132.38   14.52   0
   8  -2  -6  145.22   11.21   0
   8   4 -12  355.68   15.74   0
   8   8 -14   53.32   14.13   0
   8  12 -15  212.20   15.83   0
   8  13 -15  140.45   15.27   0
   8  14 -15    5.32   13.90   0
   8  15 -15   17.26   13.40   0
   9  -1  -8   72.06   12.52   0
   9   3 -12   -6.60   13.40   0
   9   9 -15  194.52   16.34   0
  10  -5  -2  545.89   10.49   0
  10  -4  -4   68.71    8.68   0
  10  11 -16  114.24   16.32   0
  10  12 -16   35.15   15.49   0
  11  -2  -8  373.60   13.88   0
  11   3 -13  778.76   20.21   0
  11   6 -15   49.84   15.01   0
  11   9 -16  226.04   17.77   0
  12  -6   0   77.70    6.79   0
  12  -5  -3   37.83    9.04   0
  12  -4  -5   26.08    9.25   0
  12   4 -14  309.02   14.61   0
  12   8 -16   -3.86   14.59   0
  12  11 -17   -5.53   16.16   0
  13  -1 -10  215.67   14.84   0
  13   0 -11    5.41   12.92   0
  13   1 -12  171.95   15.58   0
  13   2 -13   32.31   15.32   0
  13   5 -15   12.18   15.00   0
  13   7 -16  100.05   16.08   0
  13   9 -17   13.29   15.70   0
  14  -2  -9    9.42   12.72   0
  14   3 -14   70.10   15.33   0
  14   8 -17   25.63   16.19   0
  15  -2  -9  344.84   15.69   0
  15   4 -15  123.29   17.33   0
  16   0 -12    7.08   16.36   0
  16   1 -13    5.46   14.12   0
  16   5 -16   -9.46   16.74   0
  17  -5  -3  -14.92    7.52   0
  17   0 -12  118.12   16.02   0
  17   2 -14   91.28   17.41   0
  18  -2  -9   58.88   14.58   0
  18   0 -12  213.64   16.54   0
  18   1 -13  310.79   18.93   0
  18   2 -14   -5.70   16.52   0
  19  -3  -7   -7.76   13.02   0
  19  -2  -9   19.85   13.96   0
  20  -3  -7   57.50   15.72   0
  20  -1 -10   43.94   15.70   0
  21  -2  -8   38.59   14.95   0
  -9   7  15  323.27   17.47   0
  -9   7  16  112.76   16.54   0
  -9   9  12    4.14   12.26   0
  -9  10  11  564.90   17.64   0
  -9  11  10  112.24   11.87   0
  -9  12  10   74.17   13.21   0
  -8   5  14  487.29   17.64   0
  -8   7  10  102.53   14.07   0
  -8   9   8  298.53   13.42   0
  -8  10   7   41.73    9.17   0
  -7   3  14   -2.34   13.14   0
  -7   3  15  145.01   15.18   0
  -7   3  16    8.44   13.96   0
  -7   4  11   -7.69   12.07   0
  -7   5   9   21.81   11.25   0
  -7  11   4   28.40    6.79   0
  -6   2  12  263.00   14.71   0
  -6   3   9   28.00   11.96   0
  -6   4   7   34.76    9.94   0
  -5   0  16   33.64   10.67   0
  -5   0  17   -5.78   10.55   0
  -5   8   1   13.98    4.37   0
  -4  -1  15   -1.10   12.00   0
  -4  -1  16   -3.28   13.21   0
  -4  -1  17   81.34   14.12   0
  -3  -1   9  173.06   11.98   0
  -2  -2   9  574.32   13.03   0
  -1  -3  10   60.44    9.69   0
  -1  -3  18   80.69   15.66   0
  -1  -3  19  524.08   18.11   0
  -1  -2   6   63.66    8.15   0
  -1  14  -7    1.29    7.32   0
   0  -4  14    5.53   10.19   0
   0  -4  15  496.82   14.43   0
   0  -4  16   17.94   11.24   0
   0   8  -7   48.55    8.01   0
   1  -4   8  117.70    8.42   0
   1  -4  19  219.67   14.84   0
   2  -5  11   18.83    7.30   0
   2  -5  12   36.28    9.87   0
   2  -5  13   35.51   10.18   0
   2  -5  14   72.60   11.62   0
   2  -5  15   24.84    9.73   0
   2  10 -10   70.91   10.78   0
   3  -5  18   -0.63   12.38   0
   3   4  -8   18.38   10.54   0
   3  10 -11  261.51   13.25   0
   4  -1  -4   17.80    9.82   0
   4   4  -9   59.70   11.44   0
   4  11 -12  350.50   13.36   0
   5  -6  15  129.02   10.11   0
   5  -1  -5 2044.33   17.12   0
   5  11 -13   85.57   14.33   0
   5  12 -13  111.43   12.61   0
   6  -6   6   22.17    2.81   0
   6  -4  -1  217.83    7.13   0
   6  -3  -3 1771.59   14.85   0
   6  -1  -6  875.68   14.44   0
   6   3 -10   36.15   13.02   0
   6   6 -12   60.04   13.02   0
   6   8 -13  341.18   16.58   0
   6  13 -14   40.53   14.75   0
   6  14 -14   36.33   14.59   0
   6  15 -14   53.10   14.72   0
   7   0  -8   14.87   12.15   0
   7   2 -10   -5.86   13.05   0
   8   5 -13   19.83   13.80   0
   8   7 -14   18.51   13.81   0
   8  11 -15  -18.73   13.63   0
   9  -2  -7  117.94   12.12   0
   9   4 -13  462.56   17.27   0
   9   6 -14  166.97   15.70   0
   9   8 -15    4.10   14.77   0
   9  12 -16   13.50   16.00   0
   9  13 -16   67.70   15.49   0
   9  14 -16    0.65   14.63   0
   9  15 -16   39.35   16.95   0
  10  -3  -6   74.08   11.06   0
  10  -1  -9  405.69   15.14   0
  10   0 -10   60.74   13.37   0
  10   1 -11  549.25   16.71   0
  10   5 -14  412.30   17.09   0
  10   7 -15    1.65   14.15   0
  10  10 -16  254.04   17.55   0
  11  -6   0  145.22    7.20   0
  11  -4  -5   -5.99   10.52   0
  11   4 -14   16.29   14.62   0
  11  12 -17   -3.49   15.34   0
  12  -3  -7  674.25   15.81   0
  12   0 -11   -1.55   13.57   0
  12   1 -12    5.98   13.86   0
  12   2 -13  472.43   18.13   0
  12   5 -15   12.54   15.33   0
  12   7 -16  109.14   16.44   0
  12  10 -17   36.15   16.55   0
  13  -2  -9  120.32   13.71   0
  13   3 -14   11.72   11.42   0
  13   4 -15  235.72   17.07   0
  13   6 -16  292.58   18.93   0
  13   8 -17   34.18   16.05   0
  14  -6  -1   39.07    7.69   0
  14  -5  -4  391.56   12.83   0
  14  -4  -6    0.73   10.07   0
  15  -5  -4  205.19   11.91   0
  15  -4  -6   56.76   11.08   0
  15  -3  -8  -21.73   11.89   0
  15  -1 -11   89.42   14.64   0
  15   0 -12  278.66   17.00   0
  15   1 -13   29.89   15.14   0
  15   5 -16   44.68   17.23   0
  16  -5  -4   21.15   10.06   0
  16  -4  -6  101.54   11.69   0
  16  -3  -8  112.49   13.92   0
  16  -1 -11   15.68   14.63   0
  16   2 -14  334.58   18.15   0
  16   3 -15   12.86   16.52   0
  17  -4  -6  297.79   14.33   0
  17  -3  -8   22.83   13.10   0
  17  -1 -11   52.23   14.48   0
  17   3 -15  257.36   19.49   0
  18  -4  -6   51.45   13.75   0
  18  -3  -8   33.31   13.33   0
  18  -1 -11   62.00   15.27   0
  19  -1 -11  186.96   16.76   0
  19   0 -12   76.82   15.24   0
  20  -2  -9   -4.28   14.56   0
  -9   8  14   -1.70   12.84   0
  -9   9  13   91.77   13.84   0
  -8   5  15    9.52   10.49   0
  -8   5  16   97.57   15.90   0
  -8   5  17   30.80   16.38   0
  -8   6  12   17.74   13.11   0
  -8   6  13  125.96   16.12   0
  -8  11   7   70.99    9.42   0
  -7   3  17   39.41   11.40   0
  -7   4  12  186.61   13.91   0
  -7   8   6    7.21    9.72   0
  -7  12   4  307.65    9.39   0
  -6   2  13  420.52   16.21   0
  -6   2  14   25.81   12.87   0
  -6   5   6  186.86    9.93   0
  -6   6   5  733.95   12.74   0
  -6   7   4  614.19   10.97   0
  -5   1  11  126.06   13.81   0
  -5   3   6   64.90    9.59   0
  -4   0  10  674.99   15.89   0
  -4   1   7 2012.30   17.74   0
  -4   2   5  423.75   10.66   0
  -3  -1  10  146.40   12.63   0
  -2  -2  10  770.55   14.93   0
  -1  -3  11  367.72   12.56   0
  -1  -3  16  104.08   14.84   0
  -1  -3  17  192.70   14.05   0
  -1  12  -7  415.97    9.28   0
   0  -3   7  -10.25    7.04   0
   0  -2   4   -1.08    7.02   0
   0   6  -6   48.73    6.85   0
   1  -4  18   -5.16   11.44   0
   1   3  -5 1125.65   11.70   0
   1  10  -9  511.20   12.23   0
   2  -4  20  104.15   14.31   0
   3  -5  17   16.98   12.17   0
   3   7 -10  490.83   13.39   0
   4   7 -11  254.34   12.87   0
   4  10 -12   88.21   11.35   0
   5  -6  14  208.92   10.35   0
   5  10 -13   28.90   13.23   0
   6   4 -11  136.59   13.58   0
   6  12 -14   52.17   13.10   0
   7  -1  -7   -9.34   11.53   0
   7   3 -11 1302.66   19.66   0
   7   6 -13   10.61   13.41   0
   7   8 -14  -15.18   14.93   0
   7  13 -15  129.74   15.86   0
   7  14 -15  108.32   16.29   0
   7  15 -15   -1.95   14.93   0
   8  -4  -3   10.08    7.02   0
   8   0  -9   10.30   12.83   0
   8   1 -10   55.96   12.74   0
   8   2 -11  157.64   14.29   0
   9  -4  -4  104.86   10.06   0
   9  11 -16  318.95   17.70   0
  10   6 -15   53.45   15.52   0
  10   9 -16  145.50   15.70   0
  11  -5  -3   17.44    8.24   0
  11  -3  -7  136.25   12.15   0
  11   0 -11    3.31   13.34   0
  11   5 -15   10.19   15.45   0
  11   7 -16  114.47   16.32   0
  11  10 -17   38.36   16.27   0
  11  11 -17    5.91   15.88   0
  12  -2  -9  684.56   17.09   0
  12   6 -16   -5.49   15.20   0
  12   9 -17   60.02   15.34   0
  13  -6  -1  216.37    8.88   0
  13  -5  -4  166.40   10.89   0
  13  -4  -6  332.65   12.67   0
  14  -3  -8    9.77   11.94   0
  14  -1 -11  270.32   16.09   0
  14   0 -12  117.36   14.88   0
  14   1 -13  308.22   14.45   0
  14   2 -14    3.95   15.20   0
  14   3 -15    3.62   14.77   0
  14   5 -16  339.21   15.73   0
  15   3 -15  324.57   18.22   0
  15   4 -16   43.51   15.57   0
  15   6 -17  160.13   19.12   0
  16   4 -16  268.87   19.23   0
  17  -5  -4    6.10    8.59   0
  17  -2 -10  139.24   15.04   0
  18  -2 -10   65.27   14.87   0
  18   1 -14   -2.84   14.97   0
  19  -4  -6  -15.42   11.42   0
  19  -3  -8    5.62   13.88   0
  19  -2 -10   17.18   14.58   0
  20  -3  -8   64.15   16.36   0
  20  -1 -11   -4.42   14.26   0
  -9   9  14   14.41   13.70   0
  -9  11  12    9.26   12.48   0
  -9  12  11  485.00   16.65   0
  -8   6  14   47.90   14.24   0
  -8   6  15  383.27   17.35   0
  -8   8  10   25.74   11.61   0
  -8   9   9   82.11   12.79   0
  -8  12   7  124.31   10.16   0
  -8  13   7  200.28   12.39   0
  -7   4  14  336.81   15.64   0
  -7   7   7   89.60    9.92   0
  -7  10   5   59.49    8.50   0
  -7  13   4    4.26    6.22   0
  -7  14   4  588.22   11.37   0
  -6   2  17   43.86   15.08   0
  -6   2  18  142.36   15.67   0
  -6   3  10   47.90   11.79   0
  -6   4   8  387.09   13.24   0
  -6  11   2   71.71    5.47   0
  -5   1  13  298.47   15.17   0
  -5   1  18    6.35   15.11   0
  -5   4   5  393.78   11.60   0
  -4   0  11   -3.46   12.52   0
  -3  -1  11  248.15   13.46   0
  -3  -1  18  131.22   14.84   0
  -3  -1  19   28.23   15.28   0
  -2  -2  17  418.61   16.70   0
  -2   0   4  923.89    9.28   0
  -1  -3  12   47.96   10.71   0
  -1  -3  13    1.72   10.76   0
  -1  -3  14   52.66   11.53   0
  -1  -3  15   45.98   11.85   0
   0  -3  19   44.54   13.39   0
   0  10  -8   90.00    8.90   0
   1  -4   9  249.19    8.91   0
   1  -4  16   58.62   13.15   0
   1   4  -6   80.47    8.10   0
   1   7  -8  536.53   12.33   0
   2  -4  19   -1.32   14.35   0
   2   5  -8   56.10    9.01   0
   2   9 -10  206.10   12.33   0
   3  -5   8  146.00    6.56   0
   3  -5  16   29.48    9.79   0
   3  -1  -3  120.22    9.18   0
   3   5  -9  117.42   10.92   0
   3   9 -11   -0.29   10.05   0
   4   5 -10  866.08   16.14   0
   4   9 -12    0.85   10.94   0
   5  -6  12   49.79    7.22   0
   5  -6  13   36.66    7.96   0
   5   5 -11    6.63   12.22   0
   5   7 -12   32.72   11.99   0
   6  -2  -5   86.21   10.01   0
   6   7 -13   29.61   12.86   0
   6  10 -14  103.67   13.42   0
   7  -2  -6  607.01   13.09   0
   7   4 -12  182.74   14.36   0
   7  12 -15   13.21   13.39   0
   8  -5  -1   57.00    6.32   0
   8  -1  -8   36.35    8.97   0
   8   3 -12   51.49   13.70   0
   8  13 -16   -9.97   15.18   0
   8  14 -16    6.16   15.07   0
   8  15 -16   72.64   16.81   0
   9  -5  -2  894.87   11.48   0
   9  -3  -6    8.79   10.13   0
   9   0 -10 1458.78   20.83   0
   9   2 -12   85.81   14.09   0
   9   5 -14  189.43   15.17   0
   9   7 -15  304.45   16.81   0
   9  10 -16  -16.32   14.17   0
  10  -4  -5  795.99   14.86   0
  10   4 -14  215.07   16.02   0
  10  11 -17   10.78   14.38   0
  10  12 -17  209.56   17.29   0
  10  13 -17  115.79   16.85   0
  11  -1 -10  131.91   13.84   0
  11   2 -13   27.85   10.56   0
  11   3 -14  160.06   16.54   0
  11   9 -17   -3.81   15.90   0
  12  -5  -4   24.90    9.21   0
  12   4 -15  -10.24   14.72   0
  12   8 -17  223.21   17.20   0
  13  -1 -11  112.58   14.51   0
  13   0 -12  495.57   17.36   0
  13   1 -13   18.44   11.19   0
  13   2 -14   49.57   15.70   0
  13   5 -16  183.91   13.79   0
  13   7 -17   61.83   15.90   0
  13   9 -18  -15.85   14.89   0
  14  -2 -10  -11.51   13.05   0
  14   4 -16   47.74   16.73   0
  14   6 -17  150.66   18.54   0
  15  -4  -7    1.14   10.89   0
  15   1 -14   58.07   15.19   0
  15   5 -17   35.39   15.61   0
  16  -6  -2    5.36    7.99   0
  16  -5  -5   62.42   11.13   0
  16  -4  -7   19.05   11.43   0
  16  -3  -9  627.12   18.46   0
  16   0 -13   17.25   15.29   0
  16   2 -15  210.62   18.14   0
  17  -4  -7   10.21   11.99   0
  17  -3  -9  -15.92   12.87   0
  17  -1 -12  161.32   15.90   0
  17   0 -13    2.45   15.08   0
  17   1 -14  113.07   16.30   0
  17   2 -15   -6.78   16.57   0
  18  -4  -7  261.41   16.25   0
  18  -3  -9  105.53   14.27   0
  18  -1 -12   -4.22   15.11   0
  18   0 -13    6.21   14.49   0
  19  -3  -9    4.71   16.23   0
  19  -1 -12  -17.00   14.88   0
  19   0 -13    3.92   15.88   0
  20  -2 -10   -4.99   14.99   0
  -9  10  14  104.87   15.16   0
  -9  11  13   32.78   13.60   0
  -9  12  12   18.02   12.93   0
  -8   6  16  180.35   16.15   0
  -8   7  12   16.97   12.62   0
  -8   8  11  625.68   17.88   0
  -8  11   8  164.55   12.61   0
  -7   4  16  571.68   19.49   0
  -7   4  17   -3.92   14.84   0
  -7   5  11   46.82   12.36   0
  -7   6   9    7.47   10.91   0
  -6   3  11   16.18   12.63   0
  -6   9   3   50.57    6.11   0
  -5   1  16   17.79   14.20   0
  -5   1  17  500.32   18.42   0
  -5   2   9  279.75   13.23   0
  -5   3   7  228.68   11.63   0
  -5   7   2   54.91    6.13   0
  -4   0  12 1296.26   19.70   0
  -4   0  13   12.15   12.75   0
  -4   0  14 1273.43   20.89   0
  -4   0  15   24.31   13.22   0
  -4   0  16 1250.35   22.26   0
  -4   0  17    5.51   14.44   0
  -4   0  18  679.16   20.09   0
  -4   1   8   76.01   11.57   0
  -4   3   4  142.13   10.05   0
  -3  -1  13  436.02   15.11   0
  -3  -1  15  499.76   16.19   0
  -3  -1  16  144.09   14.42   0
  -3  -1  17  332.74   16.98   0
  -3   2   3  711.43    9.31   0
  -2  -2  12  167.55   12.54   0
  -2  -2  13   36.71   12.06   0
  -2  -2  14   66.12   12.33   0
  -2  -2  15  329.92   14.95   0
  -2  -2  16   20.90   12.66   0
  -2  -1   7  114.04   10.00   0
  -1  -2   7   21.48    8.56   0
  -1  -1   4   69.11    7.57   0
  -1   8  -6    6.02    6.75   0
   0  -3   8   11.53    9.67   0
   0  -3  18   11.28   12.44   0
   1  -4  10   89.01    8.55   0
   1  -4  15  171.69   11.63   0
   2  -4  18  244.18   15.52   0
   2  13 -11  412.80   13.22   0
   2  14 -11  158.08   11.12   0
   3  -5   9   -5.29    6.33   0
   3  -5  14   -0.60   10.28   0
   3  -5  15   16.94    9.66   0
   3  13 -12  128.71   12.68   0
   3  14 -12  261.91   13.76   0
   4  -5  17   -5.91   11.50   0
   4   2  -8   18.73   11.25   0
   4  13 -13   58.33   12.75   0
   4  14 -13   -1.17   12.63   0
   5  -2  -4  198.65    9.85   0
   6  -6  14   72.58    8.10   0
   6   1  -9  167.48   13.99   0
   6   2 -10  239.08   13.82   0
   7   5 -13  128.45   14.19   0
   7   7 -14  224.31   15.19   0
   8  -2  -7  154.36   11.76   0
   8  11 -16   32.50   14.24   0
   8  12 -16   10.25   14.36   0
   9  -1  -9  121.22    9.82   0
   9   6 -15  268.63   16.65   0
   9   9 -16   44.69   14.38   0
  10  -6   0   47.32    6.00   0
  10  -5  -3   98.87    8.77   0
  10  -3  -7  617.52   14.83   0
  10   0 -11   20.76   13.37   0
  10   1 -12  101.88   14.45   0
  10   5 -15   20.42   15.33   0
  10   7 -16  162.54   16.76   0
  10  10 -17   93.15   15.95   0
  11  -2  -9  275.03   14.22   0
  11   4 -15   44.60   15.65   0
  11   6 -16    3.84   15.35   0
  11   8 -17  784.60   22.58   0
  12  -7   3    0.74    3.89   0
  12  -3  -8  193.90   13.29   0
  12  -1 -11   94.54   14.29   0
  12   0 -12   25.78   13.96   0
  12   1 -13  137.50   15.37   0
  12   2 -14  250.55   17.29   0
  12   5 -16   69.96   16.18   0
  12   7 -17  125.57   17.35   0
  12  10 -18   25.90   16.59   0
  13  -6  -2  159.69    8.74   0
  13  -2 -10  188.05   14.63   0
  13   4 -16   38.11   16.01   0
  13   6 -17   51.75   17.47   0
  13   8 -18  -35.84   16.43   0
  14  -6  -2   14.23    7.54   0
  14  -5  -5   25.22   10.54   0
  14  -4  -7  129.60   12.13   0
  14  -3  -9    0.77   12.46   0
  14   0 -13    2.19   14.70   0
  14   1 -14   69.24   15.87   0
  14   5 -17   60.88   17.47   0
  14   7 -18   30.39   17.82   0
  15  -5  -5    1.91    9.02   0
  15  -3  -9   16.46   12.49   0
  15  -1 -12    6.58   14.44   0
  15   0 -13  -11.58   14.14   0
  15   2 -15   21.77   15.66   0
  15   3 -16   26.57   17.03   0
  16  -2 -11   27.41   14.16   0
  16   3 -16    8.95   15.26   0
  16   4 -17  -19.12   16.88   0
  17  -5  -5   28.29    9.60   0
  17  -2 -11  130.79   15.35   0
  18  -5  -5  -20.25    9.71   0
  19  -4  -7   91.53   13.35   0
  19  -2 -11    2.12   14.66   0
  20  -3  -9  146.10   15.81   0
  20  -2 -11   14.66   17.66   0
  -8   7  14   22.75   14.13   0
  -8   7  15  134.61   15.90   0
  -8   8  12   33.07   13.07   0
  -8  10   9   -0.47   10.16   0
  -8  13   8   70.34   12.56   0
  -7   5  12   22.98   12.61   0
  -7   6  10   45.86   11.89   0
  -7   7   8  538.15   13.77   0
  -7   8   7 1098.49   16.79   0
  -7   9   6  171.68    9.48   0
  -7  11   5    5.53    8.56   0
  -6   3  12  162.57   10.63   0
  -6   3  13  496.04   16.78   0
  -6   3  14  130.67   14.52   0
  -6   3  16   94.01   14.85   0
  -6   3  17  736.20   21.00   0
  -6   4   9   90.19   12.10   0
  -6   5   7   13.40   10.15   0
  -6  12   2   16.79    5.22   0
  -5   2  10  496.85   15.45   0
  -5   5   4 1752.05   13.90   0
  -4   2   6   11.03    9.69   0
  -3  -1  14   25.42    8.94   0
  -3   0   8  203.71   11.97   0
  -3   1   5  350.62   10.73   0
  -1  -2  19    5.75   14.04   0
  -1   0   2  196.61    3.98   0
   0  -3  17  119.45   12.82   0
   0   7  -7  415.00    9.85   0
   1  -4  12  153.98   10.25   0
   1  -3   5  621.32    8.12   0
   1  -3  19   39.43   15.12   0
   1  13 -10    8.39    8.99   0
   1  14 -10   50.87    9.37   0
   2  -4  17  -11.90   12.78   0
   2   8 -10    0.28   11.05   0
   2  12 -11    9.01   10.77   0
   3  -5  10  111.12    7.81   0
   3  -5  11   -4.31    8.13   0
   3  -5  13   32.95    9.95   0
   3  -4  19   16.60   12.27   0
   3   2  -7   49.16   11.53   0
   3   6 -10  130.00   11.43   0
   3  11 -12  240.73   13.39   0
   3  12 -12   27.03    9.96   0
   4  -5  16  101.34   12.83   0
   4  -2  -3  584.13   11.75   0
   4   1  -7 2013.96   16.70   0
   4   6 -11  504.18   14.64   0
   4   8 -12   42.92   11.49   0
   4  11 -13   96.29   13.48   0
   4  12 -13  255.70   12.79   0
   5   3 -10  103.41   13.18   0
   5   6 -12  444.10   15.14   0
   5   8 -13   49.50   12.40   0
   5  12 -14   -2.07   11.59   0
   5  13 -14    8.37   11.73   0
   5  14 -14   98.96   12.83   0
   6  -6  13   14.32    7.92   0
   6   0  -8  572.04   15.06   0
   6   6 -13   -3.32   12.77   0
   6  13 -15  226.48   16.10   0
   6  14 -15   18.12   14.77   0
   7   0  -9  -16.11   12.92   0
   7   1 -10  385.77   15.47   0
   7   2 -11   33.30   13.35   0
   7   9 -15   17.31   13.29   0
   8   5 -14  496.30   17.47   0
   8  10 -16   88.42   14.68   0
   9  -2  -8   46.34   12.13   0
   9   8 -16   -1.75   14.91   0
   9  11 -17   66.03   16.82   0
   9  12 -17   41.00   15.14   0
   9  13 -17   26.71   14.98   0
   9  14 -17   -4.55   14.77   0
   9  15 -17  187.83   17.58   0
  10  -7   8   -4.96    2.62   0
  10   9 -17   23.09   15.48   0
  11  -5  -4  300.45   11.33   0
  11  -3  -8  199.36   12.94   0
  11   0 -12  248.32   15.05   0
  11   1 -13   26.46   14.31   0
  11   7 -17   11.18   15.42   0
  11  10 -18   34.85   15.41   0
  11  11 -18   53.04   16.34   0
  12  -2 -10   92.55   13.62   0
  12   3 -15  175.68   17.23   0
  12   6 -17   87.78   16.59   0
  12   9 -18  201.70   17.46   0
  13  -5  -5   55.35   10.20   0
  13  -4  -7   12.42   10.87   0
  13   0 -13   20.67   14.35   0
  13   5 -17   98.30   16.68   0
  13   7 -18   40.87   16.36   0
  14  -1 -12  123.70   15.49   0
  14   2 -15  123.63   16.03   0
  14   3 -16    4.67   15.57   0
  16  -4  -8   11.23   11.98   0
  16   0 -14    4.40   14.17   0
  16   1 -15   19.45   15.28   0
  17  -4  -8  465.82   16.77   0
  17  -3 -10    7.38   13.39   0
  17  -1 -13   15.22   13.77   0
  17   0 -14  163.60   17.10   0
  17   2 -16   11.37   16.90   0
  18  -4  -8   15.13   14.78   0
  18  -1 -13  290.02   18.44   0
  18   0 -14   38.05   16.13   0
  19  -4  -8    1.19   14.67   0
  19  -3 -10   -3.50   16.05   0
  19  -1 -13  154.69   16.95   0
  -8   8  13  253.32   15.57   0
  -8   8  14   48.18   14.60   0
  -8   8  15    1.99   16.53   0
  -8   9  11  148.26   13.01   0
  -8  10  10  140.01   12.20   0
  -8  11   9   37.56   10.45   0
  -8  12   9   48.72   12.61   0
  -7   5  14    5.18   13.52   0
  -7   5  15  159.14   16.13   0
  -7   5  16   49.15   15.31   0
  -7   5  17   75.04   16.57   0
  -7   6  11    3.67   12.07   0
  -7   7   9  239.03   14.40   0
  -7  12   5    5.52    8.21   0
  -6   3  15 1155.09   20.05   0
  -6   4  10  691.32   16.26   0
  -6   6   6  237.77   10.07   0
  -6   7   5  432.93   11.41   0
  -6   8   4   31.53    6.59   0
  -6  14   2    4.81    5.38   0
  -5   2  11   -2.54   12.80   0
  -5   2  12  255.22   14.20   0
  -5   2  17  329.21   17.80   0
  -5   2  18  -17.45   15.02   0
  -5   3   8  -10.75   11.55   0
  -2  -1   8  179.14   11.41   0
  -2  -1  18   35.14   13.77   0
  -2  -1  19   66.39   15.48   0
  -2  13  -6    3.64    5.59   0
  -1  -2   8   37.31    9.13   0
  -1  -2  17  211.69   14.79   0
  -1  -2  18   46.13   13.54   0
   0  -3   9   28.09    8.70   0
   0  -3  15  260.11   13.43   0
   0  -3  16   -4.41   11.27   0
   0   9  -8   52.62    8.18   0
   2  -4  16  166.08   13.62   0
   2   6  -9  115.21    9.87   0
   2  11 -11   -2.85   10.37   0
   3  -4  18  -12.66   12.74   0
   3   1  -6  580.15   13.07   0
   3   3  -8  472.03   13.17   0
   4  -5  15    2.26   10.88   0
   4   4 -10  197.68   12.88   0
   4  10 -13  271.09   14.66   0
   5  -1  -6   97.31   11.24   0
   5   4 -11  513.88   15.37   0
   5  11 -14  400.56   15.17   0
   6  -6   7  278.74    4.94   0
   6  -6  12  151.48    8.27   0
   6  -1  -7  178.14   12.63   0
   6   4 -12  425.68   15.61   0
   6   8 -14    2.27   12.83   0
   6  11 -15   -6.38   14.75   0
   6  12 -15   62.60   13.30   0
   7  -3  -5  187.54   11.77   0
   7  -1  -8  286.57   14.07   0
   7   3 -12  102.00   13.25   0
   7   6 -14  102.58   14.39   0
   7   8 -15  516.04   17.68   0
   7  12 -16  304.44   17.64   0
   7  13 -16   30.12   13.71   0
   7  14 -16  169.57   15.31   0
   8  -4  -4    6.19    9.45   0
   8  -3  -6  223.30   13.23   0
   8  -1  -9  327.77   13.94   0
   8   0 -10   87.55   12.86   0
   8   2 -12  588.21   17.12   0
   8   9 -16   57.13   14.76   0
   9  -4  -5    6.28   10.34   0
   9   0 -11   16.28   12.46   0
   9   5 -15   72.93   15.61   0
   9  10 -17    2.91   14.69   0
  10  -2  -9   -5.05   12.21   0
  10   4 -15    0.58   15.11   0
  10   8 -17   -0.05   15.07   0
  10  12 -18   10.77   15.78   0
  10  13 -18  -10.92   15.82   0
  11  -1 -11  161.66   14.65   0
  11   9 -18   12.95   16.27   0
  12  -6  -2   76.60    7.75   0
  12  -4  -7  111.91   11.68   0
  12   4 -16  111.71   16.13   0
  12   8 -18   11.05   15.53   0
  13  -1 -12  212.67   15.59   0
  13   2 -15   42.93   15.04   0
  14  -6  -3  198.63   10.14   0
  14  -4  -8   -0.73   13.53   0
  14  -2 -11   -5.43   12.65   0
  14   4 -17  192.44   18.09   0
  14   6 -18  113.29   17.32   0
  15  -6  -3  118.10    9.38   0
  15  -5  -6  307.70   12.72   0
  15  -1 -13   21.17   14.33   0
  15   0 -14  268.14   17.64   0
  15   1 -15  -12.04   15.89   0
  15   2 -16   61.95   16.89   0
  16  -3 -10   42.44   13.10   0
  16  -1 -13    9.39   14.69   0
  16   2 -16  264.32   17.86   0
  16   3 -17   41.13   17.67   0
  17  -5  -6   20.82    9.90   0
  17  -2 -12  220.63   16.24   0
  18  -5  -6  273.96   13.99   0
  18  -2 -12   -2.71   14.44   0
  19  -2 -12   -1.13   15.06   0
  20  -3 -10   29.20   14.86   0
  20  -2 -12   19.07   17.14   0
  -8   9  12   -8.42   12.52   0
  -8   9  13   66.03   13.97   0
  -8  10  11   75.96   12.39   0
  -8  11  10  262.34   13.76   0
  -8  13   9   19.45   10.79   0
  -8  14   9   85.59   13.36   0
  -7   6  12   84.08   13.40   0
  -7   9   7  204.19   12.24   0
  -7  10   6   33.76    8.38   0
  -7  14   5  318.37   10.75   0
  -6   4  11  188.57   13.74   0
  -6   5   8  280.35   12.64   0
  -6  10   3  168.78    6.85   0
  -5   2  13   48.43   13.69   0
  -5   2  15  157.80   14.92   0
  -5   2  16   68.78   15.00   0
  -5   4   6  244.62   10.77   0
  -5   9   1  213.28    5.38   0
  -4   1  17   62.89   15.38   0
  -4   4   3 1824.47   12.20   0
  -3   0   9  -15.57   11.38   0
  -3   0  17   16.72   14.46   0
  -3   0  18  191.50   16.57   0
  -2  -1  17  208.18   15.58   0
  -2   2   1  226.81    4.83   0
  -2  12  -6  480.39    7.80   0
  -1  -2   9   12.07    9.74   0
   0  -3  10   57.41    9.14   0
   0  -3  11   78.57   10.35   0
   0  -3  14   10.26   10.77   0
   0  -2  19    2.40   13.57   0
   0  -1   2  252.23    3.92   0
   0  13  -9    4.64    8.48   0
   0  14  -9   59.48    8.79   0
   1   6  -8  206.24   10.58   0
   1   8  -9  160.47    9.23   0
   2  -4   7    2.59    6.61   0
   2  -4  15   66.39   10.71   0
   2   2  -6 1935.56   16.08   0
   2   3  -7  170.81   10.31   0
   3   0  -5  -10.56   10.78   0
   3   4  -9  349.08   12.46   0
   3   7 -11   51.79   10.92   0
   3  10 -12  103.49   10.73   0
   4  -5  14  135.16   11.48   0
   4   5 -11  183.75   14.61   0
   4   7 -12   16.73   11.54   0
   5  -5  16   -4.04   11.45   0
   5   5 -12  311.87   14.40   0
   5   7 -13  214.79   13.85   0
   5  10 -14   16.84   11.83   0
   6  -6  11  162.76    7.18   0
   6  -3  -4  220.88    9.36   0
   6   7 -14  244.05   15.02   0
   6  10 -15    4.18   12.88   0
   7  -4  -3    5.17    7.09   0
   7   4 -13   62.48   13.65   0
   7  11 -16  104.42   14.43   0
   8   6 -15  378.02   17.13   0
   8  12 -17  266.23   18.74   0
   8  13 -17   82.16   14.80   0
   8  14 -17   25.20   14.23   0
   9  -3  -7    1.11   11.13   0
   9  -1 -10    8.12   12.87   0
   9   3 -14   46.76   14.57   0
   9   9 -17  268.77   17.56   0
  10  -4  -6   39.43   10.18   0
  10   0 -12   46.15   13.90   0
  10   1 -13  622.69   18.59   0
  10   5 -16  132.28   16.31   0
  10   7 -17   -8.02   15.09   0
  10  10 -18  228.14   17.58   0
  10  11 -18   25.83   15.50   0
  11   4 -16   94.41   16.26   0
  11   6 -17   75.63   16.12   0
  11   8 -18    9.07   16.32   0
  12  -3  -9  631.42   16.66   0
  12  -1 -12    2.53   13.65   0
  12   0 -13   -7.57   14.11   0
  12   2 -15  233.44   17.01   0
  12   5 -17   18.23   15.65   0
  12   7 -18   89.68   17.16   0
  13  -6  -3  157.18    9.54   0
  13  -4  -8  173.05   14.64   0
  13  -2 -11   13.64   13.49   0
  13   4 -17   96.60   17.16   0
  13   6 -18  181.81   18.80   0
  14  -5  -6   39.31    9.89   0
  14  -3 -10  -15.29   12.67   0
  14  -1 -13  315.10   17.32   0
  14   0 -14   14.16   15.02   0
  14   1 -15  359.18   18.58   0
  14   2 -16   19.33   15.68   0
  14   5 -18  121.55   18.61   0
  15  -2 -12    8.72   14.25   0
  15   3 -17  212.84   18.74   0
  16  -4  -9   48.24   14.60   0
  16  -2 -12  292.02   16.95   0
  17  -4  -9    7.76   12.95   0
  17   0 -15  -14.76   15.55   0
  18  -1 -14   -0.11   17.36   0
  18   0 -15  -11.51   16.07   0
  19  -4  -9   14.44   14.73   0
  19  -3 -11   16.18   15.91   0
  19  -1 -14   12.21   14.98   0
  21  -3 -10  -12.48   14.22   0
  -8   9  14   15.10   13.32   0
  -8  10  12   -7.17   12.50   0
  -8  10  13   99.93   14.35   0
  -8  11  11   71.26   12.71   0
  -8  12  10  121.83   12.47   0
  -8  13  10   78.00   12.51   0
  -8  14  10  234.63   15.84   0
  -7   6  13   15.39   10.24   0
  -7   6  14  106.05   14.96   0
  -7   6  16   89.00   15.96   0
  -7   7  10  702.53   16.53   0
  -7   7  11  244.17   15.65   0
  -7  11   6   -5.04    9.68   0
  -6   4  12  443.84   13.09   0
  -6   4  13  180.39   14.44   0
  -6   4  14  153.05   14.77   0
  -6   4  15  127.54   15.43   0
  -6   4  16   32.27   14.99   0
  -6   4  17   98.66   12.22   0
  -6   5   9    9.24   11.37   0
  -6   6   7  715.62   13.93   0
  -5   3   9  134.58   12.92   0
  -5   3  18  -12.09   15.82   0
  -4   1  12   46.39   13.10   0
  -4   1  14  -13.28   13.15   0
  -4   1  15    1.35   13.29   0
  -4   1  16   -5.38   10.42   0
  -4   3   5   46.70    8.93   0
  -3   0  10  779.77   16.22   0
  -3   0  11   -1.27   11.77   0
  -3   0  15    0.87   12.80   0
  -3   0  16  225.34   15.43   0
  -3   1   6  565.76   12.23   0
  -3   3   2  349.40    7.49   0
  -2  -1  10  319.73   13.44   0
  -2  -1  15  100.07   13.50   0
  -2  -1  16  252.41   15.50   0
  -1  -2  10  419.46   12.28   0
  -1  -2  11   87.95   11.48   0
  -1  -2  12  284.01   12.56   0
  -1  -2  13  251.07   13.09   0
  -1  -1   5  424.10    9.67   0
   0  -2  18   84.06   13.94   0
   2  -4  13   91.61   11.52   0
   2  -4  14   82.17   10.40   0
   2  -3  19  -10.62   12.72   0
   2   4  -8 1424.52   15.35   0
   2   7 -10  344.76   11.69   0
   3  -4  17  -13.68   10.56   0
   3   5 -10   99.27   11.17   0
   3   9 -12  282.35   12.40   0
   4  -5  13   41.17    9.85   0
   4  -4  18  109.76   14.31   0
   4  -1  -5  891.75   13.64   0
   4   9 -13   35.86   11.31   0
   6  -4  -2   68.47    7.71   0
   6  -2  -6  278.83   11.64   0
   6   5 -13   75.97   12.77   0
   6   9 -15   52.94   13.20   0
   7  -6  13  133.63    8.18   0
   7  -2  -7  493.94   13.18   0
   7   5 -14    5.99   13.59   0
   7   7 -15  -10.24   13.64   0
   7  10 -16   65.44   13.69   0
   8  -5  -2   33.82    7.10   0
   8  -2  -8  519.99   14.84   0
   8  11 -17   -9.91   14.23   0
   9  -6   0  473.12    7.63   0
   9  -2  -9   68.98   12.72   0
   9   4 -15  122.92   15.49   0
   9   8 -17   20.07   15.15   0
   9  12 -18  -13.12   14.80   0
   9  13 -18   86.60   16.14   0
   9  14 -18    0.93   14.85   0
  10  -6  -1  193.87    7.10   0
  10  -5  -4  164.73    8.67   0
  10   2 -14   42.99   14.36   0
  10   3 -15   83.67   15.25   0
  10   9 -18  139.52   16.73   0
  11  -6  -2    8.72    6.82   0
  11  -5  -5   89.68   10.30   0
  11  -3  -9  585.32   15.53   0
  11   0 -13   25.43   13.47   0
  11   1 -14  274.86   17.30   0
  11   5 -17   42.69   15.04   0
  11   7 -18   34.58   15.03   0
  11  10 -19   34.60   17.84   0
  11  11 -19   -5.90   13.80   0
  12  -2 -11  556.04   17.34   0
  12   3 -16   31.88   15.36   0
  12   4 -17    2.10   14.88   0
  12   6 -18  121.73   17.55   0
  12   9 -19    5.61   15.80   0
  13  -5  -6  410.07   12.45   0
  13  -3 -10   12.58   12.88   0
  13  -1 -13   -3.20   14.01   0
  13   0 -14  885.57   21.71   0
  13   2 -16    4.22   15.01   0
  13   5 -18  459.21   21.45   0
  13   7 -19   92.78   17.91   0
  14  -6  -4  208.17   10.63   0
  14  -2 -12    8.03   14.25   0
  15  -6  -4  141.29   10.00   0
  15  -5  -7   23.58   12.31   0
  15  -3 -11  154.13   16.41   0
  15   4 -18  169.98   17.19   0
  16  -6  -4   21.95    7.45   0
  16  -5  -7   75.91   11.25   0
  16  -3 -11  386.65   16.96   0
  16  -1 -14   -7.06   14.79   0
  16   0 -15   -4.52   15.55   0
  16   1 -16   -1.15   16.36   0
  16   2 -17  182.87   18.90   0
  17  -5  -7   35.31   10.89   0
  17  -2 -13   13.09   16.38   0
  18  -5  -7   21.35   11.03   0
  18  -2 -13  129.85   16.36   0
  19  -2 -13    6.07   15.15   0
  20  -4  -9   64.50   14.37   0
  20  -3 -11  184.85   17.06   0
  -8  10  14   51.67   14.01   0
  -8  11  13   47.97   14.30   0
  -8  11  14  169.42   16.37   0
  -8  12  11    9.40   12.23   0
  -8  13  11   34.44   13.10   0
  -8  13  12   21.46   16.14   0
  -8  14  11   70.09   13.75   0
  -8  14  12  221.39   17.81   0
  -7   7  13   88.90   14.22   0
  -7   7  14  225.62   15.66   0
  -7   7  15  -13.49   13.96   0
  -7   7  16   42.58   16.04   0
  -7   8   9  268.89   12.83   0
  -7   9   8  824.53   15.65   0
  -7  10   7   82.24    9.84   0
  -7  12   6  109.54   10.66   0
  -7  13   6   12.73   10.19   0
  -7  14   6  454.62   13.40   0
  -6   5  10  462.49   14.94   0
  -6   5  17   23.44   14.94   0
  -6   7   6  314.08   10.68   0
  -6   8   5  269.40   10.75   0
  -6   9   4  546.85    9.70   0
  -6  11   3    1.67    5.78   0
  -5   3  10   99.93   12.97   0
  -5   3  11  251.46   13.84   0
  -5   3  17    3.88   15.07   0
  -5   4   7  920.26   14.67   0
  -5   5   5  259.30    9.63   0
  -5  13   0   29.74    4.89   0
  -5  14   0   17.78    4.94   0
  -4   2   8    5.41   11.42   0
  -4   2  18   36.93   15.69   0
  -4   5   2    7.86    4.68   0
  -4   6   1  886.86    7.40   0
  -3   0  12  640.23   16.28   0
  -3   0  13   -3.26   12.67   0
  -3   0  14    5.88   12.22   0
  -3   2   4  253.96    9.30   0
  -2  -1  12  551.09   15.33   0
  -2  -1  13    3.35   11.93   0
  -2   0  19  -10.34   15.13   0
  -2   1   3   51.32    7.43   0
  -1  -1  18   45.26   14.25   0
   0  -2  17    1.07   12.45   0
   0   8  -8   20.56    8.25   0
   0  11  -9   67.96    8.43   0
   1  -3   6   81.76    6.25   0
   1  -3  15   56.50   13.23   0
   1  -3  16   13.45   11.15   0
   1  -2  19   72.00   15.32   0
   1  10 -10   18.51    7.95   0
   2  -4  10  147.59    9.85   0
   2  -4  11   55.32   10.29   0
   2  -4  12   22.63    9.00   0
   2  -3  18   30.36   12.90   0
   2   9 -11  101.21   10.01   0
   3  -4  16   66.03   10.93   0
   3  -3  19  283.69   17.48   0
   3  13 -13    3.98   11.48   0
   3  14 -13  241.61   13.84   0
   4  -5  12   71.61    9.32   0
   4   2  -9  317.63   13.64   0
   4   6 -12  412.27   14.39   0
   4  12 -14    9.24   13.28   0
   4  13 -14    4.47   10.59   0
   4  14 -14   18.17   11.01   0
   5  -5  15   36.65    9.16   0
   5  -3  -3  174.19    8.17   0
   5  -2  -5  185.21   10.62   0
   5   2 -10  490.19   15.55   0
   5   6 -13  189.89   13.76   0
   5   8 -14   16.76   12.21   0
   5  12 -15    8.33   13.56   0
   5  13 -15   -1.47   11.45   0
   5  14 -15   49.52   12.18   0
   6   1 -10   90.41   10.08   0
   6   2 -11  923.04   17.59   0
   6   6 -14   89.05   13.78   0
   6  13 -16   45.90   14.80   0
   6  14 -16   -6.24   14.48   0
   7  -6  12   33.65    7.31   0
   7   0 -10  285.69   14.83   0
   7   1 -11  104.65   13.23   0
   7   3 -13  720.85   17.56   0
   7   9 -16   13.33   13.86   0
   8   0 -11   -8.86   13.14   0
   8   1 -12  211.56   14.88   0
   8   5 -15    9.21   13.37   0
   8   7 -16  102.68   14.40   0
   9   5 -16  625.29   18.96   0
   9   7 -17  343.94   17.51   0
   9  10 -18    7.08   16.41   0
   9  11 -18  272.85   17.57   0
  10   4 -16   89.25   15.59   0
  10   6 -17  120.07   15.86   0
  10   8 -18   -4.67   15.51   0
  10  12 -19  127.09   18.22   0
  11  -1 -12  349.25   16.34   0
  11   2 -15  266.23   17.70   0
  11   3 -16  105.72   16.28   0
  11   9 -19  -11.44   15.93   0
  12  -6  -3   43.58    7.85   0
  12  -5  -6   19.94   10.69   0
  12  -4  -8  124.23   12.34   0
  12  -3 -10  150.78   15.38   0
  12   8 -19    0.27   15.73   0
  13  -2 -12  190.15   15.29   0
  13   3 -17   60.81   16.78   0
  13   6 -19    7.82   16.08   0
  14  -5  -7    3.08   10.12   0
  14  -4  -9   50.97   12.59   0
  14  -3 -11   -4.39   13.12   0
  14   4 -18   -3.27   15.34   0
  15  -1 -14   66.80   15.75   0
  15   0 -15  -13.30   14.67   0
  15   1 -16  156.17   16.59   0
  15   2 -17    8.94   16.87   0
  15   3 -18   -9.56   15.54   0
  16  -6  -5   -3.39    9.01   0
  16  -2 -13  126.31   15.71   0
  17  -6  -5   -7.16    8.69   0
  17  -4 -10  345.06   16.47   0
  18  -4 -10   -6.88   13.67   0
  18  -3 -12   13.18   15.76   0
  19  -4 -10   37.66   16.55   0
  19  -3 -12   17.57   16.24   0
  -8  12  13   82.49   14.72   0
  -7   8  10   10.03   11.58   0
  -7   8  11    3.74   12.23   0
  -7   9   9  304.77   13.24   0
  -7  10   8   -7.28   11.67   0
  -7  11   7   17.57    9.46   0
  -6   5  11   84.69   12.86   0
  -6   5  12  120.76   13.75   0
  -6   5  13   98.81   13.83   0
  -6   5  14   -5.04   13.54   0
  -6   5  15   14.12   14.82   0
  -6   5  16    5.05   14.83   0
  -6   6   8   -7.29   10.58   0
  -5   3  12   17.12   12.99   0
  -5   3  13  123.66   14.25   0
  -5   3  14   68.04   13.93   0
  -5   4   8   56.39   11.37   0
  -5   6   4  423.43    9.20   0
  -5   7   3  364.79    8.67   0
  -5   8   2   -7.35    4.98   0
  -4   2  16   11.59   13.81   0
  -4   2  17   34.80   15.09   0
  -3   1   7    8.52   10.39   0
  -3   1  17  352.43   17.20   0
  -3   1  18  115.09   15.55   0
  -2   0   6  201.29   10.55   0
  -2   0  18   -2.08   14.56   0
  -1  -1  17   86.02   14.27   0
  -1  13  -8   31.37    7.44   0
  -1  14  -8   17.89    7.04   0
   0  -2  16  271.18   14.34   0
   0   6  -7   13.35    8.10   0
   1  -3  14    6.31   10.58   0
   1   3  -6  257.41    9.45   0
   1   4  -7  504.18   11.92   0
   1   7  -9  569.45   11.66   0
   2  -3  17   78.40   12.33   0
   2  13 -12   46.85   10.73   0
   2  14 -12  110.50   11.48   0
   3  -4  15    5.41    9.94   0
   3   6 -11  188.75   12.23   0
   3   8 -12   36.47   10.88   0
   3  11 -13   55.05   12.26   0
   3  12 -13   82.62   10.69   0
   4  -5   8  318.89    7.17   0
   4  -5   9  140.06    6.94   0
   4  -5  10   90.62    7.29   0
   4  -5  11   49.24    6.75   0
   4  -4  17    3.25   11.13   0
   4   1  -8   68.73   12.49   0
   4  11 -14   77.64   11.89   0
   5  -5  14  270.62   11.88   0
   5   4 -12   40.27   12.85   0
   5  11 -15  208.75   13.97   0
   6  -1  -8  576.07   14.93   0
   6   4 -13  156.72   14.22   0
   6   8 -15   35.72   13.37   0
   6  11 -16   11.43   12.95   0
   6  12 -16    6.65   12.75   0
   7  -6  11   35.69    6.53   0
   7  -5  -1   84.43    6.12   0
   7  -1  -9   38.23   13.05   0
   7   4 -14  335.40   16.22   0
   7   6 -15   -9.02   12.98   0
   7   8 -16   -6.82   13.31   0
   7  12 -17    3.23   13.71   0
   7  13 -17   -0.11   13.67   0
   7  14 -17   91.96   14.38   0
   8  -4  -5   64.20    9.13   0
   8   3 -14    6.98   14.15   0
   8   6 -16  159.33   15.61   0
   8  13 -18   13.83   16.57   0
   8  14 -18  -34.61   15.81   0
   9  -3  -8    6.82   11.78   0
   9  -1 -11   40.80   12.83   0
   9   0 -12 1146.48   20.42   0
   9   2 -14   54.00   14.83   0
   9   9 -18   -7.11   14.44   0
  10  -4  -7  540.71   14.18   0
  10   5 -17   71.53   15.92   0
  10   7 -18  256.17   17.84   0
  10  10 -19   94.26   15.76   0
  10  11 -19   -7.43   15.32   0
  11   4 -17    1.10   15.55   0
  11   6 -18    9.35   15.68   0
  11   8 -19  545.08   21.28   0
  12  -7   1    8.37    4.76   0
  12   0 -14  138.72   15.82   0
  12   5 -18    4.35   15.33   0
  12   7 -19   62.21   16.26   0
  13  -6  -4  102.18    8.10   0
  13  -5  -7  138.22   12.48   0
  13  -4  -9  211.01   13.68   0
  13   4 -18   54.00   16.92   0
  14  -1 -14   91.10   15.79   0
  14   0 -15   -2.04   14.47   0
  14   1 -16   71.11   12.38   0
  14   2 -17  118.97   17.31   0
  14   3 -18   20.36   15.38   0
  14   5 -19    9.86   16.52   0
  15  -6  -5   30.67    9.45   0
  15  -5  -8  291.09   15.14   0
  16  -5  -8   -7.34   11.06   0
  16  -4 -10   62.26   13.64   0
  16  -3 -12   18.82   13.86   0
  16   0 -16   37.86   16.40   0
  16   2 -18  149.43   18.02   0
  17  -5  -8  113.44   12.85   0
  17  -3 -12   42.77   14.57   0
  17  -1 -15    0.53   15.47   0
  17   0 -16  164.39   17.39   0
  17   1 -17   33.32   14.95   0
  18  -5  -8   82.67   12.67   0
  18  -2 -14    7.17   15.52   0
  18  -1 -15  311.02   18.30   0
  19  -5  -8  330.19   15.66   0
  19  -2 -14   36.10   15.58   0
  20  -4 -10    6.20   13.85   0
  20  -3 -12    8.37   15.50   0
  -7   8  12   18.96   13.16   0
  -7   8  13  268.41   15.84   0
  -7   8  14  -20.63   14.20   0
  -7   9  10 1007.58   18.63   0
  -7  10   9    2.00   12.42   0
  -7  11   8   15.87   11.56   0
  -7  12   7   -9.05    9.35   0
  -7  14   7  312.99   14.30   0
  -6   6   9  274.87   13.12   0
  -6  10   4  136.34    8.35   0
  -6  13   3  374.23    8.87   0
  -6  14   3    2.26    6.08   0
  -5   4  17   56.62   15.70   0
  -5   5   6  614.04   11.90   0
  -5  10   1  244.87    5.88   0
  -4   2  11   30.96   12.76   0
  -4   2  15   13.16   13.56   0
  -4   3   6   57.72   10.38   0
  -3   1  16  133.47   15.18   0
  -2   0  16   11.48   13.38   0
  -1  -1   6  173.19    9.52   0
  -1  -1  16    5.80   12.80   0
  -1  12  -8   56.72    7.78   0
   0  -2  15  125.88   12.87   0
   0  -1  19  253.73   17.04   0
   0  10  -9  132.87    8.71   0
   1  -3   7   64.45    7.30   0
   1  -3  13   13.76   10.21   0
   1  -2  18   95.04   13.83   0
   1   2  -5  418.30   10.13   0
   1  13 -11  129.61   11.18   0
   1  14 -11   26.06    9.97   0
   2  -3  16  153.90   14.46   0
   2  -2  19   76.76   16.06   0
   2   0  -4 1142.56   12.85   0
   2   8 -11  516.64   12.99   0
   2  11 -12    9.80   10.80   0
   3  -4  14  248.95   11.74   0
   3  -3  18   69.18   13.15   0
   3  -1  -4  228.11   10.68   0
   3   3  -9 1101.55   16.18   0
   3  10 -13   26.44   11.98   0
   4  -4  16  172.53   13.30   0
   4  -3  19   29.41   14.86   0
   4   0  -7  -23.35   11.37   0
   4   4 -11   26.48   12.16   0
   4   7 -13  112.95   14.47   0
   4  10 -14  280.11   13.42   0
   5  -5  13   26.01    9.42   0
   5  -4  17  191.35   14.14   0
   5  -1  -7  812.84   14.79   0
   5   7 -14   11.46   12.56   0
   5  10 -15   12.39   12.31   0
   6  -5  15  121.59    9.98   0
   6   5 -14    3.65   13.25   0
   6   7 -15   56.94   13.73   0
   7  -4  -4 1246.26   13.63   0
   7  -3  -6  152.85   10.94   0
   7   7 -16   34.00   13.36   0
   7  10 -17   45.39   15.70   0
   7  11 -17   13.93   13.79   0
   8  -6  12   10.31    6.98   0
   8  -2  -9  118.77   12.47   0
   8   8 -17   -0.03   13.78   0
   8  11 -18   13.31   14.47   0
   8  12 -18   18.64   14.33   0
   9  -5  -4 1071.42   14.24   0
   9   3 -15   31.96   10.47   0
   9   4 -16   -1.84   13.87   0
   9   6 -17   29.93   15.34   0
   9   8 -18    2.57   14.88   0
   9  13 -19   13.63   16.36   0
  10  -6  -2  176.22    7.68   0
  10  -5  -5   -1.06    8.10   0
  10  -3  -9  208.61   13.49   0
  10  -1 -12  103.00   14.29   0
  10   0 -13   20.21   10.22   0
  10   9 -19   52.79   16.55   0
  11  -6  -3  187.38    8.86   0
  11  -5  -6  335.98   12.76   0
  11  -4  -8  892.56   16.98   0
  11  -3 -10  150.58   13.51   0
  11   0 -14  232.33   16.23   0
  11   1 -15    2.35   14.81   0
  11   5 -18   68.52   16.39   0
  12  -6  -4  128.43    9.50   0
  12  -2 -12  235.79   15.52   0
  12   6 -19  137.88   17.83   0
  12   8 -20    2.77   15.56   0
  13  -3 -11  286.35   14.90   0
  13  -1 -14   61.72   14.76   0
  13   0 -15    6.77   15.37   0
  13   1 -16   31.15   15.52   0
  13   2 -17   65.12   17.00   0
  13   5 -19   89.67   18.05   0
  14  -6  -5  401.22   11.57   0
  14  -5  -8    2.02   12.01   0
  14  -4 -10  -10.58   12.30   0
  14  -2 -13   17.74   13.98   0
  15  -3 -12  140.95   15.20   0
  15   0 -16  255.02   18.56   0
  15   1 -17   37.44   16.99   0
  15   2 -18  165.41   18.35   0
  16  -6  -6   19.52   10.18   0
  16  -2 -14  324.87   17.84   0
  16  -1 -15   11.46   14.41   0
  17  -4 -11   14.65   13.51   0
  17  -2 -14   91.96   15.75   0
  18  -5  -9    7.01   14.38   0
  18  -4 -11  249.97   16.55   0
  18  -3 -13    5.28   16.04   0
  19  -4 -11   17.45   14.66   0
  19  -3 -13    7.32   15.23   0
  20  -4 -11   63.99   16.79   0
  -7   9  11  198.40   13.92   0
  -7   9  13   37.03   14.08   0
  -7   9  15    9.26   15.30   0
  -7  10  10   11.37   13.41   0
  -7  11   9   48.53   12.81   0
  -7  12   8   12.12   12.13   0
  -7  13   8   28.43   12.13   0
  -7  14   8   95.54   13.15   0
  -6   6  11   38.42   12.51   0
  -6   6  14   80.90   14.91   0
  -6   6  15    9.19   14.95   0
  -6   6  16    1.58   14.72   0
  -6   7   8   33.05   10.85   0
  -6   8   6   11.95    8.72   0
  -6   9   5  260.80    9.33   0
  -5   4  10  -12.52   12.24   0
  -5   4  14   79.35   13.64   0
  -5   4  15   19.40   13.97   0
  -5   4  16   30.25   14.52   0
  -4   2  12   64.12    9.90   0
  -4   3  17   -7.82   15.02   0
  -4   3  18   38.36   11.90   0
  -3   1  14   12.37   12.99   0
  -3   1  15  529.29   17.37   0
  -3   2  18  191.81   17.60   0
  -3   4   1   -5.75    4.10   0
  -2   0   7  -16.16    9.96   0
  -2   0  15    4.60   12.93   0
  -1  -1  15  148.63   13.86   0
   0  -2   7  161.72   10.38   0
   0  -2  13  263.15   14.30   0
   0  -2  14  259.45   13.49   0
   0  -1  18   45.90   13.92   0
   1  -3   9   74.51    8.52   0
   1  -3  10   27.04    9.03   0
   1  -3  12    4.03    9.85   0
   1  -2  17   21.99   12.52   0
   1   5  -8   78.20    8.83   0
   2  -3  15  625.77   17.10   0
   3  -4  13    7.82   10.51   0
   3   1  -7   13.17    7.93   0
   3   4 -10   49.80   11.07   0
   3   7 -12  376.23   13.46   0
   4  -4  15   31.63   11.68   0
   4  -2  -4   54.63    9.50   0
   4   5 -12  698.22   16.19   0
   4   9 -14   55.92   11.60   0
   5  -5  12  527.14   11.87   0
   5   9 -15   98.04   12.97   0
   6  -3  -5 1218.29   14.27   0
   6  -2  -7  552.49   14.01   0
   6   2 -12  265.81   14.23   0
   7  -2  -8  261.50   13.08   0
   7   1 -12  207.20   14.73   0
   7   2 -13  340.62   15.20   0
   7   5 -15  162.51   14.62   0
   7   9 -17   -6.47   13.62   0
   8   1 -13  198.57   14.50   0
   8   7 -17   40.61   14.98   0
   8  10 -18  188.29   16.22   0
   9  -2 -10   52.72   12.37   0
   9  11 -19   82.98   16.10   0
   9  12 -19   10.70   15.19   0
  10  -2 -11   86.25   13.61   0
  10   4 -17   86.77   16.32   0
  10   8 -19   43.68   16.20   0
  11  -1 -13   20.67   14.21   0
  11   2 -16  121.10   15.98   0
  11   3 -17   89.73   16.34   0
  11   9 -20    2.88   16.35   0
  12  -7   0    9.41    5.61   0
  12  -5  -7  103.59   10.60   0
  12  -3 -11  195.27   14.60   0
  12   0 -15    5.92   14.68   0
  12   1 -16  103.50   16.25   0
  12   5 -19    3.69   15.40   0
  12   7 -20   85.93   19.39   0
  13  -7  -1   72.99    6.99   0
  13  -6  -5  -15.49    8.92   0
  13  -4 -10   42.36   14.27   0
  13  -2 -13   56.11   14.62   0
  13   3 -18   -3.65   15.41   0
  13   6 -20    2.43   17.29   0
  14  -3 -12   31.76   14.13   0
  14   0 -16  100.99   16.92   0
  14   2 -18   12.86   15.33   0
  15  -6  -6   26.12    8.87   0
  15  -4 -11   99.98   15.38   0
  15  -2 -14   -1.68   15.19   0
  16  -5  -9   45.90   12.48   0
  16  -3 -13  203.40   16.08   0
  16   0 -17   21.08   18.11   0
  17  -5  -9    8.46   11.99   0
  17  -1 -16   71.77   16.84   0
  17   0 -17  -32.76   16.49   0
  18  -2 -15   65.61   15.52   0
  18  -1 -16    3.08   16.29   0
  19  -5  -9   56.00   13.47   0
  -7  10  11    7.28   12.07   0
  -7  10  12  111.72   13.97   0
  -7  10  13    5.83   13.66   0
  -7  10  14  152.31   16.32   0
  -7  12   9   13.51   11.16   0
  -7  13   9  489.64   16.76   0
  -7  14   9   44.16   13.75   0
  -6   7   9  191.97   12.67   0
  -6   7  16  302.40   18.61   0
  -6   8   7  990.73   16.59   0
  -6  12   4   18.37    8.20   0
  -5   4  13  153.70   13.97   0
  -5   5   7   82.69   10.35   0
  -5   6   5  145.15    9.21   0
  -4   3   7   13.61   10.76   0
  -4   3  16   35.31   14.27   0
  -3   1  10  176.86   13.65   0
  -3   1  11  257.66   14.35   0
  -3   1  12   18.28   12.94   0
  -3   2  17  137.94   16.13   0
  -2   0   8   52.24   11.07   0
  -2   0  14   62.41   12.97   0
  -2   1  18   15.19   14.31   0
  -1  -1   7   86.76    9.59   0
  -1  -1  13  145.95   12.86   0
  -1  -1  14   85.03   12.30   0
  -1  11  -8  161.02    7.96   0
   0  -2   8   39.72    8.63   0
   0  -2  11  222.59   13.22   0
   0  -2  12   24.70   10.93   0
   0   7  -8  166.74    9.40   0
   0   9  -9  142.00    8.81   0
   1  -2  16   58.78   12.53   0
   1   6  -9  508.54   12.69   0
   1   8 -10   -8.95    8.27   0
   1  11 -11   15.41    9.90   0
   2  -2  18  110.22   13.85   0
   2   2  -7  703.45   12.95   0
   2   3  -8   -2.14    9.69   0
   2   7 -11  286.95   13.35   0
   3  -4  12  520.46   13.29   0
   3   0  -6  542.62   13.14   0
   3   5 -11   67.48   11.52   0
   3   9 -13   82.55   11.11   0
   4  -3  18   30.68   12.30   0
   4  13 -15   48.36   13.42   0
   5  -4  16   17.64   12.04   0
   5   1 -10   71.73   13.66   0
   5   2 -11   -3.49   12.95   0
   5   6 -14  180.96   13.83   0
   5   8 -15  221.72   14.14   0
   5  12 -16    3.10   13.46   0
   5  13 -16   12.43   12.25   0
   6   0 -10   14.69   13.41   0
   6   3 -13  509.78   16.55   0
   6   6 -15    4.77   13.37   0
   6   8 -16    2.05   13.06   0
   6  12 -17    1.80   14.24   0
   6  13 -17  236.64   15.50   0
   7   3 -14  -10.64   13.63   0
   7   6 -16   93.59   15.09   0
   7   8 -17  399.94   18.96   0
   7  13 -18  -14.75   14.43   0
   8  -1 -11  363.39   15.36   0
   8   0 -12   16.05   12.72   0
   8   6 -17  276.54   16.71   0
   8   9 -18  125.64   15.31   0
   9  -4  -7  202.40   11.95   0
   9  -3  -9   42.52   11.65   0
   9   0 -13   20.57   13.86   0
   9   1 -14   11.43   14.55   0
   9   5 -17   85.89   15.37   0
   9   7 -18   82.74   15.13   0
   9   9 -19  220.60   18.79   0
   9  10 -19   22.55   15.36   0
  10  -4  -8  124.86   12.03   0
  10   0 -14  490.11   17.57   0
  10   5 -18   10.34   15.39   0
  10   7 -19   55.87   15.03   0
  10  10 -20   71.93   17.72   0
  10  11 -20   22.20   16.79   0
  11  -7   1   -3.13    4.68   0
  11  -4  -9   81.61   13.76   0
  11  -2 -12   37.64   13.76   0
  11   4 -18  208.28   17.71   0
  11   6 -19  -11.65   15.98   0
  11   8 -20   -1.57   16.31   0
  12  -2 -13  461.23   17.15   0
  12  -1 -14   34.89   14.59   0
  12   2 -17   12.01   15.23   0
  12   3 -18   62.69   16.33   0
  13  -5  -8  419.75   14.05   0
  13  -3 -12   84.10   14.75   0
  13   0 -16  422.36   18.40   0
  13   4 -19    5.60   11.98   0
  14  -4 -11  125.50   15.81   0
  14   3 -19   86.95   17.88   0
  15  -5  -9   87.74   12.20   0
  15  -3 -13  282.03   16.91   0
  15   0 -17   -6.15   14.99   0
  16  -6  -7    7.73   11.17   0
  16  -1 -16   34.62   16.09   0
  16   1 -18  116.47   17.22   0
  17  -6  -7   23.56   11.10   0
  17  -5 -10   99.05   15.76   0
  17  -2 -15    1.64   15.58   0
  18  -5 -10   -4.95   14.42   0
  18  -3 -14   -3.84   16.32   0
  19  -5 -10  356.30   18.54   0
  19  -4 -12    5.53   14.44   0
  19  -3 -14    6.13   15.38   0
  20  -4 -12   -7.71   14.54   0
  -7  11  11   19.35   12.65   0
  -7  11  12   16.58   13.32   0
  -7  11  13    2.31   14.25   0
  -7  11  14   39.34   15.30   0
  -7  12  10   -2.02   11.74   0
  -7  12  11   41.17   12.75   0
  -7  12  12   56.48   13.92   0
  -7  12  13   36.15   14.52   0
  -7  13  10   42.06   12.43   0
  -7  13  11  464.18   18.58   0
  -7  14  10  -16.20   12.45   0
  -7  14  11    0.26   14.72   0
  -6   7  10   48.00   12.10   0
  -6   7  11   32.29   12.52   0
  -6   7  12  176.15   14.40   0
  -6   7  13   34.12   13.67   0
  -6   7  14  248.39   16.63   0
  -6   7  15   61.61   14.85   0
  -6   8   8    2.68   11.88   0
  -6   9   6  376.80   11.27   0
  -6  10   5  333.21   10.06   0
  -6  13   4   50.67    8.00   0
  -5   5  15  116.69   15.58   0
  -5   7   4  303.49   10.00   0
  -4   3   8   -5.59   11.26   0
  -4   5   3    6.82    7.38   0
  -3   2  16  203.73   15.73   0
  -2   0   9  -12.06   11.08   0
  -2   0  11   -3.68   12.09   0
  -2   0  12   71.38   12.22   0
  -2   1   4  307.47    9.60   0
  -2   1  17  249.40   16.24   0
  -1  -1   8  781.65   13.08   0
  -1  -1   9    7.59   10.49   0
  -1  -1  10  660.70   14.74   0
  -1  -1  11   70.83   11.84   0
  -1  -1  12  351.46   13.91   0
  -1   0  17    0.46   13.21   0
  -1   8  -7    9.05    7.13   0
   0  -2   9  196.75   10.39   0
   0  -2  10   42.12    9.98   0
   0  -1  16   42.25   13.31   0
   0  13 -10   38.93    8.88   0
   1  10 -11  498.90   12.84   0
   2  -3  14  300.11   12.78   0
   2  -2  17  246.57   15.90   0
   2   4  -9   10.10   10.05   0
   2   9 -12  528.91   14.43   0
   3  -4  11   33.54    8.14   0
   3   8 -13  901.22   17.95   0
   3  13 -14   80.36   11.85   0
   4  -4  14  152.78   10.84   0
   4  -3  17   13.34   13.22   0
   4   1  -9 1935.26   20.12   0
   4   2 -10   48.96   12.34   0
   4   3 -11  144.78   13.13   0
   4   6 -13  673.13   16.35   0
   4  11 -15   -3.20   13.06   0
   4  12 -15  246.05   13.29   0
   5  -5  11   27.96    7.59   0
   5  -3  18   17.33   13.90   0
   5  -2  -6   78.33   10.81   0
   5   0  -9    2.60   11.83   0
   5   4 -13  151.13   13.71   0
   5  11 -16  374.62   15.58   0
   6  -5  13   66.14    9.35   0
   6  -1  -9  155.02   13.30   0
   6  11 -17    9.40   13.69   0
   7  -6   8   99.59    4.96   0
   7  -5  -2   47.82    7.08   0
   7  11 -18  117.64   15.06   0
   7  12 -18  112.83   14.87   0
   8  -4  -6  198.10   10.91   0
   8   4 -16   20.10   14.63   0
   8   8 -18   12.00   14.60   0
   8  12 -19  215.42   16.94   0
   8  13 -19   25.31   14.58   0
   9  -5  -5  145.90   10.56   0
   9  -1 -12   -4.41    9.48   0
   9   3 -16   82.26   14.55   0
   9   6 -18   15.46   15.55   0
   9   8 -19    7.44   16.70   0
  10  -6  -3  367.09    9.64   0
  10  -5  -6  124.23    9.99   0
  10  -3 -10  -17.90   12.38   0
  10  -1 -13  606.78   18.12   0
  10   2 -16   -4.66   14.65   0
  10   9 -20   60.86   16.57   0
  11  -6  -4  130.27    8.05   0
  11  -5  -7   41.48   10.20   0
  11  -3 -11 1186.54   20.53   0
  11   0 -15  -16.08   14.46   0
  11   2 -17  227.92   17.16   0
  11   7 -20  -31.71   16.20   0
  12  -7  -1    0.19    6.18   0
  12  -6  -5   15.37    7.68   0
  12  -5  -8    7.80   12.08   0
  12  -4 -10  431.21   15.64   0
  12   4 -19   39.91   16.80   0
  12   6 -20  133.13   18.38   0
  13  -7  -2  208.69    8.92   0
  13  -6  -6   62.75   10.58   0
  13  -1 -15  143.53   16.36   0
  13   3 -19   -2.95   16.35   0
  13   5 -20  390.40   20.41   0
  14  -7  -3  185.18    9.52   0
  14  -5  -9   38.88   11.94   0
  14  -3 -13   -6.34   13.65   0
  15  -2 -15   24.00   15.20   0
  15  -1 -16  124.31   17.05   0
  15   2 -19   37.28   17.70   0
  16  -5 -10   11.09   12.81   0
  16  -3 -14   18.23   13.79   0
  17  -3 -14   77.34   15.42   0
  18  -2 -16   11.65   14.87   0
  -7  13  12   40.61   14.07   0
  -7  14  12   20.18   14.81   0
  -6   8   9 1226.31   18.73   0
  -6   8  14   -0.35   14.78   0
  -6   8  15   46.25   15.54   0
  -6   9   7  218.87   12.74   0
  -6  11   5   25.15    9.22   0
  -5   5   9   28.40   11.82   0
  -5   5  12  372.86   15.65   0
  -5   5  14  702.03   18.55   0
  -4   3  10   15.49   12.79   0
  -4   3  11  140.70   13.87   0
  -4   3  12  -18.42   13.01   0
  -4   3  13  165.74   11.24   0
  -4   4  16   12.84   15.15   0
  -3   2   6  780.12   13.49   0
  -3   2  14  432.31   16.09   0
  -3   2  15  351.11   16.37   0
  -3   3  18   -0.95   15.06   0
  -2   1  16  265.24   15.85   0
  -1   1  18   49.09   14.45   0
   0  -1  15  164.17   13.71   0
   0   0  18   22.63   14.55   0
   0   4  -6    8.02    8.27   0
   0  12 -10  -12.04    7.95   0
   1  -2  14  176.52   12.67   0
   2  -3  13  913.66   16.06   0
   2   1  -6   77.94   10.77   0
   2   5 -10   53.62   10.23   0
   2  12 -13   12.32   10.65   0
   2  13 -13  531.44   14.41   0
   3  -4   9   15.76    8.09   0
   3  -4  10  658.89   11.40   0
   3  -3  15  401.35   15.54   0
   3   6 -12  101.15   11.81   0
   4  -4  13  187.66   11.92   0
   4   4 -12   33.36   12.33   0
   4   7 -14   30.43   13.43   0
   4  10 -15  256.64   13.76   0
   5  -5  10  512.38    9.89   0
   5  -4  15  205.74   11.48   0
   5  -1  -8   23.83   12.43   0
   5   5 -14  705.89   17.46   0
   5   7 -15  316.69   15.06   0
   5  10 -16   12.68   12.30   0
   6  -4  16   13.08   11.71   0
   6   5 -15    2.37   13.74   0
   6   7 -16  280.65   15.77   0
   6  10 -17   29.35   13.38   0
   7  -4  -5   -1.16    8.92   0
   7   5 -16   36.83   14.52   0
   7   7 -17   10.33   14.33   0
   7  10 -18   16.06   13.87   0
   8  -2 -10  623.37   16.31   0
   8   5 -17   15.93   15.01   0
   8  10 -19  187.84   16.49   0
   8  11 -19   12.23   14.37   0
   9  -2 -11   98.69   13.58   0
   9   4 -17    3.93   11.32   0
   9  11 -20  154.70   16.87   0
   9  12 -20   36.59   15.67   0
  10  -2 -12  327.63   15.87   0
  10   6 -19  172.47   17.72   0
  10   8 -20    2.61   16.08   0
  11  -2 -13   31.42   13.96   0
  11  -1 -14  267.88   13.02   0
  11   3 -18  -31.68   16.01   0
  12  -3 -12   19.31   13.48   0
  12  -1 -15   61.86   15.65   0
  12   0 -16  163.94   16.74   0
  12   2 -18   51.98   16.13   0
  12   5 -20    3.04   17.23   0
  13  -5  -9   34.17   11.83   0
  13  -4 -11  306.02   15.41   0
  13  -3 -13  137.16   17.16   0
  13   4 -20   78.90   18.16   0
  14  -6  -7  559.83   14.07   0
  14  -2 -15  114.42   15.45   0
  14   0 -17    3.74   11.62   0
  14   2 -19   68.44   18.07   0
  14   3 -20   26.25   16.20   0
  15  -5 -10  213.50   14.38   0
  15  -4 -12   28.39   13.85   0
  15  -3 -14   57.75   15.22   0
  16  -6  -8   13.45   11.99   0
  16   0 -18   89.21   17.68   0
  17  -6  -8   87.96   11.18   0
  17  -5 -11   20.05   14.96   0
  17  -4 -13   28.96   14.72   0
  18  -6  -8   93.32   11.06   0
  18  -5 -11   69.77   14.48   0
  19  -5 -11   73.91   14.62   0
  19  -4 -13   60.77   15.75   0
  19  -3 -15  -12.77   15.44   0
  20  -4 -13   -8.11   15.20   0
  -6   8  10    7.83   11.99   0
  -6   8  12    6.25   13.49   0
  -6   8  13  312.98   16.70   0
  -6   9   8   26.58   10.68   0
  -5   6  15   59.70   16.03   0
  -4   4   6    8.90    9.37   0
  -4   4  15  482.80   17.83   0
  -4   5  17   26.84   14.92   0
  -3   2  13  562.99   17.04   0
  -3   3  17  245.32   16.78   0
  -2   2  17  413.36   18.42   0
   0  -1   3 1477.21    8.62   0
   0  -1  14    2.00   11.96   0
   0   0  17   -1.99   12.94   0
   1  -1  17   80.78   13.76   0
   1   7 -10  216.34   10.12   0
   2  -2  16  101.20   12.34   0
   2   6 -11  110.61   11.01   0
   3  -4   8  268.53    7.64   0
   3   1  -8  753.51   14.50   0
   3   3 -10  818.72   15.38   0
   3  10 -14    0.23   10.42   0
   4   0  -8   15.16    8.35   0
   4   5 -13  166.37   13.25   0
   5   9 -16    6.47   12.23   0
   6  -3  -6   17.49    9.82   0
   6   1 -12    7.98   13.35   0
   6   3 -14  121.28   13.71   0
   7   1 -13  170.41   13.94   0
   7   2 -14  183.04   15.14   0
   7   3 -15  139.15   15.09   0
   7   6 -17   20.55   13.49   0
   7   9 -18   30.25   13.96   0
   8   1 -14  275.38   15.31   0
   8   2 -15    6.23   14.29   0
   8   3 -16  141.33   15.63   0
   8   9 -19    1.67   14.85   0
   9  -4  -8   21.11   11.46   0
   9  -3 -10    1.86   11.79   0
   9  -1 -13   81.50   13.71   0
   9   1 -15  600.49   18.99   0
   9   2 -16  -10.17   14.60   0
   9   7 -19  239.47   17.45   0
   9  10 -20   84.36   16.24   0
  10  -4  -9  327.10   14.06   0
  10   0 -15   60.36   15.23   0
  10   1 -16   35.53   15.22   0
  10   5 -19   82.48   16.30   0
  11   4 -19  -19.46   15.63   0
  12  -2 -14  234.89   16.14   0
  12   3 -19  485.96   21.04   0
  13  -1 -16   32.93   15.58   0
  13   0 -17   -3.62   15.41   0
  13   1 -18   27.09   16.03   0
  13   2 -19   47.27   17.31   0
  14  -5 -10  261.95   14.44   0
  14  -4 -12    5.52   13.19   0
  14  -3 -14   61.33   14.35   0
  15  -6  -8   12.10   10.27   0
  15  -1 -17   33.31   16.42   0
  15   0 -18  121.12   18.14   0
  15   1 -19   74.82   18.17   0
  16  -5 -11    3.19   12.24   0
  16  -4 -13   16.71   13.69   0
  16  -2 -16  250.48   17.33   0
  17  -3 -15  241.67   17.39   0
  -3   2  12  170.04   10.79   0
  -2   1   5  150.86    7.46   0
   8  -1 -12  204.11   11.33   0
  10   2 -17   76.75   12.26   0
 -12   4  13   35.38   13.88   0
 -11  -2  12   25.82   14.50   0
 -11   7  12  438.46   16.22   0
 -10  -5  12  663.58   18.65   0
 -10  -3  11   16.86   13.23   0
 -10   0  10   79.64   13.12   0
 -10   5  10  591.71   15.61   0
 -10   6  10   20.05   11.34   0
  -9  -8  13   41.93   12.88   0
  -9  -7  12   21.28   12.84   0
  -9  -4  10   26.17   12.20   0
  -9  -2   9   71.56   12.31   0
  -9   7   9  167.56   11.40   0
  -9  11  11    0.15    9.62   0
  -8   8   8   42.11   10.93   0
  -8  10   9   -7.18    9.61   0
  -7 -10  12  106.87   12.83   0
  -7  -9  11  194.45   11.93   0
  -7  -8  10   11.43   11.64   0
  -7  -5   8    1.46   11.02   0
  -7  -3   7  935.67   16.62   0
  -7   5   6   18.45   11.00   0
  -7  12   9   20.33    6.94   0
  -6 -11  12  149.67   12.29   0
  -6  -7   8   34.00   11.63   0
  -6   0   5   -0.50   10.19   0
  -6   5   5    9.50    8.06   0
  -5  -7   7   11.51    9.08   0
  -5   0   4  547.80   11.95   0
  -5   5   4 1767.92   13.38   0
  -4 -12  11  186.89    9.43   0
  -4  -7   6  125.30    8.64   0
  -4   1   3   28.17    8.68   0
  -3  -7   5   96.27    8.33   0
  -3  -3   3  238.58    8.61   0
  -3   2   2  145.32    8.17   0
  -3   3   2  366.76    7.65   0
   0   5   0    2.75    3.91   0
   3   8  -1 1169.98   12.68   0
   4 -11   4  873.01    5.79   0
   4   6  -2 1204.67   14.59   0
   5  12   0  136.26   10.81   0
   6   5  -3  166.34   11.98   0
   6  15   2   17.90   10.61   0
   7 -10   2   32.70    6.01   0
   7  -9   1  163.50    7.03   0
   7  -1  -3   49.04   11.40   0
   7  13   0   15.28    9.76   0
   8 -12   4    5.46    5.13   0
   8  -8   0   18.63    6.44   0
   8  -2  -3   19.61   11.57   0
   8   7  -3  129.54   14.68   0
   8  10  -2   38.20   11.78   0
   9 -12   4    7.13    6.04   0
   9  -5  -2  931.45   15.43   0
  10 -12   4   -0.81    6.30   0
  10  -7  -1   88.11    9.48   0
  10  -3  -3  314.31   14.05   0
  10   1  -4   26.11    9.86   0
  10   2  -4   18.66   13.77   0
  10   3  -4   50.31   13.96   0
  10   8  -3  206.37   14.77   0
  10  12  -1  155.91   15.84   0
  11  -7  -1  101.51   10.45   0
  11  -3  -3  583.00   16.47   0
  11   2  -4  379.73   16.38   0
  11   3  -4   58.06   14.24   0
  11  12  -1  129.86   16.46   0
  12  -8   0   25.69   11.55   0
  12  -5  -2    1.28   13.49   0
  12  -3  -3  605.97   17.18   0
  12   1  -4  544.25   17.72   0
  12   3  -4  208.76   15.77   0
  12  12  -1   29.91   13.92   0
  13 -10   2    0.46    7.91   0
  13  -8   0   17.40   10.39   0
  13  -5  -2   -7.17   12.46   0
  13  -3  -3  277.43   15.60   0
  13   1  -4  -13.28   13.57   0
  13   4  -4  115.75   15.79   0
  13   8  -3  293.77   17.37   0
  13  10  -2   88.44   14.72   0
  13  12  -1  121.19   15.59   0
  13  13   0  -18.13   15.51   0
  14   8  -3   13.36   14.77   0
  14  10  -2   26.34   15.15   0
  14  13   0   23.79   15.11   0
  14  14   1    5.41   14.84   0
  15  -7   0  122.79   15.22   0
  15  -6  -1  251.63   15.11   0
  15  -4  -2   -2.59   13.69   0
  15  -2  -3    1.22   14.34   0
  15  -1  -3  -14.70   14.64   0
  15   7  -3   93.81   16.74   0
  15   9  -2   73.31   15.35   0
  15  11  -1    9.17   15.59   0
  16  -5  -1   24.94   13.95   0
  16   0  -3    1.58   15.74   0
  16   5  -3   27.99   16.44   0
  16   6  -3   53.00   16.65   0
  16   9  -2   -9.91   15.06   0
  17  -8   2    5.92   14.91   0
  17  -4  -1   27.48   16.25   0
  17  -2  -2   14.17   15.93   0
  17   1  -3   18.25   15.44   0
  17   2  -3   33.72   17.64   0
  17   4  -3   41.24   15.92   0
  17   7  -2  263.60   19.10   0
  17   8  -2   -0.08   15.93   0
  18  -6   1  110.59   17.33   0
  18  -5   0  132.49   16.27   0
  18  -3  -1    7.32   15.76   0
  18  -1  -2   36.53   17.10   0
  18   0  -2   78.40   18.11   0
  18   5  -2  209.47   18.94   0
  18   6  -2    9.00   18.19   0
  19  -4   0  -20.14   15.37   0
  19  -2  -1   56.08   17.28   0
 -12   6  13   81.66   14.71   0
 -11  -3  12  119.00   14.72   0
 -11   0  11    6.06   13.51   0
 -11   1  11  162.78   14.94   0
 -11   2  11  206.23   12.24   0
 -11   4  11   41.90   13.42   0
 -11   8  12    7.41   11.87   0
 -11  10  13    2.82   13.98   0
 -10  -7  13  135.41   13.81   0
 -10  -4  11   90.17   14.15   0
 -10  -1  10  238.52   13.96   0
 -10   7  10    2.45   12.58   0
  -9  -6  11  888.13   18.97   0
  -9   2   8   45.46   11.50   0
  -9   3   8   12.38   10.87   0
  -9  10  10  219.96   12.55   0
  -8  -8  11  623.20   16.94   0
  -8  -5   9   98.86   11.96   0
  -8  -3   8   63.30   12.29   0
  -8   4   7  224.58   12.13   0
  -8   5   7  163.42   11.20   0
  -8  12  10  123.61    8.98   0
  -7 -11  13   10.41   12.19   0
  -7  -7   9  221.33   12.26   0
  -7   0   6    8.35   12.10   0
  -6 -12  13   67.95   12.63   0
  -6   6   5  729.97   12.13   0
  -6  11   7   22.66    6.24   0
  -5   9   5  105.97    5.44   0
  -5  11   6  537.18    8.00   0
  -4 -13  12   -2.29    8.54   0
  -4   0   3   18.41    9.14   0
  -3 -13  11  208.92    9.36   0
  -3   4   2  938.78    7.90   0
  -2 -13  10   -5.48    6.22   0
  -2  -5   3   69.81    5.66   0
   2  -4   0   21.25    4.66   0
   3  12   1   33.77    8.26   0
   4 -10   3   43.27    3.40   0
   4   9  -1   21.59    9.56   0
   4  11   0  223.55    9.89   0
   4  14   2   99.50    9.37   0
   5  -2  -2  104.09   11.89   0
   5  10  -1  265.28   10.44   0
   6   1  -3   82.90    8.75   0
   6   2  -3   64.43   11.84   0
   7  -6  -1   28.12    7.56   0
   7  -4  -2 1113.77   14.05   0
   7   6  -3   -5.59   11.62   0
   7   9  -2   43.96   11.13   0
   7  11  -1   -4.18   11.99   0
   7  14   1   96.27   12.24   0
   7  15   2  227.08   12.92   0
   8 -11   3   37.79    6.45   0
   8  -9   1  129.33    7.77   0
   8  13   0   23.63   10.95   0
   9  -8   0   61.53    7.76   0
   9  -2  -3  153.66   13.10   0
   9   7  -3  272.04   14.76   0
   9  10  -2  254.56   14.13   0
   9  13   0   96.41   14.17   0
  10 -11   3   58.84    8.33   0
  10  -8   0   20.15    7.99   0
  10  -5  -2  556.25   14.37   0
  10  13   0   42.96   14.89   0
  11 -11   3  -12.77    7.51   0
  11 -10   2   71.06    9.00   0
  11  -9   1   28.00    9.51   0
  11  -8   0    6.74    8.64   0
  11  -5  -2  140.19   12.56   0
  11  10  -2   13.54   13.61   0
  11  13   0   58.89   15.80   0
  12  -9   1    9.78    8.94   0
  12  -2  -3   32.47   12.94   0
  12   7  -3  105.39   17.22   0
  12  10  -2   44.88   14.69   0
  12  13   0   18.53   14.34   0
  12  14   1  114.32   16.75   0
  12  15   2   15.15   15.02   0
  13  -6  -1  208.73   14.94   0
  13   7  -3   13.61   14.89   0
  13  14   1   15.49   14.68   0
  13  15   2   64.53   14.80   0
  14  -7   0   20.58   14.21   0
  14  -6  -1   56.92   12.95   0
  14  -4  -2   43.34   13.99   0
  14  -1  -3  292.48   16.84   0
  14   9  -2    0.29   15.17   0
  14  11  -1   85.41   15.85   0
  15  -9   2   60.87   12.29   0
  15  -8   1    0.43   12.20   0
  15  -5  -1   23.73   15.41   0
  15  -3  -2    3.97   13.50   0
  15   0  -3   21.70   15.87   0
  15   5  -3   18.38   16.25   0
  15   6  -3   97.17   16.12   0
  15  12   0   33.11   15.84   0
  16  -6   0   -6.76   13.37   0
  16  -2  -2  151.72   16.13   0
  16   1  -3   40.88   15.89   0
  16   2  -3  497.27   20.52   0
  16   3  -3   26.15   16.74   0
  16   4  -3   24.51   15.89   0
  16   7  -2   -4.84   15.35   0
  16   8  -2   25.05   15.76   0
  16  10  -1   50.61   15.74   0
  17  -5   0  -27.42   15.56   0
  17  -1  -2   92.27   17.15   0
  17   6  -2   22.29   17.23   0
  18  -8   3   -1.72   14.51   0
  18  -7   2  123.69   16.17   0
  18  -4   0   60.15   15.96   0
  18  -2  -1   47.08   16.63   0
  18   1  -2    1.40   16.34   0
  18   2  -2   94.78   18.81   0
  18   3  -2    3.81   17.78   0
  18   4  -2  112.85   18.66   0
 -12   3  12   28.06   14.14   0
 -12   4  12  690.98   19.47   0
 -12   7  13   45.03   13.60   0
 -11   6  11   19.06   12.05   0
 -10  -6  12  134.30   14.39   0
 -10  11  12  342.31   13.71   0
  -9  -5  10   75.03   12.72   0
  -9  -3   9   30.03   12.36   0
  -9   0   8  978.00   17.84   0
  -9   1   8   76.50   12.48   0
  -9   4   8   35.06   11.33   0
  -9   5   8 1022.48   17.08   0
  -9   8   9   37.41    9.74   0
  -8 -11  14  189.01   15.15   0
  -8 -10  13  113.82   12.14   0
  -8  -7  10   94.35   11.82   0
  -8   0   7   10.01    8.59   0
  -8   6   7  192.98   12.28   0
  -7 -12  14  241.44   15.29   0
  -7  -4   7   40.59   11.55   0
  -7  -1   6  226.28   13.32   0
  -7   6   6   35.81    8.76   0
  -7   9   7  190.29    9.10   0
  -7  11   8   20.81    6.95   0
  -6  -1   5  246.70   11.69   0
  -5  -6   6  567.31   12.14   0
  -5  -4   5  416.72   11.77   0
  -5  -1   4   63.38   10.09   0
  -5   6   4  416.22    8.29   0
  -4   9   4  121.34    4.77   0
  -3   1   2   29.76    7.35   0
   0 -12   7   19.81    4.03   0
   3  10   0  297.18    9.23   0
   4  15   3  127.41    9.43   0
   5  13   1   25.60   10.19   0
   6  -7   0  458.94    9.11   0
   6  -3  -2  423.63   11.08   0
   6   8  -2    3.75    9.76   0
   7   0  -3   -7.09   12.24   0
   7   4  -3    2.69   12.10   0
   8 -10   2   50.81    6.76   0
   8  -6  -1  311.74   10.25   0
   8  -4  -2  238.70   11.41   0
   8  -1  -3   22.02   12.10   0
   8   6  -3  177.46   13.37   0
   8  14   1  225.63   12.66   0
   8  15   2   17.83   12.11   0
   9 -11   3   -2.92    6.42   0
   9 -10   2  623.54   11.58   0
   9  -9   1   -0.00    6.45   0
   9  14   1    3.04   11.25   0
   9  15   2   26.95   13.95   0
  10 -10   2   14.10    8.06   0
  10  -2  -3  390.66   14.28   0
  10  14   1   79.83   12.99   0
  10  15   2   53.58   14.63   0
  11  -2  -3  211.92   13.77   0
  11   7  -3  202.18   15.41   0
  11  11  -1   13.60   15.45   0
  11  14   1   29.00   13.26   0
  11  15   2   13.26   13.07   0
  12  -6  -1   33.98   11.71   0
  12  -4  -2  521.74   16.19   0
  12  -1  -3   -0.23   12.97   0
  12   9  -2   98.54   15.04   0
  12  11  -1   11.43   13.95   0
  13  -7   0  233.52   15.14   0
  13  -4  -2   10.72   13.23   0
  13  -1  -3  340.82   16.77   0
  13   6  -3  166.58   16.70   0
  13   9  -2  241.01   17.05   0
  13  12   0   14.36   16.17   0
  14 -10   3   71.85   10.43   0
  14  -9   2   77.73   13.06   0
  14  -8   1   16.98   11.64   0
  14  -3  -2   46.55   13.45   0
  14   0  -3   28.42   14.97   0
  14   1  -3  296.77   18.06   0
  14   4  -3   16.57   15.96   0
  14   8  -2  -21.08   14.47   0
  14  10  -1  -27.16   16.56   0
  14  12   0  -16.07   15.11   0
  14  13   1  -13.89   15.02   0
  14  14   2  -21.55   15.25   0
  15  -6   0  265.90   17.17   0
  15   1  -3  -12.46   11.50   0
  15   3  -3  265.89   18.43   0
  15   4  -3  203.28   17.25   0
  15   7  -2   98.91   16.15   0
  15  10  -1   70.77   15.57   0
  15  11   0   48.92   17.81   0
  16  -9   3    9.16   12.69   0
  16  -8   2    0.11   13.30   0
  16  -7   1   36.08   13.94   0
  16  -1  -2  -18.15   15.25   0
  16   9  -1   25.13   16.84   0
  17  -8   3  292.69   18.09   0
  17  -7   2   40.08   15.79   0
  17  -3  -1  442.10   19.60   0
  17   0  -2   60.11   15.86   0
  17   1  -2   82.42   17.70   0
  17   2  -2   27.48   17.13   0
  17   4  -2  -12.53   16.71   0
  17   5  -2  -10.81   15.67   0
  17   8  -1   73.44   18.01   0
  18  -6   2  170.70   18.24   0
  18  -5   1   42.47   15.50   0
  18  -3   0   20.57   14.97   0
  18  -1  -1  173.07   18.62   0
  18   0  -1   -1.38   15.94   0
 -12   0  12   13.09   14.08   0
 -12   5  12   12.59   13.54   0
 -12   8  13  478.40   17.29   0
 -11  -4  12   31.06   14.08   0
 -11   7  11   60.46   12.25   0
 -11   9  12  481.74   15.94   0
 -10  -5  11  221.97   14.85   0
 -10  -3  10  -13.08   12.20   0
 -10   0   9   -1.52   11.80   0
 -10   1   9  445.17   15.64   0
 -10   2   9   -2.79   11.36   0
 -10   3   9  251.60   14.02   0
 -10   4   9  317.73   14.11   0
 -10   5   9   48.38   13.04   0
 -10   8  10   11.95   10.26   0
 -10  10  11   75.40   10.57   0
  -9  -9  13  101.49   12.72   0
  -9  -8  12   18.14   12.14   0
  -9  -7  11    4.85   11.90   0
  -8  -6   9   -0.12   11.14   0
  -8  -4   8  261.76   13.41   0
  -8   9   8  287.34   10.35   0
  -8  11   9   32.02    8.47   0
  -7  -6   8   23.67   10.74   0
  -6 -10  10   82.86   11.06   0
  -6  -9   9   81.58   11.63   0
  -5 -11  10   68.52   10.57   0
  -4 -11   9  189.63   10.01   0
  -4  -9   7   89.63    9.10   0
  -4  -6   5  517.69   10.58   0
  -4  -4   4    5.38    8.35   0
  -4   6   3 1140.68    9.20   0
  -4  14   7   86.95    4.30   0
  -3   5   2  444.78    5.84   0
   0  -9   4   23.23    3.42   0
   2  15   4   22.98    7.14   0
   5  14   2    2.38    9.54   0
   6  10  -1   31.46   10.04   0
   7   2  -3 1036.83   17.12   0
   7   3  -3   62.05   12.72   0
   7   8  -2    9.81   11.28   0
   7  12   0   35.71   11.86   0
   8   0  -3   13.09   12.58   0
   8   5  -3  132.33   13.43   0
   9  -6  -1  134.00   10.09   0
   9  -4  -2  105.53   11.78   0
   9  -1  -3  539.43   12.88   0
   9   5  -3  157.21   14.05   0
   9   9  -2  104.47   13.32   0
   9  11  -1   22.08   11.99   0
  10  -6  -1  171.49   11.28   0
  10  -4  -2   96.96   12.21   0
  10   6  -3  363.14   15.91   0
  10   9  -2  252.84   15.04   0
  10  11  -1  187.28   14.16   0
  11  -6  -1  304.74   13.13   0
  11  -4  -2  577.03   15.85   0
  11  -1  -3   94.47   13.70   0
  11   5  -3   24.71   13.31   0
  11   6  -3  179.21   15.19   0
  12  -7   0   -4.89   12.22   0
  12   0  -3   26.84   14.06   0
  12  12   0  312.54   16.82   0
  13  -9   2  148.85   12.67   0
  13  -8   1   18.32   12.30   0
  13  -3  -2  127.59   14.42   0
  13   0  -3   -0.62   13.70   0
  13   1  -3  330.83   17.28   0
  13   3  -3  300.57   17.33   0
  13   4  -3  259.20   17.03   0
  13   5  -3   47.29   14.45   0
  13  10  -1   89.52   15.65   0
  13  13   1  173.57   16.30   0
  13  14   2   15.93   14.80   0
  13  15   3   27.65   14.99   0
  14   2  -3   16.08   15.41   0
  14   3  -3   -8.61   15.16   0
  14   7  -2   33.86   15.08   0
  14  11   0  364.95   20.15   0
  15  -9   3   29.69   14.17   0
  15  -8   2   20.81   14.56   0
  15  -7   1   -5.04   12.86   0
  15  -4  -1  286.72   16.27   0
  15  -2  -2   51.77   14.84   0
  15  -1  -2   51.03   15.70   0
  15   6  -2  275.68   18.41   0
  15   9  -1   20.25   16.40   0
  15  12   1  108.09   17.44   0
  16  -5   0  112.86   15.09   0
  16   0  -2    5.35   15.66   0
  16   1  -2  -16.64   15.80   0
  16   4  -2  291.71   19.17   0
  16   5  -2   72.21   16.87   0
  16   8  -1  477.58   21.52   0
  16  10   0    7.82   16.53   0
  17  -4   0   14.42   15.06   0
  17  -2  -1    3.32   14.49   0
  17  -1  -1   12.60   16.16   0
  17   6  -1   28.71   17.59   0
  17   7  -1   43.75   16.66   0
  18  -7   3   -2.23   14.87   0
  18  -4   1   12.05   15.41   0
  18  -2   0   34.48   16.67   0
  18   1  -1  163.46   19.11   0
  18   2  -1   47.19   18.18   0
  18   3  -1   10.62   17.44   0
  18   4  -1   -4.98   17.28   0
 -12  -1  12   -0.60   10.23   0
 -12   6  12    7.00   12.81   0
 -12   9  13   10.11   14.58   0
 -11   1  10  130.01   14.01   0
 -11   2  10   23.37   13.14   0
 -11   3  10  153.28   13.98   0
 -11   8  11   13.31   13.30   0
 -11  10  12  167.36   14.62   0
 -10  -7  12  136.23   14.21   0
 -10  -1   9  443.48   15.82   0
 -10   6   9  128.58   13.22   0
  -9  -6  10  233.68   14.01   0
  -9  -4   9  753.34   17.12   0
  -9   9   9   46.23    9.36   0
  -9  11  10  113.20   10.69   0
  -8   7   7  -10.05    8.78   0
  -7 -11  12   17.31   11.79   0
  -7 -10  11    5.29    9.90   0
  -7  -9  10  972.92   16.87   0
  -7  -8   9  264.81   13.37   0
  -7  -2   6  626.50   12.57   0
  -7   7   6  221.45    9.26   0
  -6 -12  12  170.54   12.41   0
  -6 -11  11   24.23    9.23   0
  -6  -8   8   -0.60    9.13   0
  -6  -2   5   85.79   11.41   0
  -5 -12  11  279.58   12.20   0
  -5  -8   7    7.05    9.89   0
  -5  -2   4  193.49   10.62   0
  -4 -12  10   49.82    8.77   0
  -3 -11   8   48.94    7.21   0
  -3 -10   7  221.46    7.90   0
  -3   0   2    9.85    7.92   0
  -2  -3   2   55.62    6.31   0
  -1  -2   1  724.23    5.91   0
   3  13   2   54.15    7.96   0
   4   3  -2   17.00   10.08   0
   4   8  -1  127.16    9.99   0
   4  12   1  284.55   11.22   0
   5  -1  -2  396.52   11.86   0
   5   6  -2   -1.98    9.15   0
   5   9  -1  240.83   10.55   0
   5  11   0  840.89   14.73   0
   5  15   3   -4.56    9.79   0
   6  -2  -2   -3.58    9.94   0
   6   7  -2  755.25   14.44   0
   6  13   1   91.28    9.83   0
   7  -7   0  290.93    8.34   0
   8   3  -3 1080.14   18.52   0
   8  12   0  181.47   12.44   0
   9   0  -3   -8.25    9.32   0
   9   2  -3  149.48   13.69   0
   9   3  -3   -9.91   13.40   0
   9   8  -2   26.41   12.73   0
   9  12   0   95.53   12.34   0
  10   0  -3   78.98   13.76   0
  10   1  -3  209.80   14.91   0
  10   3  -3  307.41   14.94   0
  10   4  -3  657.08   17.64   0
  10   5  -3   98.97   13.44   0
  10   8  -2   29.25   13.26   0
  10  12   0   46.47   12.61   0
  11  -7   0  200.23   11.43   0
  11   0  -3    8.22   12.77   0
  11   2  -3  196.75   15.32   0
  11   3  -3  571.36   17.66   0
  11   4  -3   84.38   14.28   0
  11  10  -1  135.45   16.39   0
  11  12   0   46.41   13.99   0
  11  13   1  376.84   18.76   0
  12 -11   4   -2.24    7.89   0
  12 -10   3   47.89    9.58   0
  12  -5  -1   18.38   12.12   0
  12  -3  -2   99.12   13.72   0
  12   1  -3    0.50   13.92   0
  12   3  -3  620.38   18.65   0
  12   4  -3  146.87   14.95   0
  12   8  -2   32.11   14.54   0
  12  10  -1   66.11   14.33   0
  12  13   1   12.80   14.18   0
  12  14   2  210.16   16.21   0
  13   7  -2  235.15   16.81   0
  13  11   0   18.72   14.42   0
  14  -7   1  175.49   15.95   0
  14  -6   0   13.25   13.02   0
  14  -4  -1    4.30   13.53   0
  14   6  -2    4.18   15.83   0
  14   9  -1  176.14   16.93   0
  14  12   1   65.97   16.04   0
  14  13   2   -0.22   16.73   0
  15  -5   0    4.09   13.65   0
  15   0  -2  576.65   20.32   0
  15   1  -2   63.18   16.54   0
  15   3  -2   23.65   15.80   0
  15   4  -2   16.67   16.17   0
  15   5  -2   43.95   16.55   0
  15  10   0  254.25   18.57   0
  16  -9   4  125.25   14.66   0
  16  -7   2  163.17   15.45   0
  16  -6   1   51.30   14.10   0
  16  -4   0  128.29   15.68   0
  16  -2  -1  336.44   18.88   0
  16   7  -1   -2.81   16.63   0
  16   9   0   65.35   16.79   0
  17  -8   4    4.61   15.16   0
  17  -7   3    3.07   15.81   0
  17  -6   2    6.76   14.68   0
  17  -5   1    6.03   14.91   0
  17  -3   0   76.27   16.09   0
  17   0  -1   23.21   17.25   0
  17   1  -1    9.97   16.76   0
  17   2  -1   19.73   16.41   0
  17   4  -1   13.79   17.29   0
  17   5  -1  -10.15   17.42   0
  17   8   0  -36.75   16.46   0
  18  -6   3   48.95   17.61   0
  18  -5   2   12.62   16.24   0
  18  -3   1   51.18   15.43   0
  18  -1   0   10.40   16.78   0
  18   0   0  283.33   18.97   0
 -12   1  11  122.85   15.06   0
 -12   3  11  207.02   15.70   0
 -12   4  11   76.09   13.46   0
 -12   7  12   36.72   12.92   0
 -11   0  10   68.10   13.40   0
 -10  -6  11    6.99   13.23   0
 -10  -4  10  207.16   13.84   0
 -10   9  10   12.57   10.10   0
  -9 -10  13  323.10   16.76   0
  -9  -2   8   34.34    9.04   0
  -9   7   8    0.74    9.63   0
  -8 -11  13   56.74   11.31   0
  -8  -8  10   32.24   11.03   0
  -8  -5   8  216.65   12.69   0
  -7 -12  13   42.51   12.52   0
  -7  -5   7   21.06   10.87   0
  -7  -3   6  164.06   12.04   0
  -7  10   7   83.61    7.56   0
  -6  -5   6  166.34   11.30   0
  -6  10   6    2.37    5.69   0
  -6  13   8   -0.11    5.50   0
  -5 -13  12    4.19    9.32   0
  -5  -5   5  258.37   10.22   0
  -5  13   7   28.12    4.95   0
  -4  -8   6   28.08    7.41   0
  -3  -4   3  158.12    7.89   0
   0 -13   8   83.29    4.49   0
   6  -8   1  786.16    9.85   0
   6   6  -2  643.73   15.61   0
   6  11   0  206.54   12.64   0
   6  15   3  294.69   13.17   0
   7  -5  -1   83.68    8.85   0
   7  13   1  414.84   13.59   0
   7  14   2   43.82   12.11   0
   8  -5  -1   57.74   11.30   0
   8  10  -1  111.43   12.35   0
   9  -7   0  221.17    9.92   0
   9  10  -1   99.74   12.92   0
   9  13   1   58.37   12.33   0
   9  14   2   16.50   13.79   0
  10 -12   5   -5.38    6.60   0
  10  -7   0   70.62    9.55   0
  10  -3  -2   69.28   12.42   0
  10  10  -1  116.20   13.81   0
  10  13   1   -2.75   12.61   0
  10  14   2   29.81   14.56   0
  10  15   3  156.84   16.11   0
  11 -11   4   -7.39    7.80   0
  11  -8   1   59.67   10.77   0
  11  -5  -1    3.57   11.59   0
  11  -3  -2   34.33   12.25   0
  11  14   2   17.24   13.82   0
  11  15   3   41.26   13.82   0
  12  -9   2   35.23    9.46   0
  12  -2  -2  716.83   18.27   0
  12   7  -2  118.07   15.41   0
  12   9  -1  -21.90   15.79   0
  12  11   0  -11.15   13.83   0
  13  -4  -1  260.21   15.27   0
  13  -1  -2   83.29   14.96   0
  13   9  -1   20.20   14.96   0
  13  12   1  166.10   16.58   0
  13  13   2   -1.29   16.10   0
  13  14   3   15.69   16.04   0
  13  15   4   54.50   15.90   0
  14 -10   4  107.54   11.20   0
  14  -9   3   32.45   11.32   0
  14  -8   2   -6.21   11.89   0
  14  -3  -1   28.37   16.44   0
  14   0  -2  132.82   15.97   0
  14   1  -2   81.97   14.91   0
  14   5  -2  574.24   20.41   0
  14  10   0    8.67   15.50   0
  15  -6   1  156.77   14.94   0
  15  -2  -1   27.91   15.27   0
  15   7  -1   15.62   16.85   0
  15   9   0  119.21   17.44   0
  15  11   1   37.26   16.21   0
  15  12   2    3.45   15.48   0
  16  -5   1    5.50   13.58   0
  16  -3   0   11.64   14.11   0
  16  -1  -1   16.02   15.68   0
  16   0  -1   -5.07   15.50   0
  16   6  -1   65.99   16.80   0
  16   8   0    6.63   16.98   0
  16  10   1   46.28   17.40   0
  17  -4   1    3.67   14.76   0
  17  -2   0   58.90   16.80   0
  17   6   0   12.44   17.09   0
  17   7   0  119.30   17.40   0
  18  -4   2   19.69   15.57   0
  18  -2   1    1.78   16.30   0
  18   1   0   -2.42   17.47   0
  18   2   0   41.52   18.19   0
  18   3   0   40.02   17.70   0
 -12  -1  11  115.74   14.52   0
 -12   0  11   22.60   13.91   0
 -12   5  11   27.93   13.36   0
 -12   8  12   38.84   12.66   0
 -12  10  13   45.93   12.80   0
 -11   6  10  179.23   13.12   0
 -11   9  11   39.20   11.37   0
 -10   7   9  203.36   12.08   0
 -10  11  11  159.74   11.22   0
  -9  -8  11  112.35   12.88   0
  -9  -7  10    5.32   13.16   0
  -9  -5   9  167.21   12.77   0
  -9  -3   8   -7.28   12.08   0
  -9   2   7  135.72   12.50   0
  -9   3   7  -13.51   11.01   0
  -8  -7   9  104.49   11.83   0
  -8  -3   7  434.35   11.95   0
  -8   1   6  113.72   12.38   0
  -8   2   6  141.33   12.28   0
  -8   3   6  212.30   12.17   0
  -8   4   6  183.99   11.60   0
  -8   8   7  261.02   11.43   0
  -8  10   8  192.02    8.74   0
  -7  -7   8  549.53   14.15   0
  -7   1   5   98.39   11.98   0
  -7   2   5 1941.95   18.74   0
  -7   3   5  171.56   10.82   0
  -6 -13  13  210.67   11.62   0
  -6  -7   7  387.38   12.17   0
  -6  -3   5 1233.06   16.20   0
  -6   2   4  167.85   10.13   0
  -5  -7   6  276.53   10.54   0
  -4  -2   3  543.04   11.10   0
  -3 -13  10   84.91    7.48   0
  -3   9   3   36.12    3.19   0
  -2   2   1  241.84    5.46   0
   3  14   3   49.68    8.06   0
   4  10   0  293.32    9.55   0
   5   0  -2  108.31   11.47   0
   5   4  -2  369.93   12.01   0
   5  12   1  219.71   11.39   0
   6  -1  -2  176.13   11.57   0
   6   9  -1    5.77   10.17   0
   7  -8   1  574.08   10.27   0
   7  -2  -2 1668.92   17.43   0
   7   9  -1   53.88   13.28   0
   7  15   3   59.40   10.62   0
   8  -8   1  730.34   12.25   0
   8   7  -2  315.99   14.30   0
   8  14   2  186.43   12.55   0
   8  15   3   49.30   11.36   0
   9 -12   5    2.16    5.97   0
   9  -8   1   46.11    9.51   0
   9  -5  -1  109.87   11.00   0
   9   7  -2  199.10   14.27   0
   9  15   3  -18.46   11.75   0
  10 -11   4   43.98    7.61   0
  10   7  -2  155.95   14.60   0
  10  11   0  498.06   16.83   0
  11 -10   3  126.49    9.03   0
  11  -9   2  354.96   11.72   0
  11  -2  -2  258.77   14.77   0
  11   6  -2   14.18   13.32   0
  11  11   0   46.20   14.16   0
  12  -6   0   66.66   12.03   0
  12  -4  -1   65.33   13.00   0
  12  -1  -2  100.07   14.34   0
  12   6  -2   62.83   14.88   0
  12  12   1    4.64   14.48   0
  12  13   2    0.15   15.64   0
  12  14   3   56.92   16.22   0
  12  15   4   67.89   14.91   0
  13  -8   2   -4.32   12.66   0
  13   0  -2  101.04   15.25   0
  13   1  -2   79.22   14.67   0
  13   4  -2    8.03   15.00   0
  13   5  -2    8.80   15.53   0
  13   8  -1   63.82   15.90   0
  13  10   0   81.16   16.00   0
  14  -5   0  556.55   17.59   0
  14   2  -2   29.12   15.49   0
  14   3  -2   30.42   11.13   0
  14   7  -1  224.17   17.60   0
  14   9   0   19.14   14.72   0
  14  11   1  109.57   17.04   0
  14  12   2   23.54   15.55   0
  14  13   3  -11.27   16.87   0
  15  -9   4    5.50   12.28   0
  15  -8   3    3.83   12.77   0
  15  -7   2   29.33   13.32   0
  15  -4   0    3.86   14.15   0
  15  -1  -1   12.41   15.38   0
  15   5  -1   15.24   15.63   0
  15   6  -1  232.65   18.20   0
  15   8   0   15.44   15.04   0
  15  10   1   27.64   16.58   0
  16  -9   5    2.31   14.14   0
  16  -8   4   19.51   15.29   0
  16  -7   3   18.36   15.94   0
  16  -6   2   59.59   14.65   0
  16  -2   0  145.24   16.06   0
  16   2  -1  334.71   19.28   0
  16   4  -1   14.69   12.09   0
  16   7   0    6.70   16.87   0
  16   9   1   -3.08   16.71   0
  17  -8   5  326.04   18.43   0
  17  -7   4    1.05   15.88   0
  17  -6   3   -5.86   14.64   0
  17  -5   2   29.55   15.17   0
  17  -3   1  229.54   18.00   0
  17  -1   0   64.65   16.06   0
  17   0   0   19.87   16.62   0
  17   1   0   84.79   16.98   0
  17   2   0   66.94   16.71   0
  17   3   0   77.93   17.32   0
  17   4   0   93.66   18.07   0
  17   5   0  -11.13   17.67   0
  18  -5   3    9.34   15.78   0
  18  -3   2   36.97   16.32   0
  18  -1   1   92.59   17.84   0
  18   0   1   -5.41   15.71   0
 -12   6  11   15.20   12.77   0
 -12   9  12   49.67   14.50   0
 -11  -3  10  138.16   14.10   0
 -11   7  10  250.78   13.91   0
 -10  -8  12    2.87   12.04   0
 -10  -7  11  203.39   14.82   0
 -10  -3   9  228.62   13.63   0
 -10   0   8  657.52   16.61   0
 -10   1   8  204.92   13.80   0
 -10   2   8  659.17   16.44   0
 -10   3   8   87.70   12.50   0
 -10   8   9  113.41   12.93   0
 -10  10  10   -4.85   11.50   0
  -9   0   7    8.19   12.31   0
  -9   4   7  187.30   12.26   0
  -9   8   8   31.28    9.34   0
  -8  -6   8  336.64   13.17   0
  -8   0   6  945.71   17.07   0
  -8   5   6   17.02    9.97   0
  -8  12   9   46.84    7.65   0
  -7 -10  10   23.53   11.62   0
  -7  -6   7   25.11   10.73   0
  -7   0   5  -20.59   11.86   0
  -7   5   5   94.34   10.69   0
  -7  12   8    9.54    5.92   0
  -6 -10   9  157.89   11.34   0
  -6   1   4  806.57   13.90   0
  -6   3   4  205.13   10.10   0
  -6   4   4   17.91    8.52   0
  -6   8   5  238.93    6.87   0
  -6  12   7   25.02    5.53   0
  -5  -3   4  152.10   10.21   0
  -4   7   3    4.71    4.26   0
  -4  13   6   24.01    3.46   0
  -2  -9   5  133.32    5.96   0
   3   9   0  233.29    9.46   0
   3  11   1   19.12    7.85   0
   4  13   2    1.43    8.70   0
   5   1  -2  384.57   12.74   0
   5   2  -2  110.71   12.34   0
   5   3  -2  282.27   12.67   0
   6  -9   2  137.88    6.74   0
   6  -6   0  986.85   12.09   0
   6  -4  -1  211.22    9.26   0
   6   5  -2    4.64   11.19   0
   7 -12   5    7.78    4.80   0
   7  -1  -2  420.01   13.19   0
   7   6  -2   -4.94   11.74   0
   8 -12   5   -5.51    5.21   0
   8   6  -2  131.49   13.08   0
   8   9  -1  280.01   13.88   0
   8  11   0   41.05   11.56   0
   9 -11   4  160.83    8.08   0
   9  -2  -2   35.07   11.78   0
   9   6  -2  464.71   15.88   0
   9   9  -1   95.60   13.36   0
   9  11   0  107.40   12.78   0
  10  -9   2    8.63    7.61   0
  10  -1  -2    8.21   12.32   0
  10   6  -2  160.39   14.54   0
  10   9  -1   66.07   13.61   0
  11  -6   0  139.81   12.21   0
  11  -4  -1  259.04   13.96   0
  11  -1  -2  195.35   14.65   0
  11  12   1   80.67   14.46   0
  11  13   2   52.59   14.09   0
  11  14   3   91.55   15.68   0
  11  15   4    3.82   13.77   0
  12 -11   5   -7.69    8.63   0
  12   0  -2   75.54   14.47   0
  12   1  -2   85.61   14.76   0
  12   4  -2  531.60   18.42   0
  12   5  -2   -0.97   13.89   0
  12   8  -1  824.28   21.03   0
  12  10   0  100.06   15.25   0
  13  -9   3   99.83   11.25   0
  13  -5   0    3.81   12.48   0
  13  -3  -1  512.56   17.48   0
  13   3  -2  102.11   11.91   0
  13   7  -1   64.01   15.85   0
  13   9   0  200.62   18.67   0
  13  11   1  -11.10   14.88   0
  13  12   2   94.34   17.26   0
  13  14   4    1.23   17.24   0
  14 -10   5  188.51   14.15   0
  14  -7   2   88.45   14.82   0
  14  -6   1    8.05   12.54   0
  14  -4   0   -1.24   13.72   0
  14  -2  -1   32.14   13.90   0
  14   6  -1   59.39   16.15   0
  14  10   1   28.14   14.46   0
  15  -5   1   26.29   14.00   0
  15  -3   0   42.89   15.09   0
  15   0  -1   35.45   15.31   0
  15   2  -1   15.04   16.13   0
  15   3  -1  155.60   17.82   0
  15   4  -1  278.22   18.65   0
  15   7   0  114.54   17.82   0
  15   9   1  -15.07   14.92   0
  15  11   2  142.36   17.78   0
  16  -1   0   40.19   16.07   0
  16   5   0   94.67   18.10   0
  16   6   0   10.01   17.43   0
  16   8   1  251.88   19.85   0
  17  -4   2   89.04   16.39   0
  17  -2   1  110.92   16.87   0
  17   6   1  -18.10   17.64   0
  17   7   1   12.49   15.94   0
  18  -4   3   35.27   16.86   0
  18  -2   2   -3.97   16.21   0
  18   1   1  132.22   17.80   0
  18   2   1   -1.44   17.86   0
 -12  -3  11  223.18   16.02   0
 -12   2  10  102.70   14.10   0
 -12   7  11    0.31   12.31   0
 -11   0   9    7.63   12.64   0
 -11   3   9  600.56   16.55   0
 -11   4   9  123.24   13.08   0
 -11   8  10    0.35   10.81   0
 -11  10  11   -2.19   13.20   0
 -10  -6  10   44.73   13.09   0
 -10  -1   8  198.21   13.98   0
 -10   5   8  425.28   14.28   0
  -9 -10  12  249.11   15.14   0
  -9  -9  11   -7.95   13.59   0
  -9  -4   8   29.31   12.14   0
  -9  -1   7  548.48   15.96   0
  -9   6   7  295.57   13.52   0
  -9  12  10   76.31    9.48   0
  -8 -11  12  295.37   13.50   0
  -8  -9  10   97.04   11.33   0
  -8   6   6  330.87   12.74   0
  -7 -12  12   60.89   12.61   0
  -7 -11  11   16.05    9.64   0
  -7  -9   9  305.82   12.20   0
  -7  -4   6  553.77   12.09   0
  -7  -1   5   85.41   12.53   0
  -6 -12  11   24.36   10.79   0
  -6 -11  10  173.29   10.45   0
  -6  -9   8   24.87    9.08   0
  -6   0   4 1355.95   16.20   0
  -6   5   4  142.64    9.75   0
  -5 -11   9   11.92    7.94   0
  -5 -10   8  795.75   13.25   0
  -5   2   3   54.40    8.95   0
  -5   3   3  155.52    8.57   0
  -5   8   4   -4.04    5.35   0
  -2   1   1  574.61    6.36   0
   1  15   5    5.21    6.99   0
   3  -8   2    0.68    3.60   0
   4  15   4  111.26   11.03   0
   5  10   0   64.36    9.46   0
   5  13   2   17.28   10.54   0
   6 -11   4  400.10    7.75   0
   6 -10   3   67.37    5.73   0
   6   0  -2 1591.79   15.26   0
   6   1  -2  161.72   12.37   0
   6   4  -2   69.30   11.34   0
   6   8  -1  265.61   11.70   0
   7 -11   4   -6.03    5.85   0
   7  -9   2 1019.00   11.95   0
   7  -6   0   -9.55    9.21   0
   7  -4  -1   24.08    8.93   0
   7   5  -2   51.88   11.95   0
   7  12   1    3.80   10.18   0
   8 -11   4  114.68    7.32   0
   8 -10   3  108.35    7.46   0
   8  -9   2   -1.54    6.97   0
   8  -6   0   22.84   10.00   0
   8  -4  -1  177.25   11.24   0
   8  -1  -2  769.14   15.87   0
   8   5  -2   23.89   12.85   0
   8  12   1   -2.03   10.98   0
   9 -10   3  131.29    8.61   0
   9  -4  -1  558.75   14.47   0
   9  -1  -2   93.65   13.40   0
   9   5  -2  903.08   18.35   0
   9  12   1  313.01   14.60   0
   9  13   2   19.85   14.19   0
  10  -6   0   44.96   10.63   0
  10   0  -2  498.66   16.49   0
  10   4  -2   82.45   13.49   0
  10   5  -2  546.10   17.04   0
  10   8  -1  108.41   14.08   0
  10  10   0   21.07   13.05   0
  10  13   2   30.52   13.22   0
  10  14   3   -0.53   12.58   0
  10  15   4    0.26   12.98   0
  11  -7   1   16.54   11.86   0
  11   0  -2  297.86   15.49   0
  11   3  -2   31.91   14.10   0
  11   4  -2  544.70   17.63   0
  11   8  -1   63.92   14.44   0
  12 -10   4   20.11    8.30   0
  12  -5   0    5.00   12.16   0
  12  -3  -1  206.27   14.69   0
  12   7  -1   19.08   14.68   0
  12  11   1   -4.64   14.02   0
  12  15   5    7.50   15.88   0
  13  -6   1  178.57   13.75   0
  13  -4   0   10.98   14.96   0
  13   6  -1  231.53   17.00   0
  13  13   3   94.09   15.94   0
  14  -9   4   46.76   11.96   0
  14  -8   3   17.24   12.38   0
  14  -5   1   77.81   15.72   0
  14  -3   0   49.41   14.23   0
  14   0  -1   14.66   14.98   0
  14   1  -1  448.51   19.29   0
  14   4  -1    5.10   16.05   0
  14   8   0   -0.41   15.01   0
  14  11   2  197.02   17.81   0
  14  12   3  117.75   15.79   0
  15  -9   5   15.31   12.95   0
  15  -8   4   14.66   15.46   0
  15  -7   3   49.96   13.76   0
  15  -6   2  187.94   15.46   0
  15  -4   1  199.83   16.24   0
  15  -2   0    5.38   15.04   0
  15   6   0  261.42   18.56   0
  15  10   2  197.22   18.52   0
  16  -8   5  -13.22   16.00   0
  16  -7   4  102.52   16.35   0
  16  -6   3   92.38   15.38   0
  16  -5   2   78.40   13.86   0
  16  -3   1  133.78   16.35   0
  16   0   0   55.43   15.58   0
  16   1   0   27.32   16.29   0
  16   2   0  194.60   18.66   0
  16   4   0  140.01   18.26   0
  16   7   1   45.34   18.04   0
  16   9   2   86.03   18.75   0
  17  -8   6  -36.14   13.96   0
  17  -7   5   15.19   15.51   0
  17  -6   4  -12.97   15.21   0
  17  -5   3   14.10   14.83   0
  17  -3   2   28.07   16.03   0
  17  -1   1   -0.01   14.82   0
  17   0   1   -1.44   16.52   0
  17   1   1  -10.12   16.17   0
  17   2   1  109.74   17.74   0
  17   3   1  251.16   18.60   0
  17   4   1    7.78   17.61   0
  17   5   1    9.61   17.85   0
  18  -3   3   37.65   16.00   0
  18  -1   2   23.86   17.18   0
 -13   2  11    5.00   13.94   0
 -13   7  12   87.26   14.43   0
 -12   0  10   -1.16   13.79   0
 -12   1  10   89.06   14.20   0
 -12   5  10   -7.23   12.00   0
 -12  10  12   38.49   14.26   0
 -11  -4  10  385.53   16.70   0
 -11  -1   9  241.33   14.82   0
 -11   5   9    9.29   11.12   0
 -11   6   9   10.32   12.73   0
 -10  -9  12   31.89   12.91   0
 -10   6   8  232.92   12.58   0
 -10   9   9  282.47   13.61   0
  -9 -11  13    7.74   11.99   0
  -9   9   8    9.81    8.85   0
  -9  11   9   88.84    9.38   0
  -8 -12  13  103.65   12.17   0
  -8  -2   6  131.07   13.04   0
  -8   9   7    8.72    7.48   0
  -8  11   8  145.38    8.35   0
  -7 -13  13  226.74   13.91   0
  -7  -8   8    5.40   10.01   0
  -7  -2   5 1935.44   19.93   0
  -7   6   5   32.51    8.35   0
  -7   9   6  185.24    8.09   0
  -6 -13  12   78.40   11.42   0
  -6  -8   7 1033.47   16.38   0
  -6  -1   4  803.02   13.91   0
  -5 -13  11   97.85    9.86   0
  -5  -9   7   13.51    8.10   0
  -5  -6   5  141.77    9.63   0
  -5   4   3   -6.42    6.92   0
  -5  12   6  170.69    5.58   0
  -4 -12   9    6.54    7.73   0
  -4 -11   8  722.99   12.31   0
  -4  -3   3   20.25    8.94   0
   0  -8   3   11.83    3.15   0
   0   4   0   -1.67    3.78   0
   1 -12   6   34.56    2.38   0
   2  10   1   10.48    6.74   0
   4  11   1  125.39   10.04   0
   5  14   3    9.90   10.56   0
   5  15   4    6.11   10.02   0
   6   2  -2   -2.21   11.58   0
   6  10   0  476.79   13.33   0
   7   0  -2   64.61    8.69   0
   7   2  -2 1655.87   19.02   0
   7   3  -2   18.84   12.67   0
   7   4  -2 1134.23   17.56   0
   7   8  -1 1241.89   18.21   0
   7  10   0    7.72   11.12   0
   7  13   2   42.23   12.68   0
   7  14   3    2.07   12.06   0
   7  15   4  183.50   13.52   0
   8   0  -2  911.82   16.42   0
   8   4  -2  242.99   14.50   0
   8   8  -1  458.71   15.18   0
   8  10   0   12.14   11.80   0
   8  13   2   38.44   11.63   0
   8  14   3  316.28   15.95   0
   8  15   4   -2.47   13.37   0
   9   0  -2  207.49   14.51   0
   9   1  -2   81.49   14.15   0
   9   4  -2  117.21   14.04   0
   9   8  -1   -2.18   12.67   0
   9  10   0  522.12   16.35   0
   9  14   3   -3.09   12.12   0
   9  15   4   45.52   12.68   0
  10  -7   1  172.88   12.09   0
  10  -3  -1   77.85   14.30   0
  10   1  -2   -0.09   13.63   0
  10   2  -2   26.54   13.92   0
  10   3  -2   76.63   14.13   0
  11 -11   5   -7.30    7.74   0
  11 -10   4   80.83    9.84   0
  11  -8   2    2.14   10.55   0
  11  -5   0   42.61   12.01   0
  11  -3  -1 1015.21   19.04   0
  11   7  -1  115.54   15.10   0
  11  11   1   -1.67   13.67   0
  11  15   5  103.08   16.88   0
  12  -2  -1  346.23   16.29   0
  12   6  -1   28.53   14.79   0
  12  12   2  228.78   16.40   0
  12  13   3  122.65   15.80   0
  12  14   4  126.88   15.88   0
  13 -10   5   70.47   12.07   0
  13  -9   4   36.98   12.54   0
  13  -8   3  138.87   14.32   0
  13  -7   2   83.21   12.47   0
  13   4  -1  261.71   17.90   0
  13   5  -1  118.07   16.44   0
  13  10   1  169.12   15.89   0
  13  11   2   16.09   14.89   0
  14  -6   2  136.24   16.08   0
  14   9   1   65.27   16.51   0
  15  -5   2  198.47   15.80   0
  15  -1   0   26.51   14.87   0
  15   1   0    8.19   15.49   0
  15   4   0    4.28   16.41   0
  15   8   1   12.94   15.12   0
  16  -4   2   82.93   15.71   0
  16  -2   1  129.61   16.67   0
  16  -1   1   44.06   16.03   0
  16   5   1   -4.13   15.75   0
  16   6   1   52.47   17.63   0
  16   8   2    5.68   17.34   0
  17  -5   4  -26.82   16.36   0
  17  -4   3  -16.25   14.53   0
  17  -2   2  127.58   17.44   0
 -13   3  11  306.83   16.48   0
 -13   4  11  323.58   17.04   0
 -13   5  11   10.03   12.88   0
 -13   8  12    3.51   14.36   0
 -12  -1  10   92.45   14.23   0
 -12   6  10   87.86   13.44   0
 -11  -5  10   14.24   13.58   0
 -11   9  10  475.56   14.78   0
 -10  -7  10   -3.96   12.05   0
 -10  -5   9   61.00   12.97   0
 -10  -3   8   96.10   12.66   0
 -10   7   8   15.58   12.05   0
 -10  11  10  346.07   13.77   0
  -9  -5   8  903.64   17.40   0
  -9  -3   7    0.94   12.32   0
  -8  -7   8  580.23   15.19   0
  -8  -5   7  150.31   11.84   0
  -8   7   6  394.72   12.78   0
  -7  -7   7   97.36   11.06   0
  -7  -5   6   33.30   11.16   0
  -7  11   7   16.78    5.89   0
  -6   6   4  657.42   11.50   0
  -6   9   5  268.98    7.55   0
  -5  -4   4  466.14   11.91   0
  -5   0   3   -3.68    6.80   0
  -4  -9   6  201.76    9.46   0
  -3  -7   4   98.50    8.02   0
  -3  -5   3   95.16    7.10   0
  -3  -2   2  135.06    6.36   0
  -2  -8   4   36.36    5.76   0
  -2  -4   2    4.53    5.67   0
  -2   0   1   79.65    5.66   0
   3  12   2  444.82   10.57   0
   4   9   0  124.26    8.87   0
   5  11   1  220.58   11.98   0
   6  15   4   21.79    9.81   0
   8   2  -2  290.89   11.70   0
   9  -7   1    0.71    9.92   0
   9   7  -1   57.14   13.42   0
   9  11   1    5.77   12.30   0
  10 -11   5   -5.00    7.47   0
  10  -8   2   45.46   10.21   0
  10  -5   0  641.42   15.43   0
  10   7  -1   88.19   14.23   0
  10   9   0   80.98   14.08   0
  10  11   1   68.97   13.70   0
  10  12   2   18.42   14.88   0
  10  15   5   56.17   15.68   0
  11   6  -1  295.68   16.43   0
  11  12   2   31.69   13.98   0
  11  13   3  185.72   15.96   0
  11  14   4   15.35   14.05   0
  12  -7   2   70.01   13.56   0
  12  -4   0  753.13   18.14   0
  12  -1  -1   11.03   13.81   0
  12   0  -1    3.99   13.39   0
  12   4  -1   40.73   14.43   0
  12   5  -1   21.48   14.81   0
  12   8   0   26.10   15.17   0
  12  10   1   22.85   14.75   0
  12  11   2   -2.58   15.87   0
  13  -5   1   15.54   12.79   0
  13   3  -1  506.72   19.29   0
  13   7   0  232.69   17.45   0
  13   9   1   42.06   15.70   0
  13  12   3   62.55   15.98   0
  13  13   4    3.91   15.57   0
  14  -9   5    2.20   12.16   0
  14  -8   4    0.48   12.52   0
  14  -7   3   56.78   13.27   0
  14  -4   1   84.28   14.83   0
  14  -1   0   81.48   16.15   0
  14   5   0  547.24   20.66   0
  14   6   0    7.96   11.73   0
  14   8   1   16.27   16.45   0
  14  10   2  106.67   15.95   0
  14  11   3   18.36   16.14   0
  14  12   4    9.24   15.97   0
  15  -9   6   -3.83   13.32   0
  15  -8   5   12.86   15.17   0
  15  -6   3    9.94   14.06   0
  15  -2   1   64.85   15.22   0
  15   2   0   18.19   15.46   0
  15   6   1  126.71   16.75   0
  15  10   3    4.75   16.59   0
  16  -8   6   -8.32   14.20   0
  16  -7   5   -0.00   14.57   0
  16  -6   4   96.94   15.98   0
  16  -5   3    3.35   14.71   0
  16  -3   2   22.35   15.69   0
  16   0   1  -34.31   15.63   0
  16   1   1   23.07   16.08   0
  16   2   1  136.90   18.32   0
  16   4   1  -15.08   16.73   0
  16   7   2  142.91   18.67   0
  17  -6   5    3.65   15.55   0
  17  -3   3   43.57   15.87   0
  17  -1   2   28.11   15.74   0
  17   0   2    3.66   16.56   0
  17   1   2   19.05   17.49   0
  17   2   2  107.96   17.65   0
  17   3   2   28.27   17.90   0
  17   4   2   95.25   18.42   0
  17   5   2   54.74   17.16   0
 -12  -3  10  164.93   14.92   0
 -12   7  10  150.71   15.01   0
 -12   9  11   22.76   11.80   0
 -11  -7  11   72.12   14.36   0
 -11   7   9   23.93   11.14   0
 -10   1   7   41.47   12.51   0
 -10   2   7   53.57   12.24   0
  -9   1   6   94.08   12.74   0
  -9   2   6  108.30   12.37   0
  -9   3   6   13.75   11.42   0
  -8 -11  11   77.75   12.32   0
  -8 -10  10  129.42   12.86   0
  -7 -11  10   12.17   11.03   0
  -7  -3   5  181.88   12.83   0
  -7   7   5    8.75    8.89   0
  -6  -7   6  320.18   11.68   0
  -6  -5   5    6.07   10.35   0
  -6  -2   4  167.98    8.63   0
  -5  -1   3 1702.29   15.90   0
  -5   5   3  398.29    8.32   0
  -4  -6   4  471.51   10.08   0
  -4   2   2  333.05   10.49   0
  -3 -12   8   32.82    6.36   0
  -3 -11   7    8.84    5.91   0
  -3 -10   6  -11.39    5.91   0
  -1 -13   8   16.31    4.17   0
   1   6   0    0.78    5.37   0
   2  14   4  264.60    9.64   0
   3   8   0    6.99    8.46   0
   5   9   0   -6.09    9.38   0
   6  -7   1  143.40    8.01   0
   6   9   0  577.33   15.43   0
   6  11   1   94.46   10.68   0
   7  -7   1  150.53    9.16   0
   7  -3  -1  827.21   14.27   0
   7   7  -1   63.77   12.19   0
   8  -3  -1  493.62   13.44   0
   8   7  -1  331.17   14.10   0
   8   9   0   93.13   12.83   0
   8  11   1   17.39   11.59   0
   9 -12   6    1.61    6.53   0
   9  -5   0  291.85   12.49   0
   9   9   0  141.30   13.91   0
   9  12   2   35.95   12.44   0
   9  15   5   39.30   14.79   0
  10 -10   4   46.71    9.33   0
  10  -9   3  167.39   10.71   0
  10  -2  -1  404.25   15.28   0
  10   6  -1  185.13   14.93   0
  10  13   3    6.87   13.61   0
  10  14   4   24.48   13.72   0
  11  -6   1  174.63   12.66   0
  11  -4   0   90.88   12.95   0
  11  -1  -1    6.80   13.36   0
  11   5  -1   10.78   14.14   0
  11   8   0  -11.52   13.94   0
  12 -10   5   19.13   10.25   0
  12  -8   3  334.89   13.58   0
  12   1  -1   17.63   14.59   0
  12   7   0   -1.86   14.51   0
  12   9   1   10.81   14.92   0
  12  12   3   15.01   14.91   0
  12  13   4   -7.28   14.75   0
  12  14   5   -7.70   14.61   0
  13  -6   2   38.60   12.83   0
  13   6   0  146.78   17.17   0
  13   8   1   15.41   14.77   0
  13  10   2   23.38   15.67   0
  13  11   3   14.31   17.05   0
  14  -5   2  349.85   16.81   0
  14  -3   1   19.47   14.38   0
  14   3   0   48.01   16.09   0
  14   4   0  -10.36   16.08   0
  14   9   2   74.61   16.76   0
  15  -4   2   43.96   14.89   0
  15  -1   1  115.36   16.41   0
  15   4   1  178.74   17.54   0
  15   5   1   41.43   17.42   0
  15   8   2   20.87   15.78   0
  15   9   3   12.54   15.69   0
  16  -4   3  -14.86   14.66   0
  16  -2   2  111.10   16.90   0
  16  -1   2  102.50   16.01   0
  16   5   2   95.00   17.70   0
  16   6   2   81.52   18.35   0
  16   8   3   48.28   18.17   0
  17  -5   5   20.24   16.01   0
  17  -4   4  100.62   16.74   0
  17  -2   3  186.42   18.37   0
  17  -1   3  -23.60   15.28   0
 -13   7  11   80.71   15.62   0
 -13   9  12   29.73   13.53   0
 -12   0   9   11.26   13.79   0
 -12   1   9  159.80   14.69   0
 -12   2   9  713.15   19.01   0
 -12   4   9  227.43   14.51   0
 -11  -6  10  172.90   15.18   0
 -11  -4   9  105.70   14.46   0
 -11   0   8   78.77   13.28   0
 -11   3   8  203.40   13.57   0
 -11   4   8  943.41   18.68   0
 -10 -10  12   15.53   12.72   0
 -10  -6   9  104.78   13.36   0
 -10  -4   8  155.02   13.59   0
 -10  -1   7   20.93   12.77   0
 -10   0   7   27.55   12.72   0
 -10   4   7  546.58   15.39   0
 -10   8   8    1.13    9.97   0
 -10  10   9  118.48   11.77   0
  -9 -11  12    9.22   11.35   0
  -9  -9  10   21.97   11.54   0
  -9  -6   8   58.67   12.28   0
  -9  -4   7  205.50   13.45   0
  -9   0   6   36.01   12.53   0
  -9   4   6   57.32   11.23   0
  -9   8   7    5.47   10.44   0
  -9  10   8   99.66   10.20   0
  -8 -12  12  130.11   12.11   0
  -8  -9   9   80.38   10.99   0
  -8  -6   7  170.98   12.43   0
  -8   0   5   33.37   12.43   0
  -8   1   5  517.47   14.73   0
  -8   3   5 1120.09   16.58   0
  -8   4   5   71.45   12.26   0
  -8  10   7   45.74    8.04   0
  -7 -12  11   25.07    9.82   0
  -7 -10   9   -0.77    9.27   0
  -6 -12  10  205.45   11.62   0
  -6 -11   9   22.96    8.74   0
  -4  -8   5  193.49    9.69   0
  -4  -4   3 1863.65   15.04   0
  -4   1   2   -4.16    8.53   0
  -4   3   2    9.86    6.75   0
  -3 -13   9  431.73    9.38   0
   2  15   5   26.99    7.51   0
   3  13   3  329.56   10.49   0
   4   5  -1   22.62    9.12   0
   4  12   2   17.94    7.94   0
   5  -2  -1  179.75   10.24   0
   5  12   2  102.77   11.49   0
   6  -5   0  146.22    8.62   0
   6   6  -1  618.94   14.10   0
   6  12   2  110.75   12.18   0
   7  -5   0  101.10    9.35   0
   7   6  -1   29.45   12.18   0
   7   9   0  522.37   14.82   0
   7  12   2    8.89   12.45   0
   8  -5   0  296.12   11.29   0
   8   6  -1  325.05   14.60   0
   8  12   2  211.55   13.27   0
   8  13   3   35.97   13.81   0
   8  15   5   38.29   14.23   0
   9 -11   5   23.44    7.66   0
   9  -9   3   49.48    8.92   0
   9  -8   2   11.30    7.91   0
   9  -2  -1   82.29   12.82   0
   9  13   3   63.49   13.01   0
   9  14   4   45.56   13.13   0
  10  -6   1   -1.44   10.56   0
  10  -4   0  134.21   12.85   0
  10  -1  -1  752.56   17.58   0
  10   4  -1  248.35   14.78   0
  10   5  -1  202.77   15.07   0
  10   8   0   -1.02   13.39   0
  10  10   1    5.29   13.20   0
  11 -11   6    7.39    8.86   0
  11   0  -1   11.58   12.98   0
  11   3  -1 1012.52   20.58   0
  11   7   0  203.87   15.99   0
  11   9   1   34.07   13.54   0
  11  11   2  -15.25   13.87   0
  11  12   3   94.42   14.91   0
  11  13   4   85.12   16.37   0
  11  14   5   70.89   15.10   0
  11  15   6    6.35   14.16   0
  12  -5   1    1.87   11.49   0
  12  -2   0  539.65   17.55   0
  12   6   0   68.97   15.21   0
  12  10   2   36.74   15.12   0
  13 -10   6   33.59   10.58   0
  13  -9   5   70.39   13.67   0
  13  -8   4   13.06   12.04   0
  13  -7   3  152.26   13.64   0
  13  -4   1   78.24   13.30   0
  13  -1   0  170.16   15.85   0
  13   0   0  292.22   17.11   0
  13   4   0   -6.84   15.19   0
  13   5   0   25.34   15.23   0
  13   7   1  154.69   16.41   0
  13  12   4   64.97   16.26   0
  13  13   5   39.58   16.06   0
  14  -9   6   56.04   15.11   0
  14  -8   5   14.53   15.13   0
  14  -7   4  122.09   15.90   0
  14  -6   3  166.46   14.54   0
  14   6   1    5.69   16.08   0
  14  11   4   30.09   16.71   0
  15  -9   7   16.73   14.14   0
  15  -8   6  -12.49   15.18   0
  15  -7   5   24.19   15.75   0
  15  -6   4   77.94   15.24   0
  15  -5   3   78.58   14.63   0
  15  -3   2   31.87   15.35   0
  15   1   1  143.85   17.47   0
  15   2   1   70.86   16.80   0
  15   6   2  200.53   17.87   0
  15   7   2   44.32   15.99   0
  15  10   4   47.45   16.56   0
  16  -8   7   25.84   15.03   0
  16  -7   6   83.93   15.97   0
  16  -6   5   33.09   15.37   0
  16  -5   4    4.59   14.15   0
  16  -3   3  222.62   17.65   0
  16   0   2  188.84   18.52   0
  16   1   2  106.47   18.12   0
  16   2   2  100.55   18.59   0
  16   3   2   -8.56   16.96   0
  16   4   2   62.73   17.66   0
  17  -4   5  -18.03   15.39   0
  17  -3   4    3.33   16.15   0
  17  -2   4  135.35   16.69   0
  17   0   3   -6.24   17.17   0
  17   1   3   -3.19   17.04   0
  17   2   3  167.67   19.50   0
  17   3   3   52.28   17.87   0
  17   4   3  -12.44   17.33   0
 -13   1  10  209.08   16.39   0
 -13   2  10  196.59   15.54   0
 -13   3  10    2.36   13.97   0
 -13   4  10   45.88   14.29   0
 -12  -4  10  464.24   17.77   0
 -12  -1   9  170.03   15.26   0
 -12   5   9   43.32   13.08   0
 -12   8  10   35.75   11.98   0
 -12  10  11   19.56   13.70   0
 -11  -8  11    8.38   13.83   0
 -11  -1   8   22.62    9.27   0
 -11   5   8   99.95   12.43   0
 -10  -8  10   25.10   12.77   0
 -10   5   7   32.39   11.30   0
  -9  -8   9   42.91   11.54   0
  -9  -1   6  100.19    9.90   0
  -9  12   9  271.05   10.48   0
  -8 -13  13   65.66   11.80   0
  -8  -8   8   35.88   11.00   0
  -8   5   5  141.38   12.33   0
  -8   8   6   22.05    7.99   0
  -7 -13  12   22.73    9.99   0
  -7  -8   7 1123.16   18.07   0
  -7  -6   6   28.92   10.37   0
  -7   1   4   -0.29   11.00   0
  -7   2   4  789.89   14.43   0
  -7   3   4   89.32   10.31   0
  -7  10   6   36.80    6.82   0
  -6 -13  11   59.61   10.60   0
  -6  -9   7  229.35   10.55   0
  -6  -3   4  224.67    9.61   0
  -6   7   4  613.63   10.15   0
  -5 -12   9  371.26   11.65   0
  -5 -11   8   51.13    9.25   0
  -5 -10   7  168.82   10.11   0
  -5  -5   4 1771.76   16.55   0
  -5   6   3   11.49    6.54   0
  -4   0   2  998.36   12.32   0
  -4   4   2   -2.51    6.96   0
  -4   8   3   76.47    4.43   0
  -3  -3   2  350.44    9.02   0
   2  11   2   46.87    7.96   0
   3  14   4    2.63    8.71   0
   3  15   5   99.88    9.45   0
   4  10   1  354.38   12.00   0
   4  13   3   26.52    9.96   0
   5   5  -1  263.52   11.92   0
   5  13   3   14.54   10.78   0
   6  13   3    0.81   11.76   0
   6  15   5  141.67   12.56   0
   7  -2  -1  512.73   13.71   0
   7  14   4   38.14   13.17   0
   7  15   5   38.37   13.22   0
   8 -12   6    6.08    6.01   0
   8  -8   2   40.84    7.46   0
   8   5  -1   54.60   13.18   0
   8  10   1  136.38   13.04   0
   8  14   4  126.80   13.05   0
   9 -10   4  277.01   10.31   0
   9  -4   0  128.39   12.25   0
   9  -1  -1  424.10   15.42   0
   9   4  -1  574.28   16.97   0
   9   5  -1  101.10   10.24   0
   9   8   0   64.81   13.44   0
  10   2  -1  445.17   16.77   0
  10   3  -1   70.28   14.41   0
  10   7   0   74.98   14.46   0
  10  11   2  570.79   18.00   0
  10  12   3   71.98   16.28   0
  10  13   4    1.59   15.55   0
  10  14   5   27.64   15.35   0
  10  15   6   27.11   13.80   0
  11  -9   4  230.15   12.84   0
  11  -8   3  309.26   12.33   0
  11  -5   1   17.36   12.21   0
  11  -3   0  270.09   14.31   0
  11   6   0  120.48   15.39   0
  12  -6   2   85.76   12.52   0
  12   5   0   -1.26   14.70   0
  12  11   3   22.24   14.53   0
  12  12   4   51.23   15.52   0
  12  13   5  210.16   17.27   0
  12  14   6   15.00   15.16   0
  13  -5   2   32.90   13.38   0
  13  -3   1  413.48   17.05   0
  13   1   0  175.93   12.59   0
  13   2   0   77.05   15.30   0
  13  10   3  145.97   16.98   0
  14  -4   2    9.68   13.37   0
  14  -1   1  277.22   17.81   0
  14   0   1   -6.46   15.73   0
  14   3   1    8.73   15.81   0
  14   5   1   61.80   16.03   0
  15  -4   3   33.61   14.85   0
  15  -2   2   -8.83   15.07   0
  15  -1   2   10.85   15.64   0
  15   5   2  184.63   19.03   0
  15   8   3   10.65   16.01   0
  15   9   4   41.00   17.26   0
  16  -8   8  -20.67   13.71   0
  16  -7   7   -4.07   17.55   0
  16  -5   5   23.42   14.27   0
  16  -4   4   -3.26   15.61   0
  16  -2   3   32.58   16.13   0
  16  -1   3  -12.99   15.20   0
  16   5   3   -1.53   17.80   0
  16   6   3   84.54   17.46   0
  17  -3   5   -0.75   16.42   0
  17  -1   4    3.50   17.52   0
  17   0   4    6.00   15.80   0
 -13   5  10  173.04   15.15   0
 -13   8  11  139.59   14.17   0
 -12  -5  10   -1.95   14.19   0
 -11  -7  10  236.18   15.57   0
 -11  -3   8  211.03   14.64   0
 -11   6   8  190.64   12.86   0
 -11   9   9   22.53   12.28   0
 -10  -7   9  199.66   14.64   0
 -10  -5   8  405.04   15.08   0
 -10   6   7  131.21   11.67   0
 -10   9   8  144.39   12.20   0
  -9  -7   8   10.62   11.50   0
  -9  -5   7  190.56   13.13   0
  -9   6   6   -7.21    9.63   0
  -8  -7   7   -0.02   12.41   0
  -8  -2   5   89.02   13.05   0
  -8  12   8  103.90    7.99   0
  -7  -1   4   -0.35   11.63   0
  -7   0   4    2.56    8.53   0
  -7   4   4 1229.36   15.09   0
  -6  -6   5  696.02   13.83   0
  -5 -13  10    5.06    8.65   0
  -5  11   5  135.40    5.40   0
   4   4  -1 1560.00   15.21   0
   4  14   4  223.33   11.32   0
   4  15   5  148.29   10.83   0
   5  -1  -1 1351.06   15.13   0
   5   8   0    8.75    9.43   0
   5  14   4    7.32   10.79   0
   5  15   5   52.45   11.16   0
   6  -8   2   13.07    6.57   0
   6  -1  -1 1476.31   16.71   0
   6   5  -1  204.96   12.54   0
   6   8   0   -0.96   10.78   0
   6  14   4  302.65   13.03   0
   7 -12   6  -12.70    5.58   0
   7  -8   2   -6.31    6.13   0
   7  -1  -1   26.14   12.18   0
   7   5  -1   74.34   12.30   0
   7  10   1   90.29   12.08   0
   8 -11   5   12.74    6.94   0
   8 -10   4  118.33    8.47   0
   8  -9   3   69.28    8.24   0
   8  -4   0  330.51   12.38   0
   8  -1  -1   93.03   12.74   0
   8   4  -1  176.48   14.29   0
   9   0  -1   -6.66   12.78   0
   9   1  -1  423.76   16.17   0
   9   2  -1   73.81   14.19   0
   9   3  -1   25.94   13.86   0
   9  11   2    9.57   12.53   0
   9  12   3  431.57   17.70   0
   9  14   5   24.28   15.07   0
   9  15   6   47.41   13.62   0
  10 -11   6   -9.39    7.92   0
  10  -7   2   82.74   10.39   0
  10  -5   1  188.38   14.71   0
  10   6   0   48.78   13.49   0
  10   9   1  113.93   13.76   0
  11  10   2   61.61   14.25   0
  11  11   3    1.40   14.09   0
  11  14   6  103.34   16.07   0
  12 -10   6   -0.33    9.20   0
  12  -9   5  124.91   13.35   0
  12  -8   4   27.36   13.00   0
  12  -7   3    9.75   11.56   0
  12  -3   1    1.00   15.20   0
  12   1   0    2.30   14.77   0
  12   4   0  760.15   17.55   0
  12   7   1    0.36   15.32   0
  12   9   2   21.71   15.34   0
  13 -10   7   61.96   11.87   0
  13  -9   6   12.87   13.70   0
  13  -7   4   22.50   15.09   0
  13  -6   3  161.50   14.21   0
  13  -4   2  102.21   13.80   0
  13   5   1   28.22   16.13   0
  13   8   2    1.72   15.59   0
  13  11   4   82.29   15.71   0
  13  12   5   16.81   15.80   0
  14  -9   7   28.78   15.37   0
  14  -6   4  185.48   15.67   0
  14  -5   3   32.14   14.13   0
  14  -3   2   76.27   15.53   0
  14   1   1  282.85   14.87   0
  14   2   1   36.65   15.91   0
  14   6   2  126.95   17.49   0
  14   8   3   17.13   17.07   0
  14  10   4  111.55   16.59   0
  14  11   5    0.73   16.31   0
  15  -8   7   17.69   14.72   0
  15  -7   6   19.38   14.56   0
  15  -6   5   -6.64   14.57   0
  15  -5   4  316.34   17.49   0
  15  -3   3   -1.58   15.46   0
  15   0   2  303.60   18.62   0
  15   1   2    5.30   16.78   0
  15   2   2    5.27   17.03   0
  15   4   2   64.01   16.35   0
  15   6   3   26.05   16.62   0
  15   7   3   45.39   16.82   0
  15   8   4   16.86   17.52   0
  16  -6   6   93.40   16.23   0
  16  -4   5   17.97   17.22   0
  16  -3   4   71.00   16.66   0
  16   0   3   -8.85   17.04   0
  16   1   3    0.12   16.92   0
  16   2   3   38.61   17.50   0
  16   3   3  235.34   20.09   0
  16   4   3    9.79   16.41   0
  16   6   4  118.24   19.21   0
  17  -2   5   95.92   18.31   0
  17   1   4    0.81   16.36   0
 -13   9  11  117.91   15.85   0
 -12  -3   9  612.66   19.01   0
 -12   7   9   13.89   13.66   0
 -12   9  10  172.48   13.46   0
 -11  -6   9    4.36   12.89   0
 -11   7   8  179.22   12.74   0
 -10  -9  10   17.83   14.57   0
 -10  -3   7  599.16   14.35   0
  -9 -12  12    8.89   11.69   0
  -9 -11  11   11.39   11.12   0
  -9 -10  10  213.92   13.37   0
  -9  -9   9   44.10   13.30   0
  -9  -3   6    6.05   12.39   0
  -9  11   8  268.28   10.92   0
  -8 -12  11   15.99   12.28   0
  -8 -11  10  270.22   12.73   0
  -8 -10   9   -0.90    9.91   0
  -8   6   5  205.82   10.46   0
  -7 -11   9   43.07   11.05   0
  -7  -7   6  228.30   13.20   0
  -7  -5   5   75.05   13.10   0
  -7   5   4   -7.77    8.32   0
  -7  12   7   -4.30    5.94   0
  -6  -4   4   45.00   10.81   0
  -6   1   3   81.31   11.02   0
  -6   3   3 1721.42   15.92   0
  -5  -3   3  162.21   10.44   0
  -4 -11   7  332.97    9.65   0
  -3   7   2    9.99    3.41   0
   0  15   6   75.21    7.19   0
   3   7   0  377.30    9.41   0
   3  11   2   48.38    8.77   0
   4   3  -1  142.77   10.82   0
   5   3  -1   20.40   11.19   0
   5   4  -1   42.29   11.37   0
   7 -11   5   12.38    6.75   0
   7  -9   3  167.13    8.22   0
   7  -4   0  248.53   10.57   0
   7   0  -1  -11.32   13.28   0
   7   3  -1  844.69   16.77   0
   7   4  -1    8.45    9.31   0
   7  11   2    0.40   13.01   0
   8   3  -1  493.32   15.57   0
   8   7   0  178.12   14.00   0
   8   9   1  116.20   14.68   0
   8  11   2   66.46   12.29   0
   8  12   3   42.19   13.46   0
   8  15   6    9.00   14.16   0
   9 -12   7   -3.01    6.84   0
   9  -7   2   49.00   10.71   0
   9   9   1   -0.32   12.99   0
   9  13   4    4.95   12.89   0
  10 -10   5  133.08   10.34   0
  10  -9   4   14.98    9.95   0
  10  -8   3  102.41    9.79   0
  10  -2   0    8.41   12.89   0
  10   5   0  636.00   17.72   0
  10   8   1   67.61   14.23   0
  10  10   2    0.74   13.64   0
  10  15   7    5.80   13.97   0
  11 -11   7   -7.41    9.17   0
  11  -6   2   42.60   11.84   0
  11  -4   1  231.53   14.14   0
  11  -1   0  324.23   15.40   0
  11   7   1  -16.64   14.22   0
  11  12   4    3.29   14.10   0
  11  13   5   10.83   14.55   0
  12  -5   2   -2.21   12.44   0
  12   8   2   12.43   15.46   0
  12  11   4   17.15   15.40   0
  12  12   5    9.74   15.42   0
  12  13   6   31.79   15.93   0
  13  -8   5  268.04   15.03   0
  13  -1   1    6.99   13.86   0
  13   0   1   11.60   14.94   0
  13   2   1   15.91   15.74   0
  13   3   1  403.62   18.91   0
  13   4   1   81.42   16.91   0
  13   7   2   94.25   16.62   0
  13   9   3  103.98   16.56   0
  13  10   4  -11.08   16.01   0
  13  11   5   14.09   14.96   0
  13  12   6  117.86   16.26   0
  14  -8   6   17.83   14.13   0
  14  -7   5   -2.35   13.58   0
  14  -4   3  249.49   16.51   0
  14  -2   2   20.97   14.73   0
  14  -1   2   46.47   15.94   0
  14   5   2  343.37   19.40   0
  14   7   3   56.94   17.51   0
  14   9   4   57.44   17.29   0
  14  10   5  140.23   18.29   0
  15  -4   4   37.64   15.08   0
  15  -1   3  375.11   18.74   0
  15   5   3   91.34   18.22   0
  15   7   4   31.96   18.12   0
  16  -7   8   24.72   14.94   0
  16  -6   7   -6.64   15.45   0
  16  -5   6  -26.17   15.22   0
  16  -3   5  255.44   19.89   0
  16  -2   4   19.72   14.81   0
  16  -1   4   83.59   17.03   0
  16   4   4   27.58   17.69   0
  16   5   4   24.10   18.04   0
  17  -1   5    6.34   16.26   0
 -13   0   9   10.44   14.38   0
 -13   2   9  121.15   15.41   0
 -13   7  10   24.44   12.87   0
 -12  -4   9  235.94   16.12   0
 -12   0   8   16.53   13.37   0
 -12   1   8  398.38   17.08   0
 -12   4   8  125.98   13.77   0
 -11  -4   8  933.00   20.34   0
 -11   0   7    3.69   12.80   0
 -11   1   7   70.15   12.65   0
 -11   2   7  437.25   15.43   0
 -11   3   7  136.56   13.49   0
 -10  -8   9   86.36   13.39   0
 -10  -4   7  562.20   16.63   0
 -10   0   6 1206.33   20.08   0
 -10   1   6   73.68   12.83   0
 -10   3   6   80.26   12.42   0
  -9  -6   7  322.65   14.32   0
  -9   7   6   30.82    9.45   0
  -8  -9   8  298.09   12.90   0
  -8  -3   5 1086.55   18.13   0
  -8   9   6  354.73   10.35   0
  -8  11   7   68.41    7.83   0
  -7 -13  11  440.12   15.03   0
  -7 -12  10   -6.09    8.85   0
  -7 -10   8   -4.89    9.43   0
  -7  -2   4  811.84   16.25   0
  -6   0   3    0.74    7.31   0
  -6   4   3   91.20    8.70   0
  -5  -6   4  435.57   11.26   0
  -4 -13   9   30.04    6.91   0
  -4 -10   6   83.74    7.85   0
  -4  -5   3   21.94    7.90   0
  -4   5   2   11.21    5.41   0
  -2  -5   2  163.78    6.99   0
   0   3   0   18.10    3.81   0
   1   5   0 3305.39   12.98   0
   3  -9   3   52.95    3.88   0
   3   9   1   13.19    8.74   0
   4   7   0  217.26    9.99   0
   4  11   2  972.34   15.28   0
   5  -4   0  214.86    8.62   0
   5   1  -1 1353.87   16.22   0
   5   2  -1  191.20   12.91   0
   5  11   2  329.48   13.19   0
   6  -6   1   99.47    8.97   0
   6   1  -1 1479.82   17.65   0
   6   2  -1  339.26   14.05   0
   6   7   0  480.50   13.67   0
   6  11   2  201.56   12.02   0
   7 -10   4  106.99    7.44   0
   7  -6   1  100.26    8.54   0
   7   7   0  303.75   13.93   0
   7   9   1  160.98   12.91   0
   7  12   3   -5.93   12.83   0
   7  15   6  128.16   14.71   0
   8  13   4  112.83   13.11   0
   8  14   5  203.15   14.39   0
   9 -11   6  238.21   10.18   0
   9  -8   3  207.96   11.17   0
   9  -5   1   31.99   11.06   0
   9   8   1   42.36   12.86   0
   9  10   2  604.12   17.57   0
   9  15   7   54.96   15.03   0
  10  -6   2   73.61   13.40   0
  10  -4   1   67.01   14.10   0
  10  -1   0   97.12   13.96   0
  10  11   3   90.91   14.66   0
  10  12   4    3.95   13.66   0
  10  13   5    6.27   14.00   0
  10  14   6   24.52   14.24   0
  11 -10   6   47.80   10.57   0
  11  -9   5   69.45   12.01   0
  11  -8   4  -18.16   11.49   0
  11  -7   3  -10.93   10.73   0
  11  -3   1  819.71   18.57   0
  11   6   1  171.49   15.40   0
  11  10   3  135.87   15.82   0
  11  14   7   74.70   15.85   0
  12 -10   7   -3.73   12.32   0
  12  -6   3   37.59   12.56   0
  12  -4   2  608.65   17.88   0
  12  -2   1  376.15   16.07   0
  12   4   1   45.92   14.89   0
  12   5   1    7.93   15.67   0
  12   9   3   -3.45   15.39   0
  13 -10   8   63.78   13.14   0
  13  -6   4   20.62   15.04   0
  13  -5   3    1.34   13.23   0
  13  -3   2   -4.94   13.80   0
  13   6   2   46.90   16.42   0
  13   8   3  144.23   17.07   0
  14  -9   8    1.13   13.97   0
  14  -8   7   -4.19   16.03   0
  14  -6   5  250.46   17.86   0
  14  -5   4   63.96   14.64   0
  14  -3   3    7.07   15.27   0
  14   0   2  128.72   16.37   0
  14   1   2   50.11   16.58   0
  14   2   2   17.19   16.38   0
  14   3   2   86.85   17.41   0
  14   6   3  174.82   18.05   0
  14   8   4   16.08   16.54   0
  15  -8   8    3.53   14.65   0
  15  -7   7   67.00   15.47   0
  15  -6   6   -7.28   15.11   0
  15  -5   5  109.47   16.18   0
  15  -3   4   20.45   15.33   0
  15   0   3   -5.25   15.91   0
  15   1   3  368.16   20.17   0
  15   2   3   37.26   17.40   0
  15   4   3   39.80   12.68   0
  15   6   4   78.95   18.24   0
  15   8   5   18.58   17.86   0
  16  -5   7   32.93   17.92   0
  16  -4   6  -17.75   15.80   0
  16  -2   5   -4.96   16.27   0
  16   0   4  277.73   15.59   0
  16   1   4   54.17   17.56   0
  16   2   4   34.80   18.27   0
  16   3   4   65.07   17.35   0
  16   5   5  -35.20   15.64   0
 -13  -2   9  114.30   15.19   0
 -13   4   9  224.87   15.86   0
 -13   5   9   31.46   13.69   0
 -13   8  10    9.81   13.89   0
 -12  -5   9   43.09   14.57   0
 -12  -2   8    8.05   14.10   0
 -12   5   8   -0.62   12.43   0
 -12   8   9  388.22   14.85   0
 -12  10  10   84.73   13.73   0
 -11  -7   9   15.84   12.75   0
 -11  -5   8  100.43   14.39   0
 -11  -1   7   81.31   10.04   0
 -11   8   8   -4.70   10.57   0
 -11  10   9   33.17   11.55   0
 -10   4   6   47.21   11.98   0
 -10   8   7  137.63   12.55   0
  -9  -8   8   19.25   11.38   0
  -9  -4   6   47.72    9.01   0
  -9   0   5    2.09   12.52   0
  -9   1   5  996.09   17.47   0
  -9   3   5   16.61   11.51   0
  -8  -8   7  267.26   12.85   0
  -8   7   5   36.93   10.11   0
  -7  -9   7  198.80   11.21   0
  -7  -3   4   92.87   12.55   0
  -7   6   4    4.39    7.90   0
  -6 -12   9   16.43    8.63   0
  -6 -11   8  159.83    9.79   0
  -6 -10   7  399.72   13.01   0
  -6  -7   5  417.65   12.40   0
  -6  -5   4  152.03   10.99   0
  -6  -1   3   87.63   11.53   0
  -6   8   4   15.68    5.74   0
  -5  -8   5   -0.65    8.14   0
  -5   7   3  351.46    7.09   0
  -4  -2   2  319.44   10.53   0
  -3  -4   2  968.34   10.78   0
  -2  13   5  284.07    5.50   0
   0 -12   6   13.99    2.98   0
   0 -11   5  263.40    4.01   0
   1  13   4   28.49    7.27   0
   2  12   3   57.29    7.60   0
   3  12   3   73.66    9.96   0
   4   9   1  193.33   11.34   0
   5   9   1  150.24   12.31   0
   5  12   3  363.58   13.49   0
   6 -11   5   88.74    6.68   0
   6 -10   4   26.80    6.43   0
   6   9   1   46.49   11.22   0
   6  12   3    3.34   10.15   0
   6  13   4   37.31   12.65   0
   6  14   5    6.70   12.34   0
   6  15   6   86.87   13.14   0
   7  -3   0  189.78   11.06   0
   7  13   4   60.18   11.85   0
   7  14   5    1.46   11.24   0
   8 -12   7   -3.78    6.90   0
   8  -7   2    4.81    8.21   0
   8  -5   1    7.71   11.53   0
   8   6   0   23.67   12.19   0
   8  10   2   63.90   12.79   0
   9 -10   5  101.71    9.69   0
   9  -9   4   41.42    9.15   0
   9   5   0  273.44   15.19   0
   9  11   3    4.24   12.96   0
   9  12   4   -6.35   15.38   0
   9  13   5   59.26   15.44   0
   9  14   6   55.56   13.94   0
  10   1   0   93.44   14.59   0
  10   2   0    1.59   14.14   0
  10   3   0   13.27   14.10   0
  10   9   2   28.56   14.01   0
  10  15   8    1.48   14.39   0
  11  -5   2  -11.19   12.19   0
  11   8   2    1.95   15.13   0
  11  11   4   18.53   14.55   0
  11  12   5   36.94   15.43   0
  11  13   6   68.11   15.71   0
  12  -9   6  225.05   13.63   0
  12  -8   5  112.85   12.71   0
  12  -7   4  184.14   13.97   0
  12   0   1    0.59   14.62   0
  12   1   1   37.12   15.25   0
  12   7   2   75.15   11.94   0
  12  11   5   36.31   15.59   0
  12  12   6   11.69   15.80   0
  12  13   7  253.08   18.58   0
  13  -9   7    9.99   12.81   0
  13  -8   6  -10.11   12.82   0
  13   4   2   84.77   17.02   0
  13   5   2   42.28   15.75   0
  13   7   3  157.39   17.38   0
  13   9   4   28.61   16.55   0
  13  10   5   92.97   17.39   0
  13  11   6   99.55   17.43   0
  14  -7   6   -0.69   13.89   0
  14  -4   4   11.75   14.65   0
  14  -2   3  109.05   16.14   0
  14  -1   3  233.60   17.09   0
  14   4   3  271.06   18.61   0
  14   5   3   23.62   16.76   0
  14   7   4  101.06   18.08   0
  14  10   6   58.97   18.02   0
  15  -8   9   -2.21   15.19   0
  15  -7   8    9.09   16.67   0
  15  -5   6  345.42   19.08   0
  15  -4   5   -8.90   15.07   0
  15  -2   4    0.53   15.53   0
  15  -1   4   42.47   16.20   0
  15   4   4   92.38   17.83   0
  15   5   4  322.39   20.95   0
  15   7   5   39.54   18.03   0
  16  -4   7   59.36   18.08   0
  16  -3   6   62.39   16.73   0
  16  -1   5  -24.02   16.70   0
  16   0   5  -10.28   17.31   0
  16   1   5    8.60   17.75   0
  16   2   5   -6.69   17.55   0
  16   3   5  250.43   20.23   0
  16   4   5   -1.51   17.38   0
 -13  10  11   99.17   13.36   0
 -12  -3   8  187.61   15.88   0
 -12   6   8   52.93   12.62   0
 -11  -3   7  122.12   14.08   0
 -10 -11  11  153.47   13.88   0
 -10 -10  10    1.27   12.00   0
 -10  -7   8    8.50   12.44   0
 -10  -5   7   35.65   12.13   0
 -10   5   6  116.53   12.03   0
  -9 -12  11  447.45   17.19   0
  -9 -11  10   85.58   11.78   0
  -9  -7   7  305.56   14.15   0
  -9  -1   5  989.42   18.09   0
  -9   4   5    8.65   10.97   0
  -9   8   6   14.02   10.62   0
  -9  10   7  221.34   10.65   0
  -8   0   4 1216.21   18.47   0
  -8   1   4  261.28   13.46   0
  -7  -6   5   44.40   10.88   0
  -7   9   5    9.55    6.19   0
  -6  -2   3   66.59   11.70   0
  -6   5   3  157.07    8.28   0
  -5 -12   8   46.03    8.57   0
  -5  -4   3    2.45    9.30   0
  -4  -9   5    6.17    6.53   0
  -3 -11   6  199.01    7.40   0
  -2  -2   1  225.06    7.08   0
   0 -13   7    1.42    2.95   0
   1  14   5    9.44    7.41   0
   1  15   6   85.39    8.45   0
   2  13   4   57.01    9.24   0
   2  15   6   12.65    9.62   0
   3   6   0  735.28   10.90   0
   4  12   3   75.05    8.99   0
   4  15   6   13.06   10.36   0
   5  13   4   -4.13   11.71   0
   5  14   5   42.85   12.07   0
   5  15   6   27.64   11.56   0
   6  -3   0  234.52   10.67   0
   6   6   0 1011.32   16.27   0
   7  -7   2  885.38   13.47   0
   7  10   2   36.48   12.02   0
   8  -8   3 1210.54   16.07   0
   8  -2   0  125.37   12.47   0
   8   8   1  737.40   16.97   0
   8  11   3   33.49   12.30   0
   8  14   6   43.66   14.28   0
   8  15   7   54.90   13.62   0
   9  -4   1  635.16   15.44   0
   9  -1   0   -8.04    9.29   0
   9   0   0 1550.64   21.43   0
   9   1   0    3.45   13.17   0
   9   2   0   56.64   13.70   0
   9   3   0   11.30   14.01   0
   9   4   0  111.70   10.65   0
   9   7   1    6.04   13.83   0
   9  15   8   -7.15   15.25   0
  10 -11   7    0.34    7.17   0
  10 -10   6  184.87   11.37   0
  10  -8   4   11.23   10.92   0
  10  -7   3  260.85   12.23   0
  10  -5   2 1037.24   19.22   0
  10  -3   1   28.88   12.98   0
  10   6   1   -7.00   14.04   0
  10   8   2   37.87   14.36   0
  10  10   3   87.25   14.58   0
  10  11   4  356.71   17.22   0
  10  12   5  197.03   17.50   0
  10  13   6    9.44   14.54   0
  10  14   7    0.78   14.46   0
  11  -6   3   50.73   12.16   0
  11  -4   2   21.14   12.87   0
  11  -1   1   21.23   14.00   0
  11   4   1  242.31   16.76   0
  11   7   2  370.51   17.75   0
  11   9   3   12.47   15.26   0
  11  13   7   10.39   16.68   0
  11  14   8   75.56   16.12   0
  12 -10   8   15.08   12.73   0
  12  -5   3   34.12   13.02   0
  12  -3   2   22.44   13.20   0
  12   5   2   -0.58   14.54   0
  12   6   2   93.69   16.10   0
  12   8   3  343.23   18.70   0
  12   9   4  141.07   16.32   0
  13  -5   4  120.41   15.02   0
  13  -3   3  135.65   16.02   0
  13   3   2   -1.30   15.04   0
  13   6   3  179.46   17.77   0
  13   8   4    5.44   16.79   0
  14  -9   9    8.92   14.75   0
  14  -8   8   19.00   14.99   0
  14  -7   7   -4.27   16.00   0
  14  -6   6  133.79   15.67   0
  14  -5   5   15.36   14.32   0
  14  -3   4   20.79   15.25   0
  14   1   3  239.91   17.78   0
  14   2   3  105.70   16.59   0
  14   6   4  205.58   19.27   0
  14   8   5    5.72   17.17   0
  14   9   6   27.99   17.32   0
  15  -6   7    8.90   14.50   0
  15  -4   6    9.30   17.47   0
  15  -3   5  -29.69   15.29   0
  15  -2   5   30.61   15.03   0
  15   0   4  129.49   16.77   0
  15   1   4   18.74   17.01   0
  15   5   5  109.82   17.65   0
  15   6   5   -0.50   17.78   0
  16  -3   7  162.64   17.45   0
  16  -2   6  -18.96   16.52   0
  16  -1   6   -3.43   17.09   0
 -13   1   8   64.99   14.66   0
 -13   9  10   48.89   15.19   0
 -12  -6   9   25.98   14.68   0
 -12  -4   8  104.30   14.99   0
 -12   9   9   -5.20   10.98   0
 -11  -6   8  188.68   15.19   0
 -11   9   8  315.82   14.70   0
 -10  -9   9  279.01   14.78   0
 -10  -3   6   81.31   13.36   0
 -10   6   6  301.85   12.89   0
  -9 -13  12    6.46   11.28   0
  -9 -10   9  480.09   15.51   0
  -9  -9   8   -5.06   12.85   0
  -8 -12  10  127.69   11.56   0
  -8 -10   8  192.50   13.34   0
  -8  -7   6  379.30   13.85   0
  -8  -5   5  157.92   12.19   0
  -8  -1   4  263.93   14.52   0
  -8   4   4    8.18   10.41   0
  -7  -8   6   15.71   10.02   0
  -7  -4   4 1258.74   18.00   0
  -7   7   4    6.48    8.17   0
  -6  -9   6  364.41   11.45   0
  -5 -13   9   67.24    8.90   0
  -5 -11   7   66.72    7.67   0
  -5   0   2  111.63   11.05   0
  -5   3   2  272.28    9.11   0
  -3 -13   8   69.19    5.94   0
  -3   1   1   16.71    7.40   0
  -3   2   1  179.31    6.87   0
   2  14   5  254.19   10.11   0
   3  13   4  113.03    9.84   0
   3  14   5   22.84    9.83   0
   3  15   6  175.89   10.94   0
   4   6   0  442.04   11.07   0
   5  -3   0   29.23    8.86   0
   6   8   1  800.67   16.90   0
   6  10   2  234.94   12.64   0
   7  -5   1   -2.16    9.39   0
   7  -2   0  501.36   13.47   0
   7   5   0  104.52   13.34   0
   7   8   1  556.52   15.54   0
   7  11   3   10.80   11.55   0
   7  15   7   17.54   12.39   0
   8 -11   6   21.16    7.81   0
   8 -10   5   15.31    8.33   0
   8  -9   4   67.43    9.09   0
   8  -1   0  594.75   15.60   0
   8   3   0   30.61   13.24   0
   8   7   1  504.94   16.36   0
   8   9   2    1.41   12.77   0
   8  12   4  146.34   13.92   0
   8  13   5  141.68   14.07   0
   9   6   1  202.41   15.16   0
   9  10   3  148.34   14.57   0
   9  14   7   27.56   16.09   0
  10  -9   5   49.08    9.73   0
  10  -2   1  150.18   14.17   0
  10   9   3  176.41   17.43   0
  10  14   8    8.47   16.96   0
  11 -10   7    1.15    9.26   0
  11  -9   6  126.19   13.22   0
  11  -7   4  216.10   13.16   0
  11   0   1   -0.43   10.11   0
  11   6   2   40.56   15.29   0
  11  11   5   36.58   14.97   0
  11  12   6    5.27   15.18   0
  12  -9   7   58.90   14.37   0
  12  -8   6   15.41   14.00   0
  12  -7   5   88.58   13.52   0
  12  -6   4   31.44   12.82   0
  12  -4   3   28.33   13.83   0
  12  -1   2   99.25   15.46   0
  12   4   2  617.23   20.29   0
  12  10   5   34.05   16.15   0
  12  11   6   18.72   15.50   0
  12  12   7  -12.67   15.66   0
  13  -9   8   56.30   14.00   0
  13  -8   7  146.81   14.94   0
  13  -7   6   25.09   13.81   0
  13  -6   5  141.84   15.20   0
  13  -4   4  284.10   16.90   0
  13   5   3    0.68   16.23   0
  13   7   4   39.36   16.60   0
  13  10   6   27.75   16.92   0
  13  11   7   39.12   16.90   0
  14  -4   5  310.34   17.89   0
  14   4   4   19.19   16.17   0
  14   5   4   49.50   17.13   0
  14   8   6   24.94   16.56   0
  15  -7   9   63.88   16.43   0
  15  -6   8  -17.11   15.78   0
  15  -5   7   22.07   15.85   0
  15  -3   6   -0.92   14.87   0
  15  -1   5  395.54   20.08   0
  15   0   5   -0.14   15.96   0
  15   2   5    9.28   16.54   0
  15   3   5    2.70   17.66   0
  15   4   5   -4.40   17.03   0
  15   6   6   12.47   17.96   0
  16  -2   7   20.00   17.27   0
  16   0   6  176.97   18.18   0
  16   1   6   13.24   16.52   0
  16   2   6   -8.62   16.73   0
 -13  -1   8   70.43   15.12   0
 -13   0   8   34.22   14.71   0
 -13   2   8  207.90   12.98   0
 -13   3   8   55.98   14.56   0
 -12  -1   7  180.85   15.58   0
 -12   0   7    6.71   14.07   0
 -12   3   7  715.72   18.73   0
 -12   4   7  100.16   12.97   0
 -12   7   8  588.84   16.80   0
 -11  -8   9  259.97   15.10   0
 -11  -4   7    9.72   13.13   0
 -11   2   6  480.62   16.29   0
 -11   3   6   -4.19   12.65   0
 -11   7   7    4.24   10.65   0
 -11  11   9    9.05   11.48   0
 -10  -8   8   13.19   12.71   0
 -10   9   7  182.74   10.84   0
  -9  -3   5    2.89   12.60   0
  -9   6   5   86.40   10.36   0
  -9  12   8  103.86    8.01   0
  -8  -9   7   18.67   12.19   0
  -8   5   4   59.16   11.75   0
  -8  10   6  150.25    7.99   0
  -7 -13  10   43.42   11.28   0
  -7 -12   9   18.09    9.46   0
  -7 -11   8    7.52    9.24   0
  -7   0   3   -2.19   12.29   0
  -7   1   3   44.53   11.44   0
  -7   2   3 1019.76   15.10   0
  -6  -6   4  642.26   13.70   0
  -6  -3   3 1715.89   18.18   0
  -5  -7   4  297.87   10.62   0
  -5  -1   2  386.84   11.87   0
  -4  -8   4   16.96    8.72   0
  -4  -6   3 1166.44   12.97   0
  -3   0   1   17.84    8.15   0
  -3   3   1   33.45    5.24   0
   2  10   2  218.41    8.80   0
   4  10   2   23.83   10.92   0
   5   8   1   33.12   10.00   0
   6  -7   2  138.13    7.35   0
   6  -5   1  106.68   10.39   0
   6  -2   0  265.38   11.78   0
   6   5   0  148.31   11.82   0
   6  11   3  111.17   13.46   0
   6  15   7   37.12   13.38   0
   7 -12   7   -2.92    5.98   0
   7  -8   3   42.38    8.44   0
   7  -1   0  357.66   14.10   0
   7  12   4   55.57   11.90   0
   7  13   5  324.40   14.74   0
   7  14   6   65.96   12.33   0
   8  -6   2   23.96    9.39   0
   8  -4   1   13.73   10.72   0
   8   0   0  316.54   14.65   0
   8  15   8   49.35   13.99   0
   9 -11   7    3.55    8.54   0
   9  -7   3   13.39    9.33   0
   9  -3   1  191.36   13.51   0
   9  11   4  146.58   14.71   0
   9  12   5  188.79   15.48   0
   9  13   6   19.57   13.80   0
   9  15   9   59.31   17.52   0
  10 -11   8   -5.84    8.86   0
  10  -6   3  141.56   12.49   0
  10  -4   2   87.83   12.96   0
  10  -1   1 1022.85   19.60   0
  10   0   1   13.89   13.12   0
  10   3   1   28.22   14.47   0
  10   4   1   72.14   14.62   0
  10   7   2   88.60   14.86   0
  10  13   7   23.35   14.88   0
  11  -5   3   96.99   13.25   0
  11   9   4  235.89   17.48   0
  11  13   8   31.62   16.15   0
  12 -10   9    1.53   13.47   0
  12  -5   4   -4.77   13.16   0
  12  -3   3  206.54   15.62   0
  12   0   2   36.07   14.47   0
  12   1   2   95.88   15.86   0
  12   3   2    8.05   11.29   0
  12   8   4   14.69   15.94   0
  12  12   8    9.71   16.34   0
  13  -9   9    5.83   15.95   0
  13  -5   5   13.15   14.10   0
  13  -3   4    5.76   14.12   0
  13  -1   3   60.13   15.44   0
  13   2   3   26.91   16.45   0
  13   6   4   12.24   16.36   0
  13  10   7   46.67   17.25   0
  14  -8   9   23.79   15.24   0
  14  -7   8   -5.02   15.52   0
  14  -6   7  212.23   17.21   0
  14  -5   6   -8.63   14.19   0
  14  -3   5    7.60   15.36   0
  14   0   4  339.01   18.94   0
  14   1   4   -5.40   16.97   0
  14   2   4   26.77   17.20   0
  14   6   5  264.53   19.92   0
  14   7   6    9.68   16.70   0
  15  -6   9   63.47   16.69   0
  15  -5   8  244.05   18.59   0
  15  -4   7   32.46   15.74   0
  15  -2   6   20.32   16.85   0
  15   1   5  364.74   16.60   0
  15   4   6   47.75   16.77   0
  15   5   6  365.22   21.65   0
  16  -1   7   25.18   16.80   0
  16   0   7  -37.49   16.84   0
 -13  10  10   69.24   14.45   0
 -12  -5   8  -10.48   14.24   0
 -12   5   7   87.56   12.98   0
 -12   8   8   30.95   13.17   0
 -12  10   9   -2.19   12.56   0
 -11  -7   8  180.94   15.11   0
 -11  -1   6   26.01   13.13   0
 -10   0   5   58.70   13.28   0
 -10   1   5   44.34   12.74   0
 -10   3   5  341.06   14.33   0
 -10   7   6   66.92   10.42   0
  -9  -8   7   -0.73   11.30   0
  -9  -4   5   17.96   12.31   0
  -9   9   6    0.84    9.91   0
  -8  -3   4  175.06   13.62   0
  -7 -10   7   85.26    9.86   0
  -7  -7   5   14.12   10.55   0
  -7  -5   4  -15.34   11.33   0
  -7  -1   3   35.99   12.68   0
  -7   3   3   56.45   10.26   0
  -6 -12   8  137.36   10.65   0
  -5  -9   5  121.10   10.37   0
  -5  -5   3  423.28   11.49   0
  -4 -12   7   86.08    8.20   0
  -1 -12   6   42.71    4.14   0
   0   7   1   33.53    5.17   0
   1   4   0  354.68    7.25   0
   2 -10   4  377.41    3.86   0
   3 -10   4  170.04    4.47   0
   3   8   1  314.88    9.39   0
   4   8   1  305.26   10.65   0
   5  -7   2   19.61    6.96   0
   5  -2   0  121.36   10.40   0
   5   5   0 1356.47   16.30   0
   5  11   3   39.72   12.36   0
   5  15   7  130.78   13.27   0
   6   4   0  194.08   13.22   0
   6  12   4  129.65   11.67   0
   6  13   5   50.53   13.21   0
   6  14   6  169.89   12.54   0
   7 -11   6   22.91    6.90   0
   7   2   0  505.56   15.70   0
   7   3   0  179.15   13.17   0
   7   7   1  151.81   12.80   0
   7   9   2 1046.02   18.53   0
   7  15   8   21.11   14.60   0
   8   6   1  253.49   14.70   0
   8  10   3  127.92   13.60   0
   8  11   4  141.13   13.82   0
   8  12   5   89.89   15.75   0
   8  13   6   76.38   15.37   0
   8  14   7   27.38   13.89   0
   9 -10   6   78.81    9.84   0
   9  -9   5   88.81   10.50   0
   9  -8   4   -1.87    8.55   0
   9  -2   1   55.02   13.06   0
   9   4   1  621.56   17.38   0
   9   5   1   28.65    9.90   0
   9   7   2   49.61   13.66   0
   9  14   8  109.08   17.51   0
  10 -10   7  174.13   11.80   0
  10  -7   4   48.36   10.99   0
  10   2   1  136.18   11.41   0
  10   8   3  113.17   15.27   0
  10  11   5   79.83   15.05   0
  10  12   6   13.49   14.56   0
  10  14   9    0.12   14.98   0
  11 -10   8   -0.13   11.60   0
  11  -6   4   55.60   12.44   0
  11  -4   3   50.76   13.54   0
  11  -2   2   30.94   13.16   0
  11   3   2  342.98   17.00   0
  11   7   3   -4.01   15.54   0
  11  10   5   24.53   15.29   0
  11  11   6   92.99   16.41   0
  11  12   7   -3.58   15.64   0
  12  -9   8  206.34   16.42   0
  12  -6   5   28.55   13.28   0
  12   5   3   28.86   15.67   0
  12   7   4  164.31   17.58   0
  12  10   6    3.40   16.20   0
  12  11   7   32.31   16.45   0
  13  -8   8  -10.97   14.04   0
  13  -6   6   76.61   14.83   0
  13  -2   4  195.00   16.99   0
  13   5   4  118.42   17.51   0
  13   7   5  228.44   19.23   0
  14  -8  10   -1.25   15.04   0
  14  -7   9   61.73   17.53   0
  14  -5   7   18.95   14.46   0
  14  -4   6  -19.29   14.82   0
  14   4   5  312.32   20.24   0
  14   5   5    5.95   16.63   0
  14   6   6  136.86   18.25   0
  14   8   7   -5.21   17.90   0
  15  -5   9   19.02   18.17   0
  15  -4   8   29.27   15.39   0
  15  -3   7   18.02   16.36   0
  15  -1   6   42.14   15.60   0
  15   0   6   35.69   17.09   0
  15   1   6   22.39   17.30   0
  15   2   6    0.28   17.58   0
  15   3   6    9.28   18.00   0
  15   5   7    5.96   18.41   0
 -13   6   8   18.51   12.93   0
 -12  -6   8   60.55   14.79   0
 -12   6   7   24.72   13.50   0
 -11  -9   9   14.43   13.33   0
 -11   5   6  357.29   14.49   0
 -11   8   7  905.22   17.05   0
 -11  10   8  252.43   13.12   0
 -10  -9   8  133.30   14.73   0
 -10  -7   7  134.90   12.94   0
 -10  -1   5   51.70    9.73   0
 -10   4   5  843.02   17.10   0
  -9 -13  11   18.44   11.33   0
  -9 -12  10   60.70   11.78   0
  -9 -11   9   87.91   11.98   0
  -9 -10   8   81.52   12.90   0
  -9   0   4   -5.79   12.70   0
  -9   1   4  158.96   13.51   0
  -9   2   4   18.73   12.04   0
  -9   7   5  393.37   11.85   0
  -9  11   7  110.52    8.35   0
  -8  -8   6    5.75   10.66   0
  -8  -6   5  209.60   12.87   0
  -8   6   4  225.03   10.49   0
  -8  12   7  140.54    7.49   0
  -7  -9   6  172.61   10.99   0
  -7   4   3    3.03    9.19   0
  -6 -13   9   17.90    9.32   0
  -6 -11   7   15.96    8.47   0
  -6  -4   3   86.92   11.26   0
  -5  -2   2  114.52   11.22   0
  -5   8   3   20.74    4.95   0
  -4 -13   8    1.32    6.48   0
  -4 -11   6  553.32   10.55   0
  -4  -4   2    5.96    8.67   0
  -4   9   3    6.24    3.65   0
  -3  -9   4  333.57    8.61   0
  -3  -5   2  465.88    8.85   0
  -2  -3   1  682.80    8.28   0
  -1 -13   7  258.41    5.32   0
  -1 -11   5   33.31    4.07   0
   0  -7   2    0.49    2.87   0
   1  11   3  105.01    7.94   0
   2  -2   0  116.62    5.98   0
   4  11   3   39.78   10.88   0
   4  15   7   86.47   11.62   0
   5   4   0  213.52   11.98   0
   5  12   4   -1.69   11.49   0
   5  13   5    0.06   12.11   0
   5  14   6    0.85   11.95   0
   6  -8   3  739.70   11.33   0
   6  -1   0   -2.84   11.28   0
   6   3   0  244.88   13.81   0
   6   7   1  133.62   12.59   0
   6   9   2  138.87   12.25   0
   7 -10   5   48.90    7.58   0
   7  -6   2   14.61    8.52   0
   7   6   1   97.83   13.07   0
   7  10   3   18.65   12.07   0
   7  14   7   66.22   14.92   0
   8 -12   8   -4.28    6.83   0
   8  -7   3  126.76    9.55   0
   8  -3   1   21.35   11.27   0
   8   5   1    3.11   13.24   0
   8  15   9   23.26   13.98   0
   9  -6   3  369.22   14.83   0
   9  -4   2   70.16   12.37   0
   9   0   1   -2.14   13.75   0
   9   3   1  189.23   15.42   0
   9  10   4  308.40   16.46   0
   9  11   5   -4.37   14.08   0
   9  12   6    7.10   16.21   0
   9  13   7   15.79   14.61   0
  10  -8   5    5.17   10.24   0
  10  -5   3  227.10   13.93   0
  10   5   2 1044.48   21.40   0
  10   9   4   23.14   15.20   0
  10  12   7  279.11   19.03   0
  10  13   8   -5.77   15.31   0
  11  -9   7  100.11   12.04   0
  11  -7   5   25.39   12.01   0
  11   0   2  603.35   18.12   0
  11   1   2  152.77   15.81   0
  11   6   3   76.11   15.61   0
  11   8   4   -8.29   15.31   0
  11   9   5   74.14   15.44   0
  11  12   8   26.15   16.11   0
  11  13   9   19.94   16.22   0
  12  -8   7   14.14   13.13   0
  12  -7   6  370.37   16.68   0
  12  -4   4  137.32   14.96   0
  12  -1   3   35.81   15.03   0
  12   0   3    5.20   14.90   0
  12   1   3   29.84   15.65   0
  12   2   3  261.21   17.91   0
  12   4   3   31.96   11.50   0
  12   6   4   17.91   16.35   0
  12   9   6  235.95   18.82   0
  12  10   7    6.23   14.83   0
  12  11   8   22.59   16.62   0
  13  -9  10  113.03   16.04   0
  13  -8   9  109.61   17.07   0
  13  -5   6  123.86   15.65   0
  13  -4   5   70.65   14.36   0
  13  -1   4  259.87   17.91   0
  13   0   4   55.49   16.69   0
  13   1   4  273.78   18.65   0
  13   6   5  106.95   17.52   0
  13   8   6    2.28   15.49   0
  13   9   7    8.30   17.30   0
  13  10   8   72.76   18.24   0
  14  -8  11   41.67   16.61   0
  14  -6   8   50.60   16.12   0
  14  -3   6   15.31   15.51   0
  14   0   5   -0.45   16.00   0
  14   1   5   27.52   16.56   0
  14   2   5  137.75   17.69   0
  14   5   6   -8.63   17.30   0
  14   7   7   -1.51   17.89   0
  15  -3   8    5.23   16.63   0
  15  -2   7   10.69   15.44   0
  15  -1   7  228.79   18.99   0
  15   0   7  -24.28   17.34   0
  15   1   7  214.95   18.63   0
  15   2   7   -2.27   16.64   0
  15   3   7   18.93   17.09   0
  15   4   7   30.06   17.82   0
 -14   7   9    9.95   15.05   0
 -14   9  10    7.51   13.46   0
 -13   1   7  376.08   17.85   0
 -13   2   7  221.57   16.23   0
 -13   7   8   78.20   14.75   0
 -13   9   9  129.92   13.60   0
 -12  -4   7  115.74   15.10   0
 -11  -6   7  194.24   15.39   0
 -10  -3   5  323.09   15.38   0
 -10   5   5   -0.63   11.04   0
 -10   8   6   29.54    9.51   0
 -10  10   7  282.26   12.13   0
  -9  -9   7  181.78   14.44   0
  -9  -7   6   29.98   11.93   0
  -9  -5   5  147.88   13.20   0
  -9  -1   4  164.99   14.07   0
  -9   3   4  153.41   12.57   0
  -9   4   4   94.87   11.07   0
  -8 -13  10   84.68   12.58   0
  -8 -12   9   40.13   10.20   0
  -8 -11   8  156.54   11.52   0
  -8  -4   4   13.39   12.38   0
  -8   9   5   -1.18    7.36   0
  -7   5   3   17.46    8.42   0
  -7  10   5   40.92    5.67   0
  -7  13   7  263.18    7.39   0
  -6 -10   6    9.47    8.57   0
  -6  -7   4  611.44   14.81   0
  -6   1   2  167.62   11.60   0
  -6  11   5   19.75    5.13   0
  -5   5   2 2484.52   14.73   0
  -4 -14   9   12.92    6.95   0
  -4 -10   5  214.80    8.38   0
  -2  -8   3   78.06    5.77   0
  -2  -6   2    6.22    4.82   0
   0   2   0   22.27    3.28   0
   3  11   3  126.54    8.63   0
   3  15   7   89.60   10.78   0
   4   4   0    4.04   10.14   0
   4  12   4   39.62   11.26   0
   4  13   5    4.03   11.01   0
   4  14   6  123.00   12.40   0
   5 -13   8   -2.87    5.10   0
   5   3   0   16.70   11.51   0
   5   7   1  320.55   12.25   0
   5   9   2    1.64   10.40   0
   6 -12   7   -3.02    5.23   0
   6  -4   1   91.43    9.28   0
   6  10   3   40.51   13.62   0
   6  15   8  121.58   13.24   0
   7  11   4   -2.42   11.82   0
   7  12   5    8.22   12.17   0
   7  13   6   37.26   12.61   0
   8 -11   7   21.08    8.11   0
   8  -8   4   51.19    9.84   0
   8  -2   1  806.07   16.89   0
   8   7   2    5.38   13.31   0
   8   9   3   50.24   13.46   0
   8  14   8    6.87   13.94   0
   9 -11   8  -10.05    8.73   0
   9   1   1   57.05   10.46   0
   9   6   2  586.27   18.00   0
   9   8   3  231.45   15.61   0
   9  14   9   27.98   15.53   0
  10 -11   9   -9.63    9.37   0
  10  -6   4  127.40   14.12   0
  10  -2   2   53.76   13.81   0
  10   7   3  260.60   16.16   0
  10  10   5  127.60   15.88   0
  10  11   6  130.17   15.83   0
  10  14  10  -10.83   15.35   0
  11 -10   9   45.10   13.34   0
  11  -5   4   65.62   13.15   0
  11  -3   3  452.25   16.35   0
  11  -2   3  179.56   14.61   0
  11   5   3   98.22   16.00   0
  11   7   4  220.99   17.24   0
  11  10   6   38.99   15.78   0
  11  11   7   27.14   15.81   0
  12  -9   9   28.21   13.90   0
  12  -8   8    4.14   15.79   0
  12  -6   6   29.12   15.63   0
  12  -5   5   28.30   13.84   0
  12  -3   4   37.94   14.40   0
  12   5   4  -17.16   15.47   0
  12   7   5   80.61   16.89   0
  12  11   9    1.05   17.96   0
  13  -9  11   -6.91   15.20   0
  13  -7   8   41.18   15.18   0
  13  -6   7   43.76   14.72   0
  13  -4   6  253.16   16.66   0
  13  -3   5    9.60   14.41   0
  13  -2   5   37.72   15.75   0
  13   4   5   45.59   16.46   0
  13   5   5   -3.83   16.54   0
  13   7   6  -26.17   15.67   0
  13   8   7  154.40   18.72   0
  13   9   8   33.07   17.61   0
  14  -7  10   17.54   16.09   0
  14  -6   9  100.94   17.06   0
  14  -5   8  126.86   17.27   0
  14  -4   7  257.56   17.14   0
  14  -3   7   74.41   15.54   0
  14  -2   6   96.03   15.98   0
  14  -1   6    9.02   16.77   0
  14   0   6  515.39   21.00   0
  14   1   6   -8.11   15.41   0
  14   2   6   91.90   16.82   0
  14   4   6   -7.28   17.09   0
  14   6   7  200.40   20.11   0
  14   7   8  -11.99   17.46   0
  15  -4   9  117.14   16.85   0
  15  -3   9   -5.48   16.68   0
  15  -2   8   92.29   17.95   0
  15  -1   8   49.69   17.91   0
  15   3   8   13.29   15.41   0
 -13  -1   7  391.38   17.47   0
 -13   3   7   18.13   13.56   0
 -13   4   7   13.27   14.06   0
 -12  -5   7  105.00   15.45   0
 -12   1   6  696.28   18.88   0
 -12   2   6  114.53   14.39   0
 -12   7   7  126.16   12.40   0
 -11  -4   6  754.45   16.57   0
 -11   1   5  122.06   13.28   0
 -10 -12  10   16.22   14.21   0
 -10  -6   6  294.55   14.67   0
 -10   6   5  340.94   14.63   0
  -8 -10   7   40.40   10.40   0
  -8   0   3   12.10   12.77   0
  -8   1   3   30.32   12.36   0
  -8   2   3    9.16   11.72   0
  -8   7   4  267.10   11.18   0
  -8  11   6   29.04    6.92   0
  -7 -13   9  488.49   14.46   0
  -7 -12   8   11.20   10.87   0
  -7  -8   5 1814.58   20.03   0
  -7  -6   4    2.91   10.93   0
  -6  -5   3  148.91   11.68   0
  -6   0   2 1694.38   17.81   0
  -6   2   2    3.40    9.59   0
  -6   3   2  419.83   10.88   0
  -5 -13   8   21.42    8.73   0
  -5 -12   7  199.56    9.84   0
  -5  -8   4  -12.53    8.17   0
  -5  -6   3   13.39    8.98   0
  -5  -3   2  276.26   11.83   0
  -3  -2   1  186.20    9.11   0
  -2 -13   7   54.18    4.98   0
  -2  10   3  107.28    3.88   0
   2 -12   6  453.84    4.58   0
   2  12   4  674.08   12.75   0
   2  15   7    3.00    9.87   0
   3  -7   2  295.34    5.97   0
   3   7   1   -2.13    9.72   0
   3  12   4  129.84   10.71   0
   3  13   5  568.74   13.70   0
   3  14   6   91.72   11.13   0
   4   3   0   22.83   10.86   0
   4   7   1  185.46   10.36   0
   4   9   2   95.85    9.96   0
   5  -8   3   47.50    6.98   0
   5   0   0  898.28   14.91   0
   5   1   0  487.37   13.85   0
   5  15   8   36.33   13.06   0
   6 -11   6  332.85    8.81   0
   6 -10   5  120.13    7.10   0
   6  -9   4  -12.57    6.39   0
   6  -6   2  607.13   11.02   0
   6   6   1   96.53   11.89   0
   6   8   2    9.21   11.63   0
   6  11   4  388.19   15.76   0
   6  13   6    5.89   13.38   0
   6  14   7   -2.46   11.42   0
   7 -12   8    1.79    7.29   0
   7  15   9   -6.45   13.24   0
   8 -10   6  137.90    8.72   0
   8  -1   1   -8.46   13.27   0
   8   2   1  831.61   18.57   0
   8   3   1   24.99   14.19   0
   8  10   4  114.23   13.92   0
   8  11   5    5.03   13.09   0
   8  12   6   83.50   14.38   0
   8  13   7  318.85   16.69   0
   8  15  10   92.19   15.82   0
   9 -10   7   35.66   10.38   0
   9  -8   5  223.20   12.87   0
   9  -7   4   38.44   10.04   0
   9  -5   3   20.64   13.13   0
   9   5   2   -1.33   13.97   0
   9   9   4   43.58   14.37   0
   9  10   5   94.65   16.59   0
   9  12   7   41.74   16.31   0
   9  13   8    0.03   15.06   0
  10 -10   8  207.62   11.60   0
  10  -7   5  110.87   12.11   0
  10  -4   3   10.43   12.63   0
  10   0   2  207.92   15.48   0
  10   3   2   -0.29   10.23   0
  10   6   3  162.72   16.02   0
  10   8   4    8.77   14.59   0
  10   9   5   54.49   14.54   0
  10  12   8   -8.66   15.18   0
  10  13   9    0.38   15.49   0
  11  -9   8  -13.60   11.70   0
  11  -8   7  446.32   17.94   0
  11  -7   6   61.36   13.31   0
  11  -6   5   17.18   12.64   0
  11  -1   3  179.26   15.72   0
  11   0   3    7.57   14.03   0
  11   4   3   53.15   14.97   0
  11   8   5  413.52   19.46   0
  11   9   6  131.42   16.26   0
  11  11   8   87.50   16.65   0
  11  12   9    5.68   16.19   0
  12  -7   7  124.28   14.93   0
  12  -4   5    6.27   13.96   0
  12  -2   4  130.41   15.04   0
  12  -1   4  220.31   16.56   0
  12   4   4  146.00   17.01   0
  12   6   5   36.31   16.62   0
  12   8   6   -5.80   15.40   0
  12   9   7   54.09   17.71   0
  12  10   8   -7.61   16.83   0
  13  -8  10    9.18   15.44   0
  13  -7   9   22.71   15.29   0
  13  -6   8   95.67   16.19   0
  13  -5   7  -15.24   14.57   0
  13  -3   6    3.05   14.49   0
  13  -1   5  167.56   17.20   0
  13   0   5    2.04   15.95   0
  13   1   5  156.18   17.93   0
  13   5   6  141.39   17.51   0
  13   6   6   47.37   16.15   0
  13   7   7   60.86   17.75   0
  13   8   8  -16.61   16.16   0
  14  -7  11   49.29   17.12   0
  14  -6  10   18.67   16.45   0
  14  -5   9   44.24   16.34   0
  14  -4   8   32.56   16.08   0
  14  -2   7   72.54   17.07   0
  14   4   7  237.88   19.59   0
  14   5   7    7.23   12.51   0
  14   6   8   55.74   18.76   0
  15  -2   9   21.89   17.67   0
  15  -1   9   50.93   16.82   0
  15   0   8   96.14   17.37   0
  15   1   8   60.15   17.28   0
  15   2   8   88.09   17.91   0
 -14   5   8   22.13   14.74   0
 -14   8   9    3.70   13.39   0
 -13   5   7  138.23   14.95   0
 -13   8   8   15.61   14.08   0
 -13  10   9   24.71   13.87   0
 -12  -2   6  104.23   15.13   0
 -12   4   6   16.16   12.83   0
 -11  -9   8  329.92   17.61   0
 -11  -7   7   14.30   13.83   0
 -11  -1   5  129.56   14.25   0
 -11   0   5    1.89   12.36   0
 -11   3   5   34.20   12.65   0
 -11  11   8   92.53   11.69   0
 -10 -11   9   65.52   12.18   0
 -10 -10   8  249.15   14.45   0
 -10  -4   5  788.35   18.01   0
  -9 -13  10   -9.56   12.66   0
  -9 -12   9  265.35   15.28   0
  -9  -8   6   -0.65   11.43   0
  -9  -6   5   66.37   12.67   0
  -9  -3   4  153.83   13.89   0
  -9   8   5    9.68    8.49   0
  -8  -9   6  368.53   13.42   0
  -8  -5   4   62.15   12.18   0
  -8   3   3 1086.34   16.57   0
  -7 -11   7   18.84    9.43   0
  -6  -9   5  263.89   10.79   0
  -6  -1   2  168.00    8.77   0
  -5 -14   9    2.22    7.78   0
  -5 -11   6  531.98   11.78   0
  -4   1   1    7.75    8.84   0
  -4   2   1  111.08    8.42   0
  -1 -14   8    6.88    3.33   0
  -1 -10   4  337.47    5.28   0
   0  13   5   18.72    7.61   0
   0  15   7  184.62    9.06   0
   1  -1   0  345.05    5.01   0
   1   3   0    8.07    6.74   0
   1  12   4   26.55    7.02   0
   1  14   6   58.65    9.28   0
   1  15   7   15.95    8.66   0
   2 -11   5   16.53    3.03   0
   2   9   2  454.89   10.43   0
   2  13   5   18.17    9.04   0
   2  14   6  287.36   11.36   0
   3   9   2  867.43   12.66   0
   5  -4   1  960.18   13.51   0
   5   6   1  810.92   14.80   0
   5  10   3  657.89   14.82   0
   5  14   7    4.77   12.52   0
   6   5   1  112.57   12.63   0
   6  12   5   60.50   11.67   0
   6  15   9   -4.32   14.15   0
   7  -2   1  210.99   12.97   0
   7   4   1   -1.47   13.55   0
   7   7   2  914.37   18.11   0
   7  10   4  142.97   14.88   0
   7  13   7  190.82   16.59   0
   7  14   8  127.89   14.51   0
   8 -12   9    0.80    8.26   0
   8  -6   3  143.79   10.78   0
   8  -4   2  373.61   13.83   0
   8   1   1  -10.82    9.94   0
   8  14   9   30.03   14.43   0
   9  -9   6   16.10    9.11   0
   9  -2   2   88.51   13.45   0
   9   4   2   58.63   14.42   0
   9   7   3   29.06   13.60   0
   9  11   6  384.33   17.66   0
   9  14  10    6.03   15.21   0
  10  -5   4  714.69   17.48   0
  10  -3   3   38.92   13.49   0
  10   7   4   43.30   15.36   0
  10  10   6  193.79   16.92   0
  10  11   7   39.28   15.35   0
  10  13  10  -15.09   16.02   0
  11 -10  10   19.56   13.94   0
  11  -5   5   21.12   13.15   0
  11  -3   4   39.73   14.11   0
  11   1   3  197.00   15.81   0
  11   5   4   63.22   16.08   0
  11   7   5   39.27   16.31   0
  11  12  10  -13.20   17.27   0
  12  -9  10  111.90   15.38   0
  12  -8   9  123.67   15.39   0
  12  -7   8  331.61   18.73   0
  12  -6   7  -12.85   15.17   0
  12  -5   6   14.80   14.18   0
  12  -3   5  288.00   16.88   0
  12   1   4  223.55   16.62   0
  12   2   4  149.75   12.90   0
  12   5   5   59.07   16.38   0
  12   7   6  386.45   20.01   0
  12   8   7  -11.12   16.76   0
  12   9   8  196.48   19.00   0
  12  10   9    8.30   16.90   0
  13  -8  11   17.91   15.80   0
  13  -7  10   73.63   17.83   0
  13  -4   7   11.12   15.28   0
  13  -2   6  133.26   16.84   0
  13   4   6  266.18   19.95   0
  13   6   7   16.77   17.67   0
  13   7   8   34.15   17.05   0
  14  -6  11   -1.65   16.88   0
  14  -5  10  155.18   17.10   0
  14  -4   9  129.25   18.00   0
  14  -3   8  -32.18   16.18   0
  14  -2   8  118.97   16.50   0
  14  -1   7    1.96   15.18   0
  14   0   7  -10.65   16.98   0
  14   1   7   12.23   17.65   0
  14   2   7   51.06   17.83   0
  14   4   8   54.34   17.27   0
  14   5   8   91.23   19.19   0
  15   0   9    8.00   15.46   0
 -14   6   8  404.50   17.87   0
 -13   6   7    6.64   12.77   0
 -12  -3   6  166.25   15.18   0
 -12   5   6   26.32   12.31   0
 -12   8   7   15.35   11.46   0
 -12  10   8  121.58   13.10   0
 -11   4   5    5.48   12.14   0
 -10  -9   7  186.29   13.99   0
 -10  -7   6   72.66   13.09   0
 -10  -5   5   10.32   12.71   0
 -10  -1   4   35.02   13.44   0
 -10   0   4 1112.29   19.87   0
 -10   1   4   23.25   12.80   0
 -10   2   4   16.80   12.33   0
 -10   3   4   62.49   12.47   0
 -10   7   5   41.45   11.75   0
 -10   9   6  111.91   10.02   0
  -9 -10   7  223.26   14.98   0
  -9  -4   4  101.24   13.21   0
  -9   6   4   91.72   12.44   0
  -8   4   3    6.87   10.44   0
  -6  -2   2    1.88   11.67   0
  -6   4   2   50.70    8.11   0
  -5 -10   5   26.88    9.22   0
  -5  -4   2  325.53   11.23   0
  -5   6   2    3.73    6.48   0
  -4  -9   4  118.49    7.28   0
  -4  -5   2   -3.12    8.07   0
  -4   3   1  121.16    8.84   0
  -3  -6   2  350.30    9.52   0
  -2 -14   8  333.54    6.65   0
   0  14   6    5.30    7.22   0
   1  13   5  192.49    8.93   0
   2  -1   0 2527.85   11.96   0
   4  10   3   45.97   11.44   0
   4  15   8    1.90   11.90   0
   5 -12   7   93.41    6.45   0
   5  -9   4    0.07    6.52   0
   5  -6   2  375.85    9.67   0
   5  11   4  -11.10   10.38   0
   5  12   5  407.92   15.06   0
   5  13   6   26.73   12.86   0
   6   9   3  124.98   12.61   0
   6  14   8   70.21   14.86   0
   7 -11   7    8.32    7.84   0
   7 -10   6   72.14    8.52   0
   7  -9   5  100.47    8.93   0
   7  -8   4   -3.52    7.40   0
   7   3   1 1522.21   20.71   0
   7  11   5    0.22   12.24   0
   7  12   6  209.96   14.59   0
   7  15  10   -1.67   13.55   0
   8 -11   8   -6.90    8.30   0
   8  -7   4  234.89   12.23   0
   8   5   2  470.28   16.59   0
   8   9   4   66.08   13.93   0
   8  10   5   14.02   15.09   0
   8  12   7   51.59   16.13   0
   8  13   8   70.54   15.18   0
   9 -11   9  -12.41    9.21   0
   9  -6   4  502.08   14.79   0
   9  -4   3  632.33   16.30   0
   9   1   2    0.78   14.18   0
   9   2   2   81.74   14.94   0
   9   3   2  156.51   14.64   0
   9   6   3  368.89   16.89   0
   9   8   4   -6.60   14.18   0
   9  12   8   39.02   16.62   0
   9  13   9   -4.70   15.10   0
   9  14  11   45.28   15.97   0
  10 -10   9  188.33   14.03   0
  10   3   3   48.48   14.18   0
  10  11   8   11.89   16.85   0
  10  12   9  151.88   17.67   0
  10  13  11  -21.59   14.91   0
  11  -9   9   86.86   13.86   0
  11  -8   8   -0.29   14.37   0
  11  -7   7  136.09   15.81   0
  11  -6   6   66.04   13.65   0
  11  -2   4   85.85   14.91   0
  11   4   4   42.99   15.93   0
  11   6   5   47.58   15.40   0
  11   8   6   12.88   16.15   0
  11   9   7   63.97   16.76   0
  11  10   8    8.88   16.60   0
  11  11   9   24.98   16.59   0
  12  -9  11    9.89   14.51   0
  12  -4   6    4.12   14.68   0
  12  -1   5   14.22   14.95   0
  12   3   5  290.54   19.05   0
  12   6   6   -3.98   16.26   0
  12   7   7  119.04   17.21   0
  13  -8  12    9.32   15.76   0
  13  -6   9  -13.00   15.25   0
  13  -5   8   62.19   15.34   0
  13  -3   7   22.75   15.74   0
  13  -1   6   55.03   15.45   0
  13   1   6   39.82   16.70   0
  13   2   6  129.76   17.62   0
  13   5   7   -6.69   17.32   0
  13   6   8   96.98   17.84   0
  13   8   9  104.29   17.89   0
  14  -5  11   52.80   16.66   0
  14  -4  10   37.88   17.19   0
  14  -3   9   81.81   17.64   0
  14  -1   8    4.89   17.12   0
  14   0   8  276.65   19.97   0
  14   1   8   41.18   18.15   0
  14   2   8  135.27   19.47   0
  14   3   8   -1.37   17.29   0
  14   4   9  119.14   17.88   0
  14   5   9    4.50   18.52   0
 -14   7   8    4.76   13.44   0
 -14   9   9    4.20   13.23   0
 -13  -1   6   13.15   14.68   0
 -13   0   6   13.16   15.51   0
 -13   1   6   -0.61   14.76   0
 -13   2   6  278.53   16.72   0
 -13   3   6   13.88   13.71   0
 -13   9   8    9.72   14.01   0
 -12  -7   7  116.26   14.86   0
 -12   6   6   10.70   11.79   0
 -11  -8   7  955.28   20.96   0
 -11  -6   6  126.01   14.44   0
 -11  -3   5   30.18    9.64   0
 -11   5   5   83.79   12.31   0
 -11   8   6    0.94   10.41   0
 -11  10   7  155.66   12.51   0
 -10   4   4   74.03   12.25   0
  -9  -7   5  406.01   14.95   0
  -9  12   7   89.16    7.75   0
  -8 -13   9   11.20   10.26   0
  -8 -12   8  122.47   10.99   0
  -8 -11   7   81.53   12.04   0
  -8  -8   5   53.79   11.28   0
  -8  -6   4  209.54   12.98   0
  -8  -3   3 1101.52   18.65   0
  -8   5   3  100.34   12.07   0
  -7  -9   5   16.46   11.50   0
  -7  -7   4   -0.23   10.59   0
  -7  -5   3   13.53   11.07   0
  -7   0   2   75.76   12.38   0
  -7   1   2  423.95   13.63   0
  -6 -14   9  361.82   11.69   0
  -6 -13   8   -4.40    8.72   0
  -6 -12   7   30.51    8.28   0
  -6 -11   6  143.54   10.82   0
  -6  -3   2  431.75   13.56   0
  -3  -3   1   38.19    8.26   0
  -3   5   1   28.18    4.11   0
  -2  -4   1  719.82    8.32   0
   3  10   3   48.59   10.27   0
   3  15   8  176.25   12.62   0
   4   6   1  265.28   10.68   0
   4   8   2   -7.64   11.08   0
   4  11   4  891.67   16.77   0
   4  14   7   61.13   12.29   0
   5 -11   6   73.46    6.63   0
   5 -10   5  572.06    9.70   0
   5   5   1  138.71   11.47   0
   5  15   9  123.26   14.87   0
   6  -2   1  134.25   11.44   0
   6   7   2  161.94   13.10   0
   6  10   4   43.01   14.18   0
   6  13   7   94.90   14.99   0
   6  15  10   21.19   15.11   0
   7  -6   3    1.22   10.37   0
   7  -4   2   12.42   10.52   0
   7   6   2    4.80   12.67   0
   7   8   3   35.19   12.85   0
   7  14   9  113.69   15.06   0
   8 -10   7   -1.06    9.51   0
   8  -9   6  250.19   11.48   0
   8  -8   5  623.34   14.36   0
   8  -5   3   91.42   11.62   0
   8  -2   2  298.51   14.61   0
   8   4   2  385.91   16.35   0
   8   7   3  117.09   13.86   0
   8  11   6   21.42   14.26   0
   8  14  10   38.90   14.97   0
   9 -10   8   -9.39   10.09   0
   9  -7   5  235.17   12.36   0
   9   5   3   24.80   14.59   0
   9  10   6   64.82   15.32   0
   9  11   7   77.44   15.26   0
   9  13  10   47.46   15.88   0
  10  -9   8    8.51   11.03   0
  10  -7   6   15.44   11.61   0
  10  -4   4   24.22   12.85   0
  10   0   3   -7.34   14.17   0
  10   1   3  662.98   19.01   0
  10   9   6   18.62   14.85   0
  10  10   7  166.91   17.14   0
  10  12  10  -20.10   15.95   0
  11 -10  11   24.32   13.21   0
  11  -4   5   53.79   14.26   0
  11   1   4    9.43   15.32   0
  11   5   5   33.33   15.78   0
  11   7   6   68.99   16.79   0
  11  10   9   22.80   15.20   0
  11  11  10   75.82   17.83   0
  12  -9  12   35.61   15.79   0
  12  -8  10  -16.67   14.53   0
  12  -7   9   36.42   14.99   0
  12  -6   8   13.37   14.58   0
  12  -5   7   27.94   14.59   0
  12  -3   6  102.91   15.70   0
  12   0   5   -5.12   14.49   0
  12   1   5    5.61   15.48   0
  12   2   5   68.12   12.90   0
  12   5   6    4.08   16.50   0
  12   8   8   -7.70   16.78   0
  12   9   9   17.83   17.43   0
  13  -7  11   -1.08   16.10   0
  13  -6  10  103.24   16.98   0
  13  -5   9   21.08   15.74   0
  13  -4   8  153.04   16.98   0
  13  -2   7  191.88   17.54   0
  13  -1   7  149.71   17.55   0
  13   0   7   26.24   15.63   0
  13   2   7  174.72   17.70   0
  13   4   7   20.16   16.15   0
  13   5   8   91.47   18.93   0
  13   7   9   -7.66   17.73   0
  14  -4  11  -10.07   17.02   0
  14  -3  10   -6.95   17.02   0
  14  -2   9   12.25   15.94   0
  14  -1   9   73.98   18.15   0
  14   0   9   11.43   18.00   0
  14   1   9   79.94   17.44   0
  14   2   9    5.34   17.43   0
  14   3   9  127.96   18.94   0
 -14   4   7  127.81   15.23   0
 -14   5   7   14.04   13.32   0
 -13  -2   6  282.96   17.34   0
 -13   4   6  334.52   16.91   0
 -13   7   7  260.96   14.93   0
 -12  -5   6   16.81   14.59   0
 -12  -1   5   66.82   14.73   0
 -12   0   5   10.41   14.15   0
 -12   1   5   68.55   14.83   0
 -12   2   5   15.62   13.67   0
 -12   3   5  728.20   18.95   0
 -11 -10   8  223.36   15.13   0
 -11  -7   6   37.14   13.37   0
 -11   6   5  224.61   13.05   0
 -10 -11   8  208.11   13.73   0
 -10  -8   6   -2.19   12.52   0
 -10  -6   5  323.89   15.42   0
 -10  -3   4   59.01   13.54   0
  -9  -9   6    0.06   11.40   0
  -9  -5   4 1065.55   19.11   0
  -9   0   3   -2.92   12.87   0
  -9   1   3  579.67   16.15   0
  -9   9   5  258.67   10.71   0
  -8 -10   6  166.01   13.13   0
  -8   8   4   32.87    7.51   0
  -8  10   5   81.45    7.11   0
  -7   2   2 1586.00   17.84   0
  -7   7   3   47.60    8.53   0
  -6   5   2   -4.96    7.43   0
  -6   8   3   -6.76    5.29   0
  -5  -9   4  138.86   10.50   0
  -5  12   5   97.34    3.26   0
  -4  -2   1  127.26   10.17   0
  -4   4   1 1516.73   11.62   0
  -3   8   2    8.82    2.30   0
   0  -5   1   12.53    2.23   0
   1   2   0  793.43    7.43   0
   2  10   3   30.85    8.44   0
   3   6   1   26.78    8.27   0
   3  14   7  159.46   12.06   0
   4  12   5   -9.09    9.40   0
   4  13   6   45.72   10.17   0
   5  14   8   -9.04   12.84   0
   6 -12   8    2.54    6.34   0
   6  -1   1 1010.99   16.01   0
   6   3   1  168.28   13.73   0
   6  11   5   86.56   12.37   0
   6  12   6  162.10   13.12   0
   7 -12   9    0.92    7.29   0
   7   5   2   -0.38   13.25   0
   7   9   4  930.64   19.07   0
   7  12   7  -11.13   15.40   0
   7  13   8   16.13   13.87   0
   8  -1   2   84.46   13.97   0
   8   2   2  297.56   15.38   0
   8   6   3  168.85   15.00   0
   8   8   4   55.67   14.07   0
   8  12   8   -1.83   16.04   0
   8  13   9  338.16   18.08   0
   8  14  11    3.82   15.11   0
   9 -11  10   -0.72    9.82   0
   9  -9   7  156.55   11.45   0
   9  -8   6  -10.15    9.56   0
   9  -5   4  346.70   14.40   0
   9   4   3  647.81   18.72   0
   9  12   9    8.88   15.33   0
   9  13  11   18.21   17.48   0
  10 -10  10  201.08   15.03   0
  10  -5   5  269.12   14.94   0
  10  -3   4   11.12   13.40   0
  10   4   4   11.36   14.52   0
  10   5   4  652.86   16.91   0
  10   7   5  107.90   15.77   0
  10   8   6   13.22   15.16   0
  10   9   7   16.37   15.02   0
  10  10   8  222.17   17.90   0
  10  11   9  -18.29   15.57   0
  10  12  11   70.71   19.03   0
  11  -9  10  -12.88   12.88   0
  11  -8   9  242.46   18.20   0
  11  -7   8    5.39   15.43   0
  11  -6   7    2.52   13.42   0
  11  -5   6  258.60   15.68   0
  11  -3   5  194.90   15.65   0
  11   4   5   50.00   16.18   0
  11   6   6   71.40   17.04   0
  11   8   7  438.43   19.80   0
  11   9   8  -10.95   16.52   0
  12  -8  11  251.42   18.13   0
  12  -7  10   83.82   17.60   0
  12  -5   8  -22.94   16.23   0
  12  -4   7   17.38   15.03   0
  12  -2   6   25.75   15.01   0
  12   2   6   24.07   16.11   0
  12   3   6   95.39   17.05   0
  12   4   6   -5.36   12.03   0
  12   5   7   54.19   16.39   0
  12   6   7   28.59   16.00   0
  12   7   8  341.03   20.57   0
  12   8   9   99.60   18.31   0
  12   9  10  123.26   18.63   0
  13  -7  12  116.42   18.16   0
  13  -6  11   35.90   16.74   0
  13  -5  10   14.75   16.34   0
  13  -4   9    2.35   15.77   0
  13  -3   8   71.23   15.53   0
  13  -2   8  102.81   17.13   0
  13   4   8  164.68   18.93   0
  13   5   9   33.01   17.24   0
  13   6   9   22.10   16.94   0
  14  -3  11   30.42   17.91   0
  14  -2  10   83.09   18.35   0
  14  -1  10    8.84   17.97   0
  14   0  10   38.77   18.21   0
  14   1  10    6.91   18.02   0
  14   2  10   89.04   19.53   0
 -14   8   8    4.48   13.28   0
 -13  -3   6    4.50   11.09   0
 -13   8   7  640.72   19.20   0
 -12  -6   6    9.35   14.57   0
 -12  -3   5  739.01   19.82   0
 -12  -2   5    2.10   13.92   0
 -12   4   5   20.64   12.77   0
 -12   7   6  811.54   18.02   0
 -11  -9   7   24.01   13.64   0
 -11  -5   5   90.07   14.79   0
 -11  -1   4   81.12   13.39   0
 -11   0   4  181.67   14.62   0
 -11   1   4   68.48   13.46   0
 -11   2   4  378.47   15.88   0
 -10 -10   7  275.27   14.70   0
 -10  -4   4   84.23   13.62   0
 -10   8   5    6.15    9.26   0
 -10  10   6  358.31   12.52   0
  -9 -13   9   12.65   12.81   0
  -9 -12   8  110.26   13.69   0
  -9   4   3  202.77   13.82   0
  -9   7   4   63.62    9.55   0
  -9  11   6  607.29   11.71   0
  -8  -7   4  267.87   13.35   0
  -7 -13   8   20.09   10.25   0
  -7 -12   7   -7.39   10.33   0
  -7  -8   4   13.76   11.90   0
  -7  11   5   -0.63    5.07   0
  -6 -10   5  352.12   11.19   0
  -6  -4   2   58.92   10.79   0
  -5  -5   2 2575.19   19.21   0
  -5   0   1    8.18   10.22   0
  -5   1   1 1331.45   14.69   0
  -4 -14   8    5.81    6.40   0
  -4 -12   6   -4.33    6.25   0
  -4 -11   5  181.14    7.65   0
  -4  -6   2 1103.82   12.97   0
  -3 -10   4  120.51    6.85   0
  -2  -7   2 1228.72   10.69   0
   1  10   3  427.87    9.99   0
   2  15   8  104.17   11.18   0
   3   8   2    5.26    8.15   0
   3  11   4    5.47    8.64   0
   3  12   5   11.73   10.19   0
   3  13   6  129.57   12.17   0
   4   5   1   17.23    9.94   0
   4  15   9   93.94   11.83   0
   5   7   2   28.65   10.97   0
   5  10   4  376.55   13.67   0
   5  13   7   13.27   13.30   0
   5  15  10   65.53   14.87   0
   6 -11   7   22.41    8.12   0
   6  -8   4    6.24    7.71   0
   6   6   2  605.44   15.69   0
   6   8   3  755.63   16.62   0
   6  14   9  -13.30   13.13   0
   6  15  11   25.00   14.94   0
   7  -7   4  794.26   14.83   0
   7  -3   2  179.28   12.18   0
   7   4   2   13.49   13.73   0
   7   7   3  231.18   14.73   0
   7  10   5   38.19   13.00   0
   7  11   6   19.46   12.81   0
   7  14  10  149.47   15.96   0
   8 -11   9   18.85    9.26   0
   8  -6   4   97.91   10.95   0
   8  -4   3  138.07   12.51   0
   8   9   5   12.62   13.79   0
   8  10   6  125.26   15.17   0
   8  11   7    4.79   13.86   0
   8  13  10   65.93   16.99   0
   8  14  12   30.83   16.90   0
   9 -10   9   -3.50   10.80   0
   9  -6   5  211.13   15.11   0
   9  -2   3   34.53   12.68   0
   9  -1   3   14.74   13.59   0
   9   3   3  234.21   16.11   0
   9   6   4  484.08   18.09   0
   9  10   7   37.64   15.45   0
   9  11   8  449.43   18.93   0
   9  12  10   14.45   17.43   0
  10  -9   9   13.44   11.82   0
  10  -8   8  -24.65   13.85   0
  10  -7   7   10.41   14.52   0
  10  -6   6  265.79   14.67   0
  10  -4   5  159.13   15.97   0
  10  -1   4   46.88   14.54   0
  10   3   4    0.64   14.80   0
  10   6   5  210.52   17.06   0
  10  11  10  -24.84   15.96   0
  11  -9  11   67.77   15.03   0
  11  -4   6   55.97   14.40   0
  11  -1   5  252.66   16.80   0
  11   0   5    8.86   15.01   0
  11   2   5  220.71   17.47   0
  11   5   6  257.70   18.60   0
  11   7   7  128.97   17.43   0
  11   8   8  -13.60   16.07   0
  11   9   9   52.88   17.26   0
  11  10  10   24.18   17.31   0
  12  -8  12  -10.05   15.63   0
  12  -6   9   16.16   14.88   0
  12  -2   7   12.28   17.81   0
  12   4   7    5.19   16.77   0
  12   6   8   20.93   17.53   0
  12   7   9   29.65   17.71   0
  12   8  10   -5.63   17.75   0
  13  -6  12   69.53   17.75   0
  13  -5  11   42.15   16.74   0
  13  -4  10  135.62   18.18   0
  13  -3   9  119.12   17.52   0
  13  -2   9  122.24   16.69   0
  13  -1   8    3.93   15.51   0
  13   0   8    2.59   16.42   0
  13   2   8   99.68   18.18   0
  13   4   9   -8.35   17.24   0
  13   5  10   17.33   17.13   0
  13   6  10  123.70   18.51   0
  14  -2  11    2.55   15.95   0
 -13   6   6   62.54   13.43   0
 -13  10   8   16.68   11.67   0
 -12  -4   5   22.78   14.11   0
 -12   8   6   -3.08   12.86   0
 -11  -8   6   15.26   12.89   0
 -11  -6   5  228.25   15.30   0
 -11   3   4   51.01   12.86   0
 -11   4   4  665.75   18.25   0
 -11   7   5   64.97   11.06   0
 -11   9   6   46.36   10.21   0
 -10   6   4  275.17   12.63   0
  -9 -11   7  100.55   11.88   0
  -9  -6   4   90.97   12.93   0
  -9  -3   3   -7.12   13.01   0
  -8  -9   5   -1.54   10.51   0
  -8  -5   3  127.51   12.80   0
  -7 -11   6  -13.24    8.70   0
  -7  -6   3    2.14   11.16   0
  -7  -3   2   22.44   12.58   0
  -6  -7   3  131.28   10.88   0
  -6   6   2  612.54   10.85   0
  -5 -12   6  168.45    9.11   0
  -5  -1   1 1300.38   14.01   0
  -5   3   1   24.09    8.20   0
  -1  -9   3   30.41    3.93   0
   1   1   0  357.43    5.74   0
   1  15   8   17.63    9.82   0
   2   8   2   66.18    8.71   0
   2  11   4   88.73    9.47   0
   2  14   7  216.27   11.89   0
   4 -12   7  131.53    6.54   0
   4   7   2   15.06   11.85   0
   4   9   3  162.65   10.98   0
   4  14   8   51.85   13.23   0
   5  -7   3   -0.06    7.54   0
   5  -5   2  375.89   11.16   0
   5  -2   1  211.90   11.23   0
   5   3   1    1.79   11.80   0
   5  11   5   20.00   11.12   0
   5  12   6   19.59   10.98   0
   6 -10   6    0.25    7.31   0
   6  -9   5  134.87    8.37   0
   6  -6   3   10.90    9.60   0
   6  -4   2  327.17   11.02   0
   6   5   2  387.60   14.42   0
   6  13   8   -8.05   12.51   0
   7 -11   8   75.72    9.05   0
   7  -8   5   81.45    9.95   0
   7  -5   3   32.21   10.06   0
   7  -2   2   60.95   12.32   0
   7   3   2  170.30   15.02   0
   7   6   3    1.33   12.46   0
   7  13   9   44.27   15.02   0
   7  14  11   82.92   17.61   0
   8 -10   8   83.58   10.69   0
   8  -7   5    7.59    9.57   0
   8  12   9   92.63   15.54   0
   8  14  13   50.15   16.96   0
   9 -11  11  -12.89   10.89   0
   9  -9   8   21.41   12.28   0
   9  -7   6   -4.91   10.97   0
   9   0   3    3.22    9.92   0
   9   1   3   22.31   10.37   0
   9   5   4  333.56   17.06   0
   9   7   5  226.46   16.70   0
   9  11   9  130.49   16.69   0
   9  13  12    7.97   16.32   0
  10 -10  11   98.83   13.19   0
  10   0   4  616.75   18.22   0
  10   5   5  242.52   17.36   0
  10   7   6  -20.80   15.00   0
  10   8   7   -0.19   16.62   0
  10   9   8    4.96   15.85   0
  10  10   9  191.06   18.03   0
  10  11  11   35.66   15.84   0
  11  -9  12   46.14   17.21   0
  11  -8  10   20.08   14.16   0
  11  -7   9  123.71   15.35   0
  11  -6   8    4.18   14.18   0
  11  -5   7   41.53   14.60   0
  11  -3   6   33.18   15.01   0
  11   4   6   58.39   16.34   0
  11   6   7   -2.80   16.37   0
  11   8   9  244.88   18.28   0
  11   9  10  -17.28   17.07   0
  11  10  11   46.35   17.79   0
  12  -8  13  283.49   19.22   0
  12  -7  11  -30.21   15.26   0
  12  -6  10  -21.08   15.35   0
  12  -5   9   28.08   15.63   0
  12  -4   8   -6.35   14.23   0
  12  -3   8   47.64   15.42   0
  12   0   7    9.13   16.19   0
  12   1   7   19.75   16.49   0
  12   2   7   -4.45   15.84   0
  12   3   7  273.81   18.71   0
  12   5   8   -1.37   16.78   0
  12   6   9   29.13   17.67   0
  12   7  10  119.24   19.31   0
  13  -5  12  -33.59   16.44   0
  13  -4  11   39.46   17.34   0
  13  -3  10   70.93   17.13   0
  13  -1   9   50.07   17.34   0
  13   0   9  -17.22   17.07   0
  13   1   9   49.30   17.87   0
  13   2   9  110.17   18.44   0
  13   4  10  102.24   18.51   0
 -14   7   7   -4.20   13.57   0
 -14   9   8   -8.15   12.56   0
 -13  -1   5  442.54   18.94   0
 -13   0   5  -19.15   14.76   0
 -13   1   5  441.71   18.56   0
 -13   2   5  262.32   16.85   0
 -13   3   5   33.88   13.88   0
 -12  -7   6  929.06   22.10   0
 -12   6   5    4.70   13.29   0
 -12  10   7    5.48   11.72   0
 -11 -10   7  126.12   13.50   0
 -11  -3   4   63.11   13.91   0
 -11  11   7   44.15   10.26   0
 -10 -13   9   48.86   14.06   0
 -10 -12   8   47.77   13.33   0
 -10  -5   4  158.87   10.81   0
 -10   0   3   40.20   13.49   0
 -10   1   3  215.26   14.34   0
 -10   2   3  385.38   15.05   0
  -9 -10   6    6.17   10.84   0
  -9  -4   3  178.32   13.94   0
  -9   5   3  153.09   11.54   0
  -9   8   4   -0.11   10.15   0
  -8 -13   8   70.25   10.61   0
  -8  -1   2  760.98   17.49   0
  -8   0   2  882.01   14.93   0
  -8   2   2  300.07   13.60   0
  -8   9   4  230.83    8.64   0
  -8  12   6   47.17    5.95   0
  -7 -10   5   49.65    9.68   0
  -7   5   2   58.40   10.30   0
  -6  -9   4  555.91   12.69   0
  -6  -5   2    2.79   11.12   0
  -6  13   6    6.36    3.50   0
  -5 -14   8   13.47    6.98   0
  -5 -11   5  143.68    9.37   0
  -5  -2   1  181.50   11.19   0
  -5   7   2   35.84    5.20   0
  -4 -10   4  426.16    9.73   0
  -3  -7   2   10.04    7.54   0
   0   6   1 1911.85    9.74   0
   0  15   8   40.65    9.12   0
   1  14   7    2.99    9.97   0
   2  12   5   11.46    9.55   0
   2  13   6    2.34    9.56   0
   3   5   1   11.42    8.81   0
   3  15   9   36.07   10.29   0
   4   4   1  537.70   12.89   0
   4  13   7   79.48   13.02   0
   4  15  10  132.27   14.63   0
   5  -1   1 1041.41   15.27   0
   5   2   1  214.35   13.05   0
   5   6   2  380.09   13.19   0
   5  14   9   -6.85   12.12   0
   5  15  11  145.01   15.51   0
   6   7   3  358.33   14.48   0
   6  10   5  113.94   13.07   0
   6  11   6  304.49   14.65   0
   6  12   7  148.52   13.86   0
   6  14  10   16.92   13.79   0
   7 -12  10   -7.63    7.89   0
   7 -10   7   53.39    7.80   0
   7  -9   6  332.22   11.45   0
   7  -1   2  395.78   14.76   0
   7   0   2    4.43   13.23   0
   7   2   2   49.07   14.58   0
   7   9   5  100.41   14.13   0
   7  10   6   66.67   13.63   0
   7  11   7    7.32   13.34   0
   7  12   8  325.94   16.83   0
   8  -9   7   14.45    9.13   0
   8  -5   4  176.01   12.68   0
   8  -2   3  781.17   17.33   0
   8   3   3   64.18   14.03   0
   8   4   3  139.85   14.36   0
   8   6   4  109.69   14.91   0
   8   8   5  590.42   18.33   0
   8   9   6  238.39   16.23   0
   8  10   7    3.05   14.27   0
   8  11   8   21.90   14.92   0
   8  13  11  134.64   17.07   0
   9 -10  10   43.78   12.53   0
   9  -5   5    0.62   12.21   0
   9  -3   4   10.99   13.22   0
   9   4   4   16.61   14.67   0
   9   6   5  214.16   16.63   0
   9   9   7  149.66   16.84   0
   9  10   8   -8.90   15.29   0
   9  12  11   61.80   16.90   0
  10 -10  12   80.19   15.57   0
  10  -9  10  -23.37   12.55   0
  10  -8   9   31.09   14.82   0
  10  -6   7  412.12   16.51   0
  10  -5   6  130.84   14.09   0
  10  -3   5   27.26   13.17   0
  10  -2   5   18.13   14.11   0
  10   3   5   42.06   14.73   0
  10   4   5  186.21   16.88   0
  10   6   6  273.90   18.34   0
  10   7   7    5.97   15.41   0
  10   9   9   26.49   18.37   0
  10  10  10  142.14   18.25   0
  10  11  12  115.72   16.98   0
  11  -9  13   11.48   17.58   0
  11  -8  11   91.25   15.92   0
  11  -5   8  258.17   18.54   0
  11  -4   7   12.46   14.80   0
  11  -2   6  195.83   15.67   0
  11  -1   6   12.56   14.88   0
  11   0   6   17.75   15.97   0
  11   3   6   40.68   16.92   0
  11   5   7   28.47   16.24   0
  11   9  11   55.17   17.89   0
  12  -8  14    2.74   17.00   0
  12  -7  12   27.72   16.27   0
  12  -6  11   16.92   15.94   0
  12  -5  10    8.11   15.86   0
  12  -4   9   49.84   16.36   0
  12  -1   8  155.67   16.77   0
  12   2   8   -1.95   15.82   0
  12   3   8   30.39   17.90   0
  12   4   8    5.33   12.32   0
  12   5   9   36.64   17.79   0
  12   6  10   13.98   18.18   0
  12   7  11    3.74   17.94   0
  13  -4  12  -17.16   16.87   0
  13  -3  11  212.58   19.46   0
  13  -2  10   33.67   15.80   0
  13  -2  11    4.23   16.41   0
  13  -1  10  -14.20   17.43   0
  13   0  10   64.16   18.61   0
  13   1  10    6.63   18.20   0
  13   2  10   43.63   18.84   0
  13   3  11  170.66   18.78   0
  13   4  11   24.22   18.24   0
 -14   5   6   33.22   14.25   0
 -13  -3   5   19.14   15.11   0
 -13   4   5  106.44   15.09   0
 -13   9   7   66.67   12.52   0
 -12  -5   5   53.91   14.66   0
 -12  -1   4  517.97   18.57   0
 -12   0   4   16.11   14.36   0
 -11  -7   5   77.10   14.66   0
 -11  -4   4  682.45   19.14   0
 -11   8   5  952.90   18.36   0
 -10 -11   7   30.75   12.23   0
 -10  -8   5    1.28   12.28   0
 -10  -6   4  274.61   15.13   0
 -10   3   3  301.00   14.30   0
 -10   9   5    5.61    8.65   0
  -9  -9   5  260.42   13.54   0
  -8 -11   6   27.29   10.39   0
  -8  -8   4   44.32   11.34   0
  -8  -6   3  193.46   12.92   0
  -8   3   2  157.37   12.31   0
  -8   7   3  118.77   10.22   0
  -7  -7   3   40.35   10.98   0
  -7  -4   2 1125.61   17.56   0
  -7   8   3 1507.08   13.99   0
  -6 -14   8  173.89    9.70   0
  -6 -13   7  198.64   10.27   0
  -6 -12   6  102.84   10.39   0
  -6  -1   1 1524.59   17.82   0
  -6   0   1    4.70   11.59   0
  -6   1   1 1459.72   16.88   0
  -5  -3   1   46.85   10.51   0
  -5   4   1   43.82    8.79   0
  -4  -4   1 1539.56   14.80   0
  -2  -5   1  812.90    9.32   0
   1  11   4  227.38    8.93   0
   1  13   6    8.67    9.40   0
   2  15   9   12.13   11.07   0
   3   9   3   52.49    8.97   0
   3  14   8  228.25   13.80   0
   4  12   6  246.68   12.21   0
   5 -12   8  -17.44    6.53   0
   5  -8   4    5.90    6.80   0
   5   0   1   -6.32    8.30   0
   5   9   4    6.25   11.41   0
   5  13   8   71.88   12.50   0
   6 -12   9    4.21    7.47   0
   6  -3   2  143.63   11.52   0
   6   4   2  328.51   14.55   0
   6   8   4    2.18   14.17   0
   6  13   9   61.07   13.86   0
   6  14  11   26.89   16.50   0
   7  -6   4  146.77   12.06   0
   7  -4   3   77.21   11.32   0
   7   7   4  774.19   18.43   0
   7  13  10   18.27   14.47   0
   7  14  12  111.58   16.55   0
   8 -11  10    0.19    9.76   0
   8  -1   3  180.07   14.60   0
   8   0   3    6.46   14.03   0
   8   2   3  777.65   18.92   0
   8   7   5    9.73   13.63   0
   8  12  10    2.49   15.30   0
   8  13  12    9.44   16.05   0
   9  -9   9   59.01   13.41   0
   9  -6   6  106.53   13.03   0
   9  -2   4  231.75   15.01   0
   9   2   4  241.94   16.37   0
   9   3   4   23.93   14.73   0
   9   7   6    2.75   15.07   0
   9  10   9  -24.05   15.30   0
   9  11  10  226.17   18.48   0
   9  12  12   21.08   16.76   0
  10 -10  13    2.80   15.77   0
  10  -9  11   47.48   15.38   0
  10  -4   6   -9.06   13.66   0
  10  -1   5  228.06   16.20   0
  10   0   5   37.60   15.05   0
  10   1   5  229.06   16.89   0
  10   5   6  139.82   16.73   0
  10  10  11   85.89   17.93   0
  11  -9  14   27.00   16.04   0
  11  -8  12   25.15   17.59   0
  11  -7  10  -12.50   14.57   0
  11  -6   9    9.92   14.56   0
  11  -3   7  -10.63   15.01   0
  11  -2   7  148.73   15.63   0
  11   3   7    7.33   15.96   0
  11   4   7    1.83   16.52   0
  11   6   8   24.70   15.97   0
  11   7   9   96.55   17.63   0
  11   8  10    5.29   16.08   0
  12  -7  13  -24.69   16.29   0
  12  -7  14   14.14   17.21   0
  12  -6  12   16.18   16.46   0
  12  -5  11   58.12   16.76   0
  12  -4  10   79.25   16.97   0
  12  -3   9  256.79   18.38   0
  12  -2   9  113.97   16.63   0
  12   0   8   33.75   15.90   0
  12   4   9   44.14   18.26   0
  12   5  10   -8.79   17.95   0
  12   6  11   14.08   18.21   0
  13  -3  12   26.74   17.91   0
  13  -2  12   14.92   17.59   0
  13  -1  11   55.97   18.38   0
  13   0  11  -18.12   17.82   0
  13   1  11   37.27   18.45   0
  13   2  11    2.92   18.35   0
 -14   6   6  491.32   18.04   0
 -14   8   7   -5.80   13.12   0
 -13   5   5   72.94   13.85   0
 -12  -6   5   14.63   14.72   0
 -12  -3   4  189.26   16.24   0
 -12  -2   4  523.98   18.32   0
 -12   3   4  203.52   15.10   0
 -12   4   4  216.23   16.47   0
 -12   7   5  277.53   14.08   0
 -11  -5   4  303.35   16.21   0
 -11  10   6  251.05   11.61   0
 -10 -10   6  352.67   15.31   0
 -10  -3   3  301.36   12.42   0
 -10   4   3  645.65   16.17   0
 -10  11   6   26.31    8.20   0
  -9 -13   8   22.98   11.27   0
  -9  -5   3  167.81   13.20   0
  -9   0   2  239.77   14.54   0
  -9   1   2  108.62   13.46   0
  -9   6   3   28.62    9.90   0
  -8 -10   5   86.54   10.90   0
  -8   4   2  258.60   12.18   0
  -8  11   5   46.11    6.37   0
  -7 -13   7  280.29   12.71   0
  -7  -9   4    8.73    9.86   0
  -7  10   4   52.55    5.95   0
  -6 -11   5   20.41    9.91   0
  -6  -2   1  341.07   12.87   0
  -6   3   1  899.50   13.13   0
  -5 -10   4  283.19    9.63   0
  -4  -7   2  226.13   10.17   0
  -3  -9   3   38.38    6.24   0
   0  14   7   22.02    8.96   0
   1  12   5  642.98   11.57   0
   3   7   2  303.44   10.32   0
   3  13   7  515.54   15.45   0
   3  15  10   -0.60   12.56   0
   4   3   1  495.23   13.18   0
   4   8   3  274.50   11.56   0
   4  14   9   25.37   11.24   0
   4  15  11   23.20   14.24   0
   5 -11   7   82.29    7.98   0
   5  -4   2   89.23   10.83   0
   5   5   2  373.32   13.68   0
   5   7   3   17.71   13.48   0
   5  10   5  553.63   15.45   0
   5  11   6   44.69   11.79   0
   5  12   7  306.67   14.12   0
   5  14  10   -7.31   12.52   0
   5  15  12   38.20   14.35   0
   6  -5   3  221.17   12.27   0
   6  -2   2  927.44   15.95   0
   6   3   2  148.91   14.65   0
   6   6   3   18.88   12.70   0
   6  11   7   15.10   14.93   0
   6  12   8   28.50   12.92   0
   7   4   3   89.02   14.52   0
   7  11   8   77.69   14.90   0
   7  12   9    3.09   14.30   0
   7  13  11   50.02   15.55   0
   7  14  13    6.25   15.28   0
   8 -10   9   10.46   10.56   0
   8  -7   6  305.08   14.28   0
   8  -6   5    9.15   11.09   0
   8   5   4  168.17   14.67   0
   8   8   6   44.58   14.74   0
   8   9   7   10.66   15.18   0
   8  10   8   84.54   15.79   0
   8  11   9   17.51   14.81   0
   8  12  11   42.75   16.21   0
   8  13  13   49.21   16.88   0
   9 -10  11   51.23   14.07   0
   9  -8   8   21.51   11.16   0
   9  -7   7  227.34   13.75   0
   9  -4   5  272.51   14.72   0
   9   1   4   76.71   10.96   0
   9   4   5  281.82   16.47   0
   9   6   6  105.37   15.40   0
   9   8   7  206.64   16.70   0
   9   9   8   10.73   14.85   0
   9  11  11   -1.25   16.51   0
  10  -8  10   26.93   14.11   0
  10  -7   9   36.75   15.86   0
  10  -6   8  473.26   17.68   0
  10  -5   7   56.86   13.90   0
  10  -3   6  -11.25   13.91   0
  10   3   6    9.16   15.65   0
  10   4   6    0.08   15.71   0
  10   6   7  375.65   18.99   0
  10   8   9   12.99   17.04   0
  10   9  10  -13.17   16.52   0
  10  10  12   47.44   17.79   0
  11  -8  13   19.62   16.20   0
  11  -7  11   75.66   16.25   0
  11  -6  10   27.86   15.35   0
  11  -5   9   27.53   15.21   0
  11  -4   8   90.88   15.97   0
  11  -3   8   27.23   14.83   0
  11  -1   7  174.32   16.55   0
  11   0   7   -8.63   15.97   0
  11   4   8  127.86   17.74   0
  11   5   8  236.41   15.14   0
  11   6   9   43.06   16.88   0
  11   7  10  -20.65   17.08   0
  11   8  11   93.21   17.56   0
  11   8  12   -8.76   16.58   0
  12  -6  13   23.49   17.38   0
  12  -6  14  -22.11   17.85   0
  12  -5  12  -28.18   16.25   0
  12  -4  11  -12.84   16.64   0
  12  -3  10   11.66   16.63   0
  12  -1   9   39.67   16.61   0
  12   0   9    4.01   16.32   0
  12   1   9   57.48   17.05   0
  12   2   9   57.81   17.19   0
  12   4  10   85.07   18.50   0
  12   5  11    8.71   18.39   0
  13  -1  12   45.42   17.35   0
  13   0  12   34.74   18.85   0
  13   1  12   20.88   18.13   0
 -14   3   5    6.60   15.75   0
 -13   8   6   26.79   12.29   0
 -13  10   7    0.32   13.05   0
 -11 -11   7   30.42   13.32   0
 -11  -8   5  942.85   21.27   0
 -11  -6   4  153.92   14.75   0
 -11  -1   3   83.47   14.22   0
 -11   0   3  -15.08    9.20   0
 -10  -9   5   15.61   12.50   0
 -10  -7   4  228.89   14.74   0
 -10  -4   3  662.83   17.46   0
 -10   5   3  100.21   11.93   0
  -9 -11   6  578.47   15.93   0
  -9  -8   4    4.19   11.84   0
  -9  -6   3   28.78   12.66   0
  -9   2   2   20.83   12.20   0
  -9   3   2   11.84   11.82   0
  -7 -14   8   91.91   10.40   0
  -7 -12   6  110.14    9.99   0
  -6 -10   4  146.90   11.16   0
  -6  -6   2  587.72   13.92   0
  -6  -3   1  910.66   15.91   0
  -6   7   2  711.89    9.98   0
  -6   9   3   45.52    5.20   0
  -6  12   5  181.74    4.84   0
  -5  -4   1   43.23   10.61   0
  -4  -9   3   -5.47    7.58   0
  -4   8   2   -0.11    3.83   0
  -2   0   0   13.24    6.28   0
  -2   1   0 2015.29    9.65   0
  -1  14   7  104.13    8.13   0
   0  12   5  124.02    8.43   0
   0  13   6  109.93    9.06   0
   1  15   9  143.70   11.83   0
   2   9   3   23.84    7.67   0
   2  14   8  258.52   13.13   0
   3  11   5   35.60    9.56   0
   3  12   6   10.35    9.29   0
   4   2   1  -12.08   11.61   0
   4  13   8   36.52   13.43   0
   5 -10   6  299.27    8.95   0
   5  -9   5   34.13    7.05   0
   5  -6   3  848.44   12.46   0
   5  13   9   25.45   14.64   0
   6 -11   8   77.94    8.66   0
   6  -8   5  300.75   10.87   0
   6   0   2  643.79   15.41   0
   6   2   2  930.46   17.62   0
   6  10   6   21.72   12.77   0
   6  13  10  -19.46   14.20   0
   6  14  12  -11.92   14.15   0
   7 -10   8  120.71   10.90   0
   7  -8   6   10.17   10.01   0
   7  -7   5   98.65    9.73   0
   7   3   3 1138.84   20.08   0
   7   6   4  135.48   14.40   0
   7   9   6  303.68   16.06   0
   7  12  10  231.56   16.79   0
   7  13  12    7.69   17.09   0
   7  14  14   24.46   16.50   0
   8 -11  11   -4.50    8.76   0
   8  -9   8  432.54   13.78   0
   8  -8   7   34.25   10.09   0
   8  -3   4   84.50   13.10   0
   8   4   4  482.51   17.44   0
   8   6   5   18.55   14.49   0
   8  11  10   15.85   15.03   0
   8  12  12  118.15   17.38   0
   9  -9  10   75.06   14.44   0
   9  -5   6  606.36   17.14   0
   9  -3   5  119.89   14.28   0
   9   3   5  112.57   15.58   0
   9   7   7  229.36   17.40   0
   9   8   8   24.31   15.87   0
   9   9   9   79.30   16.81   0
   9  10  10   30.12   15.23   0
   9  11  12  153.79   18.30   0
  10  -9  12   13.19   14.81   0
  10  -8  11   34.84   16.35   0
  10  -2   6   32.72   13.89   0
  10   0   6 1284.73   23.56   0
  10   1   6   21.38   15.49   0
  10   5   7   37.77   15.91   0
  10   6   8  494.91   20.64   0
  10   7   9   71.19   16.44   0
  10   8  10   -5.47   16.76   0
  10   9  11   25.69   17.33   0
  11  -8  14   -0.88   15.91   0
  11  -7  12   10.46   15.75   0
  11  -6  11   78.46   15.35   0
  11  -5  10  153.87   15.89   0
  11  -4   9   68.84   16.05   0
  11  -2   8  121.82   16.26   0
  11  -1   8   21.10   15.40   0
  11   2   8  129.79   17.71   0
  11   3   8   23.27   16.90   0
  11   5   9    4.48   16.69   0
  11   6  10  -18.12   17.10   0
  11   7  11  117.19   19.11   0
  12  -5  13    3.09   16.64   0
  12  -4  12  162.25   18.87   0
  12  -3  11   46.06   17.08   0
  12  -2  10   25.18   15.66   0
  12  -2  11  201.02   17.72   0
  12  -1  10   62.41   17.12   0
  12   0  10  -11.36   17.11   0
  12   1  10   76.97   18.07   0
  12   2  10   41.23   18.08   0
  12   4  11   -1.17   18.01   0
  12   5  12   -0.70   18.52   0
 -14   4   5   74.68   15.49   0
 -14   7   6   -6.97   13.27   0
 -14   9   7    5.63   12.57   0
 -13  -1   4   -1.89   14.82   0
 -13   0   4  108.79   15.56   0
 -13   2   4   98.51   15.78   0
 -13   3   4  101.93   14.56   0
 -12  -5   4   22.50   15.05   0
 -12   5   4   24.13   12.80   0
 -12   8   5   77.58   13.49   0
 -11 -10   6  235.74   15.34   0
 -11   4   3   94.07   12.39   0
 -11   7   4   53.94   10.96   0
 -11   9   5  155.64   12.62   0
 -10 -13   8  -11.88   11.73   0
 -10  -5   3  112.76   13.92   0
 -10   8   4   12.10    9.26   0
 -10  10   5  259.09   11.28   0
  -9 -10   5   60.59   11.49   0
  -9  -3   2   18.22   13.43   0
  -9   7   3  275.13   12.51   0
  -9   9   4   87.90    9.29   0
  -9  12   6   63.12    7.17   0
  -8 -14   8  125.99   12.19   0
  -8 -12   6   50.31   11.88   0
  -8  -9   4  238.73   12.66   0
  -8   8   3   91.88    8.99   0
  -7 -11   5    6.32    8.99   0
  -7  -8   3 1560.23   19.30   0
  -7  -1   1   36.69   13.23   0
  -7   2   1  510.33   13.68   0
  -6   4   1  210.68    9.17   0
  -5  -9   3  246.53   11.28   0
  -5  -7   2   49.29    9.02   0
  -5   5   1  245.44    8.77   0
  -4  -5   1   33.88    8.59   0
  -3   0   0   20.82    8.58   0
  -3   6   1  250.51    4.32   0
  -1   8   2   90.99    4.92   0
   2  -4   1  370.79    6.74   0
   2  10   4  376.37   11.39   0
   2  13   7  116.86   11.40   0
   2  15  10  111.08   12.68   0
   3  14   9  271.92   14.47   0
   4   1   1  366.39   13.10   0
   4   9   4   22.31   10.62   0
   4  10   5   56.83   13.44   0
   4  11   6  456.86   15.65   0
   4  12   7  132.62   11.88   0
   4  14  10   13.85   13.83   0
   4  15  12  108.83   16.26   0
   5  -3   2   64.56   12.02   0
   5   4   2   75.57   12.74   0
   5   8   4   11.56   11.76   0
   5  12   8   -3.37   14.22   0
   5  14  11   -6.62   13.38   0
   6 -12  10    3.25    7.56   0
   6 -10   7  142.48    9.24   0
   6  -9   6    8.43    8.38   0
   6   7   4   10.82   12.96   0
   6  12   9  180.85   15.44   0
   6  13  11   33.65   16.19   0
   6  14  13   18.21   15.24   0
   7  -1   3   85.12   13.97   0
   7   1   3   77.40   13.98   0
   7   5   4  -16.56   13.62   0
   7   7   5   82.50   14.43   0
   7  11   9   -6.91   14.29   0
   8 -11  12   -9.37   10.47   0
   8 -10  10   23.23   11.50   0
   8  -5   5   45.96   12.13   0
   8  -2   4  376.34   15.38   0
   8  -1   4    6.11   12.90   0
   8   2   4  400.81   17.08   0
   8   3   4   65.56   10.90   0
   8   7   6  292.52   17.12   0
   8  10   9   12.47   15.31   0
   8  11  11   21.72   14.87   0
   8  12  13  -25.09   16.20   0
   9 -10  12  129.79   13.91   0
   9  -8   9  315.92   14.85   0
   9  -7   8   23.74   12.46   0
   9  -6   7   36.36   12.65   0
   9  -4   6   34.16   13.34   0
   9  -1   5   89.20   14.68   0
   9   0   5   -7.47   14.12   0
   9   1   5   78.07   15.01   0
   9   5   6  601.92   19.75   0
   9   6   7   10.97   14.67   0
   9   9  10   68.40   15.86   0
   9  10  11   37.16   16.88   0
   9  11  13   20.95   16.77   0
  10  -9  13  118.67   16.27   0
  10  -9  14   26.87   17.99   0
  10  -6   9  424.24   17.77   0
  10  -5   8   -0.95   14.05   0
  10   3   7   11.01   16.65   0
  10   4   7  291.04   18.09   0
  10   5   8   42.26   16.81   0
  10   8  11   46.01   17.38   0
  10   9  12   17.98   17.52   0
  10   9  13   92.19   20.02   0
  11  -8  15   -3.95   15.67   0
  11  -7  13   52.18   16.91   0
  11  -7  14   80.31   18.87   0
  11  -6  12   95.77   16.90   0
  11  -5  11   10.78   17.46   0
  11  -4  10   47.40   15.46   0
  11  -3   9  -14.22   15.71   0
  11   0   8   -2.63   15.48   0
  11   3   9   23.27   17.13   0
  11   4   9   63.02   16.71   0
  11   5  10  198.20   19.25   0
  11   6  11   72.65   18.10   0
  11   7  12   19.37   18.10   0
  12  -5  14  -20.54   16.03   0
  12  -4  13   11.12   17.42   0
  12  -3  12   -0.07   17.35   0
  12  -3  13   12.30   19.41   0
  12  -2  12   45.12   18.02   0
  12  -1  11    1.35   17.19   0
  12   0  11    6.27   17.44   0
  12   1  11   18.03   17.69   0
  12   2  11  219.73   19.08   0
  12   2  12   75.63   17.88   0
  12   4  12  160.33   15.09   0
 -14   5   5   18.98   14.56   0
 -13   4   4  101.45   15.14   0
 -13   7   5  155.44   13.83   0
 -12  -1   3   22.99   14.81   0
 -12   0   3    0.98   14.01   0
 -12   2   3   45.46   13.60   0
 -12   6   4  113.97   12.72   0
 -12  10   6    6.63   11.61   0
 -11  -7   4   68.68   14.66   0
 -11  -4   3   74.61   14.82   0
 -11  11   6  140.01   11.63   0
 -10 -11   6   26.17   11.96   0
 -10  -8   4   20.93   12.72   0
 -10  -1   2   12.64   13.49   0
 -10   0   2  575.53   17.26   0
 -10   1   2    8.47   12.86   0
 -10   2   2   19.80   12.82   0
 -10   6   3  367.07   13.24   0
  -9  -9   4   81.51   13.51   0
  -9  -4   2  116.65   13.60   0
  -8 -11   5   47.99   12.26   0
  -8  -5   2   23.09    8.84   0
  -8  10   4  135.85    7.56   0
  -7 -10   4   54.97    9.90   0
  -7  -6   2   -7.09   10.83   0
  -7   3   1  856.37   14.58   0
  -6  -7   2  734.61   14.51   0
  -6  -4   1  217.49   13.05   0
  -5 -13   6   69.99    7.57   0
  -5  -5   1  254.18   11.23   0
  -4 -13   6   28.40    5.89   0
  -4 -12   5  266.01    8.12   0
  -3 -14   7   18.21    5.00   0
  -3   1   0   60.25    7.97   0
  -2 -13   6   -1.81    3.82   0
  -2 -12   5   14.08    4.19   0
  -2  11   4   22.63    4.53   0
  -2  14   7  255.53    7.72   0
  -1  13   6   85.51    7.49   0
   0  15   9  152.36   11.00   0
   1   9   3  391.62    9.63   0
   1  14   8   11.18   10.28   0
   2  12   6  459.35   13.26   0
   3   6   2  611.40   11.73   0
   3   8   3    5.45    8.91   0
   3  13   8   77.89   12.91   0
   3  15  11   17.70   11.60   0
   4   5   2 1480.06   16.72   0
   4   7   3  250.94   11.90   0
   5 -12   9   -1.59    7.52   0
   5   6   3  839.68   15.95   0
   5   9   5   36.88   12.15   0
   5  10   6  294.55   14.31   0
   5  11   7   72.13   12.50   0
   5  13  10   96.18   16.08   0
   5  14  12   -7.85   15.22   0
   6  -6   4   79.00    9.18   0
   6  -4   3  104.98   10.72   0
   6   4   3  109.61   14.33   0
   6   9   6    5.92   13.15   0
   6  10   7  139.13   14.16   0
   6  11   8   77.26   13.81   0
   6  14  14   31.45   15.47   0
   7 -11  10   64.02    9.05   0
   7  -6   5   -0.16   10.05   0
   7  -4   4  120.80   12.48   0
   7   0   3    4.11    9.93   0
   7   8   6    0.15   13.83   0
   7   9   7    8.33   14.08   0
   7  10   8  116.38   15.24   0
   7  12  11   -4.23   14.68   0
   7  13  14   31.61   16.55   0
   8  -8   8   39.15   12.55   0
   8  -7   7  -12.05   12.87   0
   8  -4   5  128.39   13.41   0
   8   0   4  -15.62   13.16   0
   8   1   4   -0.37   10.18   0
   8   4   5  107.96   14.53   0
   8  10  10   19.88   15.66   0
   8  11  12   23.52   17.93   0
   8  12  14  111.63   18.15   0
   9 -10  13   61.86   13.78   0
   9  -9  11    7.97   12.85   0
   9  -5   7   65.65   13.64   0
   9   3   6   12.66   14.35   0
   9   4   6   48.32   14.83   0
   9   9  11   -6.90   18.03   0
   9  10  12  117.82   17.99   0
  10  -9  15   86.50   17.02   0
  10  -8  12   16.30   14.77   0
  10  -7  11  144.78   16.07   0
  10  -6  10  252.97   18.69   0
  10  -5   9   -9.41   14.68   0
  10  -2   7   22.24   14.09   0
  10  -1   7    9.44   14.89   0
  10   0   7   52.08   15.50   0
  10   2   7    7.39   15.70   0
  10   4   8    1.02   16.44   0
  10   6   9  432.18   19.80   0
  10   7  10  -10.23   15.75   0
  10   8  12    6.35   17.64   0
  11  -7  15   22.41   17.51   0
  11  -6  13   69.01   17.47   0
  11  -5  12   39.46   17.85   0
  11  -4  11   58.85   15.60   0
  11  -3  10  -25.14   15.84   0
  11  -1   9   66.70   16.72   0
  11   0   9   -6.58   16.14   0
  11   1   9   65.69   16.93   0
  11   2   9   49.81   16.34   0
  11   3  10   16.30   17.01   0
  11   4  10   89.26   17.00   0
  11   5  11   -2.46   18.01   0
  11   6  12   64.71   18.80   0
  11   6  13   67.78   17.94   0
  12  -3  14  -10.16   15.39   0
  12  -2  13  197.49   20.01   0
  12  -1  12   28.77   16.70   0
  12  -1  13   38.83   18.66   0
  12   0  12    4.33   17.88   0
  12   0  13    4.23   16.93   0
  12   1  12   -0.18   16.86   0
  12   1  13   17.72   18.98   0
 -14   8   6   -0.87   13.16   0
 -12  -2   3   24.94   14.36   0
 -12   3   3  635.36   18.49   0
 -11 -11   6  130.88   15.65   0
 -11  -5   3    4.76   13.73   0
 -11   5   3    5.06   11.81   0
 -11   8   4   -7.50   11.88   0
 -10 -10   5  247.58   14.43   0
  -9 -13   7   14.82   11.12   0
  -9 -12   6   63.23   11.48   0
  -8  -8   3   91.26   11.95   0
  -8  -6   2  141.90   12.92   0
  -8  -1   1   83.62   14.01   0
  -8   0   1    7.47   12.33   0
  -8   1   1  124.59   13.29   0
  -7   4   1   13.31   11.32   0
  -7   9   3   17.99    6.31   0
  -7  13   6    3.41    4.28   0
  -6 -13   6    5.33    8.83   0
  -6   5   1  214.34   10.15   0
  -5 -14   7    7.34    6.69   0
  -5 -12   5  114.23    8.52   0
  -5   8   2    2.90    4.43   0
  -4  -8   2    6.42    8.96   0
  -4   0   0  794.86   12.52   0
  -4   1   0  245.91    9.98   0
  -4   6   1  879.33    8.00   0
  -3 -11   4  239.17    6.71   0
  -3  -2   0  780.30   11.39   0
  -2  -6   1  128.66    6.87   0
  -2  -2   0  112.79    7.36   0
   1 -12   6   40.08    3.14   0
   2  14   9   90.38   12.12   0
   3   9   4  775.52   15.39   0
   3  12   7  -10.08   11.44   0
   4 -12   8  123.66    7.30   0
   4  -8   4   -2.07    6.15   0
   4  13   9  112.34   12.78   0
   4  14  11   -4.89   14.55   0
   5  -7   4   -1.63    7.99   0
   5  -5   3    4.95   10.12   0
   5  -2   2  616.46   13.36   0
   5  12   9  139.03   15.74   0
   6 -11   9   10.92    8.99   0
   6   3   3    5.54   13.31   0
   6   6   4   73.79   13.39   0
   6  12  10    7.51   14.11   0
   6  13  12  -29.77   14.66   0
   6  14  15   10.92   16.15   0
   7 -10   9   72.09    9.39   0
   7  -7   6  337.68   13.57   0
   7   4   4  114.90   14.77   0
   7   6   5   -6.69   13.93   0
   7  11  10   46.69   15.31   0
   7  12  12  137.57   17.42   0
   8 -11  13  -18.56    9.94   0
   8 -10  11   78.60   11.36   0
   8  -5   6   47.72   14.05   0
   8  -3   5  292.43   14.79   0
   8   3   5  266.73   16.43   0
   8   7   7    9.14   15.03   0
   8   9   9   29.13   15.83   0
   8  10  11   28.29   15.14   0
   8  11  13   -5.34   15.13   0
   9 -10  14   94.26   15.16   0
   9  -9  12   79.93   14.46   0
   9  -7   9   97.71   13.77   0
   9  -6   8    1.15   12.95   0
   9  -4   7   15.01   12.72   0
   9  -2   6  416.97   16.99   0
   9  -1   6  190.09   15.64   0
   9   0   6  501.40   17.54   0
   9   1   6  179.51   16.00   0
   9   5   7   66.62   15.17   0
   9   6   8   13.96   16.39   0
   9   7   9   95.14   17.00   0
   9   8  10   -2.85   16.87   0
   9   9  12  113.57   16.47   0
   9  10  13   50.98   16.65   0
  10  -8  13   29.59   15.85   0
  10  -8  14   16.49   17.38   0
  10  -7  12   25.13   15.30   0
  10  -4   9  277.22   16.91   0
  10  -3   8   17.45   14.75   0
  10  -2   8    1.94   14.78   0
  10   2   8   18.68   15.98   0
  10   5   9    4.31   16.02   0
  10   6  10  236.60   18.84   0
  10   7  11  129.94   17.30   0
  10   7  12   26.74   16.25   0
  10   8  13   33.10   18.35   0
  11  -6  14  102.59   18.26   0
  11  -6  15   74.12   18.83   0
  11  -5  13  -19.85   16.62   0
  11  -4  12    7.68   16.43   0
  11  -3  11  127.78   17.48   0
  11  -2  10   90.57   16.31   0
  11  -1  10  104.10   17.20   0
  11   0  10  132.61   18.30   0
  11   1  10  161.24   18.72   0
  11   2  10   93.12   17.64   0
  11   3  11   96.95   18.37   0
  11   4  11   47.41   16.34   0
  11   4  12    4.61   16.22   0
  11   5  12   62.19   17.60   0
  11   5  13   -3.09   18.20   0
 -13   0   3    0.27   14.56   0
 -13   8   5  621.96   18.95   0
 -12  -7   4  546.34   19.75   0
 -12  -4   3  146.95   16.63   0
 -12   7   4  561.87   15.96   0
 -12   9   5  170.57   12.01   0
 -11 -10   5  329.80   18.35   0
 -11  -6   3  177.52   15.23   0
 -11  -1   2  218.16   15.39   0
 -11   0   2  353.62   16.26   0
 -11   1   2  215.91   14.96   0
 -11   6   3  183.38   14.46   0
 -10 -13   7  200.00   15.58   0
 -10  -9   4  151.01   13.92   0
 -10  -4   2  108.93   14.09   0
 -10   4   2   99.39   12.62   0
 -10   7   3   30.24    9.98   0
 -10   9   4  153.91   11.42   0
  -9 -11   5   84.39   11.85   0
  -9  -8   3   13.92   11.18   0
  -9   8   3    7.26   10.15   0
  -8 -10   4  137.04   11.54   0
  -8   3   1  484.04   14.28   0
  -7 -14   7  312.58   12.14   0
  -7 -13   6    3.26   10.45   0
  -7  -9   3   12.45   10.03   0
  -7  -7   2  119.06   11.84   0
  -7  -4   1   11.85   12.41   0
  -7  12   5   13.68    4.96   0
  -6 -12   5  195.89    9.69   0
  -6  11   4   26.19    4.34   0
  -5 -11   4 1086.81   14.54   0
  -5  -8   2    3.92   10.09   0
  -5   0   0  890.15   13.93   0
  -5   1   0  492.14   12.57   0
  -4  -6   1  909.71   12.56   0
  -4  -2   0  574.48   12.18   0
  -4   2   0  553.14   10.29   0
  -3  -6   1  265.00    8.30   0
   0  14   8   15.65    9.93   0
   1  10   4  618.87   11.32   0
   1  15  10   15.45    9.37   0
   2  15  11    6.91   12.65   0
   3  10   5   12.54    9.88   0
   3  11   6   65.25   12.04   0
   3  14  10  283.22   13.83   0
   4   4   2   31.73   11.81   0
   4   8   4    9.82   10.90   0
   5 -11   8  348.44   10.35   0
   5   0   2 1707.59   18.52   0
   5   1   2  112.54   12.95   0
   5   7   4    0.96   12.24   0
   5  11   8  337.35   16.48   0
   5  13  11   13.79   13.79   0
   5  14  13   -0.56   14.45   0
   6 -12  11   -0.72    8.80   0
   6 -10   8   37.60    9.63   0
   6  -2   3   61.19   11.58   0
   6   2   3   73.34   13.93   0
   6   5   4  899.79   17.79   0
   6   7   5  407.48   16.03   0
   6  10   8   35.88   15.19   0
   6  11   9   10.03   13.72   0
   6  12  11  124.94   15.67   0
   6  13  13    9.61   15.37   0
   7 -11  11   16.33    8.68   0
   7  -9   8   11.25    9.24   0
   7  -5   5   33.74   11.48   0
   7   3   4  234.74   15.78   0
   7   5   5   42.67   14.19   0
   7   7   6  327.83   16.59   0
   7   8   7  375.96   17.30   0
   7  11  11   31.10   15.39   0
   7  12  13   -2.41   16.18   0
   8 -10  12   31.79   13.96   0
   8  -9  10  438.04   15.41   0
   8  -6   7   20.97   12.16   0
   8  -2   5  633.02   17.22   0
   8  -1   5  212.59   15.08   0
   8   0   5   -8.20   13.19   0
   8   2   5  624.26   18.47   0
   8   5   6   48.90   14.33   0
   8   6   7    8.19   15.11   0
   8  10  12   10.09   17.52   0
   8  11  14   42.66   17.12   0
   9  -9  13   -1.14   14.17   0
   9  -8  11  236.64   16.20   0
   9  -5   8  578.85   18.04   0
   9   3   7   11.49   15.38   0
   9   7  10   28.31   16.05   0
   9   8  11  236.24   18.65   0
   9   9  13  -11.49   17.18   0
  10  -8  15    1.76   16.44   0
  10  -8  16  -16.71   18.01   0
  10  -7  13   86.19   16.71   0
  10  -6  11  118.43   16.55   0
  10  -5  10   50.74   15.60   0
  10  -3   9   -5.47   14.68   0
  10   0   8 1222.28   24.16   0
  10   1   8  -16.25   14.50   0
  10   3   9   -3.31   16.46   0
  10   4   9  254.33   15.05   0
  10   5  10   92.97   17.44   0
  10   6  11   92.54   17.69   0
  10   7  13  107.68   19.12   0
  11  -5  14    6.60   16.91   0
  11  -5  15   75.61   18.98   0
  11  -4  13   75.36   17.22   0
  11  -3  12   -3.17   16.59   0
  11  -2  11   25.93   15.86   0
  11  -2  12   80.77   16.57   0
  11  -1  11    1.10   16.58   0
  11   0  11   -8.13   17.17   0
  11   1  11   53.67   17.15   0
  11   2  11    8.97   16.18   0
  11   2  12   90.70   17.58   0
  11   4  13   98.97   18.94   0
 -14   4   4   12.53   15.11   0
 -14   7   5   62.50   14.25   0
 -14   9   6    3.49   12.88   0
 -13  -2   3  319.55   18.36   0
 -13  -1   3  322.02   14.76   0
 -13   1   3  343.02   17.64   0
 -13   2   3  310.00   17.60   0
 -13   6   4  107.52   14.01   0
 -13  10   6   -0.96   12.91   0
 -12  -5   3   34.53   15.10   0
 -12   5   3   26.94   12.77   0
 -11  -2   2  259.47   15.37   0
 -11   2   2  256.60   14.67   0
 -11   3   2   38.77   13.06   0
 -10 -12   6   44.12   12.00   0
 -10 -11   5   37.40   14.14   0
 -10  -5   2  584.60   17.61   0
 -10   5   2  590.81   16.82   0
  -9 -10   4   61.80   12.28   0
  -9  -6   2  494.61   16.26   0
  -9  -2   1   59.70   13.98   0
  -9  -1   1  441.97   16.32   0
  -9   0   1  -12.14   13.00   0
  -9   2   1   68.02   12.63   0
  -9   6   2  491.80   13.13   0
  -8 -14   7   76.79   11.55   0
  -8 -13   6  103.51   12.31   0
  -8  -9   3  152.44   13.82   0
  -8  -7   2  334.30   14.26   0
  -7 -12   5    3.48    8.99   0
  -7  -5   1   87.39   12.56   0
  -7   5   1   85.37   10.88   0
  -6 -11   4   16.77    8.23   0
  -6  -8   2    2.84    9.77   0
  -5  -6   1  621.21   12.74   0
  -5  -2   0  101.68   11.91   0
  -5   2   0   99.49    9.71   0
  -5   6   1  607.82    9.18   0
  -4 -10   3  436.52    9.83   0
  -3 -10   3  302.67    7.40   0
  -3  -3   0  346.88    9.88   0
  -3   3   0  343.94    7.78   0
   1  11   5   43.59    8.92   0
   1  12   6   43.33    7.65   0
   2   8   3  857.84   12.04   0
   2  13   8    1.17   11.38   0
   3   7   3   21.95   11.27   0
   3  13   9  168.47   14.30   0
   4 -11   7   59.74    6.56   0
   4  -9   5   32.06    6.17   0
   4  -6   3  139.55    8.26   0
   4   6   3  124.62   10.86   0
   4   9   5   42.53   11.34   0
   4  10   6  105.46   12.06   0
   4  13  10   42.00   12.73   0
   4  14  12    5.77   13.56   0
   5 -10   7  359.52   10.40   0
   5  -9   6    1.83    7.43   0
   5   8   5   29.57   12.35   0
   5   9   6    8.27   12.48   0
   5  10   7  381.73   15.39   0
   5  12  10   -4.76   15.00   0
   5  13  12   79.67   16.35   0
   5  14  14   -5.09   14.95   0
   5  14  15    0.34   16.09   0
   6  -9   7   49.99    8.21   0
   6  -8   6   -0.70    8.04   0
   6   0   3   12.86   13.18   0
   6   8   6    3.75   13.29   0
   6   9   7   42.14   13.78   0
   6  11  10    6.67   16.07   0
   6  12  12    8.99   16.59   0
   7 -11  12   28.07   10.93   0
   7 -10  10   86.82   11.75   0
   7   0   4   -7.59   13.88   0
   7   1   4  495.51   17.08   0
   7   6   6  174.84   15.45   0
   7  10  10   84.21   15.83   0
   7  11  12   73.59   15.97   0
   7  12  14   67.94   17.05   0
   7  12  15   14.18   17.46   0
   8  -7   8  366.95   14.78   0
   8  -4   6  337.75   15.07   0
   8   4   6  341.11   17.01   0
   8   8   9    2.40   14.52   0
   8   9  11   40.22   16.42   0
   8  10  13   91.26   17.69   0
   9  -9  14   66.43   15.93   0
   9  -8  12   28.00   14.70   0
   9  -6   9    7.74   13.34   0
   9  -4   8  124.82   15.05   0
   9  -2   7  142.64   15.22   0
   9   0   7    4.13   14.03   0
   9   1   7  428.55   18.17   0
   9   4   8  129.12   16.71   0
   9   6   9   -1.51   12.00   0
   9   8  12    7.02   16.86   0
   9   9  14   98.96   18.17   0
  10  -7  14   24.75   16.78   0
  10  -7  15   79.38   19.00   0
  10  -6  12   52.60   15.91   0
  10  -6  13   18.74   17.60   0
  10  -5  11    9.58   15.47   0
  10  -4  10   28.15   15.68   0
  10  -3  10    1.04   15.08   0
  10  -2   9   18.29   15.31   0
  10  -1   9   42.17   15.68   0
  10   0   9   49.20   16.09   0
  10   1   9   52.99   16.13   0
  10   3  10   24.34   16.98   0
  10   4  10  -16.92   15.58   0
  10   6  12   71.23   16.87   0
  10   6  13    6.47   17.74   0
  10   7  14   53.20   18.81   0
  11  -4  14   -0.54   16.25   0
  11  -4  15   57.43   18.63   0
  11  -3  13  132.97   18.08   0
  11  -3  14   27.50   17.80   0
  11  -2  13   -4.18   16.94   0
  11  -1  12   78.60   17.94   0
  11  -1  13  -32.46   16.41   0
  11   0  12  314.93   20.43   0
  11   0  13   -0.39   16.90   0
  11   1  12   98.70   18.48   0
  11   1  13    2.39   18.33   0
  11   2  13    4.70   18.42   0
 -14   5   4  390.91   18.38   0
 -13   4   3  284.38   16.02   0
 -13   7   4  131.14   15.56   0
 -12   0   2   80.56   15.31   0
 -12   1   2  101.48   15.50   0
 -12   8   4  -11.62   12.73   0
 -11  -9   4  102.78   14.76   0
 -11  -4   2  586.95   18.63   0
 -11   4   2  583.01   16.74   0
 -11   7   3  204.15   14.14   0
 -10  11   5   22.44    7.84   0
  -9  -3   1   31.83   13.50   0
  -9   3   1   36.85   12.00   0
  -8   9   3  136.52    7.90   0
  -7 -11   4   27.33    9.61   0
  -6 -10   3  185.14   11.89   0
  -6  -2   0  289.86   13.57   0
  -6   0   0 2107.36   19.87   0
  -5 -10   3   86.69    8.30   0
  -4   3   0   23.27    7.22   0
  -3  12   5   81.18    4.94   0
  -2  -3   0  837.09    9.31   0
  -1 -11   4  334.19    4.35   0
   0  13   7    6.46    8.95   0
   0  15  10   13.93   11.01   0
   1  14   9   19.26   10.79   0
   1  15  11  224.16   13.79   0
   2   9   4  167.51   11.00   0
   2  12   7   -7.08   11.04   0
   2  14  10  153.55   13.40   0
   2  15  12   37.92   12.21   0
   3  14  11  256.73   14.29   0
   4  12   9  156.51   15.41   0
   4  14  13   16.89   14.39   0
   5 -12  10   -8.13    7.55   0
   5  -6   4  588.34   12.41   0
   5  -4   3  837.84   13.01   0
   5   4   3  849.20   16.64   0
   5  11   9  107.13   16.01   0
   5  13  13   14.41   17.16   0
   5  14  16   14.69   16.19   0
   6 -12  12   -3.10    9.51   0
   6 -11  10   -9.67    9.04   0
   6  -6   5   97.86   11.88   0
   6  -4   4  423.59   12.86   0
   6   4   4  451.75   16.40   0
   6   6   5   82.34   13.75   0
   6  10   9  202.83   15.81   0
   6  12  13   43.52   17.32   0
   6  13  15    3.04   16.24   0
   7  -9   9   -4.55   11.53   0
   7  -8   8    6.43   11.59   0
   7  -7   7   13.78   12.16   0
   7  -4   5   26.62   12.12   0
   7   7   7   -9.59   14.23   0
   7   8   8  -20.49   14.41   0
   7   9   9  -11.15   14.20   0
   7  10  11  116.20   16.57   0
   7  11  13   20.01   16.43   0
   8 -10  13   95.13   13.82   0
   8 -10  14   61.48   15.77   0
   8  -9  11   71.06   12.68   0
   8  -8  10   -8.33   14.13   0
   8  -6   8  100.45   15.35   0
   8  -5   7   52.16   13.08   0
   8  -3   6  198.79   14.69   0
   8  -2   6   68.50   13.37   0
   8   2   6   59.00   15.00   0
   8   3   6  203.06   15.24   0
   8   6   8  101.83   15.92   0
   8   8  10   34.00   16.19   0
   8   9  12  217.63   18.75   0
   8  10  14   30.74   16.70   0
   8  10  15   20.78   18.66   0
   9  -9  15   30.30   16.08   0
   9  -9  16    8.29   16.11   0
   9  -9  17   37.56   18.58   0
   9  -8  13   78.37   15.52   0
   9  -7  11   26.43   14.61   0
   9  -6  10   -5.72   14.00   0
   9  -5   9   80.80   14.58   0
   9  -3   8   15.50   14.37   0
   9   7  11   22.81   12.37   0
   9   7  12  183.22   17.67   0
   9   8  13   44.55   17.90   0
   9   8  14  -15.80   16.35   0
  10  -7  16   21.43   17.79   0
  10  -6  14   13.77   16.73   0
  10  -5  12  251.69   18.08   0
  10  -3  11    3.92   15.07   0
  10  -2  10   28.66   16.22   0
  10  -1  10    9.70   16.02   0
  10   0  10  559.05   21.02   0
  10   1  10   11.27   16.52   0
  10   2  10   17.29   16.79   0
  10   3  11   31.53   17.23   0
  10   4  11   86.24   16.88   0
  10   5  12  226.10   18.59   0
  10   5  13   26.54   18.64   0
  10   6  14   29.96   18.53   0
  11  -3  15   -2.19   16.97   0
  11  -2  14   -1.03   16.66   0
  11  -2  15   -9.40   18.82   0
  11  -1  14   73.41   19.07   0
  11   0  14  272.14   21.21   0
  11   1  14   23.76   18.75   0
  11   2  14   -8.85   17.15   0
 -14   6   4  253.11   16.30   0
 -14   8   5    5.82   12.98   0
 -13   9   5   11.26   11.75   0
 -12  -3   2  103.16   15.83   0
 -12  -2   2  807.46   20.73   0
 -12   2   2  834.61   20.52   0
 -12   3   2   99.27   13.77   0
 -12   6   3   54.63   12.22   0
 -12  10   5   26.46   12.20   0
 -11 -11   5   40.48   13.73   0
 -11  -5   2  155.83   15.71   0
 -10 -10   4  311.54   15.16   0
 -10  -6   2  169.58   14.71   0
 -10  -2   1  483.11   17.06   0
 -10  -1   1  756.64   18.67   0
 -10   0   1   42.41   13.01   0
 -10   2   1  464.91   16.03   0
 -10   6   2  185.24   13.60   0
 -10   8   3  229.51   10.97   0
  -9 -14   7   18.68   10.76   0
  -9 -13   6   32.72   11.38   0
  -9 -12   5   -2.61   10.86   0
  -9  -9   3  135.39   13.02   0
  -9  -7   2  200.87   13.98   0
  -9  -4   1  590.99   17.07   0
  -8 -11   4    3.34   10.29   0
  -8  -5   1   70.36   12.80   0
  -8   5   1   55.26   12.47   0
  -8  12   5  212.23    6.69   0
  -7 -10   3   21.80   11.35   0
  -7  -6   1   39.45   11.60   0
  -7  -1   0  345.35   14.89   0
  -7   0   0   69.55   13.09   0
  -7   1   0  352.70   14.07   0
  -6   2   0  292.51   11.86   0
  -6   6   1  580.70    9.99   0
  -5   3   0   15.94    8.35   0
  -1  14   8    3.77    7.98   0
   0   5   1    9.69    5.22   0
   0  10   4  183.53    8.61   0
   0  12   6   15.25    8.58   0
   2  -6   2  101.28    4.84   0
   2  -3   1  522.53    7.95   0
   2  10   5  134.61   11.08   0
   3   8   4   -8.47    9.40   0
   3  12   8   68.63   11.11   0
   3  13  10   16.55   13.64   0
   3  14  12  272.88   17.25   0
   4   2   2  489.64   14.48   0
   4   5   3  200.70   11.86   0
   4  11   8  269.40   15.65   0
   4  13  11  258.30   15.47   0
   4  14  14   96.87   15.60   0
   5   3   3    2.13   12.23   0
   5   7   5   72.67   13.09   0
   5  10   8   44.50   13.13   0
   5  12  11   -0.80   13.21   0
   5  13  14   50.54   16.61   0
   6 -10   9  192.44   11.75   0
   6   3   4   82.23   14.61   0
   6   7   6   43.76   13.89   0
   6   8   7  130.05   14.89   0
   6   9   8   70.19   14.46   0
   6  11  11   -8.67   14.55   0
   6  12  14   -4.73   15.84   0
   7 -11  13   -8.23    9.66   0
   7 -10  11  111.43   11.33   0
   7  -3   5  948.55   17.73   0
   7   2   5  124.65   14.33   0
   7   3   5  909.83   19.00   0
   7   5   6    9.92   14.22   0
   7   6   7   24.67   13.78   0
   7  10  12   23.11   15.71   0
   7  11  14   46.33   16.89   0
   7  11  15    8.19   15.43   0
   8 -10  15   49.84   16.42   0
   8  -9  12  244.35   15.23   0
   8  -7   9   72.84   12.99   0
   8  -4   7  221.84   14.73   0
   8  -1   6   33.35   14.01   0
   8   0   6   33.31   14.17   0
   8   4   7  209.57   16.62   0
   8   5   8   -8.98   15.02   0
   8   8  11   82.87   17.46   0
   8   9  13   34.81   16.86   0
   9  -8  14   -0.55   15.59   0
   9  -8  15  -21.95   17.13   0
   9  -7  12  183.74   16.58   0
   9  -6  11    9.31   14.81   0
   9  -5  10  478.43   18.54   0
   9  -4   9    7.35   14.50   0
   9  -2   8  138.80   15.65   0
   9  -1   8  194.23   16.48   0
   9   0   8  148.75   16.17   0
   9   1   8  207.18   16.95   0
   9   4   9   22.07   15.04   0
   9   5  10  493.77   20.67   0
   9   6  11    2.27   16.33   0
   9   7  13   23.69   17.30   0
  10  -6  15   -3.28   16.86   0
  10  -6  16   -0.29   18.07   0
  10  -5  13   28.98   15.58   0
  10  -5  14  341.08   20.54   0
  10  -4  12    9.09   15.99   0
  10  -4  13    5.59   15.15   0
  10  -3  12   66.58   16.89   0
  10  -2  11    7.63   16.22   0
  10  -1  11  167.79   17.65   0
  10   0  11    4.85   16.50   0
  10   1  11  116.67   17.81   0
  10   2  11   29.67   17.10   0
  10   5  14  286.58   21.29   0
 -13  -1   2   84.45   16.21   0
 -13   0   2  131.98   16.34   0
 -13   1   2   71.86   15.21   0
 -13   5   3   34.05   13.14   0
 -12  -4   2  616.14   19.96   0
 -12   4   2  623.28   17.42   0
 -11 -10   4   74.83   14.15   0
 -11  -8   3  476.92   18.15   0
 -11  -6   2    4.59   13.83   0
 -11   5   2  143.43   12.91   0
 -10 -13   6   40.27   12.37   0
 -10 -12   5  453.63   17.56   0
 -10  -9   3   13.69   12.70   0
 -10  -7   2  163.44   14.65   0
 -10   3   1   86.32   12.91   0
 -10  10   4  295.31   11.38   0
  -9 -11   4  534.00   15.50   0
  -9   7   2  186.71   10.52   0
  -9   9   3  158.45   10.21   0
  -8 -10   3  114.10   13.06   0
  -8  -8   2   -1.01   11.26   0
  -7   2   0  501.77   14.22   0
  -7   6   1   32.61    9.79   0
  -7   8   2    1.43    6.44   0
  -6   3   0  240.56   10.33   0
  -5 -13   5   -1.94    7.81   0
  -5  -9   2   24.86    8.34   0
  -5  -4   0  200.20   11.37   0
  -4  -7   1  137.64    8.56   0
  -4  -4   0   18.20    9.32   0
  -3  -9   2   -0.23    6.06   0
  -3  -7   1  159.94    7.36   0
  -3  -4   0 1234.86   12.52   0
  -1  -3   0   55.40    5.32   0
   0  11   5  300.36    9.15   0
   0  14   9   49.85   10.21   0
   1  13   8   23.60   10.28   0
   2  13   9  371.42   14.95   0
   2  14  11    6.82   13.09   0
   3   4   2 1256.91   14.77   0
   3  10   6   54.13   10.81   0
   4  -7   4  107.17    7.98   0
   4  -2   2  459.94   11.87   0
   4   1   2  448.20   13.76   0
   4   8   5  359.31   13.72   0
   4   9   6  108.05   12.35   0
   4  10   7    3.48   11.79   0
   4  12  10   28.29   12.95   0
   4  13  12   14.05   13.82   0
   4  14  15   21.27   15.27   0
   5 -11   9  117.30    9.61   0
   5  -7   5   85.87    9.26   0
   5   2   3  423.15   15.12   0
   5   5   4   -7.54   12.90   0
   5   8   6   15.12   12.62   0
   5   9   7  129.36   13.84   0
   5  11  10  473.67   17.62   0
   5  12  12   20.87   14.49   0
   6 -11  11    7.09    9.69   0
   6  -9   8   55.70    8.80   0
   6  -8   7  122.12   11.08   0
   6  -7   6   48.04    9.31   0
   6  -3   4   79.49   11.63   0
   6   2   4  973.88   18.95   0
   6   5   5   28.30   13.70   0
   6  10  10  226.98   16.69   0
   6  11  12   18.45   15.32   0
   6  12  15   47.87   16.84   0
   6  12  16    5.63   18.04   0
   7 -11  14  -10.55   10.21   0
   7 -10  12   17.89   12.62   0
   7  -9  10    3.12   10.67   0
   7  -6   7    7.76   13.63   0
   7  -2   5  116.27   13.61   0
   7   0   5    7.18   13.83   0
   7   4   6  456.22   17.23   0
   7   8   9  574.05   18.85   0
   7  10  13  132.64   17.36   0
   8 -10  16   38.37   15.70   0
   8  -9  13   59.71   14.47   0
   8  -7  10  244.30   15.24   0
   8  -6   9   39.78   13.14   0
   8  -5   8   -9.78   13.04   0
   8  -3   7  902.07   19.47   0
   8   4   8   60.57   15.05   0
   8   8  12   -2.47   16.27   0
   8   9  14   33.32   17.42   0
   8   9  15   21.77   17.33   0
   9  -8  16   23.23   16.61   0
   9  -8  17   22.72   16.98   0
   9  -7  13    4.06   14.99   0
   9  -7  14  105.59   18.48   0
   9  -6  12   88.23   15.80   0
   9  -5  11   62.36   17.30   0
   9  -4  10  110.73   15.80   0
   9  -3   9    9.39   14.56   0
   9  -2   9  233.01   16.85   0
   9  -1   9  433.94   17.94   0
   9   1   9  448.76   19.11   0
   9   4  10   97.06   17.33   0
   9   5  11   42.85   16.91   0
   9   6  12   76.95   16.61   0
   9   6  13   88.32   18.24   0
   9   7  14   97.98   17.99   0
   9   7  15   62.55   18.59   0
  10  -5  15    8.09   16.00   0
  10  -5  16  201.95   19.68   0
  10  -4  14   15.47   16.85   0
  10  -4  15    3.44   16.09   0
  10  -3  13   19.14   17.03   0
  10  -2  12   -2.81   16.21   0
  10  -2  13    0.09   15.67   0
  10  -1  12  128.12   18.36   0
  10   0  12  304.68   20.09   0
  10   1  12  114.26   17.86   0
  10   2  12    3.70   16.00   0
  10   2  13    7.88   17.37   0
  10   3  13    3.26   17.46   0
  10   4  14    8.26   17.02   0
  10   4  15   15.52   19.05   0
 -14   9   5   24.96   14.83   0
 -13   2   2   -3.16   14.77   0
 -13   6   3  156.52   14.47   0
 -13   8   4   20.33   12.10   0
 -12  -5   2   21.74   15.04   0
 -12   7   3  116.63   12.58   0
 -12   9   4  497.10   14.65   0
 -11  -2   1   10.25   14.31   0
 -11  -1   1   -1.49    9.67   0
 -11   0   1   14.13    9.50   0
 -11   6   2   16.57   12.65   0
 -11   8   3  444.97   13.84   0
 -11  11   5   61.78    9.67   0
 -10 -11   4   76.31   14.52   0
 -10  -4   1  245.22   14.70   0
 -10   4   1  256.18   13.81   0
  -9 -10   3  -12.02   12.47   0
  -9   5   1  133.30   11.49   0
  -8  -1   0  566.21   13.60   0
  -8   0   0  332.72   11.84   0
  -8   1   0  643.21   16.31   0
  -8   2   0  149.09   12.43   0
  -8   8   2    2.47    8.59   0
  -8  11   4   14.90    5.73   0
  -7 -14   6  452.18   13.46   0
  -7 -13   5   96.89   11.20   0
  -7  -7   1   39.92   11.43   0
  -7  -3   0  189.43   10.54   0
  -7   3   0  180.76   11.37   0
  -6 -14   6   87.73    8.95   0
  -6 -12   4   27.00    9.85   0
  -6  -7   1  -13.33   10.23   0
  -6  -4   0  196.04   13.04   0
  -5 -14   6    3.23    6.31   0
  -5 -12   4  111.43    8.66   0
  -5   4   0  206.75    9.66   0
  -4 -12   4   13.23    6.74   0
  -4   4   0   15.54    7.29   0
  -2  -7   1  322.49    7.24   0
  -2  -4   0    8.24    6.44   0
  -2  14   8  327.68    9.71   0
  -1  13   7  272.81   10.14   0
   1  12   7  424.46   12.85   0
   1  14  10    3.14    9.88   0
   2   7   3   11.46    9.81   0
   2  12   8  124.57   12.23   0
   3 -12   8   75.45    6.70   0
   3   6   3    8.14    9.26   0
   3  12   9  -14.52   11.34   0
   3  13  11   -8.42   13.72   0
   3  14  13  176.05   14.95   0
   4   0   2  570.25   11.11   0
   4  11   9    8.52   14.34   0
   4  13  13  138.44   15.67   0
   4  14  16   78.04   16.10   0
   4  14  17   22.40   16.89   0
   5 -12  11  -10.14    7.75   0
   5 -10   8   42.50    9.07   0
   5  -8   6   11.58    8.71   0
   5  -5   4    4.35    8.83   0
   5  -2   3  417.39   13.42   0
   5   0   3    8.56   12.14   0
   5   6   5  806.75   17.25   0
   5  10   9   77.41   13.80   0
   5  12  13   50.52   15.29   0
   5  13  16    0.44   16.10   0
   6  -5   5   33.00   10.28   0
   6  -2   4  912.91   16.53   0
   6  -1   4  172.03   13.57   0
   6   0   4    7.18   13.21   0
   6   6   6   22.45   13.66   0
   6   9   9   30.11   14.44   0
   6  10  11  157.84   16.36   0
   6  11  13   43.68   15.92   0
   7  -7   8  175.95   12.59   0
   7  -4   6  467.35   15.34   0
   7   3   6  289.99   16.17   0
   7   5   7  113.29   15.20   0
   7   9  12  114.21   16.88   0
   7  10  14   18.36   16.86   0
   7  10  15   55.89   17.42   0
   8  -9  14   59.56   15.02   0
   8  -9  15   11.75   16.67   0
   8  -8  12   -7.36   13.31   0
   8  -4   8   96.46   14.03   0
   8  -2   7  281.28   15.25   0
   8   0   7  -16.22   14.11   0
   8   1   7  119.95   15.28   0
   8   3   8  157.38   16.20   0
   8   6  10   25.76   16.32   0
   8   7  12  126.67   16.79   0
   8   8  13  286.95   19.56   0
   8   8  14    0.81   17.21   0
   9  -7  15   23.86   16.45   0
   9  -7  16   31.09   17.32   0
   9  -7  17   67.32   19.83   0
   9  -6  13   74.32   16.36   0
   9  -5  12  210.31   17.43   0
   9  -4  11   85.45   15.76   0
   9  -3  10    7.27   14.97   0
   9  -2  10   23.19   15.05   0
   9   0   9    2.85   10.76   0
   9   2  10    7.99   15.95   0
   9   3  10   16.27   12.17   0
   9   4  11   81.82   17.13   0
   9   6  14   56.48   18.69   0
   9   6  15   47.81   18.63   0
  10  -4  16   14.03   16.51   0
  10  -3  14    3.46   15.58   0
  10  -3  15   -1.00   17.57   0
  10  -3  16    9.16   17.95   0
  10  -2  14   -1.36   17.07   0
  10  -2  16   -7.77   20.11   0
  10  -1  13  220.42   18.45   0
  10  -1  14   97.97   18.60   0
  10   0  13    9.79   16.73   0
  10   0  14   31.79   18.26   0
  10   0  15   13.58   17.55   0
  10   1  13  208.70   15.27   0
  10   1  14   65.87   18.70   0
  10   1  15  181.56   19.43   0
  10   2  15   21.34   18.23   0
 -14   5   3   38.71   14.82   0
 -13   3   2  125.37   14.92   0
 -13   4   2   18.01   15.80   0
 -13  10   5    6.84   10.98   0
 -12  -6   2   84.71   16.65   0
 -12   0   1   13.13   14.82   0
 -12   5   2   20.92   12.82   0
 -11  -9   3  134.49   14.95   0
 -11  -7   2  199.47   16.00   0
 -11  -4   1  255.07   16.50   0
 -11  10   4   83.91   11.23   0
 -10  -5   1  198.30   14.92   0
 -10   7   2  143.72   10.90   0
 -10   9   3    7.16   10.54   0
  -9  -6   1  139.93   13.91   0
  -9   1   0  -10.47   12.66   0
  -9  12   5   -5.14    5.87   0
  -8 -14   6   34.38   10.86   0
  -8 -13   5  372.63   13.15   0
  -8 -12   4   23.09   11.72   0
  -8  -9   2  248.26   13.02   0
  -8  -7   1  332.09   14.26   0
  -8  -3   0   34.15   13.28   0
  -7 -12   4  310.15   11.81   0
  -7  -4   0  252.09   13.40   0
  -7  10   3   18.90    5.34   0
  -6 -11   3   13.42   10.03   0
  -6   4   0  206.73    9.70   0
  -5 -11   3  192.19    9.73   0
  -5  -5   0 1396.07   16.57   0
  -3   4   0 1101.22    8.23   0
   1   9   4  121.89    9.35   0
   2  -9   4  162.26    4.95   0
   2  13  10   45.42   13.11   0
   2  14  12    8.20   14.03   0
   3  11   8  105.38   14.13   0
   3  14  14  121.26   15.09   0
   4 -11   8  262.08    9.21   0
   4  -8   5  371.63    9.25   0
   4  10   8  365.14   16.25   0
   4  12  11  135.19   14.63   0
   4  13  14   11.48   14.65   0
   5  -9   7  153.78    8.53   0
   5   4   4   20.81   12.89   0
   5   7   6   10.09   12.99   0
   5   8   7   -6.96   12.85   0
   5   9   8   59.95   13.60   0
   5  11  11   53.55   14.72   0
   5  12  14   12.25   15.56   0
   6 -11  12   27.23    9.15   0
   6  -9   9   29.09   10.68   0
   6  -6   6   23.51   10.17   0
   6   3   5   32.10   14.23   0
   6   5   6  819.92   18.58   0
   6  10  12  186.31   16.97   0
   6  11  14  145.50   17.38   0
   6  11  15   53.18   16.76   0
   7 -10  13  103.19   13.08   0
   7 -10  14  -12.37   14.57   0
   7  -9  11   11.29   11.49   0
   7  -8  10    5.69   13.57   0
   7  -3   6  308.52   14.66   0
   7   1   6  186.54   14.67   0
   7   2   6  184.69   15.54   0
   7   4   7    9.01   14.32   0
   7   8  11  370.19   19.01   0
   7  10  16  -10.92   17.00   0
   8  -9  16    0.07   15.69   0
   8  -9  17   38.00   16.33   0
   8  -9  18   36.86   17.12   0
   8  -8  13  304.86   17.52   0
   8  -7  11   71.94   14.55   0
   8  -6  10   37.29   13.67   0
   8  -5   9   51.51   13.76   0
   8  -3   8  169.57   15.20   0
   8  -2   8   11.57   13.69   0
   8   1   8  133.99   15.07   0
   8   7  13    7.58   16.99   0
   8   8  15  271.18   20.50   0
   8   8  16  -38.27   16.85   0
   9  -6  14   41.03   16.65   0
   9  -6  15   41.58   17.23   0
   9  -6  16   33.34   16.24   0
   9  -6  17   92.55   20.39   0
   9  -5  13   34.69   15.79   0
   9  -2  11  182.14   16.74   0
   9   0  10   48.76   16.66   0
   9   1  10   19.87   11.14   0
   9   2  11  178.32   18.23   0
   9   3  11   53.42   12.97   0
   9   3  12   38.20   17.03   0
   9   4  12   57.86   16.29   0
   9   4  13  219.20   19.32   0
   9   5  14   11.45   17.63   0
   9   5  15    4.28   17.79   0
  10  -1  16   42.40   19.34   0
  10   0  16   26.47   18.34   0
 -14   8   4    4.45   12.83   0
 -13   9   4  218.35   15.23   0
 -12  -2   1  385.02   17.79   0
 -12   1   1   -1.41   13.98   0
 -12   6   2   85.65   13.94   0
 -12   8   3  463.47   14.96   0
 -11  -5   1   -3.45   14.39   0
 -11   4   1  249.81   14.31   0
 -10 -10   3  260.51   15.02   0
 -10  -6   1  186.87   14.59   0
 -10  -1   0  103.05   13.64   0
 -10   0   0   32.65   12.92   0
 -10   5   1  202.21   12.89   0
  -9 -14   6    6.00   10.43   0
  -9 -13   5   -8.45   10.62   0
  -9 -12   4   75.77   13.38   0
  -9  -9   2  106.41   12.52   0
  -9  -7   1   41.17   12.88   0
  -9  -3   0    9.44   13.21   0
  -9   2   0   70.06   12.61   0
  -9   6   1  128.30   12.75   0
  -9   8   2   18.63    9.72   0
  -9  11   4  499.72   10.27   0
  -8 -11   3    9.88   12.10   0
  -8  -4   0  319.27   14.81   0
  -8  10   3  108.74    7.13   0
  -7 -11   3    8.82    9.09   0
  -7  -5   0  105.67   12.67   0
  -7   4   0  237.07   11.02   0
  -6  -8   1  273.79   13.29   0
  -6   7   1   -3.78    6.68   0
  -5  -8   1   -3.72    8.83   0
  -5   7   1  453.04    7.17   0
  -4 -11   3   14.46    6.40   0
  -4  -8   1  127.46    9.47   0
  -3  -5   0  283.47    8.83   0
  -1  12   6   61.93    7.36   0
  -1  14   9   -1.68    9.96   0
   0  13   8   85.82   10.10   0
   1  13   9   58.40   11.60   0
   1  14  11   30.15   12.11   0
   2  -2   1  207.58    7.44   0
   2  10   6  124.97   11.91   0
   2  11   7   55.63   10.05   0
   2  14  13  -12.47   14.10   0
   3 -11   7   12.42    6.23   0
   3   7   4  667.61   13.50   0
   3  10   7   14.05   12.97   0
   3  12  10  178.35   13.54   0
   3  13  12    3.54   13.06   0
   3  14  15   97.58   15.38   0
   4 -12  10  -13.50    7.06   0
   4 -10   7   18.79    6.97   0
   4  -9   6   93.68    7.65   0
   4  -4   3  155.88   10.62   0
   4   3   3  162.24   13.15   0
   4   7   5  277.70   13.53   0
   4   8   6   25.05   11.98   0
   4   9   7   23.38   12.23   0
   4  11  10   52.10   13.08   0
   4  12  12   11.09   13.80   0
   4  13  15    2.10   14.84   0
   4  13  16    9.25   16.74   0
   5 -12  12    2.98    7.20   0
   5 -11  10  525.34   12.70   0
   5  -6   5  797.73   14.34   0
   5  -4   4   26.59    9.89   0
   5   3   4  -15.47   13.01   0
   5   5   5   25.55   13.15   0
   5  10  10   17.71   13.83   0
   5  11  12  261.74   16.93   0
   5  12  15   58.54   16.40   0
   5  12  16   -7.40   15.95   0
   6 -11  13   38.93   11.44   0
   6 -10  11  159.74   13.05   0
   6  -8   8   -6.23    9.18   0
   6  -7   7  237.27   11.42   0
   6   2   5   65.05   14.46   0
   6   6   7  287.35   15.89   0
   6   7   8  125.89   15.07   0
   6   8   9   19.27   14.30   0
   6   9  11 1119.92   23.64   0
   6  10  13   92.41   16.11   0
   6  11  16  238.46   19.05   0
   7 -10  15   50.56   14.17   0
   7  -9  12   91.46   13.13   0
   7  -7   9    6.60   11.93   0
   7  -6   8   91.01   12.77   0
   7  -4   7    1.63   12.65   0
   7  -1   6  185.44   14.62   0
   7   0   6   64.90   14.13   0
   7   3   7  184.04   15.62   0
   7   6   9    5.82   14.87   0
   7   7  10    2.41   14.40   0
   7   8  12   14.91   16.12   0
   7   9  14  231.49   17.60   0
   7   9  15   -8.81   16.75   0
   7   9  16  187.01   18.05   0
   8  -8  14   12.76   14.84   0
   8  -8  15  312.12   18.97   0
   8  -8  16    3.12   17.63   0
   8  -7  13   13.70   16.55   0
   8  -6  11   29.18   14.21   0
   8  -5  10   55.86   14.32   0
   8  -4   9  151.94   14.98   0
   8  -3   9 1176.30   21.72   0
   8   0   8   21.52   14.52   0
   8   3   9 1168.55   23.34   0
   8   5  11   10.93   16.39   0
   8   6  12   13.89   16.21   0
   8   6  13   47.16   16.22   0
   8   7  14   14.13   16.40   0
   8   7  15   11.60   17.95   0
   8   7  16   26.83   16.93   0
   9  -5  14   26.29   16.72   0
   9  -5  15   14.57   16.42   0
   9  -5  16   33.21   17.31   0
   9  -5  17    9.61   15.98   0
   9  -4  13  212.20   18.14   0
   9  -3  12   38.13   16.30   0
   9  -3  13  131.59   19.35   0
   9  -2  12   13.09   16.16   0
   9  -1  11  248.47   17.68   0
   9   0  11   12.81   15.73   0
   9   0  12  185.81   17.53   0
   9   1  12   18.65   16.58   0
   9   2  13  156.39   17.66   0
   9   3  14   17.71   16.75   0
   9   4  14  -10.19   16.29   0
   9   4  15   82.15   18.38   0
   9   4  16    4.33   18.51   0
 -13   1   1  150.48   16.37   0
 -13   5   2   -6.92   13.34   0
 -12  -4   1   60.89   15.41   0
 -12   3   1  203.44   15.86   0
 -12  10   4   15.53   11.86   0
 -11  -8   2    2.15   13.13   0
 -11   7   2  201.49   12.49   0
 -11   9   3  128.79   12.13   0
 -10 -13   5  278.47   14.71   0
 -10 -12   4   32.49   12.01   0
 -10  -9   2  245.90   14.98   0
 -10  -3   0   19.73   13.41   0
 -10  -2   0    8.99   13.46   0
 -10   2   0   11.53   12.72   0
 -10  12   5  431.01   10.03   0
  -9 -11   3  150.37   12.65   0
  -9  -4   0  144.77   14.11   0
  -9   3   0   12.51   11.76   0
  -8  -5   0  302.87   14.54   0
  -7 -10   2   16.54   11.33   0
  -7  -8   1 1279.76   18.53   0
  -7   7   1   53.77    8.37   0
  -6  -6   0 1006.67   16.42   0
  -5  -6   0  277.12   11.24   0
  -1  11   5   41.49    6.40   0
   0  14  10   -3.79    9.17   0
   2  -1   1  329.97    9.11   0
   2   9   5   38.88    9.28   0
   2  12   9  -14.66   11.90   0
   2  13  11  446.13   17.29   0
   3   2   2  410.70   12.53   0
   3   5   3  134.04   10.49   0
   3   8   5   17.82   10.07   0
   3   9   6  599.59   14.47   0
   3  13  13   61.44   13.92   0
   3  14  17   40.78   15.61   0
   4   5   4 1352.22   18.30   0
   4  10   9   48.21   14.38   0
   4  12  13   89.10   15.14   0
   4  13  17  -15.91   15.82   0
   5 -12  13    3.14    9.61   0
   5 -10   9   93.11   10.25   0
   5   2   4  288.53   13.89   0
   5   6   6  232.95   14.45   0
   5   8   8    1.75   13.15   0
   5   9   9  241.98   15.55   0
   5  10  11   10.79   14.46   0
   5  11  13   48.15   15.37   0
   5  12  17  155.24   17.73   0
   6 -11  14  148.48   12.21   0
   6  -9  10  161.21   13.06   0
   6  -5   6  791.68   15.76   0
   6  -2   5   62.05   13.00   0
   6  -1   5  415.62   15.44   0
   6   0   5  -13.16   13.47   0
   6   4   6  205.02   15.22   0
   6   8  10   30.77   14.72   0
   6   9  12  121.19   16.48   0
   6  10  14   76.52   16.58   0
   6  10  15   12.11   16.74   0
   7 -10  16   -0.57   14.01   0
   7 -10  17   25.35   15.72   0
   7  -9  13   45.53   13.44   0
   7  -8  11  369.43   15.53   0
   7  -7  10   -8.88   14.30   0
   7  -3   7  190.01   14.48   0
   7   2   7  367.80   16.75   0
   7   4   8  632.66   18.93   0
   7   6  10   86.56   16.24   0
   7   7  11   -1.45   15.66   0
   7   8  13  126.03   17.35   0
   7   8  14  -10.35   16.45   0
   8  -8  17  155.74   18.50   0
   8  -8  18    8.08   16.89   0
   8  -7  14   12.31   15.28   0
   8  -7  15    3.67   17.47   0
   8  -4  10   20.24   14.49   0
   8  -2   9   24.35   14.82   0
   8  -1   9   70.32   15.21   0
   8   0   9   48.64   15.31   0
   8   1   9   88.51   15.76   0
   8   3  10  104.88   16.51   0
   8   4  11   23.44   16.63   0
   8   5  12   26.57   16.72   0
   8   6  15   50.01   18.35   0
   9  -4  16   30.35   17.01   0
   9  -4  17   99.73   18.73   0
   9  -3  14   25.46   17.08   0
   9  -2  13  182.99   18.10   0
   9  -2  14   -1.73   17.00   0
   9  -1  13  124.10   18.18   0
   9  -1  14   19.23   16.18   0
   9   0  13   -6.39   17.00   0
   9   0  14  173.38   18.05   0
   9   1  13   98.59   17.75   0
   9   1  14   14.31   18.15   0
   9   2  14   -3.30   17.32   0
   9   2  15   24.62   18.58   0
   9   2  16   43.73   17.48   0
   9   3  15  145.02   19.14   0
   9   3  16   10.46   17.99   0
 -14   7   3  155.57   15.00   0
 -13   6   2  171.75   14.48   0
 -13   8   3  286.44   14.62   0
 -12   4   1   82.67   13.92   0
 -11  -9   2  412.97   16.91   0
 -11  -2   0  147.87   15.42   0
 -11   0   0  274.82   15.80   0
 -11   1   0  326.07   15.99   0
 -11   5   1    3.45   11.63   0
 -10 -11   3   11.08   12.00   0
 -10  -7   1   94.41   13.73   0
 -10   6   1  194.60   12.02   0
 -10   8   2   23.29    9.46   0
  -9  -8   1   11.17   11.99   0
  -9  -5   0  301.75   15.00   0
  -8 -10   2   27.85   10.55   0
  -8  -6   0   31.38   11.40   0
  -8   7   1  316.77   10.36   0
  -7  -6   0    0.08   11.50   0
  -7   0  -1    6.28   12.08   0
  -6  -1  -1  995.88   16.12   0
  -6   0  -1   -7.07   11.55   0
  -6   1  -1  999.38   15.68   0
  -6   5   0  122.84    8.29   0
  -5  -1  -1 1033.02   15.51   0
  -5   1  -1 1035.52   14.19   0
  -4  -6   0  429.41   10.87   0
  -4  -1  -1  339.34   11.55   0
  -4   0  -1    2.76    9.83   0
  -3  -8   1 1026.12   11.02   0
  -2  -5   0   19.91    5.89   0
   1  14  12   17.09   10.87   0
   2  14  14   28.42   13.57   0
   3  11   9   20.40   11.49   0
   3  12  11   -0.28   12.00   0
   3  13  14  -14.34   13.57   0
   4  -3   3  165.47    9.91   0
   4   6   5    4.72   11.92   0
   4  11  11    6.66   13.08   0
   4  12  14    3.56   14.90   0
   5 -11  11   69.97    9.17   0
   5  -3   4   -5.45   10.61   0
   5   7   7  209.59   14.09   0
   5   9  10   48.95   14.24   0
   5  10  12   76.82   15.29   0
   5  11  14   53.72   14.87   0
   5  11  15  -12.93   15.76   0
   6 -11  15   42.57   11.58   0
   6 -10  12  195.77   12.37   0
   6  -6   7  300.47   12.91   0
   6   5   7    7.12   13.14   0
   6   6   8  137.74   15.12   0
   6   7   9   27.01   14.69   0
   6   8  11    8.48   15.16   0
   6   9  13    2.37   15.72   0
   6  10  16   10.21   15.58   0
   6  10  17  -11.64   16.88   0
   7  -9  14  213.80   15.93   0
   7  -9  15   41.07   14.94   0
   7  -8  12    7.04   13.12   0
   7  -2   7  357.75   15.60   0
   7  -1   7   43.24   13.72   0
   7   0   7   -2.18   13.67   0
   7   1   7   52.91   10.41   0
   7   3   8   21.61   14.45   0
   7   5  10   12.43   14.26   0
   7   6  11   33.76   16.04   0
   7   7  12  113.58   16.19   0
   7   7  13   40.09   16.41   0
   7   8  15   19.00   16.71   0
   7   8  16    8.86   16.83   0
   7   8  17   20.10   16.56   0
   8  -7  16   27.63   16.44   0
   8  -7  17   18.13   17.13   0
   8  -7  18   47.03   18.06   0
   8  -6  13   56.91   15.44   0
   8  -6  14   30.86   15.61   0
   8  -5  12   36.59   14.83   0
   8  -3  10   88.78   15.26   0
   8  -2  10   52.36   14.92   0
   8  -1  10  170.06   16.14   0
   8   0  10  189.19   16.56   0
   8   1  10  166.98   16.63   0
   8   4  12  169.35   17.93   0
   8   4  13   15.65   15.75   0
   8   5  13   14.18   12.25   0
   8   5  14   78.08   17.84   0
   8   5  15   -1.02   16.58   0
   8   6  16   34.67   17.03   0
   9  -3  16    2.85   16.40   0
   9  -3  17   86.07   17.74   0
   9  -2  15   22.90   16.72   0
   9  -2  17  -14.37   18.11   0
   9  -1  16   72.23   18.61   0
   9  -1  17  -14.94   18.66   0
   9   0  15   19.96   17.67   0
   9   0  16  214.07   20.72   0
   9   0  17   -3.47   18.64   0
   9   1  15   -8.68   16.20   0
  -7  12   4  320.09   10.37   0
  -7  13   5  108.36   10.33   0
  -6   8  -7  141.17    9.36   0
  -6  10 -10  219.44   12.05   0
  -6  10   6   -7.25    8.31   0
  -6  11 -11   -1.29   10.96   0
  -6  11   7   33.73    9.71   0
  -6  13   8   -2.58   13.19   0
  -5   6  -7  566.52   11.05   0
  -5   8 -11    5.46   10.31   0
  -5  11 -14   61.28   12.27   0
  -4   9 -15   85.02   13.44   0
  -4  10 -16   11.58   15.34   0
  -3   3  -8   77.39   11.11   0
  -3   4 -11   26.32   12.61   0
  -3   5 -13   48.54   13.56   0
  -3   7   9   -4.05   11.86   0
  -3   8  10   11.48   13.31   0
  -3  10 -18   18.78   15.45   0
  -2   3 -12  259.99   15.28   0
  -2   4 -14   81.88   15.11   0
  -2   6 -17   10.61   14.69   0
  -2   7 -18   19.94   15.81   0
  -2   8 -19  261.94   20.93   0
  -2  10 -20   -6.42   15.83   0
  -1   1   1 1426.92    4.94   0
  -1   4   8   81.12   13.74   0
  -1   6 -19  225.10   18.27   0
  -1   7 -20   16.24   18.04   0
  -1  10 -22   42.53   18.53   0
   0   0  -9    5.81   13.84   0
   0   1 -13   60.73   15.11   0
   0   2 -15  126.80   16.81   0
   0   2   6  -19.83   10.93   0
   0   3 -17  123.90   17.18   0
   1  -1  -2  388.18    7.43   0
   1   0 -13   24.05   14.55   0
   1   1 -15  150.52   12.81   0
   1   2 -17  201.68   17.57   0
   1   3   9   95.12   10.54   0
   1   4 -20    2.31   17.76   0
   1   7 -23   -1.34   17.97   0
   2   0 -15   -0.77   15.76   0
   2   4 -22  171.22   22.24   0
   2   4  11   60.48   10.49   0
   2   5 -23   -3.69   17.50   0
   2   5  12   47.93   14.88   0
   3  -1 -15  509.61   18.61   0
   3   1 -19   21.94   18.18   0
   3   2   9  529.71   16.20   0
   3   3 -22   21.02   19.21   0
   3   4 -23   89.33   20.95   0
   3   5 -24   78.25   20.53   0
   4  -3  -7    2.28   13.43   0
   4  -2 -14   32.54   14.88   0
   4  -1   4  350.22    8.97   0
   4   0 -19   -5.27   18.13   0
   4   1   8   25.75   12.14   0
   4   2 -22   31.87   19.49   0
   5  -2 -16   52.76   16.78   0
   5   3  11   -3.29   14.50   0
   5   4  12   47.12   15.66   0
   6  -3 -14  131.20   16.37   0
   6  -2   3   80.82    7.39   0
   6   1 -23   10.37   18.67   0
   6   2  10  146.69   13.95   0
   7  -4 -11   -1.59   12.84   0
   7  -3 -16   11.69   16.57   0
   7  -2 -19   71.76   18.65   0
   7  -1 -21  -20.86   18.13   0
   7   0 -23  -13.46   18.91   0
   8  -4 -14  207.14   16.13   0
   8  -2 -20  -27.33   17.66   0
   8  -1 -22   18.06   17.77   0
   8  -1   6   20.67    9.30   0
   8   0 -24   41.34   20.90   0
   8   1   9   99.99   12.63   0
   9  -2 -21   34.85   17.64   0
   9  -1 -23   57.46   18.69   0
   9   0 -25   -4.82   20.17   0
  10  -5 -10  605.17   14.57   0
  10  -5  -9   53.23   10.38   0
  10  -5  -8  419.25   10.83   0
  10  -4 -17   85.35   16.42   0
  10  -3 -20   30.55   17.72   0
  10  -2 -22  123.65   18.56   0
  10  -1 -24   86.86   21.10   0
  10  -1   6   14.05   10.88   0
  11  -5 -12    4.71   10.86   0
  11  -2   4   81.83    8.67   0
  12  -5 -14  121.95   14.80   0
  12  -4 -19   19.94   18.48   0
  12  -2 -24   83.52   19.76   0
  13  -5 -15   22.70   14.29   0
  13   0   7    1.89   11.21   0
  14  -5 -16  366.06   17.86   0
  14  -4 -20   -6.24   16.02   0
  14  -3 -23   78.99   17.33   0
  15  -5 -16   42.41   14.17   0
  15  -3 -23   13.63   18.21   0
  16  -5 -16    2.56   12.38   0
  17  -4 -21  -10.89   18.89   0
  -7  11  -7    6.55    6.75   0
  -7  11   2   42.53    5.56   0
  -7  14   5  313.54   12.67   0
  -6   8   2    0.87    4.59   0
  -6   9  -9   19.65    9.65   0
  -6   9   4  534.60    9.87   0
  -6  12   7   24.31   12.09   0
  -6  14   8  187.89   15.15   0
  -5   7 -10   38.17   10.03   0
  -5   8   6   32.50    8.72   0
  -5   9 -13  104.87   14.03   0
  -5   9   7   13.72   11.57   0
  -5  10 -14  146.17   14.05   0
  -5  10   8  763.35   16.17   0
  -5  14  10   30.91   15.03   0
  -4   4  -7   -9.29   10.23   0
  -4   6 -12  236.45   13.65   0
  -4   9   9  223.90   13.81   0
  -4  10  10    6.92   13.01   0
  -3   4   4 1498.06   13.54   0
  -3   5   6  310.51   10.97   0
  -3   6 -15   -4.18   13.36   0
  -3   7 -16  207.30   16.01   0
  -3   8 -17   45.12   15.01   0
  -3   9 -18  218.43   17.10   0
  -2   5   8   53.84    9.44   0
  -2   6   9  114.34   13.49   0
  -2   7  10  341.61   15.49   0
  -2   9 -20  -13.32   15.27   0
  -1   1 -10   -0.75   13.95   0
  -1   2 -13   13.07   14.45   0
  -1   2   4   11.63    9.37   0
  -1   3 -15   37.32   14.79   0
  -1   4 -17  397.35   18.84   0
  -1   5 -18   31.71   15.63   0
  -1   5   9   80.20   13.78   0
  -1   8 -21  -28.69   15.97   0
  -1   8  12   -2.51   15.23   0
   0   0 -10 1185.50   19.41   0
   0   2 -16  279.02   17.49   0
   0   4 -19   51.81   17.29   0
   0   4   9  312.86   15.75   0
   0   5 -20  294.33   19.85   0
   0   6 -21   -3.54   17.62   0
   0   6  11  299.62   16.04   0
   0   7 -22   48.73   17.86   0
   0   7  12   46.00   15.35   0
   1  -1  -9   22.16   14.17   0
   1   1 -16   10.00   15.98   0
   1   1   5   42.87   10.30   0
   1   2 -18   30.53   17.48   0
   1   2   7   19.24   12.22   0
   1   5 -22   24.05   16.98   0
   1   5  11  238.20   15.76   0
   1   6  12  134.90   12.62   0
   2  -1 -13   12.43   15.34   0
   2   0 -16    3.63   16.53   0
   2   0   4   42.71    8.77   0
   2   1 -18   31.43   17.42   0
   2   3 -21   23.14   18.17   0
   3   0 -18  200.81   18.61   0
   3   1   7   88.00   12.19   0
   3   2 -21    2.19   17.18   0
   3   3  10   -4.68   13.10   0
   3   4  11   21.73   13.90   0
   4  -3  -9  212.83   14.08   0
   4  -3  -8   -8.20   12.31   0
   4   0   6  949.89   14.36   0
   4   1 -21  260.41   19.98   0
   4   2   9   86.36   12.82   0
   4   3 -24   16.99   19.78   0
   5  -3 -13  130.29   15.45   0
   5  -1 -19  130.10   19.17   0
   5   0 -21    3.90   19.01   0
   5   2 -24   57.72   20.23   0
   6  -3 -15 1174.24   22.86   0
   6  -2 -18  145.05   18.41   0
   6  -1   5  429.46   12.05   0
   6   0   7   -4.64   10.32   0
   6   1 -24   51.50   19.57   0
   6   3  11   37.54   14.91   0
   7  -4 -12  183.58   14.86   0
   7  -3 -17   20.98   16.33   0
   7  -1 -22   49.92   17.90   0
   7   1 -25   14.19   19.01   0
   7   2  10  608.69   17.67   0
   7   3  11  113.71   15.38   0
   8  -4 -15  520.93   18.04   0
   8  -3 -18  109.51   17.53   0
   8  -3   1   16.13    4.13   0
   8   3  11  632.99   19.94   0
   9  -2 -22   28.59   18.75   0
   9  -1 -24  -15.46   19.95   0
   9   2  10    7.62   13.16   0
  10  -5 -12  693.87   17.59   0
  10  -5 -11  218.58   11.94   0
  10  -5  -7   28.57    7.23   0
  10  -2 -23   62.93   18.94   0
  10   2  10   31.17   12.80   0
  11  -5 -14   21.65   15.05   0
  11  -4 -19   19.60   18.19   0
  11  -2 -24   39.21   18.15   0
  12  -5 -15    7.33   13.06   0
  12   0   7    7.75   10.79   0
  13  -5 -16  189.17   15.09   0
  13  -4 -20   58.02   16.87   0
  13  -3 -23   51.64   18.63   0
  13  -1   5  179.06   11.29   0
  13   1   8   -1.79   12.21   0
  14  -5 -17   37.80   16.23   0
  14  -4 -21  311.60   21.34   0
  14  -2   3  111.58    7.95   0
  15  -4 -21    2.58   16.84   0
  15  -3 -24   -4.28   17.50   0
  16  -5 -17   34.19   12.78   0
  -7  13   4   13.06    8.13   0
  -6   8  -8   -8.65    8.64   0
  -6  10 -11  162.89   11.96   0
  -6  11 -12    7.72   11.32   0
  -6  11   6  155.08   11.67   0
  -6  13   7  193.55   13.15   0
  -5   7 -11  344.88   13.97   0
  -5   7   4  312.48    9.16   0
  -5   8 -12    5.86   10.78   0
  -5  12   9  391.80   15.38   0
  -4   7 -14   37.55   12.42   0
  -4   8 -15  291.56   15.14   0
  -4   9 -16    4.54   13.02   0
  -4  10 -17   37.65   15.55   0
  -4  11  10  786.25   19.75   0
  -3   3  -9  634.17   14.52   0
  -3   4 -12  529.07   16.25   0
  -3   5 -14    2.32   13.21   0
  -3   9  10  613.31   17.13   0
  -3  10 -19   17.84   14.98   0
  -2   2 -10  442.66   14.65   0
  -2   3 -13  930.40   19.64   0
  -2   3   4   12.29    8.39   0
  -2   4 -15   62.28   15.02   0
  -2   4   6 2422.85   19.15   0
  -2   7 -19   39.35   15.74   0
  -2  10 -21   52.71   16.48   0
  -2  10  12   11.86   15.53   0
  -1   2 -14  160.25   15.84   0
  -1   3 -16   16.56   15.46   0
  -1   3   6  199.92    8.87   0
  -1   5 -19   23.49   18.09   0
  -1   6 -20  156.22   17.26   0
  -1   6  10   -0.24   12.59   0
  -1   7 -21   23.78   18.43   0
  -1   9 -22   15.21   17.13   0
   0   0 -11   -5.00   14.44   0
   0   3 -18    9.06   16.67   0
   0   8 -23   14.67   17.30   0
   1  -1 -10  685.41   17.67   0
   1   0 -14   20.03   15.03   0
   1   3 -20   91.18   18.29   0
   1   4 -21   10.58   16.64   0
   1   6 -23   33.86   17.12   0
   2  -2  -8 1503.51   18.62   0
   2  -1 -14  765.45   19.29   0
   2   1   6   22.57   11.02   0
   2   2 -20  275.46   19.40   0
   2   3   9 1144.18   19.22   0
   2   4 -23   24.70   17.36   0
   2   4  10  151.48   13.78   0
   2   5 -24  -10.90   16.98   0
   2   6  12  262.10   17.67   0
   3  -2 -13  576.43   17.91   0
   3  -1 -16  122.44   16.97   0
   3   0   5   -2.56    8.79   0
   3   2 -22   -1.81   18.41   0
   3   3 -23   40.17   19.72   0
   3   4 -24   16.35   18.19   0
   4  -3 -10    0.59   13.30   0
   4   0 -20  242.92   20.11   0
   4   1 -22  126.87   19.07   0
   4   3  10  147.67   13.87   0
   4   4  11  170.33   15.65   0
   4   5  12   68.59   15.60   0
   5  -3 -14   63.08   15.35   0
   5  -2 -17  324.31   18.42   0
   5   1 -23    8.36   18.82   0
   6  -4  -9   67.72   11.80   0
   6  -4  -8  424.47   12.61   0
   6  -4  -6  182.99   10.59   0
   6  -2 -19   12.65   17.57   0
   6   0 -23  -26.46   18.92   0
   7  -4 -13   58.15   14.67   0
   7  -3 -18   -4.93   16.46   0
   7  -2 -20  185.79   18.88   0
   7   0 -24   70.72   19.64   0
   7   0   7   -7.55    9.82   0
   8   0 -25   -0.82   18.79   0
   8   0   7    4.53    9.92   0
   9  -5 -10   83.88   12.49   0
   9  -3 -20   30.40   16.82   0
   9   0   7   -9.52   11.46   0
  10  -5 -13  175.71   13.87   0
  10  -3 -21  122.05   17.92   0
  10   0   7   36.07   10.53   0
  11  -5 -15   -5.66   13.32   0
  11  -3 -22  -20.62   17.25   0
  11   0   7  -11.79    9.99   0
  12  -4 -20    2.42   16.14   0
  12  -3 -23  187.09   19.84   0
  12  -1   5   14.74    9.81   0
  12   1   8  192.55   14.11   0
  13  -5 -17   97.91   15.01   0
  13  -4 -21    9.83   17.16   0
  13  -2   3   15.84    7.84   0
  14  -5 -18  126.11   17.69   0
  14  -3 -24   -8.21   18.03   0
  15  -5 -18   82.71   14.53   0
  15  -4 -22  119.31   18.38   0
  16  -5 -18    7.07   13.38   0
  16  -4 -22   -7.57   16.62   0
  17  -5 -18  -12.26   12.95   0
  17  -4 -22   20.74   16.42   0
  -6   9 -10  144.35   11.19   0
  -6  14   7  157.79   13.52   0
  -5   6  -9  308.13   11.23   0
  -5   8 -13   12.67   12.85   0
  -5   9 -14   27.04   13.58   0
  -5  13   9   82.77   12.98   0
  -5  14   9   10.72   13.19   0
  -4   4  -8  173.16   10.55   0
  -4   5 -11   65.14   11.87   0
  -4   5   3    4.80    6.33   0
  -4   6 -13  175.65   13.29   0
  -4   6   5  491.82   10.32   0
  -4  10   9   19.34   12.13   0
  -4  12  10   59.51   13.76   0
  -3   3 -10   -1.78   11.71   0
  -3   4 -13  -16.24   14.60   0
  -3   6 -16    1.60   13.66   0
  -3   6   7  591.95   14.23   0
  -3   7 -17  142.21   15.54   0
  -3   7   8  581.65   15.19   0
  -3   8 -18   -6.75   14.42   0
  -3   8   9  126.02   13.26   0
  -3   9 -19   15.47   16.89   0
  -3  11  11   46.86   14.92   0
  -2   2 -11   78.00   13.50   0
  -2   3 -14  277.20   15.96   0
  -2   5 -17   -4.64   15.10   0
  -2   8 -20   -5.02   15.48   0
  -2   9 -21   34.55   16.39   0
  -2   9  11   85.40   15.54   0
  -1   4 -18  -11.17   15.54   0
  -1   8 -22   13.68   17.08   0
  -1   9  12    9.10   11.43   0
   0   0 -12 1058.86   19.97   0
   0   1 -15  152.75   16.22   0
   0   2 -17   17.10   15.95   0
   0   4 -20  109.80   18.56   0
   0   5 -21   88.19   17.85   0
   0   6 -22   57.84   17.94   0
   0   7 -23   21.17   17.83   0
   0   8  12   43.35   15.78   0
   1   0 -15    9.53   15.53   0
   1   1 -17   85.15   16.93   0
   1   2 -19   15.14   17.18   0
   1   3   8  170.26   14.09   0
   1   4 -22   23.61   16.17   0
   1   5 -23   -1.69   17.98   0
   1   7  12   -4.54   14.10   0
   2  -2 -10  699.29   16.76   0
   2  -2  -9  580.86   16.65   0
   2   0 -17   11.32   16.39   0
   2   1 -19   77.11   18.35   0
   2   2 -21  305.33   20.29   0
   2   3 -22  -20.54   17.71   0
   3  -1 -17  331.53   18.77   0
   3   0 -19   37.44   18.07   0
   3   1 -21  -12.34   17.34   0
   3   2   8  471.74   14.95   0
   3   6  12   74.35   15.40   0
   4  -2 -16  -12.80   15.72   0
   4   0 -21   45.74   17.23   0
   4   1   7  667.82   14.21   0
   4   2 -24   10.79   18.17   0
   5  -3 -15   16.36   14.79   0
   5  -2 -18   -2.73   16.58   0
   5   0 -22   62.68   17.95   0
   5   0   6 1365.07   15.99   0
   5   1 -24   55.27   18.03   0
   5   2   9    5.58   11.57   0
   5   3  10  100.68   13.53   0
   6  -3 -17  656.15   20.85   0
   6  -1 -22  -18.29   16.66   0
   6   1 -25   -0.13   17.72   0
   6   2   9   60.56   11.72   0
   7  -4 -15   -5.78   14.29   0
   7  -4 -14  340.20   16.46   0
   7  -2   3   20.00    6.65   0
   7  -1 -23    4.37   18.63   0
   7  -1   5   27.43    7.97   0
   7   1   8   62.90   11.49   0
   8  -4 -16   17.94   14.76   0
   8  -3 -20   19.95   17.08   0
   8  -2 -22    6.99   18.50   0
   8  -1 -24   15.48   19.67   0
   9  -5 -11   17.21   11.03   0
   9  -5  -8  967.02   12.89   0
   9  -5  -7  172.44    8.40   0
   9  -4 -18   20.34   16.18   0
   9  -3 -21   45.36   18.30   0
   9  -2 -23   44.31   17.42   0
  10  -5 -15   14.97   16.00   0
  10  -4 -19  201.56   18.33   0
  10  -3 -22    0.81   17.65   0
  10  -2 -24   40.00   19.50   0
  10   1   8   14.27   11.13   0
  11  -5 -16  133.85   15.11   0
  11  -4 -20  215.94   18.58   0
  11  -3 -23  229.50   20.42   0
  11  -1   5  276.00   11.79   0
  11   1   8   15.02   11.77   0
  11   2   9   57.18   13.14   0
  12  -3 -24   31.08   19.94   0
  13  -4 -22   16.09   17.29   0
  13  -3 -24   -9.21   16.42   0
  13   0   6   -4.76   11.38   0
  14  -5 -19   18.57   17.14   0
  14  -4 -22   -1.97   17.26   0
  15  -5 -19   -0.93   14.43   0
  15  -4 -23    6.95   18.86   0
  16  -5 -19   41.66   14.34   0
  16  -4 -23   28.21   17.34   0
  17  -5 -19   15.48   13.28   0
  17  -4 -23   -6.06   16.87   0
  -7  13   3   33.75    7.77   0
  -6   7  -6   44.85    6.92   0
  -6   8  -9   19.42    9.60   0
  -6   9 -11    8.96   10.39   0
  -6   9   3   53.71    6.42   0
  -6  10 -12  197.39   12.49   0
  -6  12   6  107.43    9.65   0
  -5   5  -6  180.98    9.21   0
  -5   6 -10    1.83   11.87   0
  -5   7 -12   52.31   12.89   0
  -5   8   5   -8.82    7.35   0
  -5   9   6  251.53   11.92   0
  -5  10 -15   39.73   12.03   0
  -5  12   8   56.99   11.57   0
  -4   5 -12   61.44   12.32   0
  -4   6 -14   65.48   14.65   0
  -4   7   6  124.80   10.03   0
  -4   8 -16   14.27   12.96   0
  -4   8   7  102.84   12.72   0
  -4   9 -17   29.66   13.63   0
  -4   9   8    5.79   11.06   0
  -3   3 -11  -12.79   12.05   0
  -3  10  10  148.21   14.67   0
  -2   2 -12   -9.10   13.32   0
  -2   2   1  177.75    3.31   0
  -2   4 -16  150.89   15.11   0
  -2   5   7   18.28   11.84   0
  -2   6 -19   14.40   15.38   0
  -2   6   8  109.05   12.80   0
  -2   7 -20    7.36   15.89   0
  -2   8  10   19.96   12.55   0
  -2  10  11  164.62   16.11   0
  -1   0  -6 2119.02   18.07   0
  -1   2 -15   26.12   15.16   0
  -1   3 -17   50.07   16.63   0
  -1   5 -20    4.63   15.89   0
  -1   6 -21  125.49   17.68   0
  -1   7 -22   -1.95   17.96   0
  -1   7  10  225.83   14.68   0
   0   2   5  239.32   11.03   0
   0   3 -19   47.19   16.19   0
   0   4   8   68.26   13.40   0
   0   5   9  224.18   14.53   0
   0   6  10  150.30   14.24   0
   0   7  11  227.71   15.39   0
   1  -1 -12  353.54   16.81   0
   1   1 -18   61.86   16.59   0
   1   3 -21  272.11   19.90   0
   1   8  12   10.43   14.89   0
   2  -1 -15   94.29   15.97   0
   2   0 -18    3.37   16.35   0
   2   1 -20    6.08   17.11   0
   2   3 -23  120.07   18.23   0
   2   4 -24   40.10   18.63   0
   2   7  12  511.87   19.08   0
   3   0 -20  459.29   20.51   0
   3   3 -24   15.79   17.79   0
   3   3   9  612.14   16.49   0
   3   4  10  706.47   17.70   0
   3   5  11   -0.85   14.08   0
   4  -2 -17   34.29   16.59   0
   4   1 -23  161.55   20.00   0
   5  -2 -19  258.31   18.71   0
   5   0 -23   -3.99   18.75   0
   6  -4 -13  180.67   15.27   0
   6   0 -24    0.29   18.82   0
   6   3  10  135.73   14.13   0
   6   4  11  308.40   16.28   0
   7  -4 -16  543.36   18.88   0
   7  -3 -19  179.87   18.96   0
   7  -2 -22   50.80   17.16   0
   7   3  10   16.77   13.50   0
   7   4  11   15.96   14.57   0
   8  -5 -10  832.60   16.65   0
   8  -4 -17  414.33   18.72   0
   8  -2   3  775.01   10.10   0
   8  -1   5  214.54    9.41   0
   8   1   8  140.70   12.11   0
   8   2   9   18.94   11.76   0
   8   3  10   91.90   14.08   0
   9  -5 -14  202.75   15.10   0
   9  -4 -19   20.31   16.97   0
   9  -3 -22   54.41   16.85   0
   9  -2 -24   47.72   19.62   0
   9   1   8  221.80   12.77   0
  10  -5 -16  122.84   15.12   0
  10  -4 -20    5.96   17.14   0
  10  -3 -23    7.00   16.18   0
  10   2   9    3.81   12.07   0
  11  -5 -17    4.74   14.65   0
  11  -4 -21   -0.47   16.96   0
  12  -4 -22   66.46   17.99   0
  12  -2   3  257.78    9.01   0
  12   0   6   27.48   11.34   0
  13  -5 -19   90.08   15.97   0
  13  -4  -2    3.13    2.48   0
  14  -5 -20   -4.49   17.11   0
  14  -4 -23  171.54   19.38   0
  14  -1   4    9.06    9.06   0
  15  -5 -20  115.06   16.50   0
  16  -5 -20   11.36   15.01   0
  17  -5 -20   57.05   15.03   0
  -7  10  -7   56.13    7.13   0
  -7  11  -9   -9.80    8.35   0
  -7  12   2  221.23    7.02   0
  -6   8 -10   12.92    9.95   0
  -6  10   4  150.75    8.34   0
  -6  11   5   21.21    7.65   0
  -6  14   6   97.62   12.26   0
  -5   5  -7   39.50    9.43   0
  -5   8 -14    8.83   13.07   0
  -5   9 -15   -2.55   13.40   0
  -5  11   7   62.63   12.03   0
  -5  13   8   21.68   11.61   0
  -4   8 -17  314.81   17.98   0
  -4  11   9  173.84   13.52   0
  -3   2  -7  461.58   13.44   0
  -3   2  -6  212.49    9.78   0
  -3   5 -16   40.79   16.46   0
  -3   5   5   38.76    8.37   0
  -3   6 -17   -3.40   13.40   0
  -3   7 -18  203.01   16.57   0
  -3   8 -19    8.29   15.09   0
  -3   9 -20  105.36   18.28   0
  -3   9   9   19.11   12.38   0
  -3  11  10   11.08   13.71   0
  -2   2 -13   15.16   13.08   0
  -2   3 -15  613.18   18.79   0
  -2   4 -17   -7.06   14.72   0
  -2   8 -21  117.09   17.23   0
  -2   9 -22   -6.86   17.61   0
  -2   9  10  192.72   14.29   0
  -2  11  11  -10.23   15.21   0
  -1   0  -8 2282.60   20.65   0
  -1   0  -7   28.08    8.33   0
  -1   2 -16   50.87   15.51   0
  -1   3 -18    6.94   18.14   0
  -1   4 -19  220.62   18.06   0
  -1   8 -23  -11.47   17.17   0
  -1   9  11  380.29   17.74   0
   0   2 -18   92.16   16.53   0
   0   3 -20  -23.25   16.43   0
   0   4 -21    4.33   16.86   0
   0   5 -22  150.78   17.80   0
   0   6 -23    5.13   17.17   0
   1  -1 -13  145.78   15.66   0
   1   0   2  446.50    6.60   0
   1   2 -20  -16.26   16.09   0
   1   2   6    4.71   10.52   0
   1   4 -23  -20.58   17.72   0
   1   5 -24  -11.28   17.80   0
   2   2 -22  118.40   19.17   0
   2   5  10  151.83   13.60   0
   3  -3  -9 1121.90   18.01   0
   3  -1 -18   84.17   16.65   0
   3   1 -22   35.01   18.51   0
   3   1   6  684.50   13.59   0
   4  -3 -14    3.72   14.68   0
   4  -1   3 1475.04   11.65   0
   4   0 -22   20.45   18.26   0
   4   0   5    9.06    8.39   0
   4   4  10  112.77   13.65   0
   4   5  11   33.05   14.53   0
   5  -4 -10   -5.99   12.09   0
   5  -4  -9  446.63   13.91   0
   5  -3 -16   14.45   11.16   0
   5  -1 -22   59.70   17.52   0
   5   1   7  603.17   14.16   0
   6  -4 -14  144.71   15.55   0
   6  -3 -18  100.87   17.15   0
   6  -2 -21  100.73   18.84   0
   6   0   6   55.64    9.98   0
   7  -3 -20   41.33   17.49   0
   7  -1 -24   39.37   18.33   0
   8  -5  -9  108.38    9.90   0
   8  -5  -8  228.43   10.99   0
   8  -4 -18  -16.86   16.23   0
   8  -3 -21  -18.11   16.16   0
   9  -5 -15   53.10   14.46   0
   9  -4 -20   43.48   16.14   0
   9  -2   3   28.76    6.40   0
  10  -5 -17   81.66   15.52   0
  10  -4 -21   85.76   17.53   0
  10  -2   3   33.38    6.54   0
  11  -5 -18   92.06   16.03   0
  11  -4 -22  144.08   18.30   0
  11  -3 -24   30.29   17.07   0
  11  -2   3  183.63    7.90   0
  11   0   6   12.81   11.65   0
  12  -4 -23   -7.71   18.82   0
  12   1   7   18.66   13.07   0
  12   2   8    2.02   13.98   0
  13  -5 -20  421.06   19.79   0
  13  -4 -23   89.99   16.97   0
  14  -6 -14   -5.72   10.77   0
  14  -6 -13   33.13   10.24   0
  14  -5 -21   26.31   18.01   0
  14  -4 -24   -1.32   18.16   0
  14  -2   2   15.81    7.10   0
  15  -5 -21   16.15   15.66   0
  16  -5 -21   30.01   15.79   0
  17  -5 -21    4.49   15.20   0
  -7  10  -8  127.24    8.55   0
  -6   7  -8  134.67    9.34   0
  -6   9 -12  148.19   12.36   0
  -6  10 -13   74.09   12.43   0
  -6  12   5  192.75   11.38   0
  -5   5  -8  439.97   12.36   0
  -5   6 -11  -10.98    9.97   0
  -5   7 -13  261.48   13.17   0
  -5   7   3  362.79    7.79   0
  -5  10 -16  145.68   13.81   0
  -5  10   6  797.55   15.13   0
  -5  15   8   56.77   13.03   0
  -4   4 -11  165.96   14.39   0
  -4   6 -15  106.84   13.58   0
  -4   6   4  469.47    9.99   0
  -4   7 -16   12.29   12.87   0
  -4   9 -18   18.99   13.69   0
  -4  10   8   15.01   11.22   0
  -4  12   9   -4.00   12.61   0
  -4  13   9   43.75   12.96   0
  -3   4 -15    0.41   14.91   0
  -3   4   3  167.61    7.62   0
  -3   6 -18   41.18   16.97   0
  -3   6   6   73.36   10.20   0
  -3   7 -19   37.55   16.66   0
  -3  12  10  -13.52   13.63   0
  -2   6 -20  -10.70   15.39   0
  -2   7 -21   58.69   16.63   0
  -2   8   9  979.66   18.36   0
  -1   0 -10 1190.44   19.15   0
  -1   0  -9   21.28    9.79   0
  -1   1 -14   63.75   14.98   0
  -1   3   5  981.55   11.39   0
  -1   4 -20   16.23   15.20   0
  -1   5 -21   23.03   16.89   0
  -1   6 -22   52.02   17.35   0
  -1   7 -23  111.52   19.44   0
  -1   8  10   -0.76   12.96   0
  -1  10  11  465.95   18.12   0
   0  -1  -9  344.24   15.03   0
   0  -1  -7 1105.46   14.57   0
   0  -1  -6  575.60   13.97   0
   0   0 -14  668.53   18.98   0
   0   1 -17  233.83   17.52   0
   0   2 -19    2.88   16.46   0
   0   4 -22   15.74   18.83   0
   0   5 -23   21.84   16.14   0
   0   8  11   62.49   11.44   0
   1  -1 -14  100.14   15.39   0
   1   0 -17   15.91   15.76   0
   1   1 -19   18.89   17.05   0
   1   1   4  383.08   10.45   0
   1   2 -21   -0.84   16.82   0
   1   3 -22   93.29   17.00   0
   1   6  10  486.44   16.51   0
   1   7  11   59.73   11.06   0
   2  -2 -13   23.48   14.98   0
   2  -1 -17  242.21   17.85   0
   2   0 -19   11.31   16.41   0
   2   1 -21   19.76   17.35   0
   2   1   5   69.98   10.38   0
   2   3 -24   -5.44   18.23   0
   2   4   9   -8.12   12.13   0
   3  -3 -11  644.57   17.60   0
   3  -3 -10  883.41   17.77   0
   3   0 -21    5.42   17.26   0
   3   1 -23   24.61   17.00   0
   3   2 -24  -22.51   18.40   0
   3   6  11   33.76   14.63   0
   4  -3 -15  124.61   16.07   0
   4  -2 -18   43.29   13.24   0
   4   1 -24   33.60   17.90   0
   5  -4 -12   48.95   13.76   0
   5  -4 -11  510.79   16.09   0
   5  -4  -7  902.05   13.43   0
   5  -3 -17   -1.79   15.06   0
   5  -2 -20   11.50   17.26   0
   5   0 -24  108.63   19.96   0
   5   2   8   48.58   11.66   0
   5   3   9   -5.15   12.26   0
   5   4  10    8.96   13.15   0
   6  -4 -15  134.15   15.94   0
   6  -3 -19  340.88   20.04   0
   6  -1   4  194.42    9.29   0
   6   1   7   49.83   10.84   0
   6   5  11   29.66   15.06   0
   7  -4 -18  385.69   18.86   0
   7  -2 -23   -0.64   18.21   0
   7   0   6   65.66    9.73   0
   8  -5 -14  491.95   17.15   0
   8  -5  -7  157.15    9.19   0
   8  -4 -19  246.02   18.80   0
   8  -3 -22   -1.11   17.80   0
   8  -2 -24   22.24   17.78   0
   8   0   6   28.47    9.37   0
   9  -5 -17  118.56   18.28   0
   9  -5 -16  635.85   19.35   0
   9  -3 -23   -2.82   17.49   0
   9   0   6  537.69   14.25   0
  10  -5 -18    5.76   14.99   0
  10  -4 -22   88.64   16.71   0
  10  -3 -24  -16.84   18.36   0
  10   0   6 1348.51   17.93   0
  11  -5 -19   -0.67   15.39   0
  11  -4 -23   13.41   19.24   0
  11   1   7  178.24   12.24   0
  11   2   8  121.95   14.21   0
  12  -6 -14    2.78   12.83   0
  12  -6 -13   67.90   12.64   0
  12  -6 -12    9.72   10.83   0
  13  -6 -15  162.28   14.44   0
  13  -6 -14  300.47   13.15   0
  13  -6 -13  229.34   11.71   0
  13  -6 -12  266.39   11.95   0
  13  -6 -11  263.40   11.17   0
  13  -5 -21   39.37   16.56   0
  13  -4 -24    7.43   17.21   0
  14  -6 -16   76.36   13.93   0
  14  -6 -15    4.03   10.59   0
  14  -6 -11  203.21   10.03   0
  14  -5 -22   62.64   18.48   0
  15  -6 -17  183.83   15.35   0
  15  -6 -15  185.16   11.28   0
  15  -5 -22   66.61   17.00   0
  16  -6 -13   18.62    7.88   0
  16  -5 -22   -0.46   15.85   0
  -7   9  -4  973.62    7.61   0
  -7  11   0   12.76    3.99   0
  -7  12   1   -2.68    5.24   0
  -6   7  -9   36.55    9.41   0
  -6   8 -11   26.15   11.02   0
  -6  11   4   34.18    8.47   0
  -6  13   5  376.21   13.07   0
  -5   5  -9   36.91    9.42   0
  -5   6 -12   54.01   12.56   0
  -5   8 -15    0.97   13.18   0
  -5   9 -16    8.74   13.94   0
  -5   9   5  116.71   10.26   0
  -5  13   7   31.40   12.79   0
  -4   3  -6   93.62   10.06   0
  -4   4 -12  -14.98   13.93   0
  -4   5 -14  144.09   13.33   0
  -4   7 -17   77.47   15.71   0
  -4   7   5   60.13   10.05   0
  -4   8 -18   -3.70   15.08   0
  -4   8   6   18.93   11.24   0
  -4   9   7   89.60   10.82   0
  -4  11   8  789.38   17.09   0
  -4  14   9   41.39   13.61   0
  -3   2 -10  715.61   17.05   0
  -3   2  -9  511.39   13.85   0
  -3   3 -13   92.96   13.79   0
  -3   8 -20    1.93   14.96   0
  -3  10   9  197.34   13.92   0
  -2   1 -11   48.73   13.11   0
  -2   3   3 1804.17   12.46   0
  -2   5   6  172.97   11.24   0
  -2   8 -22  -12.27   15.55   0
  -2  10  10   74.32   14.76   0
  -1   0 -11   27.08   13.66   0
  -1   1 -15  261.11   16.43   0
  -1   2   3  599.49    9.19   0
  -1   3 -19   28.23   16.05   0
  -1   7   9  551.30   16.10   0
   0  -1 -10   10.81   13.55   0
   0   0 -15   18.49   14.93   0
   0   1 -18   55.70   15.53   0
   0   3 -21  -27.17   16.58   0
   0   6   9   87.77   13.42   0
   0   7  10   75.67   10.01   0
   0   9  11   25.49   15.03   0
   1  -1 -15  164.36   16.34   0
   1   0 -18   57.81   17.22   0
   1   1 -20  132.76   17.83   0
   1   3 -23  143.11   19.28   0
   1   4 -24   75.83   19.14   0
   1   5   9  256.82   14.68   0
   1   8  11   62.46   14.95   0
   2  -2 -14   62.20   15.27   0
   2  -1 -18   23.53   16.22   0
   2   0 -20    4.91   17.13   0
   2   0   3   -8.22    7.21   0
   2   1 -22  -27.64   16.33   0
   2   2 -23  112.94   18.23   0
   3  -3 -13   27.25   14.65   0
   3  -3 -12  125.92   15.22   0
   3  -2 -17  107.99   17.20   0
   3  -1 -20  105.49   17.28   0
   3   0 -22  395.38   20.20   0
   3   0   4   50.26    8.24   0
   3   2   7  453.87   14.21   0
   3   3   8  104.43   12.92   0
   3   4   9   13.32   12.56   0
   3   5  10  113.49   13.60   0
   4  -3 -16   46.82   16.04   0
   4   0 -23   20.68   13.13   0
   4   6  11  227.89   16.52   0
   5  -4 -14   67.10   14.97   0
   5  -3 -18  -10.02   16.66   0
   5  -2 -21   97.65   18.82   0
   5   0   5   -2.32   10.35   0
   6  -4 -16   32.61   14.92   0
   6  -3 -20   70.96   17.88   0
   6   2   8  237.59   13.07   0
   6   3   9  185.45   13.73   0
   7  -5 -13  121.05   14.19   0
   7  -5 -12   14.32   12.79   0
   7  -5 -11   46.89   12.35   0
   7  -5 -10   10.25   11.23   0
   7  -2 -24   -9.59   18.77   0
   7   1   7   54.48   10.58   0
   7   2   8  501.62   16.04   0
   7   3   9   12.96   11.57   0
   7   4  10  526.66   18.03   0
   8  -5 -16   79.34   15.40   0
   8  -5 -15   14.44   14.54   0
   8  -4 -20   19.89   16.84   0
   8  -3 -23    2.08   18.51   0
   8  -2 -25    3.23   18.03   0
   8   1   7   94.01   11.11   0
   8   4  10   23.64   14.09   0
   9  -5 -18  588.28   20.48   0
   9  -4 -21  147.22   17.34   0
   9  -3 -24   16.03   18.62   0
   9   1   7  424.07   13.65   0
  10  -5 -19   60.93   16.29   0
  10   1   7    2.35   10.50   0
  10   3   9   -8.23   12.61   0
  11  -6 -14   35.44   13.50   0
  11  -6 -13   -3.27   12.10   0
  11  -6 -12   81.08   12.08   0
  11  -6 -11   17.86   10.09   0
  11  -5 -20   25.29   15.96   0
  12  -6 -16   11.99   15.18   0
  12  -6 -15   80.44   12.25   0
  12  -6 -11   15.04    7.87   0
  12  -6 -10   92.66    9.34   0
  12  -5 -21   -6.52   16.08   0
  12  -4 -24   54.07   18.14   0
  13  -6 -17   46.46   15.61   0
  13  -6 -16  284.45   14.78   0
  13  -6 -10  156.33    9.30   0
  13  -5 -22  294.04   19.68   0
  13  -2   2  206.18    8.58   0
  13   0   5    0.43   10.63   0
  14  -6 -18  114.70   16.10   0
  14  -6 -17  151.01   13.71   0
  14  -6 -10  275.38    9.11   0
  15  -6 -18   21.02   14.89   0
  15  -5 -23    8.04   16.76   0
  16  -6 -18   58.34   13.52   0
  16  -6 -17  -17.38    9.24   0
  16  -5 -23   19.43   16.56   0
  -7  10  -9   66.60    8.18   0
  -6   9 -13   -4.46   11.12   0
  -6   9   2  592.33    7.75   0
  -6  14   5   22.24    9.15   0
  -5   5 -10  509.54   13.16   0
  -5   7 -14   16.67   11.59   0
  -5  14   7    3.44   11.32   0
  -5  15   7  155.23   13.30   0
  -4   3  -9  272.31   13.22   0
  -4   3  -8  127.69   10.67   0
  -4   5   2    1.65    5.01   0
  -4   6 -16   15.47   13.03   0
  -4   9 -19   -5.11   13.57   0
  -4  12   8   -4.31   11.36   0
  -3   4 -16   77.32   14.50   0
  -3   6 -19   -9.78   14.46   0
  -3   7 -20  154.51   16.52   0
  -3   9   8  503.65   15.09   0
  -3  11   9   -0.69   13.02   0
  -2   1 -12  130.02   14.07   0
  -2   2 -15  231.49   16.22   0
  -2   3 -17   71.92   15.62   0
  -2   4 -19    9.39   17.04   0
  -2   5 -20   92.42   16.46   0
  -2   6 -21   66.75   16.77   0
  -2   6   7   51.91   11.15   0
  -2   7 -22   15.46   16.56   0
  -2   9   9   16.99   12.84   0
  -2  11  10   23.59   14.42   0
  -1   0 -12  122.38   14.43   0
  -1   1 -16   98.37   15.30   0
  -1   2 -18   88.98   16.49   0
  -1   4 -21  167.46   17.65   0
  -1   5 -22   42.75   16.87   0
  -1   5   7   41.10   12.23   0
  -1   6 -23   23.54   17.62   0
  -1   6   8  211.52   13.60   0
  -1   9  10  270.21   16.14   0
   0   0 -16  247.20   17.36   0
   0   4 -23   58.77   17.95   0
   0   4   7   16.27    8.99   0
   0   8  10   54.88   13.25   0
   1  -2 -11   89.69   14.85   0
   1  -2 -10  430.79   16.59   0
   1  -1 -16   26.74   15.72   0
   1   2 -22    0.34   17.36   0
   2  -2 -15  314.90   17.24   0
   2   2 -24   46.64   18.97   0
   2   2   6  488.81   13.28   0
   2   6  10   64.65   13.44   0
   3  -3 -14   25.65   14.82   0
   3  -2 -18  202.30   17.99   0
   3   1 -24    5.75   18.68   0
   3   7  11   14.45   14.45   0
   4  -1 -22  121.66   19.11   0
   4   0 -24   47.88   19.23   0
   4   1   6   45.29   10.27   0
   4   5  10   73.32   13.76   0
   5  -3 -19   34.76   17.21   0
   5  -2 -22   39.34   16.86   0
   5   6  11  -10.05   14.91   0
   6  -3 -21  118.51   18.25   0
   6  -2 -23  178.77   20.21   0
   7  -5 -15  150.63   14.94   0
   7  -5  -8    8.03    8.39   0
   7  -4 -19   43.35   16.24   0
   7  -3 -22   60.99   17.12   0
   7  -1   4  484.81    9.79   0
   8  -5 -17   31.13   16.05   0
   8  -5  -6    6.11    7.02   0
   8  -4 -21  113.83   17.94   0
   8   2   8    6.25   11.23   0
   9  -4 -22    3.82   17.23   0
  10  -6 -12  132.84   13.40   0
  10  -5 -20   43.68   16.44   0
  10  -4 -23   16.35   17.61   0
  11  -6 -16    2.37   13.36   0
  11  -6 -15   51.30   12.88   0
  11  -6 -10  180.14   10.58   0
  11  -5 -21    6.93   16.38   0
  11  -4 -24   51.77   18.18   0
  12  -6 -18   76.69   17.55   0
  12  -6 -17   95.55   14.23   0
  12  -6  -9   37.69    7.99   0
  12  -5 -22   17.68   16.69   0
  13  -6 -18  172.43   16.18   0
  13  -6  -9   80.40    7.97   0
  13  -5 -23   23.91   17.08   0
  13  -3   0   12.53    5.15   0
  13   1   6   45.42   11.34   0
  13   2   7  192.00   13.98   0
  14  -6 -19  170.99   15.92   0
  14  -5 -23    2.87   16.66   0
  14  -1   3  239.77   10.80   0
  15  -6 -20   22.54   17.32   0
  15  -6 -19  113.83   15.04   0
  15  -6 -10    4.81    6.15   0
  16  -6 -20   -4.28   15.68   0
  16  -6 -19   38.89   13.22   0
  -7   9  -8   18.78    7.97   0
  -7   9  -7    7.59    6.91   0
  -7  13   1  286.36    7.44   0
  -6   7 -10  161.81    9.60   0
  -6   8 -12   -9.37    9.43   0
  -5   5 -11   17.25   10.51   0
  -5   6 -13   38.40   11.24   0
  -5   7 -15   77.36   14.28   0
  -5   8 -16    2.38   12.08   0
  -5   9 -17  -12.08   14.04   0
  -5  12   6  173.32   13.07   0
  -4   3 -10  148.85   12.02   0
  -4   4 -13  190.34   13.73   0
  -4   5 -15   12.68   12.71   0
  -4   6 -17   10.49   15.24   0
  -4   7 -18   30.48   13.80   0
  -4   8 -19  208.98   18.23   0
  -4  10   7   56.46   10.83   0
  -4  13   8   17.96   12.28   0
  -4  14   8    9.43   12.39   0
  -3   2 -12  584.15   16.37   0
  -3   3 -15  411.47   16.76   0
  -3   4 -17   -8.12   16.24   0
  -3   5 -18   -1.29   14.20   0
  -3   5   4  201.18    8.07   0
  -3   8 -21   85.46   16.03   0
  -3   8   7   -8.05   10.84   0
  -3  12   9  153.76   14.60   0
  -3  13   9  472.75   17.92   0
  -2   1 -13    9.94   13.59   0
  -2   3 -18   12.39   15.52   0
  -2  12  10  222.57   16.70   0
  -1   3 -20   67.37   16.60   0
  -1   8   9  147.64   13.74   0
  -1  10  10   17.32   14.65   0
   0  -1 -13   57.57   14.66   0
   0   0 -17    3.16   15.50   0
   0   2 -21   64.57   17.13   0
   0   2   4  -25.11    9.29   0
   0   3 -22   13.94   15.98   0
   1  -2 -12  285.45   16.17   0
   1  -1 -17   89.26   16.34   0
   1   0 -19   -0.65   16.06   0
   1   1 -21   24.00   17.16   0
   1   2 -23   -3.77   16.58   0
   1   3 -24   -0.64   17.78   0
   1   7  10  160.07   10.97   0
   2  -2 -16   22.39   15.80   0
   2  -1 -19   74.67   17.64   0
   2   0 -21  -11.52   12.45   0
   2   1 -23   20.60   18.53   0
   2   3   7   82.87   12.72   0
   2   4   8  743.65   16.71   0
[truncated: 495,454 more chars]
