# Supplementary material for: Phospholyl and Arsolyl Triple-Decker Sandwich Complexes of Europium(II) and Strontium(II)
Source: JACS Au. 2024 Jun 6;4(6):2343–50. doi: 10.1021/jacsau.4c00300 (PMC11200235; doi:10.1021/jacsau.4c00300)
Supplement: Supplementary file 3 — au4c00300_si_003.cif [file au4c00300_si_003.cif]

data_ns257-n
_audit_creation_date               2023-06-23
_audit_creation_method
;
Olex2 1.5
(compiled 2023.03.06 svn.rbb2c1857 for OlexSys, GUI svn.r6748)
;
_shelx_SHELXL_version_number       '2019/2'
loop_
  _audit_author_name
  _audit_author_address
 'Roesky, Peter W.'
;
     Karlsruher Institut fuer Technologie (KIT), CS 
      Institut fuer Anorganische Chemie (AOC)
      Engesserstr. 15, Geb. 30.45
      76131 Karlsruhe 
      Bundesrepublik Deutschland
;
 'Sun, Xiaofei'
;
     Karlsruher Institut fuer Technologie (KIT), CS
      Institut fuer Anorganische Chemie (AOC)
      Engesserstr. 15, Geb. 30.45
      76131 Karlsruhe 
      Bundesrepublik Deutschland
;

_audit_contact_author
;
      Prof. Dr. Peter W. Roesky
      Karlsruher Institut fuer Technologie (KIT), CS
      Institut fuer Anorganische Chemie (AOC)
      Lehrstuhl fuer Anorganische Funktionsmaterialien
      Engesserstr. 15, Geb. 30.45
      76131 Karlsruhe 
      Bundesrepublik Deutschland
;
_audit_contact_author_address      ?
_audit_contact_author_email        ?
_audit_contact_author_fax          '+49 721 60844854'
_audit_contact_author_name         ''
_audit_contact_author_phone        ?
_audit_contact_letter
;
;
_publ_contact_author_id_orcid      ?
_publ_requested_coeditor_name
;
;
#==============================================================================
_publ_requested_journal            'JACS Au'
_publ_section_abstract
;
;
_publ_section_comment
;
;
_publ_section_experimental
;
;
_publ_section_figure_captions
;
;
_publ_section_references
;
Dolomanov, O.V., Bourhis, L.J., Gildea, R.J, Howard, J.A.K. & Puschmann, H.
 (2009), J. Appl. Cryst. 42, 339-341.

Sheldrick, G.M. (2015). Acta Cryst. A71, 3-8.

Sheldrick, G.M. (2015). Acta Cryst. C71, 3-8.
;
_publ_section_title
;
;
#===================================================
_chemical_name_common              ?
_chemical_name_systematic          ?
_chemical_formula_moiety           'C44 H72 As2 Eu2 O2'
_chemical_formula_sum              'C44 H72 As2 Eu2 O2'
_chemical_formula_weight           1086.77
_chemical_melting_point            ?
loop_
  _atom_type_symbol
  _atom_type_description
  _atom_type_scat_dispersion_real
  _atom_type_scat_dispersion_imag
  _atom_type_scat_source
 'C' 'C' 0.0033 0.0016 'International Tables Vol C Tables 4.2.6.8 and 6.1.1.4'
 'H' 'H' 0.0000 0.0000 'International Tables Vol C Tables 4.2.6.8 and 6.1.1.4'
 'As' 'As' 0.0499 2.0058 'International Tables Vol C Tables 4.2.6.8 and 6.1.1.4'
 'Eu' 'Eu' -0.1578 3.6682
 'International Tables Vol C Tables 4.2.6.8 and 6.1.1.4'
 'O' 'O' 0.0106 0.0060 'International Tables Vol C Tables 4.2.6.8 and 6.1.1.4'

_shelx_space_group_comment
;
The symmetry employed for this shelxl refinement is uniquely defined
by the following loop, which should always be used as a source of
symmetry information in preference to the above space-group names.
They are only intended as comments.
;
_space_group_crystal_system        'monoclinic'
_space_group_IT_number             14
_space_group_name_H-M_alt          'P 1 21/c 1'
_space_group_name_Hall             '-P 2ybc'
loop_
  _space_group_symop_operation_xyz
 'x, y, z'
 '-x, y+1/2, -z+1/2'
 '-x, -y, -z'
 'x, -y-1/2, z-1/2'

_cell_length_a                     15.6346(6)
_cell_length_b                     15.0727(4)
_cell_length_c                     20.0142(7)
_cell_angle_alpha                  90
_cell_angle_beta                   110.203(3)
_cell_angle_gamma                  90
_cell_volume                       4426.3(3)
_cell_formula_units_Z              4
_cell_measurement_reflns_used      53181
_cell_measurement_temperature      100
_cell_measurement_theta_max        30.17
_cell_measurement_theta_min        1.94
_shelx_estimated_absorpt_T_max     0.614
_shelx_estimated_absorpt_T_min     0.246
_exptl_absorpt_coefficient_mu      4.325
_exptl_absorpt_correction_T_max    0.3954
_exptl_absorpt_correction_T_min    0.1896
_exptl_absorpt_correction_type     multi-scan
_exptl_absorpt_process_details
;
STOE X-Red32, absorption correction by Gaussian integration, analogous to
P. Coppens, "The Evaluation of Absorption and Extinction in Single-Crystal
Structure Analysis", published in: F. R. Ahmed (Editor), "Crystallographic
Computing", Munksgaard, Copenhagen (1970), 255 - 270.
Afterwards scaling of reflection intensities was performed within STOE LANA.
J. Koziskova, F. Hahn, J. Richter, J. Kozisek, "Comparison of different
absorption corrections on the model structure of tetrakis(\m~2~-acetato)-
diaqua-di-copper(II)", Acta Chimica Slovaca, vol. 9, no. 2, 2016, pp. 136 - 140.
;
_exptl_absorpt_special_details     ?
_exptl_crystal_colour              yellow
_exptl_crystal_colour_primary      yellow
_exptl_crystal_density_diffrn      1.631
_exptl_crystal_density_meas        ?
_exptl_crystal_density_method      'not measured'
_exptl_crystal_description         irregular
_exptl_crystal_F_000               2176
loop_
  _exptl_crystal_face_index_h
  _exptl_crystal_face_index_k
  _exptl_crystal_face_index_l
  _exptl_crystal_face_perp_dist
 -2 2 1 0.1430
 2 -2 -1 0.1640
 0 0 1 0.0580
 0 0 -1 0.0670
 4 5 -2 0.2300
 -6 2 3 0.1470
 6 -1 -3 0.2070
 6 2 -3 0.2240
 -4 -5 2 0.2200

_exptl_crystal_size_max            0.45
_exptl_crystal_size_mid            0.294
_exptl_crystal_size_min            0.125
_exptl_transmission_factor_max     ?
_exptl_transmission_factor_min     ?
_diffrn_reflns_av_R_equivalents    0.0242
_diffrn_reflns_av_unetI/netI       0.0220
_diffrn_reflns_Laue_measured_fraction_full  0.994
_diffrn_reflns_Laue_measured_fraction_max  0.989
_diffrn_reflns_limit_h_max         19
_diffrn_reflns_limit_h_min         -16
_diffrn_reflns_limit_k_max         16
_diffrn_reflns_limit_k_min         -18
_diffrn_reflns_limit_l_max         25
_diffrn_reflns_limit_l_min         -25
_diffrn_reflns_number              25325
_diffrn_reflns_point_group_measured_fraction_full  0.994
_diffrn_reflns_point_group_measured_fraction_max  0.989
_diffrn_reflns_theta_full          25.242
_diffrn_reflns_theta_max           26.499
_diffrn_reflns_theta_min           1.937
_diffrn_ambient_temperature        100
_diffrn_detector                   'EIGER2 1M CDTE'
_diffrn_detector_area_resol_mean   13.33
_diffrn_measured_fraction_theta_full  0.994
_diffrn_measured_fraction_theta_max  0.989
_diffrn_measurement_details        '289 frames, detector distance = 40 mm'
_diffrn_measurement_device         'Eulerian 4-circle diffractometer'
_diffrn_measurement_device_type    'STOE STADIVARI'
_diffrn_measurement_method         'rotation method, \w scans'
_diffrn_radiation_collimation      '1.2 0.6 mm diameter'
_diffrn_radiation_monochromator    'Graded multilayer mirror'
_diffrn_radiation_polarisn_norm    270
_diffrn_radiation_probe            x-ray
_diffrn_radiation_type             'Mo K\a'
_diffrn_radiation_wavelength       0.71073
_diffrn_source                     Axo_Mo
_diffrn_source_current             0.830
_diffrn_source_power               0.050
_diffrn_source_voltage             60
_reflns_Friedel_coverage           0.000
_reflns_Friedel_fraction_full      .
_reflns_Friedel_fraction_max       .
_reflns_number_gt                  8483
_reflns_number_total               9070
_reflns_special_details
;
 Reflections were merged by SHELXL according to the crystal
 class for the calculation of statistics and refinement.
 
 _reflns_Friedel_fraction is defined as the number of unique
 Friedel pairs measured divided by the number that would be
 possible theoretically, ignoring centric projections and
 systematic absences.
;
_reflns_threshold_expression       'I > 2\s(I)'
_computing_cell_refinement         'X-Area Recipe 1.33.0.0 (STOE, 2015)'
_computing_data_collection         'X-Area Pilatus3_SV 1.31.150.0 (STOE, 2018)'
_computing_data_reduction
;
X-Area Integrate 1.73.1.0 (STOE, 2018)
X-Area LANA 1.73.2.0 (STOE, 2018)
;
_computing_molecular_graphics      'Olex2 1.5 (Dolomanov et al., 2009)'
_computing_publication_material    'Olex2 1.5 (Dolomanov et al., 2009)'
_computing_structure_refinement    'SHELXL 2019/2 (Sheldrick, 2015)'
_computing_structure_solution      'SHELXT  (Sheldrick, 2015)'
_refine_diff_density_max           1.069
_refine_diff_density_min           -1.268
_refine_diff_density_rms           0.144
_refine_ls_extinction_coef         .
_refine_ls_extinction_method       none
_refine_ls_goodness_of_fit_ref     1.211
_refine_ls_hydrogen_treatment      constr
_refine_ls_matrix_type             full
_refine_ls_number_parameters       467
_refine_ls_number_reflns           9070
_refine_ls_number_restraints       0
_refine_ls_R_factor_all            0.0356
_refine_ls_R_factor_gt             0.0323
_refine_ls_restrained_S_all        1.211
_refine_ls_shift/su_max            0.001
_refine_ls_shift/su_mean           0.000
_refine_ls_structure_factor_coef   Fsqd
_refine_ls_weighting_details      
 'w=1/[\s^2^(Fo^2^)+(0.0131P)^2^+31.8399P] where P=(Fo^2^+2Fc^2^)/3'
_refine_ls_weighting_scheme        calc
_refine_ls_wR_factor_gt            0.0754
_refine_ls_wR_factor_ref           0.0774
_refine_special_details            ?
_olex2_refinement_description
;
1. Fixed Uiso
 At 1.2 times of:
  All C(H) groups, All C(H,H) groups
 At 1.5 times of:
  All C(H,H,H) groups
2.a Secondary CH2 refined with riding coordinates:
 C15(H15A,H15B), C16(H16A,H16B), C17(H17A,H17B), C18(H18A,H18B), C27(H27A,
 H27B), C28(H28A,H28B), C29(H29A,H29B), C30(H30A,H30B)
2.b Aromatic/amide H refined with riding coordinates:
 C19(H19), C20(H20), C21(H21), C22(H22), C23(H23), C24(H24), C25(H25), C26(H26)
2.c Idealised Me refined as rotating group:
 C6(H6A,H6B,H6C), C7(H7A,H7B,H7C), C8(H8A,H8B,H8C), C9(H9A,H9B,H9C), C10(H10A,
 H10B,H10C), C12(H12A,H12B,H12C), C13(H13A,H13B,H13C), C14(H14A,H14B,H14C),
 C36(H36A,H36B,H36C), C37(H37A,H37B,H37C), C38(H38A,H38B,H38C), C39(H39A,H39B,
 H39C), C40(H40A,H40B,H40C), C42(H42A,H42B,H42C), C43(H43A,H43B,H43C), C44(H44A,
 H44B,H44C)
;
_atom_sites_solution_hydrogens     geom
_atom_sites_solution_primary       dual
_atom_sites_solution_secondary     ?
loop_
  _atom_site_label
  _atom_site_type_symbol
  _atom_site_fract_x
  _atom_site_fract_y
  _atom_site_fract_z
  _atom_site_U_iso_or_equiv
  _atom_site_adp_type
  _atom_site_occupancy
  _atom_site_site_symmetry_order
  _atom_site_calc_flag
  _atom_site_refinement_flags_posn
  _atom_site_refinement_flags_adp
  _atom_site_refinement_flags_occupancy
  _atom_site_disorder_assembly
  _atom_site_disorder_group
 Eu1 Eu 0.62436(2) 0.52902(2) 0.21480(2) 0.01230(6) Uani 1 1 d . . . . .
 Eu2 Eu 0.83647(2) 0.34733(2) 0.20743(2) 0.01200(6) Uani 1 1 d . . . . .
 As1 As 0.49086(3) 0.65868(3) 0.25290(2) 0.01229(10) Uani 1 1 d . . . . .
 As2 As 1.00109(3) 0.21370(3) 0.23543(2) 0.01280(10) Uani 1 1 d . . . . .
 O1 O 0.4652(2) 0.4642(2) 0.14764(18) 0.0195(7) Uani 1 1 d . . . . .
 O2 O 0.9345(2) 0.4238(2) 0.14432(17) 0.0172(7) Uani 1 1 d . . . . .
 C1 C 0.6032(3) 0.6503(3) 0.3284(2) 0.0137(9) Uani 1 1 d . . . . .
 C2 C 0.6746(3) 0.6842(3) 0.3092(2) 0.0140(9) Uani 1 1 d . . . . .
 C3 C 0.6481(3) 0.7172(3) 0.2371(2) 0.0144(9) Uani 1 1 d . . . . .
 C4 C 0.5554(3) 0.7087(3) 0.1971(2) 0.0141(9) Uani 1 1 d . . . . .
 C5 C 0.6085(3) 0.6132(3) 0.4011(2) 0.0160(9) Uani 1 1 d . . . . .
 C6 C 0.5132(3) 0.5912(4) 0.4022(3) 0.0222(11) Uani 1 1 d . . . . .
 H6A H 0.475249 0.644699 0.390974 0.033 Uiso 1 1 calc R U . . .
 H6B H 0.518182 0.569752 0.449642 0.033 Uiso 1 1 calc R U . . .
 H6C H 0.485385 0.545201 0.366810 0.033 Uiso 1 1 calc R U . . .
 C7 C 0.6485(4) 0.6820(4) 0.4603(3) 0.0290(12) Uani 1 1 d . . . . .
 H7A H 0.609722 0.734967 0.450228 0.044 Uiso 1 1 calc R U . . .
 H7B H 0.710032 0.698353 0.462278 0.044 Uiso 1 1 calc R U . . .
 H7C H 0.651309 0.656728 0.506082 0.044 Uiso 1 1 calc R U . . .
 C8 C 0.6641(4) 0.5270(4) 0.4190(3) 0.0257(11) Uani 1 1 d . . . . .
 H8A H 0.638294 0.483775 0.380746 0.039 Uiso 1 1 calc R U . . .
 H8B H 0.661876 0.502789 0.463852 0.039 Uiso 1 1 calc R U . . .
 H8C H 0.727492 0.539357 0.423924 0.039 Uiso 1 1 calc R U . . .
 C9 C 0.7732(3) 0.6942(4) 0.3587(3) 0.0212(10) Uani 1 1 d . . . . .
 H9A H 0.786829 0.649161 0.396258 0.032 Uiso 1 1 calc R U . . .
 H9B H 0.781943 0.753439 0.380327 0.032 Uiso 1 1 calc R U . . .
 H9C H 0.814057 0.686606 0.331493 0.032 Uiso 1 1 calc R U . . .
 C10 C 0.7183(3) 0.7606(3) 0.2115(3) 0.0187(10) Uani 1 1 d . . . . .
 H10A H 0.774004 0.724710 0.226211 0.028 Uiso 1 1 calc R U . . .
 H10B H 0.732268 0.820051 0.232328 0.028 Uiso 1 1 calc R U . . .
 H10C H 0.694233 0.765256 0.159511 0.028 Uiso 1 1 calc R U . . .
 C11 C 0.5070(3) 0.7360(3) 0.1199(2) 0.0161(9) Uani 1 1 d . . . . .
 C12 C 0.5178(4) 0.8354(4) 0.1099(3) 0.0293(12) Uani 1 1 d . . . . .
 H12A H 0.496336 0.868617 0.143169 0.044 Uiso 1 1 calc R U . . .
 H12B H 0.481834 0.852245 0.060971 0.044 Uiso 1 1 calc R U . . .
 H12C H 0.582188 0.849031 0.119269 0.044 Uiso 1 1 calc R U . . .
 C13 C 0.4043(3) 0.7168(4) 0.0968(3) 0.0269(12) Uani 1 1 d . . . . .
 H13A H 0.394828 0.653804 0.104214 0.040 Uiso 1 1 calc R U . . .
 H13B H 0.375036 0.731501 0.046347 0.040 Uiso 1 1 calc R U . . .
 H13C H 0.377463 0.752879 0.125304 0.040 Uiso 1 1 calc R U . . .
 C14 C 0.5426(3) 0.6824(3) 0.0694(3) 0.0196(10) Uani 1 1 d . . . . .
 H14A H 0.608619 0.690442 0.083274 0.029 Uiso 1 1 calc R U . . .
 H14B H 0.512776 0.703129 0.020467 0.029 Uiso 1 1 calc R U . . .
 H14C H 0.528954 0.619327 0.072476 0.029 Uiso 1 1 calc R U . . .
 C15 C 0.4206(3) 0.4213(3) 0.1909(3) 0.0219(10) Uani 1 1 d . . . . .
 H15A H 0.441798 0.445939 0.239753 0.026 Uiso 1 1 calc R U . . .
 H15B H 0.431761 0.356567 0.193395 0.026 Uiso 1 1 calc R U . . .
 C16 C 0.3207(4) 0.4418(4) 0.1526(3) 0.0296(12) Uani 1 1 d . . . . .
 H16A H 0.304168 0.500122 0.167280 0.036 Uiso 1 1 calc R U . . .
 H16B H 0.281398 0.395473 0.161940 0.036 Uiso 1 1 calc R U . . .
 C17 C 0.3121(4) 0.4425(4) 0.0745(3) 0.0317(13) Uani 1 1 d . . . . .
 H17A H 0.276252 0.494369 0.049605 0.038 Uiso 1 1 calc R U . . .
 H17B H 0.282254 0.387664 0.050260 0.038 Uiso 1 1 calc R U . . .
 C18 C 0.4103(4) 0.4482(4) 0.0757(3) 0.0296(13) Uani 1 1 d . . . . .
 H18A H 0.428380 0.391916 0.058719 0.035 Uiso 1 1 calc R U . . .
 H18B H 0.416849 0.497082 0.044814 0.035 Uiso 1 1 calc R U . . .
 C19 C 0.6610(3) 0.4048(4) 0.1163(3) 0.0227(11) Uani 1 1 d . . . . .
 H19 H 0.627511 0.386627 0.068982 0.027 Uiso 1 1 calc R U . . .
 C20 C 0.6448(3) 0.3506(3) 0.1678(3) 0.0207(10) Uani 1 1 d . . . . .
 H20 H 0.603152 0.303974 0.147110 0.025 Uiso 1 1 calc R U . . .
 C21 C 0.6757(3) 0.3489(3) 0.2431(3) 0.0187(10) Uani 1 1 d . . . . .
 H21 H 0.646152 0.304585 0.261080 0.022 Uiso 1 1 calc R U . . .
 C22 C 0.7406(3) 0.3980(3) 0.2979(3) 0.0186(10) Uani 1 1 d . . . . .
 H22 H 0.745995 0.377391 0.344054 0.022 Uiso 1 1 calc R U . . .
 C23 C 0.7986(3) 0.4697(3) 0.3003(3) 0.0185(10) Uani 1 1 d . . . . .
 H23 H 0.835163 0.485341 0.347512 0.022 Uiso 1 1 calc R U . . .
 C24 C 0.8155(3) 0.5246(3) 0.2483(3) 0.0201(10) Uani 1 1 d . . . . .
 H24 H 0.861892 0.567374 0.268666 0.024 Uiso 1 1 calc R U . . .
 C25 C 0.7792(3) 0.5299(3) 0.1739(3) 0.0193(10) Uani 1 1 d . . . . .
 H25 H 0.803146 0.578734 0.156037 0.023 Uiso 1 1 calc R U . . .
 C26 C 0.7161(3) 0.4807(4) 0.1190(3) 0.0227(11) Uani 1 1 d . . . . .
 H26 H 0.708606 0.503504 0.073046 0.027 Uiso 1 1 calc R U . . .
 C27 C 0.9558(4) 0.4102(5) 0.0809(3) 0.0362(15) Uani 1 1 d . . . . .
 H27A H 0.910886 0.441040 0.040139 0.043 Uiso 1 1 calc R U . . .
 H27B H 0.954619 0.346126 0.069739 0.043 Uiso 1 1 calc R U . . .
 C28 C 1.0504(4) 0.4478(4) 0.0953(3) 0.0271(12) Uani 1 1 d . . . . .
 H28A H 1.047513 0.509625 0.077931 0.032 Uiso 1 1 calc R U . . .
 H28B H 1.085370 0.411277 0.072599 0.032 Uiso 1 1 calc R U . . .
 C29 C 1.0922(3) 0.4438(3) 0.1758(3) 0.0232(11) Uani 1 1 d . . . . .
 H29A H 1.116536 0.383942 0.192362 0.028 Uiso 1 1 calc R U . . .
 H29B H 1.141482 0.488127 0.194444 0.028 Uiso 1 1 calc R U . . .
 C30 C 1.0113(3) 0.4655(4) 0.1973(3) 0.0197(10) Uani 1 1 d . . . . .
 H30A H 1.019779 0.441747 0.245296 0.024 Uiso 1 1 calc R U . . .
 H30B H 1.002318 0.530535 0.197738 0.024 Uiso 1 1 calc R U . . .
 C31 C 0.9635(3) 0.2265(3) 0.3155(2) 0.0136(9) Uani 1 1 d . . . . .
 C32 C 0.8755(3) 0.1930(3) 0.3013(2) 0.0131(9) Uani 1 1 d . . . . .
 C33 C 0.8323(3) 0.1599(3) 0.2300(2) 0.0141(9) Uani 1 1 d . . . . .
 C34 C 0.8853(3) 0.1633(3) 0.1864(2) 0.0153(9) Uani 1 1 d . . . . .
 C35 C 1.0285(3) 0.2636(3) 0.3861(2) 0.0170(9) Uani 1 1 d . . . . .
 C36 C 1.1220(3) 0.2863(3) 0.3800(3) 0.0209(10) Uani 1 1 d . . . . .
 H36A H 1.148873 0.232555 0.368011 0.031 Uiso 1 1 calc R U . . .
 H36B H 1.162549 0.310013 0.425462 0.031 Uiso 1 1 calc R U . . .
 H36C H 1.113652 0.330775 0.342527 0.031 Uiso 1 1 calc R U . . .
 C37 C 1.0481(4) 0.1940(4) 0.4456(3) 0.0269(12) Uani 1 1 d . . . . .
 H37A H 0.991528 0.179551 0.453891 0.040 Uiso 1 1 calc R U . . .
 H37B H 1.092642 0.217836 0.489373 0.040 Uiso 1 1 calc R U . . .
 H37C H 1.072751 0.140272 0.431387 0.040 Uiso 1 1 calc R U . . .
 C38 C 0.9920(3) 0.3490(4) 0.4079(3) 0.0226(11) Uani 1 1 d . . . . .
 H38A H 0.984844 0.394433 0.371360 0.034 Uiso 1 1 calc R U . . .
 H38B H 1.035027 0.369992 0.453464 0.034 Uiso 1 1 calc R U . . .
 H38C H 0.932851 0.337151 0.412828 0.034 Uiso 1 1 calc R U . . .
 C39 C 0.8283(3) 0.1841(3) 0.3561(3) 0.0177(10) Uani 1 1 d . . . . .
 H39A H 0.854241 0.227116 0.394473 0.027 Uiso 1 1 calc R U . . .
 H39B H 0.837257 0.123920 0.375798 0.027 Uiso 1 1 calc R U . . .
 H39C H 0.762919 0.195577 0.333132 0.027 Uiso 1 1 calc R U . . .
 C40 C 0.7374(3) 0.1198(3) 0.2087(3) 0.0197(10) Uani 1 1 d . . . . .
 H40A H 0.700192 0.154619 0.229819 0.030 Uiso 1 1 calc R U . . .
 H40B H 0.741709 0.058528 0.225841 0.030 Uiso 1 1 calc R U . . .
 H40C H 0.708988 0.120580 0.156728 0.030 Uiso 1 1 calc R U . . .
 C41 C 0.8603(3) 0.1283(3) 0.1107(3) 0.0206(10) Uani 1 1 d . . . . .
 C42 C 0.7851(4) 0.1849(4) 0.0578(3) 0.0283(12) Uani 1 1 d . . . . .
 H42A H 0.731612 0.186429 0.072639 0.042 Uiso 1 1 calc R U . . .
 H42B H 0.768218 0.158946 0.010092 0.042 Uiso 1 1 calc R U . . .
 H42C H 0.807709 0.245417 0.057004 0.042 Uiso 1 1 calc R U . . .
 C43 C 0.8305(4) 0.0303(4) 0.1062(3) 0.0345(14) Uani 1 1 d . . . . .
 H43A H 0.876718 -0.004087 0.142710 0.052 Uiso 1 1 calc R U . . .
 H43B H 0.823687 0.006743 0.059009 0.052 Uiso 1 1 calc R U . . .
 H43C H 0.772128 0.026021 0.114049 0.052 Uiso 1 1 calc R U . . .
 C44 C 0.9432(4) 0.1299(5) 0.0860(3) 0.0343(14) Uani 1 1 d . . . . .
 H44A H 0.967258 0.190458 0.089686 0.052 Uiso 1 1 calc R U . . .
 H44B H 0.924697 0.110032 0.036354 0.052 Uiso 1 1 calc R U . . .
 H44C H 0.990564 0.090233 0.116088 0.052 Uiso 1 1 calc R U . . .

loop_
  _atom_site_aniso_label
  _atom_site_aniso_U_11
  _atom_site_aniso_U_22
  _atom_site_aniso_U_33
  _atom_site_aniso_U_23
  _atom_site_aniso_U_13
  _atom_site_aniso_U_12
 Eu1 0.00893(10) 0.01268(11) 0.01495(11) -0.00095(9) 0.00368(8) 0.00190(8)
 Eu2 0.01020(10) 0.01218(11) 0.01454(11) 0.00123(9) 0.00543(8) 0.00236(8)
 As1 0.0097(2) 0.0156(2) 0.0118(2) 0.00055(17) 0.00398(16) 0.00256(17)
 As2 0.0102(2) 0.0147(2) 0.0146(2) 0.00160(18) 0.00553(17) 0.00252(17)
 O1 0.0129(15) 0.0270(19) 0.0175(17) 0.0008(14) 0.0038(13) -0.0018(14)
 O2 0.0145(15) 0.0209(18) 0.0182(17) -0.0012(14) 0.0082(13) -0.0014(13)
 C1 0.017(2) 0.014(2) 0.010(2) -0.0049(17) 0.0047(17) 0.0023(18)
 C2 0.012(2) 0.014(2) 0.015(2) -0.0043(17) 0.0020(17) 0.0018(17)
 C3 0.016(2) 0.012(2) 0.017(2) -0.0057(18) 0.0085(18) -0.0023(18)
 C4 0.015(2) 0.016(2) 0.013(2) -0.0007(18) 0.0063(17) 0.0036(18)
 C5 0.016(2) 0.017(2) 0.013(2) 0.0028(18) 0.0035(17) 0.0023(18)
 C6 0.021(2) 0.029(3) 0.019(2) 0.005(2) 0.010(2) 0.002(2)
 C7 0.034(3) 0.039(3) 0.015(2) -0.007(2) 0.009(2) -0.002(3)
 C8 0.029(3) 0.028(3) 0.023(3) 0.010(2) 0.013(2) 0.010(2)
 C9 0.018(2) 0.024(3) 0.020(2) -0.003(2) 0.0037(19) -0.004(2)
 C10 0.019(2) 0.017(2) 0.024(2) -0.003(2) 0.013(2) -0.0054(19)
 C11 0.020(2) 0.019(2) 0.011(2) 0.0025(18) 0.0062(18) 0.0058(19)
 C12 0.048(3) 0.020(3) 0.022(3) 0.005(2) 0.014(2) 0.009(2)
 C13 0.020(2) 0.043(3) 0.016(2) 0.005(2) 0.003(2) 0.008(2)
 C14 0.023(2) 0.022(3) 0.014(2) -0.0025(19) 0.0076(19) 0.002(2)
 C15 0.022(2) 0.021(3) 0.021(3) 0.002(2) 0.006(2) -0.005(2)
 C16 0.020(3) 0.039(3) 0.033(3) 0.002(3) 0.013(2) -0.001(2)
 C17 0.018(3) 0.046(4) 0.024(3) 0.003(3) -0.002(2) -0.005(2)
 C18 0.024(3) 0.046(4) 0.018(3) -0.008(2) 0.007(2) -0.013(2)
 C19 0.020(2) 0.026(3) 0.016(2) -0.007(2) -0.0013(19) 0.008(2)
 C20 0.009(2) 0.015(2) 0.035(3) -0.006(2) 0.0035(19) 0.0042(18)
 C21 0.013(2) 0.011(2) 0.037(3) 0.000(2) 0.016(2) -0.0003(18)
 C22 0.021(2) 0.017(2) 0.018(2) 0.0057(19) 0.0086(19) 0.0080(19)
 C23 0.011(2) 0.023(3) 0.018(2) -0.005(2) -0.0001(17) 0.0044(19)
 C24 0.014(2) 0.012(2) 0.036(3) -0.003(2) 0.011(2) -0.0004(18)
 C25 0.021(2) 0.012(2) 0.032(3) 0.001(2) 0.017(2) 0.0032(19)
 C26 0.024(2) 0.030(3) 0.014(2) 0.003(2) 0.0067(19) 0.012(2)
 C27 0.034(3) 0.059(4) 0.021(3) -0.014(3) 0.016(2) -0.025(3)
 C28 0.028(3) 0.029(3) 0.031(3) -0.012(2) 0.019(2) -0.010(2)
 C29 0.015(2) 0.018(2) 0.039(3) -0.001(2) 0.012(2) 0.0001(19)
 C30 0.018(2) 0.024(3) 0.017(2) -0.003(2) 0.0056(19) -0.002(2)
 C31 0.014(2) 0.012(2) 0.014(2) 0.0041(17) 0.0048(17) 0.0038(17)
 C32 0.015(2) 0.012(2) 0.014(2) 0.0035(17) 0.0077(17) 0.0033(17)
 C33 0.011(2) 0.014(2) 0.016(2) 0.0043(18) 0.0023(17) 0.0005(17)
 C34 0.012(2) 0.014(2) 0.017(2) 0.0000(18) 0.0004(17) 0.0036(17)
 C35 0.013(2) 0.019(2) 0.017(2) 0.0023(19) 0.0029(18) -0.0012(18)
 C36 0.014(2) 0.021(3) 0.024(3) -0.002(2) 0.0023(19) -0.0020(19)
 C37 0.029(3) 0.030(3) 0.017(2) 0.007(2) 0.002(2) 0.001(2)
 C38 0.021(2) 0.026(3) 0.019(2) -0.010(2) 0.0042(19) 0.002(2)
 C39 0.018(2) 0.018(2) 0.019(2) 0.0016(19) 0.0093(19) -0.0020(19)
 C40 0.012(2) 0.018(2) 0.025(3) 0.000(2) 0.0018(19) 0.0019(18)
 C41 0.021(2) 0.023(3) 0.015(2) -0.0021(19) 0.0025(19) 0.007(2)
 C42 0.028(3) 0.034(3) 0.018(2) 0.004(2) 0.001(2) 0.014(2)
 C43 0.046(3) 0.027(3) 0.023(3) -0.008(2) 0.003(2) 0.006(3)
 C44 0.030(3) 0.055(4) 0.018(3) -0.008(3) 0.009(2) 0.009(3)

_geom_special_details
;
 All esds (except the esd in the dihedral angle between two l.s. planes)
 are estimated using the full covariance matrix.  The cell esds are taken
 into account individually in the estimation of esds in distances, angles
 and torsion angles; correlations between esds in cell parameters are only
 used when they are defined by crystal symmetry.  An approximate (isotropic)
 treatment of cell esds is used for estimating esds involving l.s. planes.
;
loop_
  _geom_bond_atom_site_label_1
  _geom_bond_atom_site_label_2
  _geom_bond_distance
  _geom_bond_site_symmetry_2
  _geom_bond_publ_flag
 Eu1 As1 3.1395(5) . ?
 Eu1 O1 2.577(3) . ?
 Eu1 C1 3.024(4) . ?
 Eu1 C2 2.938(4) . ?
 Eu1 C3 2.875(5) . ?
 Eu1 C4 2.892(5) . ?
 Eu1 C19 2.916(5) . ?
 Eu1 C20 2.903(5) . ?
 Eu1 C21 2.833(5) . ?
 Eu1 C22 2.807(5) . ?
 Eu1 C23 2.816(4) . ?
 Eu1 C24 2.829(5) . ?
 Eu1 C25 2.811(5) . ?
 Eu1 C26 2.858(5) . ?
 Eu2 As2 3.1621(5) . ?
 Eu2 O2 2.571(3) . ?
 Eu2 C19 2.855(5) . ?
 Eu2 C20 2.823(4) . ?
 Eu2 C21 2.841(4) . ?
 Eu2 C22 2.826(5) . ?
 Eu2 C23 2.822(5) . ?
 Eu2 C24 2.847(5) . ?
 Eu2 C25 2.899(5) . ?
 Eu2 C26 2.901(5) . ?
 Eu2 C31 2.995(4) . ?
 Eu2 C32 2.919(4) . ?
 Eu2 C33 2.865(5) . ?
 Eu2 C34 2.946(5) . ?
 As1 C1 1.885(4) . ?
 As1 C4 1.901(5) . ?
 As2 C31 1.897(4) . ?
 As2 C34 1.895(4) . ?
 O1 C15 1.439(6) . ?
 O1 C18 1.419(6) . ?
 O2 C27 1.432(6) . ?
 O2 C30 1.443(6) . ?
 C1 C2 1.397(6) . ?
 C1 C5 1.533(6) . ?
 C2 C3 1.445(6) . ?
 C2 C9 1.525(6) . ?
 C3 C4 1.400(6) . ?
 C3 C10 1.511(6) . ?
 C4 C11 1.524(6) . ?
 C5 C6 1.534(6) . ?
 C5 C7 1.536(7) . ?
 C5 C8 1.535(7) . ?
 C6 H6A 0.9800 . ?
 C6 H6B 0.9800 . ?
 C6 H6C 0.9800 . ?
 C7 H7A 0.9800 . ?
 C7 H7B 0.9800 . ?
 C7 H7C 0.9800 . ?
 C8 H8A 0.9800 . ?
 C8 H8B 0.9800 . ?
 C8 H8C 0.9800 . ?
 C9 H9A 0.9800 . ?
 C9 H9B 0.9800 . ?
 C9 H9C 0.9800 . ?
 C10 H10A 0.9800 . ?
 C10 H10B 0.9800 . ?
 C10 H10C 0.9800 . ?
 C11 C12 1.528(7) . ?
 C11 C13 1.538(7) . ?
 C11 C14 1.540(6) . ?
 C12 H12A 0.9800 . ?
 C12 H12B 0.9800 . ?
 C12 H12C 0.9800 . ?
 C13 H13A 0.9800 . ?
 C13 H13B 0.9800 . ?
 C13 H13C 0.9800 . ?
 C14 H14A 0.9800 . ?
 C14 H14B 0.9800 . ?
 C14 H14C 0.9800 . ?
 C15 H15A 0.9900 . ?
 C15 H15B 0.9900 . ?
 C15 C16 1.514(7) . ?
 C16 H16A 0.9900 . ?
 C16 H16B 0.9900 . ?
 C16 C17 1.522(8) . ?
 C17 H17A 0.9900 . ?
 C17 H17B 0.9900 . ?
 C17 C18 1.530(7) . ?
 C18 H18A 0.9900 . ?
 C18 H18B 0.9900 . ?
 C19 H19 0.9500 . ?
 C19 C20 1.405(8) . ?
 C19 C26 1.423(8) . ?
 C20 H20 0.9500 . ?
 C20 C21 1.415(7) . ?
 C21 H21 0.9500 . ?
 C21 C22 1.419(7) . ?
 C22 H22 0.9500 . ?
 C22 C23 1.402(7) . ?
 C23 H23 0.9500 . ?
 C23 C24 1.423(7) . ?
 C24 H24 0.9500 . ?
 C24 C25 1.401(7) . ?
 C25 H25 0.9500 . ?
 C25 C26 1.408(7) . ?
 C26 H26 0.9500 . ?
 C27 H27A 0.9900 . ?
 C27 H27B 0.9900 . ?
 C27 C28 1.517(7) . ?
 C28 H28A 0.9900 . ?
 C28 H28B 0.9900 . ?
 C28 C29 1.517(8) . ?
 C29 H29A 0.9900 . ?
 C29 H29B 0.9900 . ?
 C29 C30 1.507(6) . ?
 C30 H30A 0.9900 . ?
 C30 H30B 0.9900 . ?
 C31 C32 1.399(6) . ?
 C31 C35 1.534(6) . ?
 C32 C33 1.440(6) . ?
 C32 C39 1.525(6) . ?
 C33 C34 1.396(6) . ?
 C33 C40 1.521(6) . ?
 C34 C41 1.523(6) . ?
 C35 C36 1.546(6) . ?
 C35 C37 1.535(7) . ?
 C35 C38 1.531(7) . ?
 C36 H36A 0.9800 . ?
 C36 H36B 0.9800 . ?
 C36 H36C 0.9800 . ?
 C37 H37A 0.9800 . ?
 C37 H37B 0.9800 . ?
 C37 H37C 0.9800 . ?
 C38 H38A 0.9800 . ?
 C38 H38B 0.9800 . ?
 C38 H38C 0.9800 . ?
 C39 H39A 0.9800 . ?
 C39 H39B 0.9800 . ?
 C39 H39C 0.9800 . ?
 C40 H40A 0.9800 . ?
 C40 H40B 0.9800 . ?
 C40 H40C 0.9800 . ?
 C41 C42 1.540(7) . ?
 C41 C43 1.542(8) . ?
 C41 C44 1.540(7) . ?
 C42 H42A 0.9800 . ?
 C42 H42B 0.9800 . ?
 C42 H42C 0.9800 . ?
 C43 H43A 0.9800 . ?
 C43 H43B 0.9800 . ?
 C43 H43C 0.9800 . ?
 C44 H44A 0.9800 . ?
 C44 H44B 0.9800 . ?
 C44 H44C 0.9800 . ?

loop_
  _geom_angle_atom_site_label_1
  _geom_angle_atom_site_label_2
  _geom_angle_atom_site_label_3
  _geom_angle
  _geom_angle_site_symmetry_1
  _geom_angle_site_symmetry_3
  _geom_angle_publ_flag
 O1 Eu1 As1 76.09(8) . . ?
 O1 Eu1 C1 106.56(11) . . ?
 O1 Eu1 C2 129.25(11) . . ?
 O1 Eu1 C3 120.31(12) . . ?
 O1 Eu1 C4 92.24(12) . . ?
 O1 Eu1 C19 77.49(13) . . ?
 O1 Eu1 C20 70.98(12) . . ?
 O1 Eu1 C21 84.06(12) . . ?
 O1 Eu1 C22 110.68(13) . . ?
 O1 Eu1 C23 138.93(13) . . ?
 O1 Eu1 C24 149.93(13) . . ?
 O1 Eu1 C25 128.55(13) . . ?
 O1 Eu1 C26 99.86(13) . . ?
 C1 Eu1 As1 35.56(8) . . ?
 C2 Eu1 As1 53.18(8) . . ?
 C2 Eu1 C1 27.05(12) . . ?
 C3 Eu1 As1 53.79(9) . . ?
 C3 Eu1 C1 47.82(12) . . ?
 C3 Eu1 C2 28.75(13) . . ?
 C3 Eu1 C4 28.09(13) . . ?
 C3 Eu1 C19 133.92(14) . . ?
 C3 Eu1 C20 160.29(14) . . ?
 C4 Eu1 As1 36.44(9) . . ?
 C4 Eu1 C1 52.62(12) . . ?
 C4 Eu1 C2 48.60(12) . . ?
 C4 Eu1 C19 132.12(14) . . ?
 C4 Eu1 C20 154.97(14) . . ?
 C19 Eu1 As1 150.02(9) . . ?
 C19 Eu1 C1 174.21(13) . . ?
 C19 Eu1 C2 151.03(14) . . ?
 C20 Eu1 As1 144.31(9) . . ?
 C20 Eu1 C1 148.95(14) . . ?
 C20 Eu1 C2 155.65(13) . . ?
 C20 Eu1 C19 27.94(15) . . ?
 C21 Eu1 As1 135.59(9) . . ?
 C21 Eu1 C1 121.75(14) . . ?
 C21 Eu1 C2 129.81(14) . . ?
 C21 Eu1 C3 154.43(14) . . ?
 C21 Eu1 C4 172.03(13) . . ?
 C21 Eu1 C19 53.94(15) . . ?
 C21 Eu1 C20 28.54(15) . . ?
 C21 Eu1 C26 73.54(15) . . ?
 C22 Eu1 As1 129.98(10) . . ?
 C22 Eu1 C1 101.31(13) . . ?
 C22 Eu1 C2 101.79(14) . . ?
 C22 Eu1 C3 125.40(14) . . ?
 C22 Eu1 C4 150.37(14) . . ?
 C22 Eu1 C19 73.20(14) . . ?
 C22 Eu1 C20 54.50(14) . . ?
 C22 Eu1 C21 29.14(15) . . ?
 C22 Eu1 C23 28.87(15) . . ?
 C22 Eu1 C24 55.14(14) . . ?
 C22 Eu1 C25 74.30(14) . . ?
 C22 Eu1 C26 81.15(14) . . ?
 C23 Eu1 As1 129.41(10) . . ?
 C23 Eu1 C1 93.96(13) . . ?
 C23 Eu1 C2 82.78(13) . . ?
 C23 Eu1 C3 99.94(14) . . ?
 C23 Eu1 C4 127.84(14) . . ?
 C23 Eu1 C19 80.35(13) . . ?
 C23 Eu1 C20 73.22(14) . . ?
 C23 Eu1 C21 55.01(14) . . ?
 C23 Eu1 C24 29.21(15) . . ?
 C23 Eu1 C26 73.87(14) . . ?
 C24 Eu1 As1 133.91(10) . . ?
 C24 Eu1 C1 102.52(13) . . ?
 C24 Eu1 C2 80.81(13) . . ?
 C24 Eu1 C3 85.24(13) . . ?
 C24 Eu1 C4 111.70(13) . . ?
 C24 Eu1 C19 72.98(14) . . ?
 C24 Eu1 C20 80.20(13) . . ?
 C24 Eu1 C21 74.17(13) . . ?
 C24 Eu1 C26 54.48(15) . . ?
 C25 Eu1 As1 141.23(10) . . ?
 C25 Eu1 C1 123.04(13) . . ?
 C25 Eu1 C2 96.77(13) . . ?
 C25 Eu1 C3 87.87(13) . . ?
 C25 Eu1 C4 106.40(13) . . ?
 C25 Eu1 C19 54.27(15) . . ?
 C25 Eu1 C20 72.99(14) . . ?
 C25 Eu1 C21 81.35(13) . . ?
 C25 Eu1 C23 55.13(15) . . ?
 C25 Eu1 C24 28.76(15) . . ?
 C25 Eu1 C26 28.74(15) . . ?
 C26 Eu1 As1 148.38(10) . . ?
 C26 Eu1 C1 150.39(14) . . ?
 C26 Eu1 C2 123.35(14) . . ?
 C26 Eu1 C3 106.73(14) . . ?
 C26 Eu1 C4 114.14(14) . . ?
 C26 Eu1 C19 28.51(16) . . ?
 C26 Eu1 C20 53.80(15) . . ?
 O2 Eu2 As2 77.61(7) . . ?
 O2 Eu2 C19 98.91(13) . . ?
 O2 Eu2 C20 127.53(13) . . ?
 O2 Eu2 C21 148.15(12) . . ?
 O2 Eu2 C22 137.05(13) . . ?
 O2 Eu2 C23 109.06(13) . . ?
 O2 Eu2 C24 82.40(12) . . ?
 O2 Eu2 C25 69.50(12) . . ?
 O2 Eu2 C26 76.17(13) . . ?
 O2 Eu2 C31 105.54(11) . . ?
 O2 Eu2 C32 130.20(11) . . ?
 O2 Eu2 C33 124.69(12) . . ?
 O2 Eu2 C34 97.13(12) . . ?
 C19 Eu2 As2 148.25(10) . . ?
 C19 Eu2 C25 54.02(15) . . ?
 C19 Eu2 C26 28.60(16) . . ?
 C19 Eu2 C31 153.79(14) . . ?
 C19 Eu2 C32 126.46(14) . . ?
 C19 Eu2 C33 109.31(14) . . ?
 C19 Eu2 C34 115.70(13) . . ?
 C20 Eu2 As2 141.35(10) . . ?
 C20 Eu2 C19 28.64(16) . . ?
 C20 Eu2 C21 28.94(15) . . ?
 C20 Eu2 C22 55.17(15) . . ?
 C20 Eu2 C24 81.27(14) . . ?
 C20 Eu2 C25 72.87(14) . . ?
 C20 Eu2 C26 54.16(15) . . ?
 C20 Eu2 C31 126.05(14) . . ?
 C20 Eu2 C32 99.24(14) . . ?
 C20 Eu2 C33 88.95(13) . . ?
 C20 Eu2 C34 106.17(13) . . ?
 C21 Eu2 As2 134.22(10) . . ?
 C21 Eu2 C19 54.50(15) . . ?
 C21 Eu2 C24 73.78(13) . . ?
 C21 Eu2 C25 79.71(13) . . ?
 C21 Eu2 C26 72.77(14) . . ?
 C21 Eu2 C31 104.32(13) . . ?
 C21 Eu2 C32 81.45(13) . . ?
 C21 Eu2 C33 84.14(13) . . ?
 C21 Eu2 C34 109.80(13) . . ?
 C22 Eu2 As2 129.65(10) . . ?
 C22 Eu2 C19 73.86(14) . . ?
 C22 Eu2 C21 29.01(14) . . ?
 C22 Eu2 C24 54.76(14) . . ?
 C22 Eu2 C25 72.67(13) . . ?
 C22 Eu2 C26 80.09(14) . . ?
 C22 Eu2 C31 93.90(13) . . ?
 C22 Eu2 C32 80.93(13) . . ?
 C22 Eu2 C33 96.86(14) . . ?
 C22 Eu2 C34 124.54(14) . . ?
 C23 Eu2 As2 129.99(9) . . ?
 C23 Eu2 C19 81.29(13) . . ?
 C23 Eu2 C20 74.35(14) . . ?
 C23 Eu2 C21 54.86(14) . . ?
 C23 Eu2 C22 28.74(14) . . ?
 C23 Eu2 C24 29.08(15) . . ?
 C23 Eu2 C25 54.13(14) . . ?
 C23 Eu2 C26 73.11(14) . . ?
 C23 Eu2 C31 99.20(13) . . ?
 C23 Eu2 C32 98.17(14) . . ?
 C23 Eu2 C33 121.29(14) . . ?
 C23 Eu2 C34 146.42(14) . . ?
 C24 Eu2 As2 135.60(10) . . ?
 C24 Eu2 C19 73.64(14) . . ?
 C24 Eu2 C25 28.20(15) . . ?
 C24 Eu2 C26 53.85(15) . . ?
 C24 Eu2 C31 118.48(14) . . ?
 C24 Eu2 C32 125.63(14) . . ?
 C24 Eu2 C33 150.36(14) . . ?
 C24 Eu2 C34 170.53(13) . . ?
 C25 Eu2 As2 144.36(9) . . ?
 C25 Eu2 C26 28.09(15) . . ?
 C25 Eu2 C31 144.98(14) . . ?
 C25 Eu2 C32 152.19(13) . . ?
 C25 Eu2 C34 159.25(13) . . ?
 C26 Eu2 As2 150.03(10) . . ?
 C26 Eu2 C31 172.15(13) . . ?
 C26 Eu2 C32 153.18(14) . . ?
 C26 Eu2 C34 135.31(13) . . ?
 C31 Eu2 As2 35.76(9) . . ?
 C32 Eu2 As2 53.26(8) . . ?
 C32 Eu2 C31 27.33(12) . . ?
 C32 Eu2 C34 48.27(13) . . ?
 C33 Eu2 As2 53.53(9) . . ?
 C33 Eu2 C25 161.82(13) . . ?
 C33 Eu2 C26 137.24(14) . . ?
 C33 Eu2 C31 48.10(12) . . ?
 C33 Eu2 C32 28.82(13) . . ?
 C33 Eu2 C34 27.75(13) . . ?
 C34 Eu2 As2 35.93(9) . . ?
 C34 Eu2 C31 52.44(12) . . ?
 C1 As1 Eu1 68.87(13) . . ?
 C1 As1 C4 87.8(2) . . ?
 C4 As1 Eu1 64.67(14) . . ?
 C31 As2 Eu2 67.32(13) . . ?
 C34 As2 Eu2 65.79(14) . . ?
 C34 As2 C31 87.6(2) . . ?
 C15 O1 Eu1 116.0(3) . . ?
 C18 O1 Eu1 136.9(3) . . ?
 C18 O1 C15 106.5(4) . . ?
 C27 O2 Eu2 137.0(3) . . ?
 C27 O2 C30 109.0(4) . . ?
 C30 O2 Eu2 108.7(3) . . ?
 As1 C1 Eu1 75.57(13) . . ?
 C2 C1 Eu1 73.1(2) . . ?
 C2 C1 As1 111.5(3) . . ?
 C2 C1 C5 127.5(4) . . ?
 C5 C1 Eu1 120.6(3) . . ?
 C5 C1 As1 121.0(3) . . ?
 C1 C2 Eu1 79.9(3) . . ?
 C1 C2 C3 114.9(4) . . ?
 C1 C2 C9 125.5(4) . . ?
 C3 C2 Eu1 73.2(2) . . ?
 C3 C2 C9 119.5(4) . . ?
 C9 C2 Eu1 118.9(3) . . ?
 C2 C3 Eu1 78.0(3) . . ?
 C2 C3 C10 119.8(4) . . ?
 C4 C3 Eu1 76.6(3) . . ?
 C4 C3 C2 115.0(4) . . ?
 C4 C3 C10 125.2(4) . . ?
 C10 C3 Eu1 116.4(3) . . ?
 As1 C4 Eu1 78.89(15) . . ?
 C3 C4 Eu1 75.3(3) . . ?
 C3 C4 As1 110.8(3) . . ?
 C3 C4 C11 127.5(4) . . ?
 C11 C4 Eu1 114.3(3) . . ?
 C11 C4 As1 121.7(3) . . ?
 C1 C5 C6 111.0(4) . . ?
 C1 C5 C7 111.1(4) . . ?
 C1 C5 C8 111.8(4) . . ?
 C6 C5 C7 105.9(4) . . ?
 C6 C5 C8 106.7(4) . . ?
 C8 C5 C7 110.2(4) . . ?
 C5 C6 H6A 109.5 . . ?
 C5 C6 H6B 109.5 . . ?
 C5 C6 H6C 109.5 . . ?
 H6A C6 H6B 109.5 . . ?
 H6A C6 H6C 109.5 . . ?
 H6B C6 H6C 109.5 . . ?
 C5 C7 H7A 109.5 . . ?
 C5 C7 H7B 109.5 . . ?
 C5 C7 H7C 109.5 . . ?
 H7A C7 H7B 109.5 . . ?
 H7A C7 H7C 109.5 . . ?
 H7B C7 H7C 109.5 . . ?
 C5 C8 H8A 109.5 . . ?
 C5 C8 H8B 109.5 . . ?
 C5 C8 H8C 109.5 . . ?
 H8A C8 H8B 109.5 . . ?
 H8A C8 H8C 109.5 . . ?
 H8B C8 H8C 109.5 . . ?
 C2 C9 H9A 109.5 . . ?
 C2 C9 H9B 109.5 . . ?
 C2 C9 H9C 109.5 . . ?
 H9A C9 H9B 109.5 . . ?
 H9A C9 H9C 109.5 . . ?
 H9B C9 H9C 109.5 . . ?
 C3 C10 H10A 109.5 . . ?
 C3 C10 H10B 109.5 . . ?
 C3 C10 H10C 109.5 . . ?
 H10A C10 H10B 109.5 . . ?
 H10A C10 H10C 109.5 . . ?
 H10B C10 H10C 109.5 . . ?
 C4 C11 C12 111.0(4) . . ?
 C4 C11 C13 110.7(4) . . ?
 C4 C11 C14 111.0(4) . . ?
 C12 C11 C13 107.3(4) . . ?
 C12 C11 C14 110.4(4) . . ?
 C13 C11 C14 106.3(4) . . ?
 C11 C12 H12A 109.5 . . ?
 C11 C12 H12B 109.5 . . ?
 C11 C12 H12C 109.5 . . ?
 H12A C12 H12B 109.5 . . ?
 H12A C12 H12C 109.5 . . ?
 H12B C12 H12C 109.5 . . ?
 C11 C13 H13A 109.5 . . ?
 C11 C13 H13B 109.5 . . ?
 C11 C13 H13C 109.5 . . ?
 H13A C13 H13B 109.5 . . ?
 H13A C13 H13C 109.5 . . ?
 H13B C13 H13C 109.5 . . ?
 C11 C14 H14A 109.5 . . ?
 C11 C14 H14B 109.5 . . ?
 C11 C14 H14C 109.5 . . ?
 H14A C14 H14B 109.5 . . ?
 H14A C14 H14C 109.5 . . ?
 H14B C14 H14C 109.5 . . ?
 O1 C15 H15A 111.1 . . ?
 O1 C15 H15B 111.1 . . ?
 O1 C15 C16 103.5(4) . . ?
 H15A C15 H15B 109.0 . . ?
 C16 C15 H15A 111.1 . . ?
 C16 C15 H15B 111.1 . . ?
 C15 C16 H16A 111.1 . . ?
 C15 C16 H16B 111.1 . . ?
 C15 C16 C17 103.4(4) . . ?
 H16A C16 H16B 109.0 . . ?
 C17 C16 H16A 111.1 . . ?
 C17 C16 H16B 111.1 . . ?
 C16 C17 H17A 110.8 . . ?
 C16 C17 H17B 110.8 . . ?
 C16 C17 C18 104.6(4) . . ?
 H17A C17 H17B 108.9 . . ?
 C18 C17 H17A 110.8 . . ?
 C18 C17 H17B 110.8 . . ?
 O1 C18 C17 106.1(4) . . ?
 O1 C18 H18A 110.5 . . ?
 O1 C18 H18B 110.5 . . ?
 C17 C18 H18A 110.5 . . ?
 C17 C18 H18B 110.5 . . ?
 H18A C18 H18B 108.7 . . ?
 Eu1 C19 H19 133.6 . . ?
 Eu2 C19 Eu1 97.61(14) . . ?
 Eu2 C19 H19 128.8 . . ?
 C20 C19 Eu1 75.5(3) . . ?
 C20 C19 Eu2 74.4(3) . . ?
 C20 C19 H19 112.8 . . ?
 C20 C19 C26 134.4(5) . . ?
 C26 C19 Eu1 73.5(3) . . ?
 C26 C19 Eu2 77.5(3) . . ?
 C26 C19 H19 112.8 . . ?
 Eu1 C20 H20 133.7 . . ?
 Eu2 C20 Eu1 98.62(15) . . ?
 Eu2 C20 H20 127.6 . . ?
 C19 C20 Eu1 76.5(3) . . ?
 C19 C20 Eu2 76.9(3) . . ?
 C19 C20 H20 112.4 . . ?
 C19 C20 C21 135.3(5) . . ?
 C21 C20 Eu1 73.0(3) . . ?
 C21 C20 Eu2 76.2(3) . . ?
 C21 C20 H20 112.4 . . ?
 Eu1 C21 Eu2 99.88(15) . . ?
 Eu1 C21 H21 127.4 . . ?
 Eu2 C21 H21 132.6 . . ?
 C20 C21 Eu1 78.5(3) . . ?
 C20 C21 Eu2 74.9(3) . . ?
 C20 C21 H21 112.6 . . ?
 C20 C21 C22 134.7(5) . . ?
 C22 C21 Eu1 74.4(3) . . ?
 C22 C21 Eu2 74.9(3) . . ?
 C22 C21 H21 112.6 . . ?
 Eu1 C22 Eu2 100.86(15) . . ?
 Eu1 C22 H22 128.9 . . ?
 Eu2 C22 H22 130.2 . . ?
 C21 C22 Eu1 76.4(3) . . ?
 C21 C22 Eu2 76.1(3) . . ?
 C21 C22 H22 112.4 . . ?
 C23 C22 Eu1 75.9(3) . . ?
 C23 C22 Eu2 75.5(3) . . ?
 C23 C22 C21 135.3(5) . . ?
 C23 C22 H22 112.4 . . ?
 Eu1 C23 Eu2 100.74(15) . . ?
 Eu1 C23 H23 130.5 . . ?
 Eu2 C23 H23 128.8 . . ?
 C22 C23 Eu1 75.2(3) . . ?
 C22 C23 Eu2 75.8(3) . . ?
 C22 C23 H23 112.6 . . ?
 C22 C23 C24 134.8(5) . . ?
 C24 C23 Eu1 75.9(3) . . ?
 C24 C23 Eu2 76.4(3) . . ?
 C24 C23 H23 112.6 . . ?
 Eu1 C24 Eu2 99.83(15) . . ?
 Eu1 C24 H24 132.3 . . ?
 Eu2 C24 H24 127.8 . . ?
 C23 C24 Eu1 74.9(3) . . ?
 C23 C24 Eu2 74.5(3) . . ?
 C23 C24 H24 112.8 . . ?
 C25 C24 Eu1 74.9(3) . . ?
 C25 C24 Eu2 78.0(3) . . ?
 C25 C24 C23 134.4(5) . . ?
 C25 C24 H24 112.8 . . ?
 Eu1 C25 Eu2 98.99(15) . . ?
 Eu1 C25 H25 127.1 . . ?
 Eu2 C25 H25 133.9 . . ?
 C24 C25 Eu1 76.3(3) . . ?
 C24 C25 Eu2 73.8(3) . . ?
 C24 C25 H25 112.1 . . ?
 C24 C25 C26 135.9(5) . . ?
 C26 C25 Eu1 77.5(3) . . ?
 C26 C25 Eu2 76.0(3) . . ?
 C26 C25 H25 112.1 . . ?
 Eu1 C26 Eu2 97.89(15) . . ?
 Eu1 C26 H26 129.4 . . ?
 Eu2 C26 H26 132.7 . . ?
 C19 C26 Eu1 78.0(3) . . ?
 C19 C26 Eu2 73.9(3) . . ?
 C19 C26 H26 112.6 . . ?
 C25 C26 Eu1 73.8(3) . . ?
 C25 C26 Eu2 75.9(3) . . ?
 C25 C26 C19 134.9(5) . . ?
 C25 C26 H26 112.6 . . ?
 O2 C27 H27A 110.4 . . ?
 O2 C27 H27B 110.4 . . ?
 O2 C27 C28 106.7(4) . . ?
 H27A C27 H27B 108.6 . . ?
 C28 C27 H27A 110.4 . . ?
 C28 C27 H27B 110.4 . . ?
 C27 C28 H28A 111.2 . . ?
 C27 C28 H28B 111.2 . . ?
 C27 C28 C29 102.8(4) . . ?
 H28A C28 H28B 109.1 . . ?
 C29 C28 H28A 111.2 . . ?
 C29 C28 H28B 111.2 . . ?
 C28 C29 H29A 111.5 . . ?
 C28 C29 H29B 111.5 . . ?
 H29A C29 H29B 109.3 . . ?
 C30 C29 C28 101.4(4) . . ?
 C30 C29 H29A 111.5 . . ?
 C30 C29 H29B 111.5 . . ?
 O2 C30 C29 105.2(4) . . ?
 O2 C30 H30A 110.7 . . ?
 O2 C30 H30B 110.7 . . ?
 C29 C30 H30A 110.7 . . ?
 C29 C30 H30B 110.7 . . ?
 H30A C30 H30B 108.8 . . ?
 As2 C31 Eu2 76.92(14) . . ?
 C32 C31 Eu2 73.3(2) . . ?
 C32 C31 As2 111.2(3) . . ?
 C32 C31 C35 127.6(4) . . ?
 C35 C31 Eu2 120.5(3) . . ?
 C35 C31 As2 121.0(3) . . ?
 C31 C32 Eu2 79.4(3) . . ?
 C31 C32 C33 114.7(4) . . ?
 C31 C32 C39 124.9(4) . . ?
 C33 C32 Eu2 73.5(2) . . ?
 C33 C32 C39 120.2(4) . . ?
 C39 C32 Eu2 119.1(3) . . ?
 C32 C33 Eu2 77.7(3) . . ?
 C32 C33 C40 119.6(4) . . ?
 C34 C33 Eu2 79.3(3) . . ?
 C34 C33 C32 115.4(4) . . ?
 C34 C33 C40 124.9(4) . . ?
 C40 C33 Eu2 114.9(3) . . ?
 As2 C34 Eu2 78.27(15) . . ?
 C33 C34 Eu2 72.9(3) . . ?
 C33 C34 As2 111.0(3) . . ?
 C33 C34 C41 127.3(4) . . ?
 C41 C34 Eu2 118.6(3) . . ?
 C41 C34 As2 121.6(3) . . ?
 C31 C35 C36 110.5(4) . . ?
 C31 C35 C37 110.9(4) . . ?
 C37 C35 C36 105.8(4) . . ?
 C38 C35 C31 112.0(4) . . ?
 C38 C35 C36 106.9(4) . . ?
 C38 C35 C37 110.4(4) . . ?
 C35 C36 H36A 109.5 . . ?
 C35 C36 H36B 109.5 . . ?
 C35 C36 H36C 109.5 . . ?
 H36A C36 H36B 109.5 . . ?
 H36A C36 H36C 109.5 . . ?
 H36B C36 H36C 109.5 . . ?
 C35 C37 H37A 109.5 . . ?
 C35 C37 H37B 109.5 . . ?
 C35 C37 H37C 109.5 . . ?
 H37A C37 H37B 109.5 . . ?
 H37A C37 H37C 109.5 . . ?
 H37B C37 H37C 109.5 . . ?
 C35 C38 H38A 109.5 . . ?
 C35 C38 H38B 109.5 . . ?
 C35 C38 H38C 109.5 . . ?
 H38A C38 H38B 109.5 . . ?
 H38A C38 H38C 109.5 . . ?
 H38B C38 H38C 109.5 . . ?
 C32 C39 H39A 109.5 . . ?
 C32 C39 H39B 109.5 . . ?
 C32 C39 H39C 109.5 . . ?
 H39A C39 H39B 109.5 . . ?
 H39A C39 H39C 109.5 . . ?
 H39B C39 H39C 109.5 . . ?
 C33 C40 H40A 109.5 . . ?
 C33 C40 H40B 109.5 . . ?
 C33 C40 H40C 109.5 . . ?
 H40A C40 H40B 109.5 . . ?
 H40A C40 H40C 109.5 . . ?
 H40B C40 H40C 109.5 . . ?
 C34 C41 C42 111.4(4) . . ?
 C34 C41 C43 111.0(4) . . ?
 C34 C41 C44 111.1(4) . . ?
 C42 C41 C43 110.3(4) . . ?
 C42 C41 C44 107.3(4) . . ?
 C44 C41 C43 105.5(5) . . ?
 C41 C42 H42A 109.5 . . ?
 C41 C42 H42B 109.5 . . ?
 C41 C42 H42C 109.5 . . ?
 H42A C42 H42B 109.5 . . ?
 H42A C42 H42C 109.5 . . ?
 H42B C42 H42C 109.5 . . ?
 C41 C43 H43A 109.5 . . ?
 C41 C43 H43B 109.5 . . ?
 C41 C43 H43C 109.5 . . ?
 H43A C43 H43B 109.5 . . ?
 H43A C43 H43C 109.5 . . ?
 H43B C43 H43C 109.5 . . ?
 C41 C44 H44A 109.5 . . ?
 C41 C44 H44B 109.5 . . ?
 C41 C44 H44C 109.5 . . ?
 H44A C44 H44B 109.5 . . ?
 H44A C44 H44C 109.5 . . ?
 H44B C44 H44C 109.5 . . ?

loop_
  _geom_torsion_atom_site_label_1
  _geom_torsion_atom_site_label_2
  _geom_torsion_atom_site_label_3
  _geom_torsion_atom_site_label_4
  _geom_torsion
  _geom_torsion_site_symmetry_1
  _geom_torsion_site_symmetry_2
  _geom_torsion_site_symmetry_3
  _geom_torsion_site_symmetry_4
  _geom_torsion_publ_flag
 Eu1 As1 C1 C2 64.9(3) . . . . ?
 Eu1 As1 C1 C5 -117.3(4) . . . . ?
 Eu1 O1 C15 C16 146.1(3) . . . . ?
 Eu1 O1 C18 C17 -158.3(4) . . . . ?
 Eu1 C1 C2 C3 66.1(3) . . . . ?
 Eu1 C1 C2 C9 -118.4(5) . . . . ?
 Eu1 C1 C5 C6 -94.1(4) . . . . ?
 Eu1 C1 C5 C7 148.4(3) . . . . ?
 Eu1 C1 C5 C8 24.9(5) . . . . ?
 Eu1 C2 C3 C4 68.9(4) . . . . ?
 Eu1 C2 C3 C10 -113.7(4) . . . . ?
 Eu1 C3 C4 As1 71.8(2) . . . . ?
 Eu1 C3 C4 C11 -109.5(5) . . . . ?
 Eu1 C4 C11 C12 -149.5(3) . . . . ?
 Eu1 C4 C11 C13 91.5(4) . . . . ?
 Eu1 C4 C11 C14 -26.4(5) . . . . ?
 Eu1 C19 C20 Eu2 -102.35(11) . . . . ?
 Eu1 C19 C20 C21 -48.0(5) . . . . ?
 Eu1 C19 C26 Eu2 101.96(11) . . . . ?
 Eu1 C19 C26 C25 52.1(6) . . . . ?
 Eu1 C20 C21 Eu2 -103.69(11) . . . . ?
 Eu1 C20 C21 C22 -54.0(5) . . . . ?
 Eu1 C21 C22 Eu2 -105.05(11) . . . . ?
 Eu1 C21 C22 C23 -53.2(5) . . . . ?
 Eu1 C22 C23 Eu2 -105.41(11) . . . . ?
 Eu1 C22 C23 C24 -51.9(5) . . . . ?
 Eu1 C23 C24 Eu2 -104.97(11) . . . . ?
 Eu1 C23 C24 C25 -50.0(5) . . . . ?
 Eu1 C24 C25 Eu2 -103.78(11) . . . . ?
 Eu1 C24 C25 C26 -55.1(6) . . . . ?
 Eu1 C25 C26 Eu2 -102.73(12) . . . . ?
 Eu1 C25 C26 C19 -53.5(6) . . . . ?
 Eu2 As2 C31 C32 66.0(3) . . . . ?
 Eu2 As2 C31 C35 -117.9(4) . . . . ?
 Eu2 As2 C34 C33 -66.3(3) . . . . ?
 Eu2 As2 C34 C41 116.5(4) . . . . ?
 Eu2 O2 C27 C28 -151.1(4) . . . . ?
 Eu2 O2 C30 C29 136.3(3) . . . . ?
 Eu2 C19 C20 Eu1 102.35(11) . . . . ?
 Eu2 C19 C20 C21 54.4(5) . . . . ?
 Eu2 C19 C26 Eu1 -101.96(11) . . . . ?
 Eu2 C19 C26 C25 -49.8(6) . . . . ?
 Eu2 C20 C21 Eu1 103.69(11) . . . . ?
 Eu2 C20 C21 C22 49.7(5) . . . . ?
 Eu2 C21 C22 Eu1 105.05(11) . . . . ?
 Eu2 C21 C22 C23 51.9(5) . . . . ?
 Eu2 C22 C23 Eu1 105.41(11) . . . . ?
 Eu2 C22 C23 C24 53.5(5) . . . . ?
 Eu2 C23 C24 Eu1 104.97(11) . . . . ?
 Eu2 C23 C24 C25 55.0(5) . . . . ?
 Eu2 C24 C25 Eu1 103.78(11) . . . . ?
 Eu2 C24 C25 C26 48.6(6) . . . . ?
 Eu2 C25 C26 Eu1 102.73(12) . . . . ?
 Eu2 C25 C26 C19 49.2(6) . . . . ?
 Eu2 C31 C32 C33 66.2(3) . . . . ?
 Eu2 C31 C32 C39 -118.3(4) . . . . ?
 Eu2 C31 C35 C36 -92.8(4) . . . . ?
 Eu2 C31 C35 C37 150.2(3) . . . . ?
 Eu2 C31 C35 C38 26.4(5) . . . . ?
 Eu2 C32 C33 C34 71.7(4) . . . . ?
 Eu2 C32 C33 C40 -111.8(4) . . . . ?
 Eu2 C33 C34 As2 69.8(2) . . . . ?
 Eu2 C33 C34 C41 -113.2(5) . . . . ?
 Eu2 C34 C41 C42 -19.2(5) . . . . ?
 Eu2 C34 C41 C43 -142.6(4) . . . . ?
 Eu2 C34 C41 C44 100.4(4) . . . . ?
 As1 C1 C2 Eu1 -66.4(2) . . . . ?
 As1 C1 C2 C3 -0.4(5) . . . . ?
 As1 C1 C2 C9 175.2(4) . . . . ?
 As1 C1 C5 C6 -3.1(5) . . . . ?
 As1 C1 C5 C7 -120.6(4) . . . . ?
 As1 C1 C5 C8 115.9(4) . . . . ?
 As1 C4 C11 C12 118.8(4) . . . . ?
 As1 C4 C11 C13 -0.2(6) . . . . ?
 As1 C4 C11 C14 -118.1(4) . . . . ?
 As2 C31 C32 Eu2 -68.3(2) . . . . ?
 As2 C31 C32 C33 -2.1(5) . . . . ?
 As2 C31 C32 C39 173.5(4) . . . . ?
 As2 C31 C35 C36 0.0(5) . . . . ?
 As2 C31 C35 C37 -117.0(4) . . . . ?
 As2 C31 C35 C38 119.1(4) . . . . ?
 As2 C34 C41 C42 -112.9(4) . . . . ?
 As2 C34 C41 C43 123.8(4) . . . . ?
 As2 C34 C41 C44 6.7(6) . . . . ?
 O1 C15 C16 C17 33.8(6) . . . . ?
 O2 C27 C28 C29 24.2(6) . . . . ?
 C1 C2 C3 Eu1 -70.0(4) . . . . ?
 C1 C2 C3 C4 -1.1(6) . . . . ?
 C1 C2 C3 C10 176.3(4) . . . . ?
 C2 C1 C5 C6 174.4(4) . . . . ?
 C2 C1 C5 C7 56.9(6) . . . . ?
 C2 C1 C5 C8 -66.6(6) . . . . ?
 C2 C3 C4 Eu1 -69.7(4) . . . . ?
 C2 C3 C4 As1 2.1(5) . . . . ?
 C2 C3 C4 C11 -179.2(4) . . . . ?
 C3 C4 C11 C12 -59.8(6) . . . . ?
 C3 C4 C11 C13 -178.8(5) . . . . ?
 C3 C4 C11 C14 63.3(6) . . . . ?
 C4 As1 C1 Eu1 -63.63(15) . . . . ?
 C4 As1 C1 C2 1.2(3) . . . . ?
 C4 As1 C1 C5 179.1(4) . . . . ?
 C5 C1 C2 Eu1 115.9(4) . . . . ?
 C5 C1 C2 C3 -178.1(4) . . . . ?
 C5 C1 C2 C9 -2.5(7) . . . . ?
 C9 C2 C3 Eu1 114.1(4) . . . . ?
 C9 C2 C3 C4 -177.0(4) . . . . ?
 C9 C2 C3 C10 0.4(6) . . . . ?
 C10 C3 C4 Eu1 113.0(4) . . . . ?
 C10 C3 C4 As1 -175.2(4) . . . . ?
 C10 C3 C4 C11 3.5(8) . . . . ?
 C15 O1 C18 C17 31.3(6) . . . . ?
 C15 C16 C17 C18 -15.1(6) . . . . ?
 C16 C17 C18 O1 -8.9(6) . . . . ?
 C18 O1 C15 C16 -41.1(5) . . . . ?
 C19 C20 C21 Eu1 49.1(5) . . . . ?
 C19 C20 C21 Eu2 -54.6(5) . . . . ?
 C19 C20 C21 C22 -5.0(10) . . . . ?
 C20 C19 C26 Eu1 -49.0(6) . . . . ?
 C20 C19 C26 Eu2 52.9(5) . . . . ?
 C20 C19 C26 C25 3.1(10) . . . . ?
 C20 C21 C22 Eu1 55.4(5) . . . . ?
 C20 C21 C22 Eu2 -49.6(5) . . . . ?
 C20 C21 C22 C23 2.3(10) . . . . ?
 C21 C22 C23 Eu1 53.3(5) . . . . ?
 C21 C22 C23 Eu2 -52.1(5) . . . . ?
 C21 C22 C23 C24 1.5(10) . . . . ?
 C22 C23 C24 Eu1 51.6(5) . . . . ?
 C22 C23 C24 Eu2 -53.3(5) . . . . ?
 C22 C23 C24 C25 1.6(10) . . . . ?
 C23 C24 C25 Eu1 50.0(5) . . . . ?
 C23 C24 C25 Eu2 -53.8(5) . . . . ?
 C23 C24 C25 C26 -5.1(10) . . . . ?
 C24 C25 C26 Eu1 54.8(6) . . . . ?
 C24 C25 C26 Eu2 -48.0(6) . . . . ?
 C24 C25 C26 C19 1.2(10) . . . . ?
 C26 C19 C20 Eu1 48.4(6) . . . . ?
 C26 C19 C20 Eu2 -54.0(6) . . . . ?
 C26 C19 C20 C21 0.4(10) . . . . ?
 C27 O2 C30 C29 -22.4(6) . . . . ?
 C27 C28 C29 C30 -36.5(6) . . . . ?
 C28 C29 C30 O2 36.6(5) . . . . ?
 C30 O2 C27 C28 -1.4(6) . . . . ?
 C31 As2 C34 Eu2 66.15(15) . . . . ?
 C31 As2 C34 C33 -0.2(3) . . . . ?
 C31 As2 C34 C41 -177.4(4) . . . . ?
 C31 C32 C33 Eu2 -69.6(4) . . . . ?
 C31 C32 C33 C34 2.1(6) . . . . ?
 C31 C32 C33 C40 178.6(4) . . . . ?
 C32 C31 C35 C36 175.4(4) . . . . ?
 C32 C31 C35 C37 58.4(6) . . . . ?
 C32 C31 C35 C38 -65.4(6) . . . . ?
 C32 C33 C34 Eu2 -70.7(4) . . . . ?
 C32 C33 C34 As2 -0.9(5) . . . . ?
 C32 C33 C34 C41 176.1(4) . . . . ?
 C33 C34 C41 C42 70.4(6) . . . . ?
 C33 C34 C41 C43 -52.9(6) . . . . ?
 C33 C34 C41 C44 -170.0(5) . . . . ?
 C34 As2 C31 Eu2 -64.70(15) . . . . ?
 C34 As2 C31 C32 1.3(3) . . . . ?
 C34 As2 C31 C35 177.4(4) . . . . ?
 C35 C31 C32 Eu2 115.9(4) . . . . ?
 C35 C31 C32 C33 -177.9(4) . . . . ?
 C35 C31 C32 C39 -2.3(7) . . . . ?
 C39 C32 C33 Eu2 114.5(4) . . . . ?
 C39 C32 C33 C34 -173.7(4) . . . . ?
 C39 C32 C33 C40 2.8(6) . . . . ?
 C40 C33 C34 Eu2 113.0(4) . . . . ?
 C40 C33 C34 As2 -177.3(4) . . . . ?
 C40 C33 C34 C41 -0.3(8) . . . . ?

_shelx_res_file
;
TITL ns257-n_a.res in P2(1)/c
    ns257-n.res
    created by SHELXL-2019/2 at 10:22:14 on 26-Oct-2023
REM Old TITL NS257 NEU
REM SHELXT solution in P2(1)/c: R1 0.109, Rweak 0.005, Alpha 0.066
REM <I/s> 4.241 for 359 systematic absences, Orientation as input
REM Formula found by SHELXT: C44 Eu2 O2 As2
CELL 0.71073 15.6346 15.0727 20.0142 90 110.203 90
ZERR 4 0.0006 0.0004 0.0007 0 0.003 0
LATT 1
SYMM -X,0.5+Y,0.5-Z
SFAC C H As Eu O
UNIT 176 288 8 8 8

L.S. 4
PLAN  18
SIZE 0.125 0.294 0.45
TEMP -173.15
CONF
BIND C19 Eu1
BIND C22 Eu2
BIND C24 Eu2
BIND C20 Eu1
BIND C21 Eu2
BIND C21 Eu1
BIND C23 Eu2
BIND C23 Eu1
BIND C25 Eu2
BIND C25 Eu1
BIND C26 Eu2
BIND C26 Eu1
BIND C31 Eu2
CONN 24 Eu1
BIND Eu1 C22
BIND Eu1 C24
FREE Eu1 Eu2
CONN 24 Eu2
BIND Eu2 C19
BIND Eu2 C20
BOND
list 4
MORE -1
BOND $H
fmap 2
acta
OMIT -3 53
OMIT -8 8 10
OMIT -3 16 10
OMIT -2 16 9
OMIT -1 5 15
OMIT -1 16 8
OMIT -1 16 10
OMIT 0 16 10
OMIT 1 4 11
OMIT 6 3 8
OMIT 8 13 4
OMIT 8 13 5
OMIT 8 14 4
OMIT 8 14 5
OMIT 9 13 3
OMIT 9 13 5
OMIT 9 13 7
OMIT 10 12 5
REM <olex2.extras>
REM <HklSrc "%.\\NS257-n_LANA.hkl">
REM </olex2.extras>

WGHT    0.013100   31.839901
FVAR       0.11827
EU1   4    0.624360    0.529019    0.214798    11.00000    0.00893    0.01268 =
         0.01495   -0.00095    0.00368    0.00190
EU2   4    0.836470    0.347327    0.207434    11.00000    0.01020    0.01218 =
         0.01454    0.00123    0.00543    0.00236
AS1   3    0.490863    0.658682    0.252896    11.00000    0.00966    0.01562 =
         0.01182    0.00055    0.00398    0.00256
AS2   3    1.001092    0.213705    0.235428    11.00000    0.01017    0.01467 =
         0.01455    0.00160    0.00553    0.00252
O1    5    0.465227    0.464196    0.147641    11.00000    0.01287    0.02698 =
         0.01748    0.00081    0.00377   -0.00181
O2    5    0.934534    0.423759    0.144317    11.00000    0.01454    0.02092 =
         0.01816   -0.00117    0.00819   -0.00143
C1    1    0.603237    0.650315    0.328435    11.00000    0.01691    0.01442 =
         0.00973   -0.00488    0.00474    0.00231
C2    1    0.674587    0.684198    0.309186    11.00000    0.01153    0.01378 =
         0.01469   -0.00432    0.00201    0.00179
C3    1    0.648126    0.717193    0.237120    11.00000    0.01630    0.01199 =
         0.01716   -0.00567    0.00847   -0.00230
C4    1    0.555366    0.708728    0.197076    11.00000    0.01477    0.01583 =
         0.01292   -0.00068    0.00634    0.00360
C5    1    0.608537    0.613231    0.401097    11.00000    0.01640    0.01708 =
         0.01324    0.00275    0.00354    0.00227
C6    1    0.513230    0.591234    0.402233    11.00000    0.02129    0.02936 =
         0.01866    0.00532    0.01019    0.00200
AFIX 137
H6A   2    0.475249    0.644699    0.390974    11.00000   -1.50000
H6B   2    0.518182    0.569752    0.449642    11.00000   -1.50000
H6C   2    0.485385    0.545201    0.366810    11.00000   -1.50000
AFIX   0
C7    1    0.648516    0.682044    0.460274    11.00000    0.03439    0.03893 =
         0.01456   -0.00664    0.00943   -0.00151
AFIX 137
H7A   2    0.609722    0.734967    0.450228    11.00000   -1.50000
H7B   2    0.710032    0.698353    0.462278    11.00000   -1.50000
H7C   2    0.651309    0.656728    0.506082    11.00000   -1.50000
AFIX   0
C8    1    0.664071    0.526990    0.419026    11.00000    0.02939    0.02808 =
         0.02252    0.00978    0.01259    0.00952
AFIX 137
H8A   2    0.638294    0.483775    0.380746    11.00000   -1.50000
H8B   2    0.661876    0.502789    0.463852    11.00000   -1.50000
H8C   2    0.727492    0.539357    0.423924    11.00000   -1.50000
AFIX   0
C9    1    0.773163    0.694249    0.358745    11.00000    0.01799    0.02397 =
         0.01951   -0.00348    0.00373   -0.00390
AFIX 137
H9A   2    0.786829    0.649161    0.396258    11.00000   -1.50000
H9B   2    0.781943    0.753439    0.380327    11.00000   -1.50000
H9C   2    0.814057    0.686606    0.331493    11.00000   -1.50000
AFIX   0
C10   1    0.718325    0.760617    0.211546    11.00000    0.01892    0.01741 =
         0.02443   -0.00281    0.01336   -0.00536
AFIX 137
H10A  2    0.774004    0.724710    0.226211    11.00000   -1.50000
H10B  2    0.732268    0.820051    0.232328    11.00000   -1.50000
H10C  2    0.694233    0.765256    0.159511    11.00000   -1.50000
AFIX   0
C11   1    0.507006    0.736024    0.119877    11.00000    0.01961    0.01854 =
         0.01093    0.00246    0.00617    0.00578
C12   1    0.517810    0.835387    0.109930    11.00000    0.04785    0.02020 =
         0.02169    0.00465    0.01417    0.00866
AFIX 137
H12A  2    0.496336    0.868617    0.143169    11.00000   -1.50000
H12B  2    0.481834    0.852245    0.060971    11.00000   -1.50000
H12C  2    0.582188    0.849031    0.119269    11.00000   -1.50000
AFIX   0
C13   1    0.404265    0.716809    0.096847    11.00000    0.01955    0.04313 =
         0.01599    0.00479    0.00345    0.00830
AFIX 137
H13A  2    0.394828    0.653804    0.104214    11.00000   -1.50000
H13B  2    0.375036    0.731501    0.046347    11.00000   -1.50000
H13C  2    0.377463    0.752879    0.125304    11.00000   -1.50000
AFIX   0
C14   1    0.542571    0.682354    0.069441    11.00000    0.02320    0.02196 =
         0.01448   -0.00247    0.00762    0.00176
AFIX 137
H14A  2    0.608619    0.690442    0.083274    11.00000   -1.50000
H14B  2    0.512776    0.703129    0.020467    11.00000   -1.50000
H14C  2    0.528954    0.619327    0.072476    11.00000   -1.50000
AFIX   0
C15   1    0.420578    0.421337    0.190883    11.00000    0.02206    0.02072 =
         0.02146    0.00227    0.00554   -0.00502
AFIX  23
H15A  2    0.441798    0.445939    0.239753    11.00000   -1.20000
H15B  2    0.431761    0.356567    0.193395    11.00000   -1.20000
AFIX   0
C16   1    0.320726    0.441771    0.152556    11.00000    0.01978    0.03931 =
         0.03258    0.00198    0.01276   -0.00119
AFIX  23
H16A  2    0.304168    0.500122    0.167280    11.00000   -1.20000
H16B  2    0.281398    0.395473    0.161940    11.00000   -1.20000
AFIX   0
C17   1    0.312125    0.442519    0.074462    11.00000    0.01787    0.04563 =
         0.02433    0.00272   -0.00190   -0.00522
AFIX  23
H17A  2    0.276252    0.494369    0.049605    11.00000   -1.20000
H17B  2    0.282254    0.387664    0.050260    11.00000   -1.20000
AFIX   0
C18   1    0.410346    0.448157    0.075717    11.00000    0.02393    0.04616 =
         0.01806   -0.00770    0.00654   -0.01286
AFIX  23
H18A  2    0.428380    0.391916    0.058719    11.00000   -1.20000
H18B  2    0.416849    0.497082    0.044814    11.00000   -1.20000
AFIX   0
C19   1    0.660952    0.404775    0.116281    11.00000    0.02005    0.02628 =
         0.01602   -0.00745   -0.00128    0.00843
AFIX  43
H19   2    0.627511    0.386627    0.068982    11.00000   -1.20000
AFIX   0
C20   1    0.644778    0.350596    0.167777    11.00000    0.00888    0.01519 =
         0.03486   -0.00594    0.00350    0.00425
AFIX  43
H20   2    0.603152    0.303974    0.147110    11.00000   -1.20000
AFIX   0
C21   1    0.675665    0.348852    0.243089    11.00000    0.01331    0.01126 =
         0.03747   -0.00020    0.01638   -0.00030
AFIX  43
H21   2    0.646152    0.304585    0.261080    11.00000   -1.20000
AFIX   0
C22   1    0.740583    0.398020    0.297918    11.00000    0.02135    0.01741 =
         0.01829    0.00575    0.00863    0.00801
AFIX  43
H22   2    0.745995    0.377391    0.344054    11.00000   -1.20000
AFIX   0
C23   1    0.798629    0.469747    0.300269    11.00000    0.01123    0.02276 =
         0.01758   -0.00530   -0.00007    0.00441
AFIX  43
H23   2    0.835163    0.485341    0.347512    11.00000   -1.20000
AFIX   0
C24   1    0.815529    0.524636    0.248295    11.00000    0.01355    0.01197 =
         0.03650   -0.00285    0.01091   -0.00045
AFIX  43
H24   2    0.861892    0.567374    0.268666    11.00000   -1.20000
AFIX   0
C25   1    0.779222    0.529855    0.173882    11.00000    0.02058    0.01150 =
         0.03222    0.00067    0.01742    0.00321
AFIX  43
H25   2    0.803146    0.578734    0.156037    11.00000   -1.20000
AFIX   0
C26   1    0.716108    0.480688    0.118974    11.00000    0.02380    0.03043 =
         0.01413    0.00311    0.00673    0.01209
AFIX  43
H26   2    0.708606    0.503504    0.073046    11.00000   -1.20000
AFIX   0
C27   1    0.955785    0.410185    0.080946    11.00000    0.03363    0.05924 =
         0.02067   -0.01379    0.01569   -0.02476
AFIX  23
H27A  2    0.910886    0.441040    0.040139    11.00000   -1.20000
H27B  2    0.954619    0.346126    0.069739    11.00000   -1.20000
AFIX   0
C28   1    1.050426    0.447817    0.095316    11.00000    0.02799    0.02933 =
         0.03075   -0.01198    0.01889   -0.01025
AFIX  23
H28A  2    1.047513    0.509625    0.077931    11.00000   -1.20000
H28B  2    1.085370    0.411277    0.072599    11.00000   -1.20000
AFIX   0
C29   1    1.092247    0.443775    0.175845    11.00000    0.01459    0.01789 =
         0.03904   -0.00051    0.01167    0.00007
AFIX  23
H29A  2    1.116536    0.383942    0.192362    11.00000   -1.20000
H29B  2    1.141482    0.488127    0.194444    11.00000   -1.20000
AFIX   0
C30   1    1.011304    0.465548    0.197327    11.00000    0.01775    0.02381 =
         0.01710   -0.00328    0.00556   -0.00240
AFIX  23
H30A  2    1.019779    0.441747    0.245296    11.00000   -1.20000
H30B  2    1.002318    0.530535    0.197738    11.00000   -1.20000
AFIX   0
C31   1    0.963518    0.226481    0.315477    11.00000    0.01432    0.01228 =
         0.01399    0.00410    0.00482    0.00379
C32   1    0.875523    0.192998    0.301287    11.00000    0.01465    0.01239 =
         0.01428    0.00350    0.00768    0.00328
C33   1    0.832294    0.159918    0.230016    11.00000    0.01140    0.01352 =
         0.01552    0.00431    0.00234    0.00050
C34   1    0.885273    0.163274    0.186438    11.00000    0.01198    0.01360 =
         0.01679    0.00000    0.00042    0.00363
C35   1    1.028524    0.263558    0.386126    11.00000    0.01338    0.01926 =
         0.01665    0.00232    0.00293   -0.00116
C36   1    1.121953    0.286308    0.379968    11.00000    0.01446    0.02091 =
         0.02404   -0.00208    0.00232   -0.00203
AFIX 137
H36A  2    1.148873    0.232555    0.368011    11.00000   -1.50000
H36B  2    1.162549    0.310013    0.425462    11.00000   -1.50000
H36C  2    1.113652    0.330775    0.342527    11.00000   -1.50000
AFIX   0
C37   1    1.048134    0.194019    0.445567    11.00000    0.02879    0.03009 =
         0.01729    0.00654    0.00220    0.00097
AFIX 137
H37A  2    0.991528    0.179551    0.453891    11.00000   -1.50000
H37B  2    1.092642    0.217836    0.489373    11.00000   -1.50000
H37C  2    1.072751    0.140272    0.431387    11.00000   -1.50000
AFIX   0
C38   1    0.992027    0.348971    0.407905    11.00000    0.02065    0.02595 =
         0.01919   -0.00951    0.00423    0.00205
AFIX 137
H38A  2    0.984844    0.394433    0.371360    11.00000   -1.50000
H38B  2    1.035027    0.369992    0.453464    11.00000   -1.50000
H38C  2    0.932851    0.337151    0.412828    11.00000   -1.50000
AFIX   0
C39   1    0.828263    0.184109    0.356066    11.00000    0.01846    0.01796 =
         0.01896    0.00157    0.00934   -0.00196
AFIX 137
H39A  2    0.854241    0.227116    0.394473    11.00000   -1.50000
H39B  2    0.837257    0.123920    0.375798    11.00000   -1.50000
H39C  2    0.762919    0.195577    0.333132    11.00000   -1.50000
AFIX   0
C40   1    0.737357    0.119849    0.208707    11.00000    0.01233    0.01826 =
         0.02486   -0.00040    0.00180    0.00192
AFIX 137
H40A  2    0.700192    0.154619    0.229819    11.00000   -1.50000
H40B  2    0.741709    0.058528    0.225841    11.00000   -1.50000
H40C  2    0.708988    0.120580    0.156728    11.00000   -1.50000
AFIX   0
C41   1    0.860278    0.128285    0.110677    11.00000    0.02132    0.02295 =
         0.01468   -0.00213    0.00246    0.00732
C42   1    0.785125    0.184915    0.057798    11.00000    0.02790    0.03367 =
         0.01811    0.00379    0.00128    0.01382
AFIX 137
H42A  2    0.731612    0.186429    0.072639    11.00000   -1.50000
H42B  2    0.768218    0.158946    0.010092    11.00000   -1.50000
H42C  2    0.807709    0.245417    0.057004    11.00000   -1.50000
AFIX   0
C43   1    0.830490    0.030318    0.106204    11.00000    0.04574    0.02732 =
         0.02345   -0.00816    0.00297    0.00623
AFIX 137
H43A  2    0.876718   -0.004087    0.142710    11.00000   -1.50000
H43B  2    0.823687    0.006743    0.059009    11.00000   -1.50000
H43C  2    0.772128    0.026021    0.114049    11.00000   -1.50000
AFIX   0
C44   1    0.943240    0.129899    0.085954    11.00000    0.03039    0.05494 =
         0.01837   -0.00800    0.00927    0.00881
AFIX 137
H44A  2    0.967258    0.190458    0.089686    11.00000   -1.50000
H44B  2    0.924697    0.110032    0.036354    11.00000   -1.50000
H44C  2    0.990564    0.090233    0.116088    11.00000   -1.50000
AFIX   0
HKLF 4


REM  ns257-n_a.res in P2(1)/c
REM wR2 = 0.0774, GooF = S = 1.211, Restrained GooF = 1.211 for all data
REM R1 = 0.0323 for 8483 Fo > 4sig(Fo) and 0.0356 for all 9070 data
REM 467 parameters refined using 0 restraints

END

WGHT      0.0131     31.8299

REM Highest difference peak  1.069,  deepest hole -1.268,  1-sigma level  0.144
Q1    1   0.5065  0.5345  0.2126  11.00000  0.05    1.07
Q2    1   0.9604  0.3487  0.2077  11.00000  0.05    0.88
Q3    1   0.5699  0.4860  0.2547  11.00000  0.05    0.86
Q4    1   0.7415  0.5264  0.2083  11.00000  0.05    0.82
Q5    1   0.7168  0.3463  0.2100  11.00000  0.05    0.80
Q6    1   0.8641  0.3487  0.2479  11.00000  0.05    0.79
Q7    1   0.5959  0.4872  0.2222  11.00000  0.05    0.79
Q8    1   0.7384  0.3999  0.1810  11.00000  0.05    0.75
Q9    1   0.4583  0.4860  0.2593  11.00000  0.05    0.75
Q10   1   0.5877  0.5253  0.1710  11.00000  0.05    0.72
Q11   1   0.8669  0.3865  0.2046  11.00000  0.05    0.71
Q12   1   0.7990  0.3501  0.1614  11.00000  0.05    0.69
Q13   1   0.8419  0.1039  0.2102  11.00000  0.05    0.69
Q14   1   0.5398  0.6591  0.3070  11.00000  0.05    0.68
Q15   1   0.9310  0.2813  0.2991  11.00000  0.05    0.67
Q16   1   0.7950  0.3833  0.2103  11.00000  0.05    0.61
Q17   1   0.8027  0.2758  0.1729  11.00000  0.05    0.61
Q18   1   0.4521  0.6185  0.2580  11.00000  0.05    0.61
;
_shelx_res_checksum                52307
_shelx_hkl_file
;
 -10 -10  -9  180.51    3.75   0
 -10  -8  -8    6.02    1.65   0
 -10  -7  -8   28.03    1.98   0
 -10  -3 -10   51.51    2.25   0
 -10  -2 -11    7.87    1.75   0
 -10  -1 -13  295.73    4.67   0
 -10  -1 -12  108.99    3.08   0
  -9 -11  -7  111.41    2.79   0
  -9  -9  -6    1.72    1.42   0
  -9  -8  -6    0.85    1.30   0
  -9  -6  -6  259.16    3.51   0
  -9  -3  -7   67.25    2.08   0
  -9   0 -10   91.86    2.50   0
  -9   1 -12   87.15    2.61   0
  -9   1 -11  306.83    4.07   0
  -9   2 -16   76.62    2.93   0
  -9   2 -15   64.80    2.68   0
  -9   2 -14   25.24    2.06   0
  -8 -15  -8   84.92    2.70   0
  -8 -14  -7   88.42    2.57   0
  -8 -13  -6  125.08    2.75   0
  -8 -11  -5    8.87    1.37   0
  -8  -8  -4   46.45    1.71   0
  -8  -7  -4  272.78    3.23   0
  -8  -6  -4   41.27    1.57   0
  -8  -5  -4  103.78    2.07   0
  -8  -3  -5  188.19    2.68   0
  -8  -1  -6   21.73    1.31   0
  -8   0  -7    1.51    1.09   0
  -8   3 -12  177.00    3.13   0
  -8   4 -17    9.44    2.00   0
  -8   4 -16  278.24    4.33   0
  -7 -15  -6  193.03    3.20   0
  -7 -10  -3   21.72    1.27   0
  -7  -4  -3   71.92    1.60   0
  -7  -2  -4   -0.33    0.87   0
  -7   3  -9   70.31    1.86   0
  -7   4 -11   35.07    1.61   0
  -7   5 -15    1.07    1.62   0
  -7   5 -14   50.73    2.00   0
  -6 -14  -4  462.31    4.16   0
  -6  -4  -2  336.29    2.74   0
  -6   0  -4  290.36    2.60   0
  -6   2  -6  679.26    4.10   0
  -6   3  -7  243.98    2.60   0
  -6   6 -14   17.01    1.59   0
  -5  -4  -1  718.83    3.47   0
  -5   0  -3    1.43    0.58   0
  -5   4  -7  306.82    2.64   0
  -5   7 -14   15.36    1.46   0
  -4 -14  -2  162.12    2.06   0
  -4 -12  -1  489.56    3.12   0
  -4  -8   0   26.35    0.84   0
  -4  -7   0  192.60    1.71   0
  -4  -6   0  265.54    1.92   0
  -4   0  -2   40.43    0.83   0
  -4   5  -7  224.31    2.07   0
  -4   8 -14    0.27    0.90   0
  -3 -11   0  226.56    1.81   0
  -3   5  -6   51.33    0.95   0
  -3   9 -16  248.15    3.02   0
  -2   7  -8  250.75    1.79   0
  -2   8 -10    1.62    0.56   0
  -2   9 -13    2.04    0.75   0
   3   6  -4   39.39    0.58   0
   4  -9   2  121.55    1.23   0
   4   7  -5   66.31    0.85   0
   5 -13   1   73.78    1.09   0
   5  -9   2   15.15    0.74   0
   5  -7   2   13.14    0.64   0
   5  -6   2  120.85    1.39   0
   5   7  -5  560.02    2.64   0
   6   5  -3  324.54    2.31   0
   6   6  -4  662.21    3.22   0
   6   7  -5  437.74    2.62   0
   7 -12   1    1.82    0.71   0
   7   2  -1  585.65    3.41   0
   7   6  -4   66.23    1.28   0
   8 -11   1   47.92    1.33   0
   9  -9   1   15.93    1.01   0
   9  -8   1  262.50    2.73   0
   9  -7   1    8.88    0.94   0
   9  -6   1   63.53    1.52   0
   9  -1   0   15.57    1.02   0
  10 -12   0   22.79    1.28   0
  10   5  -4  158.21    2.24   0
  10   6  -5  178.17    2.35   0
  10   7  -6   30.59    1.20   0
  11 -10   0    6.13    1.07   0
  11  -4   0  224.68    2.83   0
  11   3  -3  568.02    4.27   0
  12   4  -4  176.33    2.62   0
  12   5  -5  220.35    2.90   0
  12   7  -7   75.71    1.87   0
  12   8  -8   42.50    1.56   0
  12  10 -11   38.80    1.51   0
  13  -5  -1   94.36    2.21   0
  13  -4  -1  206.09    3.04   0
  13   3  -4  161.14    2.67   0
  13   9 -10    5.43    1.15   0
  14  -2  -2    6.42    1.27   0
  14   0  -3    2.28    1.18   0
  14   2  -4   15.27    1.41   0
  14   5  -6    2.23    1.21   0
  14   6  -7  580.92    5.03   0
  14   7  -8    0.90    1.16   0
 -10 -10 -10  179.85    3.89   0
 -10  -9 -10   24.33    2.10   0
 -10  -9  -9   60.86    2.49   0
 -10  -8  -9    7.37    1.81   0
 -10  -7  -9  102.74    2.93   0
 -10  -6  -9  493.37    5.42   0
 -10  -5 -10   42.82    2.19   0
 -10  -4 -10   18.29    1.86   0
 -10  -3 -11    0.71    1.67   0
 -10  -2 -13   26.48    2.26   0
  -9 -13  -9   24.69    2.11   0
  -9 -12  -8    1.51    1.60   0
  -9 -10  -7    5.18    1.57   0
  -9  -7  -6   23.40    1.36   0
  -9  -4  -7    5.76    1.37   0
  -9  -2  -8  155.05    2.87   0
  -9  -1  -9  602.26    5.32   0
  -9   0 -11    0.62    1.50   0
  -9   1 -14   76.05    2.64   0
  -9   1 -13  124.43    3.03   0
  -8 -15  -9   65.61    2.66   0
  -8 -14  -8    8.95    1.75   0
  -8 -13  -7  166.73    3.17   0
  -8 -12  -6   64.20    2.13   0
  -8 -10  -5   36.80    1.69   0
  -8  -4  -5  351.60    3.58   0
  -8  -1  -7  160.47    2.59   0
  -8   0  -8    5.83    1.23   0
  -8   3 -14   71.01    2.41   0
  -8   3 -13  106.66    2.67   0
  -7 -15  -7   31.25    1.94   0
  -7 -14  -6   67.34    2.22   0
  -7 -13  -5  192.62    2.99   0
  -7  -9  -3  106.39    2.05   0
  -7  -8  -3  252.02    2.86   0
  -7  -6  -3   45.89    1.43   0
  -7  -5  -3   77.40    1.66   0
  -7  -1  -5   48.90    1.45   0
  -7   2  -8  347.56    3.44   0
  -7   3 -10   54.94    1.76   0
  -7   4 -12  460.33    4.43   0
  -7   5 -19    3.65    1.98   0
  -7   5 -18    2.16    1.80   0
  -7   5 -17    3.33    1.66   0
  -7   5 -16   24.28    1.90   0
  -6 -16  -6   10.14    1.39   0
  -6 -15  -5  112.69    2.35   0
  -6 -12  -3   47.72    1.48   0
  -6   1  -5  364.94    2.96   0
  -6   4  -9  937.96    5.25   0
  -6   5 -11   95.69    2.02   0
  -6   6 -15    7.77    1.39   0
  -5 -16  -5    0.20    1.25   0
  -5 -12  -2  285.58    2.77   0
  -5  -9  -1  146.82    1.82   0
  -5  -8  -1  233.74    2.23   0
  -5  -5  -1   80.54    1.28   0
  -5  -2  -2  395.00    2.61   0
  -5   1  -4   46.57    1.09   0
  -5   3  -6   25.57    0.96   0
  -5   5  -9   15.74    1.02   0
  -5   6 -11   32.09    1.29   0
  -5   7 -15  116.71    2.40   0
  -4 -15  -3   65.69    1.57   0
  -4   4  -6  481.22    2.88   0
  -4   6  -9  313.94    2.64   0
  -3   8 -12   12.10    0.92   0
  -3   9 -17  122.78    2.42   0
  -2  -8   1    5.01    0.35   0
  -2  -7   1  238.57    1.30   0
  -1  10 -15  144.34    1.91   0
   3 -10   2  584.02    2.13   0
   3   4  -2 1794.57    3.76   0
   4  -1   1  270.30    1.82   0
   5  -5   2  206.82    1.79   0
   5  -1   1  930.80    3.68   0
   6  -8   2    2.61    0.69   0
   6  -7   2  194.07    1.90   0
   6  -6   2  694.14    3.49   0
   6   4  -2   41.15    0.95   0
   6  11 -11    4.71    0.55   0
   7   7  -5  122.76    1.58   0
   8  -3   1   59.06    1.36   0
   8   0   0  942.21    4.64   0
   8   6  -4  334.48    2.77   0
   8  11 -11   23.55    0.97   0
   9 -10   1  100.59    1.79   0
   9  -4   1  557.66    3.86   0
   9   3  -2    4.90    0.83   0
   9   9  -8   15.10    0.89   0
  10  -7   1  113.67    2.07   0
  11 -11   0    0.48    0.98   0
  11  -3   0  186.66    2.60   0
  11   0  -1    1.24    0.95   0
  11   6  -5  301.31    3.16   0
  11   7  -6   91.52    1.95   0
  12  -9   0    9.58    1.35   0
  12  -8   0    9.09    1.22   0
  12  -7   0    1.84    1.09   0
  12   1  -2  323.81    3.47   0
  12   3  -3  243.10    3.03   0
  12   9  -9    1.94    1.15   0
  13 -11  -1   10.81    1.37   0
  13  -3  -1  289.80    3.53   0
  13   0  -2  158.58    2.65   0
  13   6  -6    8.78    1.21   0
  13   7  -7  606.96    4.88   0
  13  10 -11   76.84    2.13   0
  14  -8  -1    1.69    1.24   0
  14  -7  -1  262.09    3.59   0
  14  -6  -1   85.04    2.30   0
  14   1  -3  405.32    4.24   0
  14   8  -9    3.21    1.20   0
 -10  -8 -11   20.12    2.23   0
 -10  -8 -10   10.40    1.88   0
 -10  -7 -11  259.35    4.41   0
 -10  -7 -10   32.72    2.25   0
 -10  -6 -11  142.44    3.48   0
 -10  -6 -10  326.63    4.65   0
 -10  -5 -11   13.94    2.00   0
 -10  -4 -11   18.95    1.90   0
 -10  -3 -13    2.05    1.88   0
 -10  -3 -12   72.44    2.45   0
  -9 -12  -9   17.19    1.95   0
  -9 -11  -8  409.03    4.92   0
  -9  -9  -7  151.60    3.02   0
  -9  -8  -7  420.84    4.63   0
  -9  -7  -7  297.59    3.91   0
  -9  -5  -7  121.74    2.46   0
  -9  -3  -8    6.96    1.08   0
  -9  -2  -9  254.98    3.67   0
  -9  -1 -11  305.41    4.15   0
  -9   0 -13    0.17    1.55   0
  -9   0 -12  222.06    3.75   0
  -9   1 -15    7.96    1.87   0
  -8 -14  -9   16.88    2.09   0
  -8 -11  -6   10.38    1.44   0
  -8  -9  -5   12.40    1.38   0
  -8  -8  -5  480.28    4.38   0
  -8  -6  -5   23.59    1.42   0
  -8  -5  -5   77.90    1.96   0
  -8  -3  -6  210.36    2.91   0
  -8   1 -10  156.69    2.80   0
  -8   2 -12  361.19    4.28   0
  -8   3 -17   24.92    2.21   0
  -8   3 -16    3.28    1.76   0
  -8   3 -15    7.09    1.63   0
  -7 -12  -5    4.44    1.42   0
  -7 -10  -4  238.46    3.06   0
  -7  -3  -4  201.23    2.41   0
  -7   0  -6   28.70    1.11   0
  -7   4 -14  178.73    3.24   0
  -7   4 -13   48.75    1.94   0
  -6 -16  -7   -0.80    1.51   0
  -6 -11  -3   97.59    1.97   0
  -6  -8  -2   18.59    1.03   0
  -6  -7  -2  200.39    2.29   0
  -6  -6  -2  693.42    4.00   0
  -6   3  -8   36.43    1.32   0
  -6   4 -10    9.11    1.22   0
  -6   5 -12   90.03    2.08   0
  -6   6 -20  199.32    3.88   0
  -6   6 -19   54.86    2.49   0
  -6   6 -18  123.51    3.07   0
  -6   6 -17    0.98    1.49   0
  -5  -7  -1  417.31    2.82   0
  -5  -6  -1 1291.29    4.81   0
  -5   2  -5  591.99    3.40   0
  -5   7 -19   18.59    2.06   0
  -5   7 -18    9.11    1.81   0
  -5   7 -17    5.17    1.42   0
  -5   7 -16    5.73    1.33   0
  -4 -16  -4   38.55    1.46   0
  -4 -11  -1  118.26    1.63   0
  -4   1  -3 1201.09    4.04   0
  -4   2  -4 1032.28    3.87   0
  -4   3  -5   50.82    1.00   0
  -4   8 -18    1.27    1.47   0
  -4   8 -17  419.75    4.26   0
  -3 -10   0  615.83    2.85   0
  -3  -1  -1  274.57    1.60   0
  -3   2  -3  359.98    1.93   0
  -3   4  -5   63.86    0.95   0
  -3   6  -8  172.18    1.76   0
  -3   8 -13 1241.98    5.64   0
  -2   9 -14  428.86    3.25   0
  -1 -13   0   35.53    0.70   0
   2   1   0 1961.61    3.46   0
   4  -4   2   34.23    0.74   0
   5 -10   2   60.25    1.03   0
   5   3  -1   71.75    1.08   0
   5   8  -6   74.33    1.01   0
   6  -9   2  132.23    1.57   0
   6  -5   2  197.09    1.92   0
   6  -1   1  937.08    4.02   0
   6  10  -9  169.97    1.56   0
   7  -8   2    7.38    0.88   0
   7  -7   2  799.44    4.03   0
   7   4  -2  593.95    3.39   0
   7  10  -9    4.22    0.62   0
   8  -2   1 1104.33    5.04   0
   8   5  -3   51.47    1.25   0
   8   7  -5   18.69    0.89   0
   8   8  -6    8.63    0.85   0
   8  10  -9   17.78    0.92   0
   9 -11   1    9.47    1.03   0
   9  -3   1  198.96    2.39   0
   9   0   0 1116.28    5.35   0
   9   2  -1   27.86    1.15   0
   9  11 -11    5.43    0.85   0
  10 -13   0   87.14    1.80   0
  10  -9   1   34.34    1.31   0
  10  -6   1   13.00    1.09   0
  10  -5   1   81.42    1.78   0
  11 -12   0  138.35    2.33   0
  11   4  -3   28.34    1.27   0
  12 -10   0   99.54    2.18   0
  12  -4   0  653.01    4.89   0
  12  11 -12   65.50    1.91   0
  13   4  -4   27.24    1.47   0
  13   5  -5   22.62    1.38   0
  14  -5  -1  192.12    3.13   0
  14  -1  -2    2.57    1.21   0
  14   3  -4    6.67    1.28   0
  14   9 -10    0.03    1.17   0
 -10  -5 -12  188.71    3.87   0
  -9 -12 -10    2.28    1.72   0
  -9 -11 -10  237.80    4.29   0
  -9 -11  -9  167.34    3.47   0
  -9 -10  -9   13.54    1.86   0
  -9  -8  -8    4.44    1.55   0
  -9  -7  -8   52.46    2.15   0
  -9  -6  -8   60.63    2.22   0
  -9  -5  -8  467.19    4.82   0
  -9  -4  -9   22.27    1.72   0
  -9  -2 -11  254.97    3.88   0
  -9  -2 -10   11.90    1.62   0
  -9  -1 -12   83.86    2.68   0
  -9   0 -15    0.85    1.88   0
  -9   0 -14  224.07    4.06   0
  -8 -13  -8  108.90    2.84   0
  -8 -12  -7  187.08    3.28   0
  -8  -9  -6  317.64    3.88   0
  -8  -4  -6  273.94    3.31   0
  -8  -2  -7  500.87    4.39   0
  -8  -1  -8  130.38    2.49   0
  -8   0  -9   13.14    1.39   0
  -8   1 -11    7.67    1.40   0
  -8   2 -15   70.88    2.68   0
  -8   2 -14  419.36    4.91   0
  -8   2 -13    9.19    1.60   0
  -7 -15  -8   21.63    1.82   0
  -7 -14  -7   47.04    1.99   0
  -7 -13  -6    6.81    1.35   0
  -7  -9  -4  868.73    5.39   0
  -7  -4  -4  367.62    3.29   0
  -7  -2  -5   63.82    1.62   0
  -7   1  -8  194.74    2.69   0
  -7   2  -9  298.02    3.32   0
  -7   3 -11  270.07    3.40   0
  -7   4 -18   10.74    1.97   0
  -7   4 -17   82.88    2.76   0
  -7   4 -16    6.47    1.66   0
  -7   4 -15   78.34    2.44   0
  -6 -15  -6   95.51    2.31   0
  -6 -14  -5    1.69    1.15   0
  -6 -10  -3   58.94    1.64   0
  -6   2  -7   23.43    1.14   0
  -6   5 -13  146.05    2.61   0
  -5 -13  -3   26.72    1.17   0
  -5 -11  -2  191.86    2.24   0
  -5  -3  -2   54.69    1.12   0
  -5   4  -8   57.37    1.37   0
  -5   5 -10  447.50    3.57   0
  -5   6 -13   17.51    1.43   0
  -4 -13  -2    5.53    0.74   0
  -4  -3  -1  217.17    1.71   0
  -4   5  -8  368.32    2.74   0
  -4   7 -13  282.64    3.07   0
  -3  -4   0 1840.51    4.12   0
  -1   9 -12   17.83    0.75   0
   2  -1   1  283.63    1.37   0
   4   3  -1   20.14    0.59   0
   4   8  -6   36.85    0.65   0
   5  10  -9  126.46    1.14   0
   6  -4   2  348.16    2.51   0
   6   3  -1  513.81    2.95   0
   7  -9   2 1124.36    4.74   0
   7  -5   2   57.72    1.25   0
   7  -1   1   54.39    1.23   0
   8  -7   2   36.42    1.26   0
   9  -2   1   49.48    1.36   0
   9   5  -3  186.77    2.27   0
   9   6  -4  144.98    2.02   0
   9   7  -5  127.85    1.89   0
   9   8  -6    2.28    0.90   0
   9  10  -9  529.15    3.60   0
  10 -10   1   33.33    1.32   0
  10  -4   1  201.07    2.56   0
  10  11 -11  202.42    2.48   0
  11  -8   1  254.56    3.06   0
  11  -7   1   23.47    1.31   0
  11  -6   1  318.68    3.33   0
  12  -3   0    4.98    1.17   0
  12   0  -1    0.13    1.04   0
  12   2  -2  837.39    5.43   0
  12   5  -4   62.39    1.74   0
  12   6  -5    7.39    1.11   0
  12   7  -6  780.44    5.22   0
  12   8  -7   20.15    1.37   0
  13  -9   0  214.90    3.09   0
  13  -8   0   -0.29    1.17   0
  13  -7   0  220.33    3.15   0
  13  -6   0   86.87    2.18   0
  13  -5   0   84.22    2.14   0
  13  -1  -1  179.86    2.83   0
  13  11 -12    6.88    1.31   0
  14  -3  -1  120.40    2.58   0
  14   0  -2  341.60    3.92   0
  14   2  -3   13.90    1.39   0
  14   7  -7    0.55    1.17   0
  -9 -10 -10   11.50    1.89   0
  -9  -9  -9   60.26    2.41   0
  -9  -8  -9  494.06    5.32   0
  -9  -7  -9  128.33    2.98   0
  -9  -6  -9   18.79    1.78   0
  -9  -5  -9  138.89    3.00   0
  -9  -3 -11    9.42    1.67   0
  -9  -3 -10    2.88    1.47   0
  -9  -2 -12   -0.70    1.58   0
  -9  -1 -15    7.10    2.06   0
  -9  -1 -14   76.94    2.82   0
  -9  -1 -13  119.03    3.05   0
  -8 -13  -9  251.27    4.08   0
  -8 -12  -8   26.10    1.88   0
  -8 -11  -7    4.11    1.44   0
  -8 -10  -7    1.26    1.39   0
  -8  -7  -6  353.05    3.87   0
  -8  -6  -6   76.21    2.04   0
  -8  -5  -6    9.43    1.23   0
  -8  -3  -7  726.34    5.29   0
  -8  -2  -8  150.02    2.68   0
  -8  -1  -9   84.27    2.20   0
  -8   0 -10   56.99    1.97   0
  -8   1 -13   22.98    1.75   0
  -8   1 -12   42.76    1.98   0
  -8   2 -17   53.92    2.68   0
  -8   2 -16  264.16    4.34   0
  -7 -15  -9    8.91    1.76   0
  -7 -14  -8  105.79    2.84   0
  -7 -12  -6  314.95    3.85   0
  -7 -11  -5    3.61    1.16   0
  -7  -7  -4  762.63    4.89   0
  -7  -6  -4  296.08    3.10   0
  -7  -3  -5  599.47    4.24   0
  -7   0  -7    0.44    0.69   0
  -7   2 -10  450.26    4.18   0
  -7   3 -13  536.91    5.02   0
  -7   3 -12  101.15    2.34   0
  -6 -16  -8   17.42    1.66   0
  -6 -13  -5   96.70    2.25   0
  -6 -12  -4   84.84    1.90   0
  -6  -4  -3  396.60    3.07   0
  -6  -2  -4 1428.31    5.74   0
  -6   3  -9  201.32    2.59   0
  -6   4 -11  407.77    3.83   0
  -6   5 -19   25.23    2.25   0
  -6   5 -18  231.57    4.01   0
  -6   5 -17  113.50    2.95   0
  -6   5 -16  315.87    4.13   0
  -6   5 -15  181.16    3.11   0
  -5 -16  -6  262.08    3.39   0
  -5 -15  -5   60.88    1.88   0
  -5 -14  -4    4.47    0.98   0
  -5 -10  -2   49.63    1.33   0
  -5   3  -7   34.10    1.14   0
  -5   6 -14  357.31    3.76   0
  -4 -14  -3    1.55    0.93   0
  -4 -10  -1  206.86    2.03   0
  -4   7 -14   10.66    1.33   0
  -3 -14  -2   35.28    1.10   0
  -3 -12  -1   25.83    0.89   0
  -3  -9   0  138.76    1.40   0
  -3   8 -14   -0.03    0.90   0
  -2 -15  -2  163.45    1.83   0
  -2   7  -9   38.02    0.92   0
  -2   9 -15   15.14    1.06   0
   3   3  -1   23.77    0.53   0
   4  -3   2   37.63    0.77   0
   5  -3   2   55.97    1.01   0
   6   9  -7  186.48    1.67   0
   7   9  -7  428.94    2.76   0
   8 -13   1   88.27    1.58   0
   8  -8   2   25.62    1.06   0
   8  -5   2  323.30    2.81   0
   8  -1   1   37.43    1.18   0
   8   3  -1  697.69    3.98   0
   8   9  -7    9.82    0.85   0
   9   4  -2  255.81    2.62   0
  10 -11   1   68.75    1.65   0
  10  -3   1    5.91    0.96   0
  10   0   0   19.06    1.12   0
  10   2  -1  654.96    4.36   0
  10   7  -5   36.33    1.27   0
  10   8  -6   35.59    1.35   0
  10  10  -9   90.91    1.74   0
  11 -10   1  253.08    3.06   0
  11  -9   1  100.80    2.03   0
  11  -5   1   21.31    1.28   0
  11   3  -2    6.63    0.80   0
  11  11 -11    1.31    1.00   0
  12  -2   0  740.26    5.18   0
  12   4  -3  299.34    3.32   0
  13  -4   0   44.79    1.76   0
  13   2  -2   12.81    1.27   0
  13  10 -10   82.80    2.19   0
  14  -2  -1   57.98    2.00   0
  14   4  -4    4.95    1.28   0
  14   8  -8    2.24    1.19   0
  14   9  -9   17.42    1.54   0
  -9 -10 -11   84.48    2.95   0
  -9  -9 -11   11.79    2.02   0
  -9  -9 -10   60.15    2.42   0
  -9  -8 -10    0.72    1.72   0
  -9  -7 -10  100.32    2.83   0
  -9  -6 -10    3.02    1.66   0
  -9  -5 -11  115.51    2.95   0
  -9  -5 -10  352.60    4.55   0
  -9  -4 -11  110.24    2.91   0
  -9  -3 -13   40.86    2.30   0
  -9  -3 -12   11.52    1.77   0
  -9  -2 -14   26.13    2.23   0
  -9  -2 -13  241.64    4.07   0
  -8 -13 -10   69.81    2.67   0
  -8 -12  -9  188.29    3.55   0
  -8 -11  -8   16.72    1.68   0
  -8  -9  -7    2.17    1.34   0
  -8  -8  -7   25.37    1.65   0
  -8  -6  -7   17.35    1.43   0
  -8  -4  -7  470.20    4.37   0
  -8  -3  -8  202.97    3.09   0
  -8  -2  -9   93.58    2.30   0
  -8  -1 -10  162.01    2.92   0
  -8   0 -11   21.92    1.66   0
  -8   1 -17   31.96    2.46   0
  -8   1 -16   26.87    2.25   0
  -8   1 -14   19.50    1.84   0
  -7 -15 -10    1.10    1.74   0
  -7 -13  -7   96.42    2.47   0
  -7  -9  -5   75.00    1.96   0
  -7  -4  -5   17.46    1.20   0
  -7  -1  -7   66.75    1.75   0
  -7   0  -8  119.09    2.22   0
  -7   1  -9  120.30    2.31   0
  -7   2 -11   74.52    2.07   0
  -7   3 -18  138.30    3.43   0
  -7   3 -17  416.38    5.20   0
  -7   3 -16  155.98    3.36   0
  -7   3 -15  527.14    5.36   0
  -6 -16  -9    0.69    1.75   0
  -6 -15  -7   14.04    1.48   0
  -6 -14  -6  287.60    3.58   0
  -6 -11  -4  221.11    2.77   0
  -6  -8  -3  741.76    4.45   0
  -6  -7  -3  454.13    3.46   0
  -6  -6  -3   -0.12    0.80   0
  -6  -1  -5  368.95    3.07   0
  -6   2  -8  445.04    3.61   0
  -5 -12  -3  383.55    3.28   0
  -5   0  -4 2711.32    7.06   0
  -5   4  -9   33.04    1.22   0
  -5   5 -11    2.21    0.97   0
  -5   6 -21   58.17    2.58   0
  -5   6 -20  129.05    3.12   0
  -5   6 -19  117.19    3.03   0
  -5   6 -18  337.93    4.45   0
  -5   6 -17  195.22    3.40   0
  -5   6 -16  505.10    4.83   0
  -5   6 -15  101.54    2.33   0
  -4 -16  -5    7.45    1.22   0
  -4 -12  -2    5.63    0.85   0
  -4  -9  -1   82.02    1.36   0
  -4   4  -7   51.16    1.12   0
  -4   6 -11  287.37    2.82   0
  -4   7 -15  320.00    3.51   0
  -3 -16  -4   67.46    1.61   0
  -3 -15  -3   78.27    1.56   0
  -3  -8   0    2.76    0.51   0
  -3  -6   0  959.51    3.17   0
  -3   5  -7    0.80    0.49   0
  -3   6  -9    1.99    0.69   0
  -3   7 -11    6.58    0.77   0
  -3   8 -16    0.60    1.18   0
  -3   8 -15  528.63    4.11   0
  -2 -11   0    4.27    0.51   0
  -2   9 -16  232.55    2.72   0
  -1   9 -13   50.69    1.18   0
   0   4  -3   98.94    0.36   0
   4   0   1    0.83    0.41   0
   5 -14   1   13.47    0.63   0
   5   0   1    0.35    0.38   0
   5   2   0   35.71    0.83   0
   5   9  -7   71.88    0.95   0
   6 -14   1   26.15    0.87   0
   6 -11   2  138.22    1.59   0
   6  -3   2  119.47    1.55   0
   6   0   1    1.18    0.58   0
   6   2   0  617.22    3.27   0
   7   0   1   -0.04    0.66   0
   7   2   0  609.18    3.50   0
   8  -4   2  351.44    2.94   0
   9 -13   1   53.26    1.42   0
   9  -9   2   93.21    1.79   0
   9  -8   2   57.89    1.45   0
   9  -7   2   15.65    1.03   0
   9  -5   2   14.06    1.02   0
   9   3  -1   47.09    1.33   0
   9   9  -7    5.54    0.76   0
  10   9  -7  137.78    2.13   0
  11 -11   1    3.78    1.13   0
  11  -3   1  987.11    5.67   0
  11   0   0  223.58    2.80   0
  11   2  -1    0.87    0.96   0
  11   5  -3    1.64    0.89   0
  11   6  -4  222.94    2.76   0
  11   7  -5  214.42    2.70   0
  11   8  -6    4.00    1.05   0
  11  10  -9   86.20    1.82   0
  12  -9   1    7.36    1.31   0
  12  -8   1  626.17    4.83   0
  12  -7   1    1.82    1.05   0
  12  -6   1    7.43    1.16   0
  12  -5   1    2.21    1.08   0
  12  -1   0   49.39    1.67   0
  12   3  -2   33.82    1.46   0
  12  11 -11   83.42    2.01   0
  13 -11   0   11.62    1.37   0
  13  -3   0   22.11    1.44   0
  13   0  -1    0.69    0.83   0
  13   8  -7  618.00    4.92   0
  14   3  -3   28.46    1.59   0
  -9  -8 -12   24.30    2.21   0
  -9  -8 -11  332.37    4.75   0
  -9  -7 -12  217.87    4.13   0
  -9  -7 -11   24.78    2.12   0
  -9  -6 -12   38.56    2.36   0
  -9  -6 -11  109.31    2.98   0
  -9  -5 -13   77.81    2.81   0
  -9  -5 -12  169.99    3.60   0
  -9  -4 -14   -0.47    1.82   0
  -9  -4 -13  279.31    4.49   0
  -9  -3 -14    5.46    1.89   0
  -8 -12 -11  107.55    3.24   0
  -8 -12 -10   23.97    2.06   0
  -8 -11  -9    0.54    1.55   0
  -8 -10  -8   75.83    2.38   0
  -8  -9  -8  483.51    4.95   0
  -8  -7  -7   12.64    1.13   0
  -8  -5  -8   35.69    1.72   0
  -8  -4  -8   56.59    1.97   0
  -8  -2 -10  211.52    3.31   0
  -8  -1 -11    8.06    1.46   0
  -8   0 -15    0.51    1.60   0
  -8   0 -14   74.80    2.56   0
  -8   0 -13    7.43    1.59   0
  -7 -14  -9   86.95    2.67   0
  -7 -13  -8   -0.71    1.43   0
  -7 -12  -7    0.46    1.30   0
  -7 -10  -6  216.16    3.17   0
  -7  -8  -5    0.16    1.06   0
  -7  -7  -5   67.10    1.82   0
  -7  -6  -5   98.98    2.02   0
  -7  -5  -5   88.59    1.88   0
  -7  -3  -6  206.33    2.70   0
  -7   2 -12  256.45    3.50   0
  -6 -16 -10   78.10    2.82   0
  -6 -15  -8  152.01    3.02   0
  -6 -14  -7    4.54    1.53   0
  -6 -12  -5  162.38    2.59   0
  -6 -10  -4   52.96    1.57   0
  -6  -3  -4   72.68    1.53   0
  -6   0  -6   29.56    1.19   0
  -6   4 -14   11.28    1.45   0
  -5 -16  -7    2.05    1.25   0
  -5 -15  -6   44.37    1.82   0
  -5 -14  -5   40.64    1.64   0
  -5 -11  -3   35.29    1.34   0
  -5  -8  -2   36.64    1.11   0
  -5  -6  -2  111.80    1.60   0
  -5  -5  -2  200.21    2.02   0
  -5   3  -8   57.95    1.47   0
  -5   5 -12  417.35    3.78   0
  -4  -8  -1  217.24    1.94   0
  -4  -7  -1  165.18    1.70   0
  -4  -6  -1  121.63    1.45   0
  -4   0  -3    0.60    0.34   0
  -4   3  -6   33.95    0.93   0
  -4   5  -9  198.31    2.18   0
  -4   7 -20  111.12    2.79   0
  -4   7 -19   60.10    2.23   0
  -4   7 -18   45.67    2.00   0
  -4   7 -17  175.96    2.99   0
  -4   7 -16   -1.60    1.13   0
  -3  -7   0  262.79    1.73   0
  -3  -2  -1  109.20    1.07   0
  -3   0  -2  283.26    1.68   0
  -3   7 -12    2.63    0.90   0
  -3   8 -19    1.87    1.51   0
  -3   8 -18    1.08    1.42   0
  -2   5  -6  482.80    2.25   0
  -2   9 -18   54.86    1.72   0
  -1 -14  -1  192.43    1.62   0
  -1   7  -8  413.40    2.02   0
   0  10 -15  205.03    2.09   0
   3   0   1    1.12    0.35   0
   4   2   0 1003.60    3.42   0
   5  -2   2  389.58    2.44   0
   6  -2   2 1479.28    5.12   0
   6   5  -2    7.42    0.59   0
   6   6  -3  617.43    3.14   0
   6   7  -4  610.03    3.08   0
   7   5  -2   97.80    1.49   0
   7   6  -3   68.08    1.27   0
   7  11 -10   97.38    1.31   0
   8  -3   2   39.78    1.22   0
   8   2   0    2.47    0.78   0
   8   6  -3  267.39    2.48   0
   8   7  -4  104.24    1.67   0
   8  11 -10  270.44    2.32   0
   9  -4   2  183.58    2.32   0
   9  11 -10  204.57    2.27   0
  10  -8   2   31.30    1.35   0
  10  -7   2   37.17    1.36   0
  10  -6   2   77.87    1.75   0
  10  -1   1  649.16    4.39   0
  10   1   0  188.10    2.45   0
  10   3  -1  263.37    2.84   0
  11  -2   1   75.73    1.81   0
  11   4  -2  791.21    5.02   0
  11   9  -7   92.53    1.97   0
  12 -10   1   18.02    1.30   0
  12  -4   1  110.09    2.25   0
  12   2  -1  131.43    2.35   0
  12   6  -4   75.82    1.87   0
  13  -2   0   28.79    1.35   0
  13   9  -8    2.00    1.06   0
  13  11 -11    0.52    1.19   0
  14  -4   0   12.29    1.46   0
  14  -3   0   33.79    1.73   0
  14   0  -1    0.29    1.24   0
  14   2  -2    7.47    1.33   0
  14   5  -4  188.94    3.01   0
  14   6  -5  476.75    4.57   0
  14   7  -6    6.71    1.29   0
  14   8  -7    3.21    1.21   0
  -9  -6 -13  169.84    3.75   0
  -8 -11 -10   51.13    2.34   0
  -8 -10 -10   16.96    1.97   0
  -8 -10  -9   12.98    1.68   0
  -8  -8  -8   71.06    2.23   0
  -8  -7  -8  346.77    4.10   0
  -8  -4  -9  366.48    4.19   0
  -8  -3 -10  122.55    2.73   0
  -8  -2 -11    0.50    1.43   0
  -8  -1 -14   17.85    1.85   0
  -8   0 -16   61.07    2.64   0
  -7 -14 -10  141.21    3.30   0
  -7 -13  -9    3.37    1.55   0
  -7 -12  -8  426.70    4.70   0
  -7  -9  -6  310.21    3.58   0
  -7  -4  -6  832.30    5.23   0
  -7  -1  -8  181.79    2.69   0
  -7   0  -9   -0.16    1.02   0
  -7   1 -11   52.93    1.88   0
  -7   2 -18   11.79    2.03   0
  -7   2 -17  138.60    3.40   0
  -7   2 -16   21.15    1.98   0
  -7   2 -15   34.31    2.02   0
  -7   2 -14  127.83    2.87   0
  -6 -15  -9    1.54    1.63   0
  -6 -11  -5   78.78    2.01   0
  -6  -9  -4    0.04    0.93   0
  -6  -4  -4  419.57    3.28   0
  -6   1  -8  293.60    3.02   0
  -6   3 -12   39.51    1.76   0
  -6   3 -11   77.71    1.92   0
  -6   4 -19   19.25    2.07   0
  -6   4 -18   16.66    1.92   0
  -6   4 -17    2.40    1.63   0
  -6   4 -16   14.04    1.68   0
  -6   4 -15  108.06    2.61   0
  -5 -16  -8   49.20    2.15   0
  -5   4 -10   61.90    1.56   0
  -5   5 -14  182.82    2.92   0
  -5   5 -13    0.57    1.11   0
  -4 -16  -6  179.65    2.80   0
  -4 -14  -4  325.21    3.16   0
  -4 -13  -3   14.10    0.92   0
  -4 -11  -2  715.49    3.88   0
  -4   1  -4  293.91    2.11   0
  -4   2  -5    1.68    0.56   0
  -3 -13  -2   49.83    1.21   0
  -3 -11  -1    9.16    0.69   0
  -3   4  -6   38.96    0.85   0
  -2   1  -2   87.80    0.80   0
  -2   8 -13   11.53    0.96   0
  -1   9 -14   22.62    0.98   0
   0  10 -16   17.88    1.07   0
   4  -2   2  863.78    3.27   0
   4  10  -9   22.97    0.42   0
   5   5  -2 1870.16    4.99   0
   5   6  -3   37.38    0.80   0
   5   7  -4  380.81    2.20   0
   6 -12   2   55.22    1.10   0
   6   4  -1    5.84    0.61   0
   7  -2   2   99.14    1.58   0
   7   4  -1   15.44    0.83   0
   7   8  -5 2212.02    6.28   0
   7  10  -8   33.76    0.92   0
   8  -2   2   42.35    1.23   0
   8   5  -2    7.24    0.81   0
   8   8  -5   70.95    1.42   0
   8  10  -8  211.00    2.13   0
   9  -3   2   93.77    1.76   0
   9   0   1    0.82    0.83   0
   9   2   0  163.39    2.18   0
   9   5  -2 1069.60    5.20   0
   9  10  -8   37.74    1.22   0
  10  -9   2    1.54    0.90   0
  10  -5   2 1140.93    5.82   0
  10  10  -8  124.67    2.04   0
  11 -12   1   69.74    1.74   0
  11   1   0  225.10    2.81   0
  12 -11   1    1.51    1.26   0
  12  -3   1   68.16    1.89   0
  12   5  -3   84.12    1.96   0
  12   8  -6    5.20    1.07   0
  12   9  -7   50.65    1.76   0
  13  -8   1   47.16    1.79   0
  13  -7   1   48.65    1.81   0
  13  -6   1  369.57    3.97   0
  13  -5   1   19.21    1.44   0
  13   7  -5  420.52    4.16   0
  13  10  -9   25.67    1.44   0
  14  -2   0   56.62    1.99   0
  14   4  -3    0.71    1.23   0
  -8 -10 -11   80.31    2.76   0
  -8  -9 -10  446.36    5.13   0
  -8  -8 -10   16.20    1.72   0
  -8  -8  -9    8.68    1.52   0
  -8  -7  -9   20.60    1.70   0
  -8  -6  -9   24.61    1.75   0
  -8  -5 -10  146.39    3.00   0
  -8  -5  -9   44.10    1.68   0
  -8  -4 -10   42.97    2.02   0
  -8  -3 -11  470.71    4.97   0
  -8  -2 -13    8.87    1.75   0
  -8  -2 -12  375.46    4.59   0
  -8  -1 -15   28.27    2.10   0
  -7 -13 -10    8.56    1.77   0
  -7 -12  -9    1.40    1.44   0
  -7 -10  -7  197.69    3.10   0
  -7  -8  -6    1.43    1.14   0
  -7  -2  -8  360.37    3.70   0
  -7  -1  -9  121.36    2.38   0
  -7   0 -10   62.63    1.92   0
  -7   1 -14   27.72    2.03   0
  -7   1 -12    1.13    1.25   0
  -6 -15 -10   63.65    2.58   0
  -6 -14  -8  117.14    2.70   0
  -6 -13  -7  136.51    2.69   0
  -6 -10  -5  106.37    2.17   0
  -6  -8  -4   41.25    1.39   0
  -6  -7  -4   48.02    1.44   0
  -6  -5  -4  557.09    3.78   0
  -6  -3  -5   74.38    1.61   0
  -6  -1  -6  476.11    3.60   0
  -6   2 -10  251.32    3.03   0
  -6   3 -13   61.35    1.97   0
  -5 -15  -7   93.37    2.28   0
  -5 -14  -6   12.12    1.43   0
  -5 -13  -5    0.68    1.10   0
  -5 -10  -3  820.32    4.55   0
  -5   0  -5    1.96    0.71   0
  -5   1  -6  153.12    1.94   0
  -5   3  -9    3.93    0.89   0
  -5   5 -20  173.04    3.55   0
  -5   5 -19   48.99    2.25   0
  -5   5 -18   61.37    2.33   0
  -5   5 -17   12.79    1.65   0
  -5   5 -16    0.54    1.34   0
  -4   4  -8  165.67    1.93   0
  -4   5 -10   87.84    1.64   0
  -4   6 -21   62.65    2.51   0
  -4   6 -14  102.67    2.21   0
  -3 -14  -3    4.55    0.87   0
  -3   3  -5 1635.38    4.52   0
  -3   5  -8  169.89    1.80   0
  -3   6 -10    9.75    0.77   0
  -2 -14  -2   13.18    0.79   0
  -2 -10   0   11.92    0.53   0
  -2   8 -14    0.07    0.87   0
   0 -13   0    0.40    0.36   0
   2  -3   2  466.83    1.78   0
   2   3  -1  828.15    2.18   0
   3   2   0  431.14    1.99   0
   3   8  -6    3.06    0.27   0
   4 -12   2    7.10    0.51   0
   4   6  -3  893.28    2.99   0
   5  -7   3   14.56    0.72   0
   5   4  -1   19.83    0.67   0
   6  -7   3  464.08    2.90   0
   6  -6   3    0.57    0.69   0
   6   8  -5  257.41    2.00   0
   6  10  -8   31.43    0.79   0
   6  11 -10  144.83    1.31   0
   7 -12   2   63.61    1.26   0
   7   1   1   54.10    1.24   0
   8 -12   2  185.23    2.12   0
   8   1   1   35.60    1.18   0
   8   4  -1   21.45    1.00   0
   9 -11   2   11.88    0.95   0
   9   4  -1  517.16    3.68   0
   9   8  -5  122.39    1.84   0
  10 -10   2    3.95    0.93   0
  10   0   1    0.93    0.92   0
  10   2   0   17.81    1.13   0
  10   5  -2  552.51    4.00   0
  10   6  -3  208.02    2.55   0
  10   7  -4  153.14    2.19   0
  10   8  -5    4.06    0.86   0
  11  -9   2  298.06    3.28   0
  11  -8   2    5.51    1.06   0
  11  -7   2  228.69    2.87   0
  11  -6   2    2.39    1.03   0
  11  -5   2    6.17    1.06   0
  11  10  -8  292.08    3.09   0
  12  -2   1  156.22    2.58   0
  12  11 -10   18.53    1.34   0
  13 -10   1  279.60    3.51   0
  13  -4   1   57.51    1.86   0
  13  -3   1  186.79    2.92   0
  13   0   0  414.07    4.12   0
  13   2  -1  139.39    2.54   0
  13   5  -3   27.26    1.52   0
  13   8  -6    3.30    1.16   0
  14  -1   0   19.42    1.57   0
  14   3  -2    7.71    1.36   0
  14  10  -9  156.14    2.92   0
  -8 -10 -12   23.81    2.11   0
  -8  -9 -12  284.41    4.54   0
  -8  -9 -11   14.90    1.94   0
  -8  -8 -11   75.90    2.64   0
  -8  -7 -11   23.39    1.92   0
  -8  -7 -10  214.80    3.57   0
  -8  -6 -11   22.46    1.87   0
  -8  -6 -10   17.97    1.66   0
  -8  -5 -11    5.67    1.66   0
  -8  -3 -15    7.22    2.08   0
  -8  -3 -14   75.93    2.83   0
  -8  -3 -13  106.12    2.91   0
  -8  -3 -12  175.84    3.21   0
  -8  -2 -15   73.59    2.79   0
  -7 -13 -11   83.71    2.81   0
  -7 -12 -10  334.54    4.55   0
  -7 -11  -9   13.25    1.55   0
  -7 -10  -8  281.38    3.78   0
  -7  -8  -7  132.76    2.55   0
  -7  -7  -7   16.13    1.38   0
  -7  -6  -7  104.46    2.25   0
  -7  -5  -7  181.00    2.74   0
  -7  -4  -7   10.67    1.21   0
  -7  -3  -8   13.38    1.35   0
  -7  -2  -9  304.30    3.57   0
  -7  -1 -10   34.17    1.65   0
  -7   0 -12    0.96    1.32   0
  -7   1 -18    0.31    1.76   0
  -7   1 -17   31.01    2.26   0
  -7   1 -16   12.37    1.89   0
  -7   1 -15    1.65    1.57   0
  -6 -15 -11   22.21    2.08   0
  -6 -14  -9   15.82    1.69   0
  -6 -13  -8    2.71    1.59   0
  -6 -11  -6  151.08    2.59   0
  -6  -9  -5  137.72    2.31   0
  -6   1  -9    1.47    1.00   0
  -6   2 -11  317.88    3.50   0
  -6   3 -19   63.77    2.58   0
  -6   3 -18    1.69    1.66   0
  -6   3 -17   45.80    2.22   0
  -6   3 -15    1.69    1.43   0
  -6   3 -14   16.05    1.55   0
  -5 -16  -9   10.26    1.57   0
  -5  -8  -3  277.27    2.62   0
  -5  -5  -3   13.91    0.81   0
  -5  -2  -4  160.02    1.87   0
  -5   4 -12  116.21    2.19   0
  -4 -16  -7   10.72    1.48   0
  -4 -12  -3  206.09    2.32   0
  -4 -10  -2    4.69    0.71   0
  -4   3  -7   76.59    1.34   0
  -4   5 -11   95.63    1.77   0
  -4   6 -20    1.72    1.55   0
  -4   6 -19   21.55    1.79   0
  -4   6 -18   -0.32    1.34   0
  -4   6 -16   29.91    1.61   0
  -4   6 -15   67.40    1.90   0
  -3 -16  -5   17.02    1.12   0
  -3  -3  -1  522.01    2.30   0
  -3   7 -15  136.09    2.40   0
  -3   7 -14  128.08    2.13   0
  -2 -16  -4   22.27    1.08   0
  -2 -15  -3   31.47    1.09   0
  -2 -12  -1  287.56    2.07   0
  -2   2  -3 2012.63    3.86   0
  -2   8 -15  120.49    2.08   0
  -1   8 -11    0.47    0.52   0
  -1   9 -16   15.72    1.08   0
  -1   9 -15    7.32    0.81   0
   1  -1   1 1399.95    2.31   0
   4   9  -7   38.33    0.59   0
   5  -6   3 1318.23    4.42   0
   5   8  -5   73.52    1.00   0
   6  -8   3  720.00    3.53   0
   6  -5   3  199.86    1.96   0
   6  -1   2    6.92    0.56   0
   6   3   0  164.32    1.76   0
   7  -8   3  251.31    2.33   0
   7  -7   3  144.52    1.83   0
   7  -6   3   44.17    1.15   0
   7  -5   3   79.29    1.43   0
   7  -1   2  415.18    3.00   0
   7   3   0  228.78    2.22   0
   8  -8   3  908.75    4.63   0
   8   3   0   38.40    1.19   0
   8   9  -6  305.48    2.55   0
   9 -12   2  127.77    1.98   0
   9   1   1   20.67    1.10   0
   9   9  -6    5.58    0.77   0
  10 -11   2  641.11    4.33   0
  10  -2   2    2.74    0.93   0
  10   9  -6  120.32    2.02   0
  11 -10   2    8.47    1.07   0
  11  -4   2    4.02    1.00   0
  11  -3   2  246.50    3.00   0
  11   0   1    1.09    0.99   0
  11   2   0   42.57    1.49   0
  11   5  -2   15.59    1.14   0
  11   7  -4   12.84    1.11   0
  11   8  -5  485.16    3.94   0
  12  -8   2    6.16    1.15   0
  12  -7   2   47.56    1.68   0
  12  -6   2  114.21    2.27   0
  12  -5   2   32.48    1.51   0
  12  10  -8  117.72    2.21   0
  13 -11   1   -1.70    1.10   0
  13  -2   1    5.05    1.23   0
  13   4  -2    7.92    1.24   0
  13   9  -7  225.42    3.08   0
  13  11 -10   30.28    1.48   0
  14   0   0   29.54    1.59   0
  14   5  -3  108.39    2.39   0
  14   6  -4  237.97    3.35   0
  14   8  -6    0.44    1.18   0
  -8  -9 -13    5.08    1.54   0
  -8  -8 -13  289.49    4.68   0
  -8  -8 -12   10.06    1.48   0
  -8  -7 -14   22.49    2.30   0
  -8  -7 -13    4.51    1.90   0
  -8  -7 -12   88.34    2.83   0
  -8  -6 -13   47.49    2.42   0
  -8  -6 -12   39.02    2.12   0
  -8  -5 -14  143.06    3.49   0
  -8  -5 -13   39.38    2.33   0
  -8  -5 -12  158.29    3.15   0
  -7 -12 -12  180.63    3.76   0
  -7 -12 -11    1.72    1.75   0
  -7 -11 -10   50.47    2.22   0
  -7 -10  -9  194.82    3.36   0
  -7  -9  -8   10.72    1.48   0
  -7  -8  -8    3.08    1.33   0
  -7  -5  -8    7.11    1.29   0
  -7  -4  -8 1005.11    6.17   0
  -7  -2 -10  435.78    4.35   0
  -7  -1 -12    2.17    1.28   0
  -7  -1 -11   55.78    1.96   0
  -7   0 -17    2.55    1.82   0
  -7   0 -16    5.29    1.82   0
  -7   0 -15   -0.19    1.59   0
  -6 -14 -10   35.60    2.09   0
  -6 -12  -7  286.68    3.62   0
  -6  -8  -5  270.13    3.01   0
  -6  -7  -5  543.91    4.08   0
  -6  -6  -5   25.08    1.23   0
  -6  -3  -6   33.84    1.28   0
  -6  -1  -7   34.04    1.16   0
  -6   1 -10  172.75    2.61   0
  -6   2 -19   38.66    2.23   0
  -6   2 -13  342.08    3.94   0
  -6   2 -12   56.08    1.86   0
  -5 -16 -10    2.18    1.58   0
  -5 -15  -8   58.79    2.07   0
  -5 -14  -7   12.58    1.36   0
  -5 -13  -6   48.01    1.80   0
  -5 -12  -5  435.38    3.83   0
  -5 -10  -4   81.46    1.81   0
  -5  -6  -3 1257.07    5.18   0
  -5  -1  -5   52.82    1.25   0
  -5   1  -7  494.57    3.47   0
  -5   2  -8   10.81    0.92   0
  -5   3 -10  115.14    2.01   0
  -5   4 -20   14.18    1.91   0
  -5   4 -19   58.68    2.43   0
  -5   4 -13   45.01    1.66   0
  -4 -15  -6    9.63    1.16   0
  -4 -14  -5   22.96    1.37   0
  -4 -13  -4   17.90    1.04   0
  -4  -9  -2  113.98    1.59   0
  -4  -4  -2   32.99    0.86   0
  -4   0  -4  197.16    1.81   0
  -4   1  -5 1004.78    4.10   0
  -4   2  -6  820.42    3.83   0
  -4   4  -9    5.26    0.81   0
  -4   5 -12   61.69    1.68   0
  -3 -12  -2  533.57    3.20   0
  -3  -1  -2    1.17    0.38   0
  -3   6 -11   -0.06    0.69   0
  -3   7 -20  132.90    2.84   0
  -3   7 -19   96.20    2.45   0
  -3   7 -18  220.41    3.29   0
  -3   7 -17  188.59    2.94   0
  -3   7 -16  169.80    2.68   0
  -2  -9   0  779.55    2.79   0
  -2   8 -19  195.92    3.14   0
  -2   8 -18    3.24    1.35   0
  -2   8 -17  178.84    2.78   0
  -1   9 -18   55.98    1.78   0
   1   1   0  343.09    1.10   0
   2   0   1    1.51    0.27   0
   4  -8   3  259.06    1.75   0
   4  -5   3  198.01    1.62   0
   4  -1   2  488.30    2.49   0
   5  -9   3   16.55    0.69   0
   5  -4   3  649.76    3.17   0
   5   3   0   34.46    0.83   0
   6  -4   3  389.32    2.70   0
   6   9  -6  317.28    2.13   0
   7 -13   2   57.98    1.22   0
   7  -4   3   73.34    1.41   0
   8  -5   3  102.87    1.73   0
   8  -4   3  391.74    3.12   0
   8  11  -9    3.88    0.74   0
   9  -8   3  520.31    3.78   0
   9  -7   3   70.49    1.58   0
   9  -6   3  145.90    2.12   0
   9  -5   3   32.94    1.26   0
   9  -1   2   11.31    1.01   0
   9   3   0    5.42    0.85   0
   9  11  -9  117.44    1.79   0
  10 -12   2   10.38    1.12   0
  10   1   1  654.91    4.44   0
  10  11  -9  109.82    1.89   0
  11 -11   2   17.86    1.32   0
  11  -2   2    1.86    0.99   0
  11   9  -6   93.94    1.89   0
  11  11  -9    0.03    0.99   0
  12  -9   2   19.69    1.34   0
  12  -4   2  547.09    4.55   0
  12   0   1    1.76    1.08   0
  12   2   0  711.97    5.07   0
  12   5  -2   12.75    1.21   0
  13  -1   1   15.77    1.39   0
  13   3  -1  284.24    3.46   0
  13  10  -8   14.53    1.31   0
  14   4  -2   33.66    1.70   0
  14   9  -7    3.27    1.19   0
  14  11 -10  220.99    3.28   0
  -7 -11 -12   49.10    2.46   0
  -7 -11 -11   26.84    2.04   0
  -7 -10 -10  216.06    3.66   0
  -7  -9  -9    0.59    1.41   0
  -7  -8  -9  247.70    3.58   0
  -7  -7  -8  197.95    3.04   0
  -7  -6  -8  175.66    2.85   0
  -7  -5  -9  139.13    2.67   0
  -7  -4  -9   34.70    1.71   0
  -7  -2 -11   77.12    2.25   0
  -7  -1 -17   33.49    2.36   0
  -7  -1 -16   12.46    2.01   0
  -7  -1 -15    2.69    1.72   0
  -7  -1 -14   28.36    1.94   0
  -7  -1 -13   10.47    1.60   0
  -6 -14 -11   51.99    2.40   0
  -6 -13 -10   -1.66    1.64   0
  -6 -13  -9   91.07    2.52   0
  -6 -12  -8   15.81    1.53   0
  -6 -11  -7   18.79    1.44   0
  -6  -4  -6  226.43    2.70   0
  -6   0  -9    1.34    1.01   0
  -6   1 -11   37.20    1.61   0
  -6   2 -18   35.12    2.24   0
  -6   2 -17  114.17    2.99   0
  -6   2 -16   15.06    1.74   0
  -6   2 -15  245.82    3.74   0
  -6   2 -14   11.91    1.55   0
  -5 -16 -11   14.03    1.87   0
  -5 -15  -9   86.21    2.46   0
  -5 -14  -8    3.30    1.50   0
  -5 -11  -5    0.32    1.08   0
  -5  -9  -4    5.85    1.01   0
  -5   0  -6 1030.77    4.78   0
  -5   3 -11    7.73    1.08   0
  -5   4 -18   10.79    1.68   0
  -5   4 -17  107.18    2.74   0
  -5   4 -16   20.99    1.69   0
  -5   4 -15  148.78    2.79   0
  -4 -16  -8  312.13    3.86   0
  -4 -11  -3   63.44    1.41   0
  -4  -8  -2   22.11    0.85   0
  -4  -7  -2   12.47    0.73   0
  -4  -5  -2 1360.30    4.62   0
  -4   4 -10  114.40    1.91   0
  -4   5 -21   -2.71    1.61   0
  -4   5 -20   23.11    2.01   0
  -3 -16  -6   66.18    1.87   0
  -3 -13  -3  300.84    2.68   0
  -3  -9  -1    9.36    0.60   0
  -3   4  -7   41.32    0.94   0
  -3   6 -12    2.42    0.92   0
  -2  -4   0   19.78    0.43   0
  -2   5  -7    8.34    0.56   0
  -2   6  -9  209.82    1.88   0
  -1 -13  -1   49.71    0.92   0
  -1   7  -9    5.39    0.51   0
  -1   8 -12    6.43    0.68   0
   0   9 -13   13.91    0.79   0
   1  -4   2   28.60    0.37   0
   5  10  -8  932.71    2.83   0
   6 -10   3   60.98    1.15   0
   6  -3   3    0.89    0.59   0
   6   0   2 1332.03    4.92   0
   6   2   1    6.04    0.65   0
   7 -10   3   22.32    0.94   0
   7  -3   3  769.22    4.05   0
   7   0   2    2.13    0.72   0
   7   2   1  266.43    2.43   0
   7   7  -3    6.73    0.77   0
   8 -13   2   64.81    1.38   0
   8 -10   3  192.06    2.23   0
   8  -3   3   25.02    1.09   0
   8   0   2  498.48    3.50   0
   8   2   1 1087.18    5.06   0
   8   5  -1   18.83    0.96   0
   8   7  -3   81.39    1.48   0
   8  10  -7   32.13    1.04   0
   9  -9   3   82.13    1.65   0
   9  -4   3  588.53    4.02   0
   9   0   2 1357.30    6.03   0
   9   6  -2  554.96    3.79   0
   9   7  -3   98.63    1.73   0
   9  10  -7  305.45    2.73   0
  10  -6   3  236.53    2.79   0
  10  -5   3  116.68    2.07   0
  10   6  -2   97.59    1.92   0
  10   7  -3   18.18    1.18   0
  11   1   1    7.97    1.10   0
  11  10  -7  237.76    2.87   0
  12  -2   2  676.92    5.02   0
  12   9  -6  747.24    5.14   0
  12  11  -9   17.54    1.19   0
  13  -9   2  189.49    2.95   0
  13  -8   2    0.06    1.15   0
  13  -7   2   89.78    2.17   0
  13  -6   2   10.02    1.27   0
  13  -5   2  132.55    2.57   0
  13  -4   2  188.56    2.95   0
  13   2   0   27.28    1.52   0
  13   5  -2    8.93    1.26   0
  13   6  -3  310.68    3.60   0
  13   7  -4  140.90    2.53   0
  13   9  -6   66.63    1.98   0
  13  11  -9    3.74    1.25   0
  14   3  -1  117.34    2.54   0
  14  10  -8  131.93    2.62   0
  -7 -10 -13  194.47    3.92   0
  -7 -10 -12   81.51    2.79   0
  -7 -10 -11  248.54    3.98   0
  -7  -9 -11    2.28    1.60   0
  -7  -9 -10   13.76    1.61   0
  -7  -8 -10    1.58    1.45   0
  -7  -7 -10    0.33    1.39   0
  -7  -6 -10  151.32    2.94   0
  -7  -6  -9   59.67    2.01   0
  -7  -5 -10   16.98    1.60   0
  -7  -4 -11   34.61    1.88   0
  -7  -4 -10  759.16    5.82   0
  -7  -3 -12  102.76    2.68   0
  -7  -3 -11  258.15    3.64   0
  -7  -2 -17  138.20    3.53   0
  -7  -2 -15   35.04    2.31   0
  -7  -2 -13   -0.75    1.50   0
  -6 -13 -11   85.03    2.73   0
  -6 -12  -9  336.50    4.22   0
  -6 -11  -8   11.89    1.45   0
  -6 -10  -7  101.26    2.26   0
  -6  -8  -6   25.71    1.37   0
  -6  -5  -6  482.31    3.87   0
  -6  -3  -7  258.98    2.92   0
  -6  -1  -9    1.42    1.07   0
  -6   0 -10   77.15    1.95   0
  -6   1 -18    7.95    1.82   0
  -6   1 -17  263.76    4.10   0
  -6   1 -16    1.08    1.78   0
  -6   1 -15  388.58    4.71   0
  -6   1 -14    0.39    1.36   0
  -6   1 -13  236.60    3.41   0
  -6   1 -12   69.43    2.03   0
  -5 -15 -11  114.75    3.13   0
  -5 -15 -10   97.03    2.71   0
  -5 -13  -7    2.60    1.13   0
  -5 -12  -6   70.85    1.87   0
  -5  -8  -4    9.12    0.93   0
  -5  -7  -4   10.79    1.05   0
  -5  -4  -4  181.91    2.08   0
  -5  -2  -5  610.09    3.69   0
  -5   1  -8  233.14    2.57   0
  -5   2 -10   10.39    1.05   0
  -5   3 -20    0.92    1.67   0
  -5   3 -19   40.78    2.21   0
  -5   3 -13  106.59    2.27   0
  -5   3 -12  151.11    2.49   0
  -4 -16  -9    3.84    1.44   0
  -4 -15  -7   60.64    1.88   0
  -4 -14  -6  219.25    2.98   0
  -4 -13  -5    6.75    1.12   0
  -4   3  -8   50.46    1.24   0
  -4   5 -19    2.47    1.51   0
  -4   5 -18   94.92    2.51   0
  -4   5 -17    3.93    1.42   0
  -4   5 -15   21.30    1.47   0
  -4   5 -14   87.07    2.05   0
  -3 -15  -5  104.21    1.93   0
  -3 -14  -4    0.89    0.77   0
  -3 -11  -2   44.21    1.05   0
  -3  -8  -1   13.54    0.60   0
  -3  -5  -1    4.01    0.42   0
  -3   0  -3    1.11    0.40   0
  -3   3  -6  240.85    1.90   0
  -3   6 -21    1.32    1.51   0
  -3   6 -13   -0.35    0.96   0
  -2 -16  -5   61.94    1.58   0
  -2 -13  -2   35.67    0.98   0
  -2 -11  -1    7.89    0.64   0
  -2  -8   0   59.37    0.83   0
  -2  -5   0    9.13    0.39   0
  -2   7 -12  399.34    2.97   0
  -1 -11   0  577.16    2.28   0
   2   2   0  400.53    1.61   0
   2  10 -12   58.68    0.75   0
   3  -6   3   24.13    0.59   0
   3  -1   2    1.02    0.36   0
   3   5  -2  576.07    2.14   0
   5 -13   2    7.72    0.56   0
   5 -10   3  854.91    3.37   0
   5  -3   3   55.73    1.04   0
   5   0   2 1562.68    4.92   0
   5   2   1  248.25    1.98   0
   6   5  -1  320.84    2.37   0
   6   6  -2  609.41    3.17   0
   7  -2   3    3.14    0.72   0
   7   5  -1   77.54    1.37   0
   7   8  -4    7.10    0.80   0
   7  11  -9   33.38    0.88   0
   8   4   0  282.29    2.64   0
   8   8  -4   26.77    0.99   0
   9  -3   3  303.91    2.97   0
   9   5  -1  127.60    1.96   0
   9   8  -4    3.62    0.78   0
  10  -9   3   57.68    1.56   0
  10  -4   3   67.62    1.69   0
  10   0   2  558.60    4.15   0
  10   2   1  333.30    3.23   0
  10   5  -1   86.75    1.79   0
  10   8  -4   26.42    1.17   0
  11  -8   3  628.20    4.64   0
  11  -7   3    8.91    1.12   0
  11  -6   3  181.38    2.61   0
  11  -5   3   91.02    2.00   0
  11  -1   2   81.78    1.76   0
  11   6  -2   17.06    1.20   0
  11   8  -4    1.60    0.92   0
  12   1   1    7.48    1.18   0
  12   3   0    5.47    1.11   0
  13 -10   2    2.25    1.20   0
  13  -3   2   16.42    1.44   0
  14   5  -2  349.58    4.01   0
  14   6  -3  285.16    3.64   0
  14   7  -4   28.10    1.62   0
  14   8  -5    0.53    1.19   0
  14   9  -6    1.68    1.29   0
  14  11  -9    5.27    1.48   0
  -7  -9 -14  334.45    5.11   0
  -7  -9 -13   19.32    2.16   0
  -7  -9 -12  149.67    3.35   0
  -7  -8 -14    1.29    1.86   0
  -7  -8 -13   27.23    2.07   0
  -7  -8 -12    2.11    1.69   0
  -7  -8 -11  149.42    3.12   0
  -7  -7 -12  106.71    2.86   0
  -7  -7 -11    0.76    1.46   0
  -7  -6 -12   81.49    2.52   0
  -7  -6 -11   85.35    2.46   0
  -7  -5 -11   26.09    1.81   0
  -7  -4 -16    5.63    2.06   0
  -7  -4 -14  182.01    3.65   0
  -7  -3 -13  534.94    5.45   0
  -6 -13 -12    3.28    1.66   0
  -6 -12 -11  249.29    4.01   0
  -6 -12 -10    0.93    1.47   0
  -6 -11  -9    0.59    1.38   0
  -6 -10  -8   12.57    1.40   0
  -6  -9  -7   93.99    2.14   0
  -6  -8  -7  109.18    2.24   0
  -6  -7  -7  365.90    3.68   0
  -6  -5  -7   57.55    1.69   0
  -6  -3  -8   35.08    1.43   0
  -6  -1 -10  173.48    2.70   0
  -6   0 -18  153.83    3.43   0
  -5 -15 -12   85.00    2.89   0
  -5 -14 -10   -0.20    1.59   0
  -5 -14  -9   14.26    1.55   0
  -5 -13  -8  138.71    2.71   0
  -5 -10  -5  690.91    4.59   0
  -5  -6  -4  242.61    2.48   0
  -5   2 -11    2.84    1.07   0
  -5   3 -18    9.38    1.70   0
  -5   3 -15   95.80    2.42   0
  -5   3 -14  149.94    2.72   0
  -4 -16 -10  262.43    3.96   0
  -4 -15  -8   41.67    1.93   0
  -4  -9  -3   55.15    1.35   0
  -4  -3  -3   78.15    1.22   0
  -4   0  -5   -0.08    0.59   0
  -4   1  -6   20.88    0.94   0
  -4   3  -9  197.14    2.26   0
  -4   4 -21   59.40    2.49   0
  -4   4 -11   35.64    1.32   0
  -3 -16  -7    0.80    1.25   0
  -3 -12  -3   64.18    1.40   0
  -3  -6  -1  108.80    1.20   0
  -3  -2  -2  132.98    1.25   0
  -3   1  -4  318.46    2.00   0
  -3   2  -5    0.26    0.43   0
  -3   4  -8   98.28    1.47   0
  -3   5 -10  140.57    1.83   0
  -3   6 -20   63.13    2.25   0
  -3   6 -19    8.32    1.45   0
  -3   6 -18   26.22    1.77   0
  -3   6 -17    4.91    1.49   0
  -3   6 -16   16.73    1.52   0
  -3   6 -15   10.66    1.33   0
  -3   6 -14    0.59    0.91   0
  -2 -15  -4   30.22    1.17   0
  -2 -14  -3  368.65    2.83   0
  -2  -7   0 1148.14    3.15   0
  -2  -6   0   80.80    0.85   0
  -2   7 -21  121.86    2.72   0
  -2   7 -13    3.47    0.77   0
  -1 -14  -2  161.62    1.70   0
  -1   8 -13    3.37    0.71   0
   0 -14  -1    2.72    0.47   0
   0   9 -14   44.66    1.12   0
   1  10 -16  268.42    2.44   0
   2  -2   2    1.58    0.28   0
   3   4  -1   13.67    0.44   0
   3   6  -3 1001.57    2.67   0
   4  -3   3   80.39    1.09   0
   4   8  -5  192.32    1.30   0
   5   6  -2   59.63    1.02   0
   5   9  -6  293.73    1.79   0
   6   4   0  182.71    1.86   0
   7 -11   3    0.87    0.67   0
   8 -11   3   46.57    1.28   0
   8   9  -5    6.59    0.81   0
   9 -11   3   -0.42    0.92   0
   9   9  -5   30.60    1.09   0
  10 -10   3  122.76    2.06   0
  10  -3   3    3.50    0.93   0
  10  -2   3  146.12    2.26   0
  10   4   0  184.44    2.46   0
  10   9  -5   11.74    0.96   0
  10  11  -8  158.38    2.22   0
  11  -9   3    3.52    1.04   0
  11  -4   3   12.63    1.17   0
  11  -3   3  605.03    4.57   0
  11   2   1   75.93    1.82   0
  11   5  -1    3.20    0.99   0
  11   9  -5  270.44    3.01   0
  11  11  -8    1.96    1.01   0
  12  -8   3  376.21    3.85   0
  12  -7   3   21.41    1.39   0
  12  -6   3    1.80    1.10   0
  12  -5   3   31.49    1.50   0
  12  -1   2   10.83    1.02   0
  12   6  -2   53.55    1.70   0
  12   7  -3   93.15    2.06   0
  12   8  -4    5.99    1.06   0
  13 -11   2   78.99    2.10   0
  13   3   0   22.23    1.49   0
  13  10  -7    3.25    1.10   0
  14  10  -7  171.94    3.02   0
  -7  -7 -15   11.96    2.15   0
  -7  -7 -14  147.95    3.57   0
  -7  -7 -13   16.21    1.90   0
  -7  -6 -15   78.56    2.97   0
  -7  -6 -14   16.27    2.03   0
  -7  -6 -13  164.40    3.39   0
  -7  -5 -15    2.06    1.75   0
  -7  -5 -13   18.70    1.55   0
  -6 -12 -13  100.49    3.12   0
  -6 -12 -12    0.77    1.76   0
  -6 -11 -11    6.80    1.52   0
  -6 -11 -10    7.72    1.54   0
  -6  -9  -8   40.39    1.73   0
  -6  -6  -7  178.07    2.53   0
  -6  -4  -8   84.02    1.98   0
  -6  -2 -10  243.02    3.18   0
  -6  -2  -9  197.49    2.77   0
  -6  -1 -18    4.31    1.83   0
  -6  -1 -11   34.20    1.63   0
  -6   0 -17    1.18    1.73   0
  -6   0 -15   -0.23    1.53   0
  -6   0 -14    4.82    1.51   0
  -6   0 -13   -0.24    1.28   0
  -5 -14 -11   12.49    1.80   0
  -5 -13  -9    8.52    1.47   0
  -5 -10  -6   79.59    2.00   0
  -5  -9  -5   17.31    1.13   0
  -5  -8  -5  258.67    2.79   0
  -5  -4  -5  426.76    3.24   0
  -5  -2  -6   82.62    1.62   0
  -5  -1  -7  499.40    3.60   0
  -5   0  -8  247.65    2.69   0
  -5   1  -9  581.95    4.10   0
  -5   2 -20   21.13    1.94   0
  -5   2 -19    9.87    1.77   0
  -5   2 -18   33.72    1.99   0
  -4 -16 -11    6.19    1.71   0
  -4 -15  -9   55.83    2.22   0
  -4 -14  -7    6.24    1.23   0
  -4 -13  -6   48.51    1.70   0
  -4 -12  -5   12.43    1.18   0
  -4 -11  -4  896.60    4.81   0
  -4  -8  -3  245.92    2.35   0
  -4  -4  -3  421.05    2.69   0
  -4   4 -20   31.27    2.04   0
  -4   4 -19   37.66    2.02   0
  -4   4 -18   57.06    2.25   0
  -4   4 -13   72.87    1.83   0
  -4   4 -12    0.70    0.94   0
  -3 -16  -8   41.54    1.86   0
  -3 -15  -6  136.36    2.31   0
  -3 -14  -5   68.82    1.72   0
  -3 -13  -4   93.90    1.78   0
  -3 -10  -2  494.07    2.96   0
  -3   5 -22    4.39    1.70   0
  -2   6 -10  148.60    1.69   0
  -2   7 -20    5.63    1.37   0
  -2   7 -19  137.98    2.66   0
  -2   7 -18    2.91    1.32   0
  -2   7 -17  148.72    2.63   0
  -2   7 -16   72.02    1.92   0
  -2   7 -15   92.09    1.94   0
  -2   7 -14  287.61    2.88   0
  -1 -16  -4  293.94    2.67   0
  -1 -15  -3   17.16    0.87   0
  -1   7 -10  114.18    1.37   0
  -1   8 -20    8.97    1.44   0
  -1   8 -15    4.27    0.91   0
  -1   8 -14    9.31    0.90   0
   0 -15  -2   19.47    0.76   0
   0   9 -15   26.54    1.06   0
   1  10 -17    3.87    0.87   0
   3  -4   3    8.45    0.48   0
   4 -10   3   19.52    0.60   0
   4   2   1  188.70    1.58   0
   5 -11   3   36.35    0.84   0
   5  -2   3  513.19    2.88   0
   5   5  -1  166.33    1.58   0
   5   7  -3  690.53    3.00   0
   6   1   2    7.31    0.70   0
   6   8  -4   23.58    0.75   0
   6  10  -7  394.57    2.26   0
   7  -1   3  122.72    1.76   0
   7   3   1 1087.24    4.77   0
   7   9  -5  110.26    1.52   0
   8  -1   3  228.80    2.47   0
   8   3   1   57.59    1.39   0
   9  -1   3   58.30    1.52   0
   9   3   1  200.65    2.44   0
  10 -11   3   89.98    1.86   0
  10   1   2  261.22    2.94   0
  10  10  -6  179.50    2.38   0
  11 -10   3  191.87    2.64   0
  11  -2   3  193.98    2.73   0
  11  10  -6  428.11    3.75   0
  12  -9   3   45.95    1.66   0
  12  -4   3  112.28    2.29   0
  12  -3   3  340.57    3.68   0
  12   0   2  180.10    2.76   0
  12   2   1  154.97    2.47   0
  12   4   0  645.57    4.88   0
  12   9  -5  119.95    2.26   0
  13  -7   3   74.27    2.07   0
  13  -6   3  336.72    3.83   0
  13  -5   3    0.84    1.14   0
  13  -1   2  392.16    4.09   0
  13   5  -1   96.33    2.23   0
  13   7  -3  125.26    2.42   0
  13   8  -4   14.89    1.32   0
  13   9  -5  101.15    2.23   0
  13  11  -8   62.35    1.98   0
  -6 -11 -13   59.70    2.63   0
  -6 -11 -12   94.22    2.86   0
  -6 -10 -11   89.78    2.61   0
  -6  -9 -10  118.55    2.68   0
  -6  -9  -9   71.28    2.17   0
  -6  -8  -9    7.57    1.33   0
  -6  -7  -8   94.69    2.19   0
  -6  -6  -8   69.49    1.92   0
  -6  -5  -8   66.35    1.83   0
  -6  -4  -9  957.46    5.97   0
  -6  -3  -9  192.14    2.71   0
  -6  -2 -18   34.60    2.39   0
  -6  -2 -11  317.69    3.74   0
  -6  -1 -17  265.62    4.26   0
  -6  -1 -16    1.55    1.64   0
  -6  -1 -14    1.18    1.44   0
  -6  -1 -13  238.29    3.56   0
  -6  -1 -12   65.85    1.87   0
  -5 -14 -12    5.05    1.76   0
  -5 -13 -10  175.63    3.24   0
  -5 -12  -8   74.67    2.12   0
  -5  -9  -6   16.11    1.31   0
  -5  -7  -5   76.23    1.64   0
  -5  -6  -5 1144.26    5.42   0
  -5  -5  -5    1.19    0.83   0
  -5  -3  -6   21.73    1.09   0
  -5   1 -19   55.86    2.39   0
  -5   1 -10  375.37    3.51   0
  -5   2 -17    0.66    1.47   0
  -5   2 -16    7.55    1.59   0
  -5   2 -14   32.39    1.76   0
  -5   2 -13    8.42    1.27   0
  -4 -15 -10  169.48    3.33   0
  -4 -14  -8  110.14    2.53   0
  -4  -7  -3  190.65    2.01   0
  -4  -6  -3   41.90    1.04   0
  -4  -5  -3  188.52    1.89   0
  -4  -2  -4 1072.74    4.28   0
  -4   2  -8  146.91    1.92   0
  -4   3 -21  192.16    3.69   0
  -4   3 -10   43.39    1.35   0
  -4   4 -15   -1.09    1.15   0
  -4   4 -14  110.62    2.27   0
  -3  -9  -2  723.89    3.48   0
  -3  -3  -2  356.25    2.05   0
  -3   3  -7 1711.24    5.27   0
  -3   5 -21   35.57    2.07   0
  -3   5 -20    3.44    1.49   0
  -3   5 -12   46.21    1.44   0
  -2 -16  -6   87.66    1.98   0
  -2 -12  -2  119.96    1.52   0
  -2  -2  -1  512.10    1.87   0
  -2   5  -8  215.29    1.79   0
  -2   6 -22    0.38    1.66   0
  -1   5  -6    3.93    0.36   0
  -1   8 -19   14.07    1.28   0
  -1   8 -18   27.87    1.52   0
  -1   8 -17   18.99    1.31   0
  -1   8 -16   24.10    1.26   0
   0 -12   0   18.62    0.51   0
   0   9 -18    2.65    1.11   0
   0   9 -16   30.03    1.17   0
   3   3   0  279.06    1.63   0
   4  -2   3   49.19    0.90   0
   5   1   2   69.98    1.15   0
   5   4   0  530.90    2.83   0
   6  -7   4   42.03    1.12   0
   6  -1   3  744.52    3.77   0
   6   3   1   59.23    1.18   0
   6  11  -9    7.55    0.52   0
   7 -12   3    0.34    0.63   0
   7  -8   4    3.67    0.85   0
   7  -5   4    9.92    0.84   0
   8 -12   3   86.67    1.55   0
   8  -8   4   47.72    1.36   0
   8  -7   4  268.97    2.62   0
   8  -6   4   38.78    1.23   0
   8  -5   4  105.33    1.78   0
   8   6  -1  388.79    3.04   0
   8   7  -2  157.76    1.99   0
   8  10  -6  198.92    2.08   0
   8  11  -8  181.40    1.92   0
   9 -12   3  454.64    3.43   0
   9  -7   4    6.52    0.92   0
   9  -6   4  707.13    4.44   0
   9  -5   4  226.46    2.61   0
   9   6  -1   30.20    1.19   0
   9   7  -2   91.30    1.70   0
   9   8  -3  155.86    2.15   0
   9  10  -6   22.49    0.99   0
  10  -1   3  441.84    3.76   0
  10   6  -1   72.96    1.68   0
  10   7  -2   74.92    1.68   0
  10   8  -3  152.95    2.28   0
  11 -11   3    1.95    0.97   0
  11  -1   3   96.59    2.06   0
  11   7  -2   89.48    1.93   0
  12 -10   3   32.84    1.52   0
  12   1   2   11.85    1.25   0
  12  10  -6    0.82    0.97   0
  13  -9   3   48.70    1.78   0
  13  -8   3   16.25    1.40   0
  13  -3   3   27.83    1.59   0
  13   2   1    5.97    0.97   0
  13  10  -6    0.58    1.22   0
  14   8  -4    1.45    1.23   0
  14   9  -5   10.77    1.33   0
  14  11  -8   34.84    1.70   0
  -6 -10 -14   50.88    2.61   0
  -6 -10 -13   37.08    2.29   0
  -6 -10 -12  127.66    3.12   0
  -6  -9 -12   92.63    2.71   0
  -6  -9 -11   42.14    2.11   0
  -6  -8 -11   64.81    2.22   0
  -6  -8 -10   18.18    1.56   0
  -6  -7 -10  124.93    2.64   0
  -6  -7  -9   83.24    2.15   0
  -6  -6 -10  102.95    2.38   0
  -6  -6  -9  261.58    3.39   0
  -6  -5  -9   58.58    1.69   0
  -6  -4 -11  395.18    4.25   0
  -6  -4 -10    8.24    1.36   0
  -6  -3 -16    6.64    1.81   0
  -6  -3 -12   44.58    1.92   0
  -6  -3 -11   78.75    2.17   0
  -6  -2 -17  123.05    3.17   0
  -6  -2 -16   15.19    2.01   0
  -6  -2 -15  260.77    4.07   0
  -6  -2 -14   11.90    1.69   0
  -6  -2 -13  351.19    4.28   0
  -6  -2 -12   62.85    1.87   0
  -5 -13 -13    2.60    1.68   0
  -5 -13 -12  139.86    3.26   0
  -5 -13 -11    1.49    1.53   0
  -5 -12 -10   71.02    2.41   0
  -5 -12  -9  131.00    2.71   0
  -5 -11  -8  290.97    3.59   0
  -5  -8  -6   23.93    1.25   0
  -5  -4  -6  126.56    1.97   0
  -5  -1  -8  229.63    2.64   0
  -5   0 -10    2.81    1.02   0
  -5   1 -18   10.76    1.81   0
  -5   1 -17    4.46    1.60   0
  -5   1 -16   19.54    1.70   0
  -5   1 -13  181.02    2.93   0
  -5   1 -12  344.86    3.68   0
  -4 -15 -12  163.19    3.60   0
  -4 -15 -11    5.67    1.66   0
  -4 -14  -9    1.10    1.48   0
  -4 -13  -7   44.98    1.63   0
  -4 -12  -6  149.93    2.37   0
  -4 -11  -5  125.42    2.09   0
  -4  -9  -4    3.79    0.80   0
  -4  -3  -4    3.91    0.65   0
  -4  -1  -5 1022.48    4.32   0
  -4   0  -6 1704.86    5.72   0
  -4   1  -7  556.00    3.43   0
  -4   2  -9    0.26    0.78   0
  -4   3 -20   68.52    2.40   0
  -4   3 -19   52.50    2.19   0
  -4   3 -12    2.03    1.14   0
  -4   3 -11  292.15    2.99   0
  -3 -16  -9   12.29    1.45   0
  -3 -14  -6   94.26    2.03   0
  -3 -11  -3   53.62    1.22   0
  -3  -1  -3  306.57    1.91   0
  -3   2  -6  294.23    2.18   0
  -3   4 -22  142.62    3.24   0
  -3   5 -19  114.87    2.64   0
  -3   5 -18   -0.54    1.25   0
  -3   5 -17   76.28    2.23   0
  -3   5 -14    4.23    1.17   0
  -3   5 -13  126.41    2.09   0
  -2 -15  -5   12.28    1.07   0
  -2 -14  -4  108.82    1.80   0
  -2   1  -3   24.28    0.52   0
  -2   3  -5   47.68    0.76   0
  -1 -12  -1   12.79    0.58   0
   0   8 -11   63.95    1.01   0
   2  10 -13   15.93    0.61   0
   4   5  -1    8.16    0.53   0
   5   3   1   45.30    0.97   0
   5   8  -4   20.39    0.66   0
   6  -5   4  574.57    3.30   0
   6  -4   4  422.00    2.86   0
   6   9  -5  268.90    2.00   0
   7  -4   4  355.86    2.85   0
   7  -3   4  200.86    2.24   0
   7   0   3    1.90    0.74   0
   7   5   0  170.94    1.97   0
   7   6  -1   30.48    1.00   0
   7   7  -2  147.21    1.78   0
   8  -9   4  102.59    1.68   0
   8  -3   4   92.09    1.70   0
   8   0   3    7.29    0.90   0
   8   2   2   42.40    1.16   0
   8   5   0  165.95    2.08   0
   8   8  -3   43.24    1.17   0
   9  -9   4   20.46    1.17   0
   9  -4   4   53.87    1.50   0
   9  -3   4   10.69    1.00   0
   9   5   0  447.96    3.50   0
  10 -12   3   21.96    1.13   0
  10  -8   4   10.04    1.02   0
  10  -7   4   10.86    1.05   0
  10  -5   4  814.81    5.03   0
  10  -4   4   27.43    1.30   0
  10   0   3    7.63    1.06   0
  10   5   0  714.81    4.65   0
  10   9  -4  141.42    2.12   0
  11  -7   4  123.29    2.23   0
  11  -6   4    7.07    1.10   0
  11  -5   4   89.37    1.99   0
  11   5   0    1.87    1.01   0
  11   6  -1  479.58    4.01   0
  11   9  -4   50.93    1.54   0
  11  11  -7    2.48    0.99   0
  12  -1   3   19.38    1.40   0
  12   6  -1    0.97    1.06   0
  12   7  -2  165.40    2.61   0
  12   8  -3  385.28    3.79   0
  12  11  -7    5.70    1.17   0
  13 -10   3  246.00    3.30   0
  13  -2   3    2.29    1.25   0
  13   1   2  386.25    4.08   0
  13   3   1  190.10    2.95   0
  14  10  -6  148.94    2.76   0
  -6  -9 -15    2.07    1.89   0
  -6  -9 -14   22.59    2.11   0
  -6  -9 -13   18.19    1.95   0
  -6  -8 -15  214.58    4.17   0
  -6  -8 -14    9.61    1.98   0
  -6  -8 -13  191.93    3.66   0
  -6  -8 -12   12.91    1.71   0
  -6  -7 -16   31.13    2.39   0
  -6  -7 -15    6.58    1.96   0
  -6  -7 -14   58.42    2.51   0
  -6  -7 -13   10.25    1.73   0
  -6  -7 -12  110.46    2.75   0
  -6  -7 -11   10.34    1.55   0
  -6  -6 -16    3.14    1.89   0
  -6  -6 -15    6.49    1.78   0
  -6  -6 -14   16.08    1.84   0
  -6  -6 -13   14.31    1.72   0
  -6  -6 -11  129.70    2.73   0
  -6  -5 -14  340.62    4.59   0
  -6  -5 -13  152.21    3.16   0
  -6  -5 -12   92.95    2.54   0
  -6  -5 -11  101.30    2.45   0
  -6  -4 -17    3.81    1.84   0
  -6  -4 -16   13.57    1.95   0
  -6  -4 -14   10.91    1.79   0
  -6  -4 -12    8.72    1.56   0
  -6  -3 -15    0.65    1.60   0
  -6  -3 -14   19.71    1.82   0
  -6  -3 -13   59.84    2.00   0
  -5 -12 -12   59.50    2.36   0
  -5 -12 -11    9.31    1.60   0
  -5 -11  -9   67.08    2.13   0
  -5 -10  -8   -0.81    1.15   0
  -5  -9  -7  114.58    2.21   0
  -5  -7  -6   10.16    1.02   0
  -5  -6  -6   55.29    1.56   0
  -5  -5  -6  182.29    2.35   0
  -5  -3  -7   33.49    1.28   0
  -5  -2  -8   12.30    1.09   0
  -5  -1  -9  603.42    4.32   0
  -5   0 -19    1.04    1.77   0
  -5   0 -18  600.77    5.89   0
  -5   0 -17   -1.41    1.74   0
  -5   0 -11    0.83    1.13   0
  -5   1 -14   77.33    2.19   0
  -4 -14 -10   33.17    1.87   0
  -4 -13  -8   27.54    1.50   0
  -4 -10  -5   19.58    1.21   0
  -4  -8  -4    0.77    0.73   0
  -4  -4  -4  476.09    3.02   0
  -4   1  -8   52.51    1.32   0
  -4   2 -20   23.35    1.96   0
  -4   2 -10   21.88    1.11   0
  -4   3 -18   56.39    2.13   0
  -4   3 -17   -0.77    1.34   0
  -4   3 -16   33.02    1.78   0
  -4   3 -15   76.91    2.14   0
  -4   3 -14    5.24    1.23   0
  -3 -16 -11   11.22    1.85   0
  -3 -16 -10   12.37    1.57   0
  -3 -15  -8   99.23    2.28   0
  -3 -13  -5  511.25    3.82   0
  -3 -12  -4  288.42    2.70   0
  -3  -7  -2  192.89    1.77   0
  -3  -4  -2 1763.60    4.63   0
  -3   0  -4   75.96    1.07   0
  -3   1  -5   35.22    0.84   0
  -3   3  -8   96.44    1.53   0
  -3   4 -21   27.75    1.95   0
  -3   4 -20   95.46    2.72   0
  -3   4 -10  366.96    2.90   0
  -3   5 -16    1.76    1.14   0
  -3   5 -15   91.13    2.07   0
  -2 -16  -7   44.62    1.70   0
  -2   2  -4  165.51    1.26   0
  -2   5 -23   15.52    1.92   0
  -2   6 -19   54.89    2.06   0
  -2   6 -12  327.62    2.79   0
  -1 -16  -5   25.15    1.22   0
  -1   7 -21   61.71    2.17   0
   1  -3   2   47.76    0.48   0
   4 -11   3   68.82    0.88   0
   4   1   2  517.98    2.62   0
   4   4   0    7.63    0.48   0
   4   6  -2  814.98    2.94   0
   5  -7   4   11.34    0.64   0
   5  -5   4    1.40    0.53   0
   5  -4   4  187.02    1.83   0
   6  -9   4    0.80    0.66   0
   6  -3   4   72.84    1.33   0
   6   0   3    0.80    0.66   0
   6   2   2 1433.02    5.19   0
   6   6  -1  731.02    3.54   0
   7   4   1    5.58    0.75   0
   7   8  -3 2127.69    6.27   0
   7  10  -6    2.40    0.58   0
   7  11  -8   10.51    0.62   0
   8 -10   4  144.00    1.97   0
   8  -2   4   90.04    1.69   0
   8   4   1   47.66    1.31   0
   8   9  -4  190.83    2.13   0
   9 -10   4  478.68    3.60   0
   9  -2   4  320.28    3.09   0
   9  11  -7  156.71    2.02   0
  10  -9   4   16.13    1.12   0
  10  -3   4   12.26    1.12   0
  10   4   1  195.41    2.55   0
  10  11  -7   52.52    1.38   0
  11  -9   4  194.24    2.73   0
  11  -8   4    1.60    1.02   0
  11  -4   4    1.46    1.06   0
  11  -3   4   29.66    1.43   0
  11   0   3   -0.24    0.99   0
  11   4   1  115.85    2.16   0
  11  10  -5  452.72    3.87   0
  12  -7   4  104.27    2.21   0
  12  -6   4   35.79    1.58   0
  12  -5   4   15.58    1.31   0
  12  -4   4  119.07    2.34   0
  12   0   3    0.62    1.12   0
  12   5   0   40.19    1.58   0
  12   9  -4  480.67    4.20   0
  13   5   0   84.78    2.14   0
  13   6  -1  401.58    4.12   0
  13   7  -2  217.04    3.08   0
  13   8  -3  379.01    3.97   0
  13   9  -4  238.11    3.20   0
  13  11  -7   12.97    1.27   0
  14   8  -3    0.31    1.16   0
  14  11  -7   11.13    1.47   0
  -5 -12 -14   54.17    2.64   0
  -5 -12 -13   65.32    2.52   0
  -5 -11 -11   34.18    2.00   0
  -5 -11 -10  434.03    4.68   0
  -5  -9  -8   53.17    1.77   0
  -5  -8  -7  134.88    2.30   0
  -5  -7  -7  268.39    3.04   0
  -5  -6  -7  753.50    4.82   0
  -5  -5  -7    4.67    1.02   0
  -5  -4  -7  308.31    3.05   0
  -5  -3  -8   59.08    1.59   0
  -5  -2  -9    0.19    0.98   0
  -5  -1 -19   56.02    2.46   0
  -5  -1 -18   11.04    1.89   0
  -5  -1 -10  383.92    3.66   0
  -5   0 -16  724.17    6.13   0
  -5   0 -15   -1.74    1.47   0
  -5   0 -14  544.73    5.05   0
  -5   0 -13   -0.94    1.25   0
  -5   0 -12  256.05    3.27   0
  -4 -14 -13   96.40    3.07   0
  -4 -14 -12   -0.38    1.63   0
  -4 -14 -11   16.93    1.74   0
  -4 -13  -9   89.10    2.31   0
  -4 -12  -7   60.94    1.78   0
  -4 -11  -6  541.27    4.17   0
  -4  -9  -5    0.80    0.95   0
  -4  -7  -4   94.57    1.57   0
  -4  -6  -4   24.82    0.95   0
  -4  -5  -4 1289.26    5.00   0
  -4  -1  -6   20.56    1.01   0
  -4   2 -19  218.69    3.66   0
  -4   2 -18   73.78    2.35   0
  -4   2 -11   64.75    1.64   0
  -3 -16 -12    0.15    1.62   0
  -3 -15  -9   17.13    1.49   0
  -3 -14  -7  219.47    2.94   0
  -3 -10  -3  151.08    1.82   0
  -3  -6  -2  880.64    3.49   0
  -3  -5  -2   46.91    0.88   0
  -3  -2  -3  370.70    2.18   0
  -3   4 -19   23.01    1.69   0
  -3   4 -11   37.51    1.24   0
  -2 -16  -8  149.51    2.69   0
  -2 -15  -6    5.95    1.07   0
  -2  -3  -1  431.85    1.80   0
  -2   4  -7   43.73    0.86   0
  -2   5 -22   17.82    1.80   0
  -2   6 -18   55.18    1.87   0
  -2   6 -17    3.60    1.13   0
  -2   6 -16   99.26    2.19   0
  -2   6 -15   14.06    1.29   0
  -2   6 -13   77.28    1.59   0
  -1 -15  -4  130.53    1.84   0
  -1 -13  -2   44.98    0.98   0
  -1   4  -5  774.85    2.33   0
  -1   7 -20   22.34    1.50   0
  -1   7 -19   28.33    1.65   0
  -1   7 -12    9.21    0.71   0
   0   8 -12   49.94    1.02   0
   2  -7   3    9.96    0.39   0
   2  -5   3  300.16    1.44   0
   5 -14   2    9.00    0.51   0
   5   0   3    1.74    0.53   0
   5   2   2  389.41    2.53   0
   6   4   1   11.39    0.73   0
   6   5   0   33.34    0.94   0
   6   7  -2  714.14    3.43   0
   7 -13   3  281.83    2.23   0
   7  -2   4    0.19    0.73   0
   7   1   3  129.74    1.83   0
   8   3   2   39.67    1.25   0
   9   3   2   97.53    1.82   0
   9  10  -5  128.87    1.93   0
  10 -10   4   30.66    1.27   0
  10  -2   4    0.77    0.91   0
  10   1   3  443.56    3.80   0
  10   3   2    6.16    1.02   0
  10  10  -5  112.11    1.90   0
  11 -10   4   16.22    1.30   0
  11  -2   4  159.05    2.53   0
  11   1   3   97.09    2.07   0
  11   3   2  242.63    3.01   0
  12  -9   4  150.73    2.55   0
  12  -3   4   37.26    1.63   0
  12   4   1  107.62    2.13   0
  12  10  -5    6.26    1.05   0
  13  -8   4    0.15    1.27   0
  13  -5   4  245.81    3.36   0
  13   0   3    0.49    1.26   0
  13   4   1   60.23    1.95   0
  -5 -11 -14   41.23    2.50   0
  -5 -11 -13   31.13    2.20   0
  -5 -10 -12  167.78    3.27   0
  -5 -10 -11    9.72    1.58   0
  -5 -10 -10  117.62    2.64   0
  -5  -9 -10   45.10    1.86   0
  -5  -9  -9  238.24    3.27   0
  -5  -8  -8    1.31    1.10   0
  -5  -7  -8   12.88    1.24   0
  -5  -5  -8  399.61    3.68   0
  -5  -2 -18   36.08    2.21   0
  -5  -2 -17    0.44    1.67   0
  -5  -2 -10    8.64    1.20   0
  -5  -1 -17    4.97    1.58   0
  -5  -1 -16   17.54    1.81   0
  -5  -1 -15   43.37    2.05   0
  -5  -1 -14   75.48    2.33   0
  -5  -1 -13  182.80    3.05   0
  -5  -1 -12  347.38    3.82   0
  -5  -1 -11  407.67    3.86   0
  -4 -13 -11  176.46    3.26   0
  -4 -13 -10    1.14    1.38   0
  -4 -12  -8   66.37    1.93   0
  -4 -11  -7   69.19    1.87   0
  -4 -10  -6  169.37    2.40   0
  -4  -8  -5  240.79    2.54   0
  -4  -3  -5   50.95    1.18   0
  -4   1 -20   10.99    1.78   0
  -4   1 -19   81.09    2.60   0
  -4   1  -9  155.45    2.12   0
  -4   2 -17  368.78    4.32   0
  -4   2 -16  126.44    2.67   0
  -4   2 -15  167.07    2.90   0
  -4   2 -14  160.96    2.75   0
  -4   2 -12   15.52    1.24   0
  -3 -15 -10   -0.20    1.34   0
  -3 -14  -8  273.44    3.50   0
  -3 -13  -6  117.81    2.11   0
  -3 -11  -4    1.30    0.72   0
  -3  -9  -3   51.33    1.14   0
  -3   2  -7  526.64    3.01   0
  -3   3 -21  117.17    2.92   0
  -3   3 -20    4.49    1.65   0
  -3   4 -18   13.30    1.48   0
  -3   4 -17   18.14    1.45   0
  -3   4 -14  115.05    2.25   0
  -3   4 -13   16.12    1.15   0
  -3   4 -12  269.50    2.82   0
  -2 -12  -3  152.00    1.83   0
  -2  -8  -1   60.42    0.92   0
  -2  -1  -2   86.74    0.86   0
  -2   5 -21    0.82    1.40   0
  -2   5 -10  190.57    1.95   0
  -1 -16  -6  309.41    3.13   0
  -1  -9   0    0.95    0.32   0
  -1   6 -22   15.46    1.76   0
  -1   7 -18   19.41    1.30   0
  -1   7 -17    9.21    1.27   0
  -1   7 -14   12.07    1.02   0
  -1   7 -13   74.75    1.42   0
   0 -16  -4  470.86    3.18   0
   0 -13  -1    3.25    0.46   0
   0   8 -20    2.28    1.09   0
   0   8 -19   41.29    1.65   0
   0   8 -13   11.23    0.74   0
   1   9 -13  114.66    1.38   0
   4   3   1  220.11    1.72   0
   5  -3   4   30.28    0.88   0
   6  -2   4 1409.12    5.23   0
   6   1   3  711.67    3.73   0
   6   8  -3    1.71    0.50   0
   7  -1   4  603.47    3.71   0
   7   3   2  187.75    2.13   0
   7   9  -4    4.47    0.59   0
   8 -11   4   80.60    1.54   0
   8  -1   4    8.83    0.94   0
   8   7  -1  288.48    2.65   0
   8  10  -5   95.99    1.56   0
   8  11  -7   17.75    0.84   0
   9 -11   4   82.89    1.67   0
   9   5   1   25.96    1.15   0
   9   6   0  601.12    4.03   0
   9   8  -2   37.41    1.22   0
  10 -11   4  455.00    3.68   0
  10  -1   4   89.26    1.91   0
  10   5   1   75.10    1.74   0
  10   7  -1   59.60    1.55   0
  10   8  -2   28.22    1.22   0
  11 -11   4  105.97    2.11   0
  11  -1   4   21.66    1.34   0
  11   5   1   20.57    1.27   0
  11   6   0   23.39    1.29   0
  11   8  -2    1.25    0.94   0
  11   9  -3  244.04    2.94   0
  11  11  -6    3.25    1.03   0
  11  12  -8  236.57    2.78   0
  12 -10   4   38.92    1.60   0
  12   3   2   14.31    1.33   0
  12   6   0   64.20    1.85   0
  12   7  -1    2.45    1.08   0
  12   8  -2   17.91    1.29   0
  12   9  -3   84.53    2.06   0
  12  11  -6    0.67    1.09   0
  12  12  -8   21.84    1.24   0
  13   1   3   31.48    1.59   0
  13   3   2   14.96    1.34   0
  13   7  -1    1.90    1.11   0
  13   8  -2    8.37    1.24   0
  13  11  -6   49.23    1.80   0
  13  12  -8    6.62    1.14   0
  -5 -10 -15   18.13    1.74   0
  -5 -10 -13    9.51    1.69   0
  -5  -9 -13   69.82    2.49   0
  -5  -9 -12   38.94    2.03   0
  -5  -9 -11  221.25    3.47   0
  -5  -8 -16    3.70    1.78   0
  -5  -8 -10    1.66    1.27   0
  -5  -8  -9   19.76    1.20   0
  -5  -7  -9  387.48    3.91   0
  -5  -6  -9  394.49    3.88   0
  -5  -4 -17  106.75    2.99   0
  -5  -4 -10   63.50    1.85   0
  -5  -4  -9   32.51    1.44   0
  -5  -3 -18    9.82    1.43   0
  -5  -3 -17   38.45    2.20   0
  -5  -3 -16   47.92    2.21   0
  -5  -3 -11    7.13    1.26   0
  -5  -2 -16    7.22    1.61   0
  -5  -2 -15   18.75    1.78   0
  -5  -2 -13    5.70    1.42   0
  -5  -2 -12   35.51    1.70   0
  -4 -13 -14    7.51    2.00   0
  -4 -13 -13  134.73    3.23   0
  -4 -12  -9   98.88    2.33   0
  -4 -11  -8  291.40    3.43   0
  -4 -10  -7    0.34    1.12   0
  -4  -9  -6   52.80    1.50   0
  -4  -7  -5  155.14    2.04   0
  -4  -5  -5   84.82    1.56   0
  -4  -4  -5  281.51    2.47   0
  -4  -2  -6  845.37    4.23   0
  -4  -1  -7  546.57    3.53   0
  -4   0 -20    3.80    1.76   0
  -4   0 -19   -0.59    1.48   0
  -4   0  -8 1840.38    6.59   0
  -4   1 -18   95.16    2.64   0
  -4   1 -17  116.83    2.76   0
  -4   1 -11   37.87    1.44   0
  -4   1 -10  262.17    2.82   0
  -3 -15 -13   10.65    1.96   0
  -3 -15 -12   40.67    2.17   0
  -3 -15 -11    4.07    1.49   0
  -3 -14  -9  294.62    3.70   0
  -3 -13  -7  332.28    3.47   0
  -3 -10  -4  379.14    3.00   0
  -3  -8  -3   90.87    1.42   0
  -3  -3  -3 1752.33    4.78   0
  -3   1  -6  362.34    2.42   0
  -3   2 -21    4.26    1.65   0
  -3   3 -19  233.74    3.53   0
  -2 -16 -10  212.27    3.44   0
  -2 -16  -9   17.42    1.47   0
  -2 -15  -7    1.54    0.99   0
  -2 -10  -2  146.36    1.57   0
  -2  -7  -1    3.50    0.45   0
  -2  -4  -1  686.75    2.35   0
  -2   3  -6    4.06    0.43   0
  -2   4 -22   61.28    2.34   0
  -2   5 -19    6.47    1.34   0
  -2   5 -11   14.85    0.97   0
  -1 -11  -1   35.02    0.76   0
  -1   5  -7  191.05    1.41   0
  -1   6 -21  121.59    2.61   0
   0 -15  -3   79.29    1.30   0
   0 -14  -2   30.43    0.81   0
   0   7  -9  403.58    2.01   0
   0   8 -18   22.36    1.20   0
   0   8 -17    3.57    1.04   0
   0   8 -16   26.51    1.23   0
   0   8 -15    2.37    0.84   0
   0   8 -14    4.05    0.79   0
   1   9 -19    2.85    1.07   0
   1   9 -18  350.89    3.25   0
   1   9 -15   86.11    1.52   0
   1   9 -14  180.28    1.85   0
   2  10 -17    1.11    0.87   0
   2  10 -16   11.66    0.88   0
   4  -8   4    1.01    0.46   0
   5  -2   4  157.09    1.69   0
   5   5   0  892.68    3.67   0
   5   6  -1  989.66    3.76   0
   5   7  -2   97.08    1.25   0
   5   9  -5  172.50    1.41   0
   6 -13   3    2.42    0.58   0
   6  10  -6    3.63    0.48   0
   7 -11   4    5.54    0.74   0
   7  -6   5  100.21    1.68   0
   7  -5   5   88.25    1.62   0
   7   6   0   30.23    1.00   0
   8  -7   5   34.40    1.17   0
   8  -6   5   23.36    1.08   0
   8  -4   5  343.35    3.03   0
   8   0   4   98.03    1.76   0
   8   5   1   21.17    1.03   0
   8   8  -2    3.31    0.74   0
   9  -8   5  417.46    3.45   0
   9  -7   5  333.52    3.11   0
   9  -6   5   54.27    1.49   0
   9  -4   5  255.00    2.79   0
   9   0   4  578.99    4.10   0
   9   9  -3   10.75    0.88   0
  10  -8   5   14.19    1.23   0
  10  -7   5   44.87    1.48   0
  10  -6   5  336.08    3.32   0
  10  -5   5  167.56    2.47   0
  10  -4   5   26.62    1.30   0
  10   0   4 1192.78    6.13   0
  10  11  -6   10.13    0.91   0
  10  12  -8   44.88    1.33   0
  11  -6   5  119.71    2.22   0
  11  -5   5   19.75    1.29   0
  11   0   4  417.35    3.90   0
  11   2   3  186.89    2.72   0
  11   4   2    4.02    1.04   0
  11  10  -4  238.65    2.92   0
  12  -1   4   87.38    2.11   0
  12   2   3   89.33    2.13   0
  12   5   1    1.97    1.10   0
  12  10  -4    8.19    1.20   0
  13   5   1   20.47    1.49   0
  13   6   0   83.20    2.16   0
  13   9  -3   40.22    1.67   0
  14  11  -6   15.54    1.41   0
  -5  -8 -15   25.82    2.08   0
  -5  -8 -14    5.10    1.78   0
  -5  -8 -13   87.93    2.67   0
  -5  -8 -12    4.13    1.54   0
  -5  -8 -11   29.35    1.54   0
  -5  -7 -16    6.48    1.94   0
  -5  -7 -14   14.84    1.85   0
  -5  -7 -13  364.67    4.55   0
  -5  -7 -12   63.80    2.24   0
  -5  -7 -11  470.45    4.65   0
  -5  -6 -17  193.35    3.75   0
  -5  -6 -14  370.13    4.65   0
  -5  -6 -13   17.85    1.72   0
  -5  -6 -11   32.31    1.71   0
  -5  -6 -10   14.42    1.41   0
  -5  -5 -15    0.57    1.61   0
  -5  -5 -14  196.71    3.53   0
  -5  -5 -12  416.38    4.46   0
  -5  -5 -11    1.30    1.33   0
  -5  -5 -10  479.68    4.38   0
  -5  -4 -16   23.38    1.90   0
  -5  -4 -15  156.87    3.20   0
  -5  -4 -14  106.33    2.74   0
  -5  -4 -12  116.47    2.59   0
  -5  -4 -11   -0.16    1.19   0
  -5  -3 -14  153.23    3.07   0
  -5  -3 -12  151.93    2.74   0
  -4 -12 -14    3.03    1.78   0
  -4 -12 -13   47.61    2.32   0
  -4 -12 -12    1.56    1.57   0
  -4 -12 -11   90.69    2.49   0
  -4 -11  -9   10.25    1.36   0
  -4 -10  -8  432.38    4.07   0
  -4  -8  -6   26.38    1.19   0
  -4  -3  -6   32.84    1.13   0
  -4  -1 -20    7.74    1.91   0
  -4  -1 -19   85.27    2.67   0
  -4  -1  -8   51.47    1.41   0
  -4   0 -18   31.91    1.95   0
  -4   0 -17   -1.33    1.37   0
  -4   1 -16  140.04    2.82   0
  -4   1 -15   96.20    2.39   0
  -4   1 -13   -0.70    1.15   0
  -3 -14 -10  337.04    4.13   0
  -3 -13  -8   61.05    1.97   0
  -3 -12  -6   54.58    1.53   0
  -3 -11  -5    1.10    0.79   0
  -3  -7  -3    7.06    0.60   0
  -3  -4  -3    7.20    0.57   0
  -3   2 -20   63.38    2.33   0
  -3   2  -8  535.36    3.23   0
  -3   3 -18   18.05    1.60   0
  -3   3 -17  482.52    4.58   0
  -3   3 -11    2.22    0.85   0
  -2 -16 -12  184.45    3.55   0
  -2 -16 -11   -0.41    1.42   0
  -2 -15  -8   56.50    1.78   0
  -2 -14  -6  100.96    1.92   0
  -2 -11  -3    7.79    0.75   0
  -2  -6  -1   16.63    0.49   0
  -2  -5  -1  181.81    1.29   0
  -2   0  -3    0.15    0.31   0
  -2   2  -5 2342.65    4.97   0
  -2   4 -21   41.31    1.99   0
  -2   5 -18  121.94    2.46   0
  -2   5 -17   10.32    1.25   0
  -2   5 -16  111.88    2.25   0
  -2   5 -13   19.83    1.19   0
  -2   5 -12   60.72    1.39   0
  -1 -16  -7   35.93    1.54   0
  -1 -15  -5    3.20    0.77   0
  -1  -8   0   32.74    0.59   0
  -1   5 -23   12.48    1.69   0
  -1   6 -20  112.76    2.45   0
  -1   6 -10  585.25    3.01   0
   0 -11   0    0.56    0.31   0
   1 -15  -2    4.23    0.56   0
   1   9 -17   47.01    1.40   0
   1   9 -16  212.43    2.32   0
   2   4  -1 1342.15    2.79   0
   2   5  -2  166.57    0.93   0
   4   0   3    0.33    0.44   0
   4   2   2  878.73    3.43   0
   5   1   3  177.68    1.79   0
   6  -6   5   24.83    0.99   0
   6   9  -4  555.05    2.88   0
   7  -8   5    0.11    0.80   0
   7   0   4   15.41    0.95   0
   7   5   1   24.61    0.98   0
   7   7  -1    4.90    0.71   0
   7  10  -5   10.25    0.71   0
   7  11  -7   14.40    0.72   0
   8 -12   4  116.95    1.74   0
   8  -8   5  464.26    3.37   0
   8  -3   5  186.60    2.32   0
   8   4   2  371.26    3.09   0
   8   9  -3  116.03    1.70   0
   9 -12   4   39.11    1.32   0
   9  12  -8  161.62    1.95   0
  10  -9   5   13.40    1.18   0
  10  -3   5   12.93    1.13   0
  10  10  -4  189.41    2.40   0
  11  -8   5  780.88    5.16   0
  11  -4   5   27.33    1.37   0
  11  -3   5  321.18    3.46   0
  12  -8   5  137.38    2.52   0
  12  -5   5   39.31    1.65   0
  12  -4   5   62.23    1.90   0
  12   0   4  174.15    2.79   0
  12   4   2  544.29    4.60   0
  12  12  -7   88.68    2.01   0
  13   2   3    1.23    1.00   0
  13  10  -4    9.71    1.22   0
  13  12  -7    0.49    1.20   0
  -4 -11 -15   -1.69    1.75   0
  -4 -11 -14   41.80    2.20   0
  -4 -11 -13    1.80    1.51   0
  -4 -11 -12    1.58    1.45   0
  -4 -11 -11    0.32    1.36   0
  -4 -10  -9   69.19    2.00   0
  -4  -9  -7    3.96    0.96   0
  -4  -7  -6   77.47    1.63   0
  -4  -6  -6  476.25    3.48   0
  -4  -5  -6  502.01    3.51   0
  -4  -4  -6  453.18    3.26   0
  -4  -2 -19  224.48    3.84   0
  -4  -1 -18   96.37    2.71   0
  -4  -1 -17  119.09    2.78   0
  -4  -1  -9  160.65    2.23   0
  -4   0 -16  189.58    3.19   0
  -4   0 -14  376.01    4.07   0
  -4   0 -12  801.98    5.32   0
  -4   0 -10 1235.67    5.92   0
  -3 -14 -13  275.87    4.33   0
  -3 -14 -12  305.88    4.32   0
  -3 -13  -9  137.14    2.61   0
  -3 -12  -7   -0.32    0.92   0
  -3 -10  -5   36.87    1.28   0
  -3  -9  -4  655.23    3.71   0
  -3  -6  -3   20.97    0.75   0
  -3  -5  -3  109.67    1.35   0
  -3  -2  -4  123.27    1.39   0
  -3   1 -21   18.69    1.86   0
  -3   1 -20  143.29    3.00   0
  -3   1  -7   21.55    0.84   0
  -3   2 -19    9.43    1.58   0
  -3   2 -18   43.42    1.86   0
  -3   2  -9  575.11    3.55   0
  -3   3 -16   22.21    1.47   0
  -3   3 -15  351.69    3.75   0
  -3   3 -14    3.63    1.17   0
  -3   3 -13   74.57    1.81   0
  -3   3 -12    0.20    0.91   0
  -2 -16 -13    8.66    1.81   0
  -2 -15  -9    4.68    1.24   0
  -2 -14  -7  277.67    3.16   0
  -2 -13  -5    2.64    0.76   0
  -2   3 -22    5.63    1.64   0
  -2   4 -20  166.77    3.03   0
  -2   4 -19   26.04    1.64   0
  -2   5 -15    2.61    1.02   0
  -2   5 -14   44.84    1.46   0
  -1 -16  -8  303.58    3.49   0
  -1 -13  -3  119.71    1.55   0
  -1   5 -22   77.59    2.36   0
  -1   6 -19  251.87    3.27   0
  -1   6 -18   61.35    1.91   0
  -1   6 -11   62.64    1.24   0
   0 -16  -5    2.84    0.84   0
   0   6 -23    6.04    1.62   0
   0   7 -20   74.88    2.08   0
   1   4  -2   25.84    0.26   0
   2  -3   3  185.53    1.21   0
   3  -1   3  309.11    1.86   0
   3   4   0 1968.03    4.28   0
   3   5  -1   72.23    0.83   0
   4  -9   4    4.75    0.50   0
   5  -1   4   47.81    1.06   0
   5   3   2   54.51    1.06   0
   5   8  -3   36.87    0.82   0
   6  -7   5  545.38    3.19   0
   6  -5   5   15.89    0.84   0
   6  -4   5  541.65    3.28   0
   6   0   4  276.57    2.41   0
   6   5   1  137.67    1.68   0
   6   7  -1   22.62    0.89   0
   7 -12   4  162.40    1.78   0
   7  -9   5   75.65    1.42   0
   7   4   2   54.45    1.29   0
   8  -9   5   13.56    0.91   0
   8  -2   5  912.51    4.89   0
   8   3   3   26.23    1.13   0
   9  -2   5   21.97    1.16   0
   9   1   4   11.57    1.03   0
   9   3   3  295.48    3.00   0
   9   7   0  108.85    1.87   0
   9  10  -4  158.19    2.06   0
  10 -10   5  166.61    2.38   0
  10  -2   5   23.16    1.25   0
  10   3   3    4.50    0.75   0
  10   6   1   11.69    1.07   0
  11  -9   5   12.10    1.15   0
  11   1   4   25.85    1.39   0
  11   3   3  622.06    4.69   0
  11   6   1  313.22    3.35   0
  11   7   0  100.76    2.05   0
  11   8  -1    1.97    0.95   0
  11   9  -2  305.00    3.29   0
  11  11  -5   19.31    1.23   0
  11  12  -7    5.30    0.90   0
  12  -9   5  198.74    2.86   0
  12  -3   5  431.75    4.16   0
  12  -2   5    6.49    1.23   0
  12   1   4   87.73    2.14   0
  12   3   3  333.59    3.67   0
  12   6   1    6.99    1.17   0
  12   8  -1  725.48    5.16   0
  12  11  -5    2.60    0.99   0
  13   8  -1  198.00    3.00   0
  13  11  -5   36.91    1.59   0
  -4 -10 -16    5.35    1.88   0
  -4 -10 -15   70.00    2.65   0
  -4 -10 -14   81.19    2.68   0
  -4 -10 -13   66.16    2.40   0
  -4 -10 -12  114.38    2.77   0
  -4 -10 -11   82.60    2.37   0
  -4 -10 -10  233.84    3.34   0
  -4  -9  -9   50.54    1.74   0
  -4  -9  -8   99.37    2.06   0
  -4  -8  -8   10.92    1.15   0
  -4  -7  -7    3.62    0.96   0
  -4  -5  -7  221.02    2.53   0
  -4  -4  -7   49.12    1.35   0
  -4  -3 -19   54.55    2.31   0
  -4  -2 -18   71.92    2.52   0
  -4  -2 -17  382.41    4.51   0
  -4  -2  -9    0.45    0.85   0
  -4  -1 -16  139.47    2.87   0
  -4  -1 -15   94.28    2.43   0
  -4  -1 -10  251.80    2.85   0
  -3 -13 -14    0.67    1.93   0
  -3 -13 -12    1.82    1.64   0
  -3 -13 -11   -0.57    1.37   0
  -3 -13 -10   15.95    1.49   0
  -3 -11  -6   51.31    1.45   0
  -3  -8  -4    6.23    0.72   0
  -3  -3  -4  463.60    2.65   0
  -3   0 -21    0.32    1.66   0
  -3   0  -6   21.63    0.78   0
  -3   1 -19   47.07    2.07   0
  -3   2 -17   96.88    2.39   0
  -3   2 -16    5.17    1.23   0
  -2 -15 -11   18.06    1.65   0
  -2 -15 -10   90.31    2.35   0
  -2 -14  -8  102.17    2.24   0
  -2 -13  -6    0.97    0.96   0
  -2  -2  -2    1.29    0.24   0
  -2   2 -22  125.76    2.94   0
  -2   3 -21   16.97    1.69   0
  -2   3 -20    2.22    1.51   0
  -2   4 -18  341.98    3.80   0
  -2   4 -10   59.82    1.29   0
  -1 -16  -9   24.76    1.65   0
  -1 -15  -6  108.14    1.89   0
  -1 -10  -1   13.63    0.55   0
  -1  -7   0  115.33    0.90   0
  -1   4 -23  157.50    3.18   0
  -1   6 -17  198.74    2.69   0
  -1   6 -16   13.16    1.25   0
  -1   6 -13   65.03    1.47   0
   0   5 -24   20.03    1.90   0
   0   7 -19   95.86    2.13   0
   1   8 -20    2.20    1.15   0
   3  -6   4  482.21    2.16   0
   3  -5   4    4.30    0.44   0
   3   3   1  560.91    2.39   0
   3   6  -2  533.09    2.04   0
   4   5   0  285.91    1.89   0
   4   6  -1  608.90    2.66   0
   5  -5   5    1.30    0.66   0
   6  -8   5  281.96    2.28   0
   6  -3   5   73.51    1.37   0
   6   4   2  337.58    2.59   0
   7  -2   5   62.78    1.40   0
   7   1   4  591.35    3.73   0
   7   3   3  772.40    4.19   0
   7   9  -3    4.82    0.62   0
   8 -10   5   36.61    1.21   0
   8  -1   5  276.49    2.77   0
   8   6   1  354.86    2.99   0
   8   7   0   75.17    1.51   0
   8  10  -4  182.19    2.05   0
   9  -1   5  168.10    2.36   0
   9   2   4  326.10    3.15   0
   9   5   2   14.14    1.04   0
   9   6   1   64.78    1.53   0
   9   8  -1  110.05    1.85   0
   9   9  -2   22.21    1.15   0
  10  -1   5  138.49    2.30   0
  10   5   2 1098.06    5.86   0
  10  11  -5   73.94    1.60   0
  11 -10   5   28.62    1.34   0
  11  -1   5  168.39    2.64   0
  11   2   4  156.97    2.53   0
  11  10  -3  467.67    3.95   0
  12 -10   5   14.84    1.28   0
  12  -1   5    0.61    1.19   0
  12   2   4  242.97    3.19   0
  12   5   2   31.18    1.52   0
  12  10  -3  130.33    2.33   0
  13   9  -2  255.85    3.34   0
  13  10  -3   76.18    2.02   0
  -4  -9 -16    0.39    1.27   0
  -4  -9 -15  142.57    3.24   0
  -4  -9 -14   37.41    2.08   0
  -4  -9 -13  156.65    3.18   0
  -4  -9 -12  185.30    3.26   0
  -4  -9 -11  121.15    2.60   0
  -4  -9 -10  326.10    3.75   0
  -4  -8 -17  428.84    5.19   0
  -4  -8 -16    0.07    1.74   0
  -4  -8 -15  388.01    4.71   0
  -4  -8 -10    1.91    1.14   0
  -4  -8  -9   17.45    1.29   0
  -4  -7 -17  166.46    3.46   0
  -4  -7  -8  357.85    3.42   0
  -4  -6 -18   -2.84    1.46   0
  -4  -6 -17    3.30    1.69   0
  -4  -5 -18   90.34    2.74   0
  -4  -4 -18   61.65    2.38   0
  -4  -4 -17   37.53    2.07   0
  -4  -3 -17   -1.17    1.47   0
  -4  -2 -16  134.25    2.85   0
  -4  -2 -14  159.07    2.84   0
  -4  -2 -11   62.69    1.77   0
  -4  -2 -10   22.21    1.25   0
  -4  -1 -14  380.10    4.01   0
  -4  -1 -13   -1.60    1.15   0
  -4  -1 -12  664.86    4.92   0
  -3 -12 -10   30.77    1.75   0
  -3 -11  -7   20.27    1.17   0
  -3 -10  -6  139.12    2.07   0
  -3  -9  -5   61.23    1.40   0
  -3  -7  -4  409.95    2.78   0
  -3  -6  -4  438.32    2.80   0
  -3  -5  -4    1.55    0.59   0
  -3  -1 -20  139.16    3.03   0
  -3   0 -20   70.97    2.38   0
  -3   0 -19   -1.63    1.52   0
  -3   1 -18  340.24    4.06   0
  -3   1 -17   36.68    1.75   0
  -3   1  -8  104.39    1.56   0
  -3   2 -14  312.05    3.45   0
  -3   2 -13  697.70    4.81   0
  -3   2 -12  496.97    3.89   0
  -3   2 -11  766.44    4.55   0
  -2 -15 -14   28.01    2.25   0
  -2 -15 -13   70.05    2.55   0
  -2 -15 -12   37.85    2.09   0
  -2 -14  -9  144.90    2.67   0
  -2 -11  -4  133.49    1.78   0
  -2 -10  -3   44.46    1.02   0
  -2  -8  -2   64.80    1.00   0
  -2   2 -21    4.61    1.55   0
  -2   3 -19    5.13    1.36   0
  -2   4 -16  255.53    3.11   0
  -2   4 -15    4.73    1.21   0
  -2   4 -12   87.83    1.72   0
  -2   4 -11    8.71    0.84   0
  -1 -16 -10  153.94    2.92   0
  -1 -15  -7   22.10    1.30   0
  -1 -14  -5   69.47    1.52   0
  -1   3 -23   -1.21    1.68   0
  -1   4 -22    3.68    1.49   0
  -1   4  -6  155.17    1.19   0
  -1   5 -20    0.36    1.23   0
  -1   5 -19    6.66    1.39   0
  -1   6 -15  147.17    2.19   0
  -1   6 -14    9.63    0.93   0
   0 -16  -6  134.59    2.09   0
   0 -13  -2   39.48    0.88   0
   0 -12  -1  503.79    2.29   0
   0   6 -21    1.22    1.32   0
   0   7 -18   43.59    1.47   0
   1 -16  -4  192.04    2.05   0
   1  -2   2  645.81    1.69   0
   1   8 -19    2.68    1.14   0
   2   2   1  571.22    2.05   0
   3  -4   4  523.20    2.36   0
   4   1   3 1235.43    4.16   0
   4   4   1  981.45    3.54   0
   5 -11   4    1.51    0.48   0
   5  -4   5  433.90    2.73   0
   5   0   4 2764.00    6.88   0
   6  -9   5  141.37    1.64   0
   6  -2   5    3.14    0.73   0
   6   8  -2   10.68    0.64   0
   7 -10   5  179.42    1.96   0
   8   0   5    1.20    0.78   0
   8   2   4   85.15    1.68   0
   8   5   2  308.07    2.85   0
   9 -11   5   24.52    1.19   0
   9  -7   6   23.95    1.27   0
   9  -6   6  240.53    2.70   0
   9  -5   6  463.99    3.69   0
   9  -4   6    1.21    0.85   0
   9   0   5    2.36    0.92   0
   9   4   3  575.07    4.07   0
  10 -11   5   99.72    1.92   0
  10  -6   6  337.63    3.35   0
  10  -5   6  232.27    2.85   0
  10  -4   6    8.61    1.06   0
  10   0   5   23.02    1.32   0
  10   4   3   64.60    1.69   0
  11  -7   6   22.25    1.41   0
  11  -6   6   13.40    1.22   0
  11  -5   6  286.45    3.27   0
  11   0   5    0.82    1.11   0
  11   4   3   13.23    1.23   0
  11  12  -6  283.80    3.00   0
  12  -5   6   18.04    1.47   0
  12   0   5    1.12    1.19   0
  12   4   3  109.30    2.31   0
  12  11  -4   20.37    1.38   0
  12  12  -6    0.36    0.94   0
  13  11  -4   19.75    1.46   0
  13  12  -6    2.55    1.08   0
  14  12  -6    0.03    1.16   0
  -4  -8 -14    0.49    1.53   0
  -4  -8 -13  250.03    3.74   0
  -4  -8 -12   -0.23    1.39   0
  -4  -8 -11   72.70    2.14   0
  -4  -7 -16   -2.17    1.23   0
  -4  -7 -15  316.34    4.23   0
  -4  -7 -14   11.49    1.67   0
  -4  -7 -13  312.71    4.06   0
  -4  -7 -12  167.08    2.98   0
  -4  -7 -11  116.44    2.45   0
  -4  -7  -9   23.75    1.33   0
  -4  -6 -15   65.73    2.31   0
  -4  -6 -14  104.41    2.61   0
  -4  -6 -10  646.86    4.87   0
  -4  -6  -9  308.21    3.31   0
  -4  -5 -16   66.17    2.33   0
  -4  -5 -15   22.62    1.78   0
  -4  -5 -14   89.51    2.42   0
  -4  -5 -10   87.21    1.99   0
  -4  -4 -16  120.62    2.77   0
  -4  -4 -15   -2.10    1.32   0
  -4  -4  -9    5.25    1.01   0
  -4  -3 -13  148.53    2.73   0
  -4  -2 -12   15.69    1.11   0
  -3 -12 -15    7.78    1.80   0
  -3 -12 -14    9.68    1.78   0
  -3 -12 -13   11.01    1.70   0
  -3 -12 -11    0.34    1.28   0
  -3 -11 -16   10.02    1.98   0
  -3 -11  -9   33.80    1.63   0
  -3 -10  -7    0.89    0.92   0
  -3  -9  -6  536.09    3.77   0
  -3  -8  -5  254.50    2.43   0
  -3  -2 -20   62.08    2.37   0
  -3  -1 -19   41.99    2.06   0
  -3   0 -18   26.02    1.79   0
  -3   0  -7    1.57    0.47   0
  -3   1 -16  164.46    2.78   0
  -3   1 -15   67.89    1.93   0
  -3   1 -10    6.23    0.92   0
  -2 -14 -12    0.81    1.71   0
  -2 -14 -11   20.25    1.81   0
  -2 -14 -10   33.20    1.74   0
  -2 -13  -7  112.27    2.05   0
  -2  -7  -2  364.38    2.14   0
  -2   2 -20  126.38    2.74   0
  -2   2  -6  156.60    1.45   0
  -2   3 -18   39.08    1.72   0
  -2   3  -8  115.84    1.43   0
  -2   4 -13   12.51    1.06   0
  -1 -16 -13   21.19    2.16   0
  -1 -16 -12   14.11    1.68   0
  -1 -16 -11   15.25    1.59   0
  -1 -15  -8   35.62    1.55   0
  -1 -11  -2  444.89    2.49   0
  -1   4 -21  227.86    3.39   0
  -1   5 -18   38.22    1.58   0
   0   5 -23   58.27    2.13   0
   0   6 -20   82.49    2.15   0
   0   7 -16    2.78    0.95   0
   0   7 -15   30.66    1.21   0
   0   7 -14   13.95    0.94   0
   0   7 -13    2.38    0.71   0
   0   7 -12   26.48    0.88   0
   1   7 -22   79.02    2.10   0
   1   8 -18    1.59    1.01   0
   2  -2   3 2254.82    4.17   0
   2   9 -19   14.76    1.16   0
   3  -3   4  470.65    2.27   0
   3   0   3    1.12    0.38   0
   3   2   2  132.75    1.24   0
   4   3   2   34.61    0.79   0
   4   7  -2  218.81    1.55   0
   5  -3   5   65.78    1.18   0
   5   5   1   79.18    1.21   0
   5   6   0   49.01    0.97   0
   6 -12   4   84.13    1.16   0
   6   3   3    1.39    0.65   0
   6  10  -5  355.48    2.18   0
   7   0   5    0.83    0.75   0
   7   6   1    0.39    0.65   0
   7   7   0  294.46    2.53   0
   7   8  -1 1782.57    5.92   0
   7  10  -4    7.75    0.69   0
   8 -11   5    9.58    0.87   0
   8  -7   6  365.36    3.06   0
   8  -6   6   74.78    1.56   0
   8  -5   6    8.98    0.93   0
   8  -4   6  287.04    2.82   0
   8   4   3  391.02    3.23   0
   8   9  -2  198.88    2.17   0
   9  -8   6    2.03    0.83   0
   9  -3   6   12.04    1.07   0
   9   3   4    9.72    1.02   0
  10  -8   6    5.96    1.02   0
  10  -3   6   11.28    1.14   0
  10   1   5  131.60    2.26   0
  10   3   4   12.60    1.12   0
  10   8   0   16.26    1.09   0
  10  12  -6   21.09    1.11   0
  11  -3   6   30.91    1.49   0
  11  -2   6  299.77    3.37   0
  11   1   5  161.38    2.59   0
  11   3   4   33.66    1.48   0
  11   6   2    2.25    1.04   0
  11   7   1   22.51    1.30   0
  11   9  -1  175.84    2.54   0
  11  11  -4   15.44    1.07   0
  12  -8   6    7.07    1.34   0
  12  -7   6  272.93    3.34   0
  12  -6   6   34.74    1.53   0
  12  -4   6    2.96    1.20   0
  12  -3   6   76.77    2.05   0
  12   1   5    1.22    1.16   0
  12   6   2  107.47    2.24   0
  12   7   1    3.04    1.10   0
  12   8   0    9.02    1.20   0
  12   9  -1    2.66    1.08   0
  13   8   0    0.32    1.10   0
  13   9  -1   17.61    1.41   0
  -4  -6 -13  172.24    3.10   0
  -4  -6 -12  325.28    3.92   0
  -4  -5 -13   82.64    2.25   0
  -4  -5 -12   59.16    1.98   0
  -4  -5 -11   98.24    2.18   0
  -3 -11 -15   19.41    1.89   0
  -3 -11 -14   49.10    2.18   0
  -3 -11 -12   70.78    2.28   0
  -3 -11 -11   60.52    2.05   0
  -3 -11 -10   77.10    2.08   0
  -3 -10 -16    3.49    1.59   0
  -3 -10  -8   65.29    1.73   0
  -3  -7  -5   42.02    1.15   0
  -3  -6  -5    1.37    0.67   0
  -3  -3 -20    4.55    1.66   0
  -3  -3  -5 1567.30    5.11   0
  -3  -2 -19    9.28    1.68   0
  -3  -1 -18  337.24    4.12   0
  -3   0 -17   -3.22    1.31   0
  -3   0 -16    6.85    1.34   0
  -3   1 -14  148.02    2.52   0
  -3   1 -12   72.77    1.76   0
  -2 -14 -13    1.55    1.61   0
  -2 -13  -8   36.58    1.48   0
  -2 -12  -6  260.95    2.72   0
  -2  -6  -2   11.28    0.49   0
  -2   0  -4  409.06    2.04   0
  -2   1 -20  226.85    3.41   0
  -2   2 -19   40.47    1.85   0
  -2   3 -17   85.24    2.11   0
  -2   3 -16  201.34    2.81   0
  -2   3  -9 1078.04    4.35   0
  -1 -14  -6   40.11    1.29   0
  -1   3 -22   29.44    1.76   0
  -1   4 -20    6.50    1.33   0
  -1   5 -17   21.95    1.30   0
   0 -16  -7    3.43    0.91   0
   0   5 -22  143.19    2.78   0
   1   7 -21    9.28    1.22   0
   1   8 -17   36.87    1.21   0
   5  -2   5  606.76    3.27   0
   5   1   4   44.78    1.03   0
   5   4   2  309.03    2.29   0
   6   9  -3   65.04    1.07   0
   7  -7   6  300.75    2.61   0
   7  -6   6  285.33    2.58   0
   7  -5   6    0.42    0.74   0
   7  -4   6  809.75    4.33   0
   7  -3   6  202.96    2.27   0
   7   4   3   69.85    1.42   0
   8  -2   6    1.85    0.85   0
   8   1   5  277.71    2.78   0
  10  -9   6   91.57    1.85   0
  10  -1   6   14.70    1.22   0
  10   5   3  124.05    2.15   0
  10   9  -1    8.88    0.96   0
  10  11  -4   80.29    1.64   0
  11  -9   6   72.21    1.81   0
  11  -1   6   44.53    1.62   0
  12  -9   6  215.70    2.97   0
  12  -2   6   82.80    2.08   0
  12  10  -2   30.16    1.42   0
  13  10  -2   34.47    1.57   0
  13  12  -5   25.46    1.42   0
  -1  -8  -8   34.90    1.37   0
  -1  -7 -12   13.35    1.20   0
  -1  -7  -5  200.31    2.25   0
  -1  -6  -4  728.79    3.74   0
  -1  -5 -15  155.50    2.49   0
  -1  -5  -3   26.09    0.76   0
  -1  -4 -15  279.96    2.98   0
  -1  -2 -15   17.43    0.96   0
  -1  -1  -3  435.79    1.64   0
  -1   1 -13  596.90    2.95   0
  -1   2 -11   61.91    0.87   0
   0 -11  -8  387.90    4.10   0
   0  -6   0 2088.39    4.99   0
   1 -12  -4   37.33    1.46   0
   1 -11  -2  485.02    3.62   0
   1 -10  -1   17.28    0.89   0
   1  -8   1 1579.21    4.71   0
   2 -13  -3  417.54    3.79   0
   2 -12  -1  159.04    2.15   0
   2  -8   3  696.23    2.72   0
   3 -14  -2   93.70    1.94   0
   3 -12   1   24.64    1.00   0
   3 -10   3  145.21    1.48   0
   3   6   1  117.98    1.53   0
   3   7   0  259.65    2.26   0
   3   8  -2    4.67    0.69   0
   3  10 -10   34.38    1.01   0
   4 -15  -2   49.90    1.61   0
   4 -14   0   82.60    1.69   0
   4  -9   5    1.34    0.35   0
   4   8   0   25.45    1.06   0
   4  10  -4  280.72    2.71   0
   4  11 -13  132.88    1.76   0
   4  11  -9  265.52    2.65   0
   4  11  -8  767.14    4.36   0
   5 -15   0   32.64    1.31   0
   5   0   7    1.11    0.49   0
   5   9   0    0.78    0.88   0
   5  11  -4  603.87    4.22   0
   5  12  -9  345.56    3.28   0
   5  12  -8  129.77    2.12   0
   6   2   7   22.79    0.95   0
   6  10   0  428.84    3.72   0
   6  12  -5   74.29    1.85   0
   6  13 -14   -0.34    0.59   0
   6  13 -13  319.93    3.31   0
   6  13 -12  138.69    2.42   0
   6  13 -11  145.98    2.45   0
   6  13 -10   91.97    1.99   0
   7   5   6    0.83    0.91   0
   7  10   1    6.35    1.15   0
   7  12  -3    7.00    1.20   0
   7  13  -6    9.65    1.28   0
   8   7   5   35.26    1.48   0
   8   9   3   73.41    1.95   0
   8  13  -4   78.42    2.18   0
   8  14  -8  233.22    3.45   0
   8  14  -7   32.35    1.73   0
   9   0   9    0.85    0.79   0
   9   3   8    7.20    1.04   0
   9   5   7  127.05    2.23   0
   9  11   1    9.19    1.43   0
   9  14  -5    7.44    1.46   0
   9  15 -11   36.63    2.06   0
  10   7   6    4.09    1.30   0
  10   8   5   14.39    1.42   0
  10   9   4   16.24    1.47   0
  10  12   0   24.15    1.68   0
  10  14  -4   22.59    1.79   0
  10  15  -7   15.07    1.74   0
  11   4   8   64.97    1.85   0
  11  11   2   15.70    1.60   0
  11  12   1   69.42    2.33   0
  11  13  -1  356.22    4.52   0
  11  14  -3   51.63    2.28   0
  11  15  -6    0.33    1.59   0
  11  16 -12   50.02    2.53   0
  11  16 -11    9.53    1.88   0
  11  16 -10   38.89    2.26   0
  12   2   9  220.06    2.89   0
  12   6   7   61.99    2.04   0
  12  14  -2  300.60    4.43   0
  12  15  -5   46.95    2.47   0
  12  16  -9   12.50    2.14   0
  12  16  -8   -0.76    1.77   0
  13   6   7   88.63    2.45   0
  13   9   5   30.96    1.95   0
  13  10   4   28.48    2.02   0
  13  13   0   30.33    2.19   0
  14   2   9   60.00    1.93   0
  14   6   7  169.91    3.22   0
  14   9   5   37.72    2.11   0
  14  10   4  110.62    2.97   0
  14  11   3   12.82    1.96   0
  15   1   9   76.36    2.20   0
  15   4   8   61.83    2.32   0
  15   6   7  130.18    2.92   0
  16   4   8   54.07    2.17   0
  16   6   7   46.51    2.21   0
  17   3   8   19.49    1.82   0
  -1  -9  -9   26.15    1.43   0
  -1  -8 -13    3.41    1.18   0
  -1  -8 -12    5.98    1.17   0
  -1  -8  -6   14.19    1.00   0
  -1  -7 -14   13.66    1.29   0
  -1  -7  -4  104.64    1.62   0
  -1  -6  -3   54.33    1.09   0
  -1  -5 -16  445.70    3.99   0
  -1  -4 -16   89.96    1.90   0
  -1  -3 -16   44.97    1.40   0
  -1  -2 -16  100.56    1.82   0
  -1   0 -15    3.69    0.73   0
   0 -11  -7  116.77    2.23   0
   0 -11  -6 1015.82    6.03   0
   0 -10  -4  140.89    2.12   0
   0  -9  -2    1.88    0.67   0
   0  -8  -1    2.60    0.58   0
   0  -3 -20    0.91    1.15   0
   0  -2 -20   43.95    1.55   0
   0   0 -19    0.10    0.71   0
   0   4 -15  433.56    1.87   0
   1 -12  -3  117.92    2.07   0
   1  -7   2    6.10    0.47   0
   2 -13  -2   67.36    1.68   0
   2  -6   4   11.89    0.33   0
   3  -9   4  694.49    2.69   0
   3   5   2   47.15    1.01   0
   3   9  -5   40.78    1.11   0
   4 -15  -1    0.78    1.03   0
   4   7   1  164.16    1.98   0
   4   9  -2   60.08    1.38   0
   4  10  -5   88.14    1.70   0
   4  11 -10  775.71    4.26   0
   5 -14   2    8.04    0.89   0
   5 -13   3   25.83    0.97   0
   5 -12   4  108.76    1.42   0
   5   4   5  427.98    2.97   0
   5  10  -2  236.07    2.66   0
   5  12 -11  236.74    2.67   0
   5  12 -10    2.13    0.91   0
   6 -14   3   31.37    1.09   0
   6 -13   4   57.14    1.17   0
   6   5   5   19.97    1.02   0
   6  11  -3    1.50    0.95   0
   6  12  -6   75.20    1.89   0
   7   3   7   74.31    1.54   0
   7   6   5  101.62    1.90   0
   7   7   4  773.87    4.76   0
   7   8   3  251.34    2.91   0
   7  11  -1    2.86    1.05   0
   7  13  -7  289.15    3.46   0
   8   8   4   47.53    1.62   0
   8  11   0   29.96    1.55   0
   8  12  -2   98.59    2.28   0
   8  13  -5  401.14    4.18   0
   8  14  -9   37.24    1.77   0
   9  -4   9   21.16    0.85   0
   9  -2   9  253.23    2.26   0
   9   6   6  253.34    3.05   0
   9  10   2  782.67    5.61   0
   9  12  -1  171.96    2.97   0
   9  13  -3    4.67    1.38   0
   9  14  -6   12.39    1.51   0
   9  15 -14   44.26    1.92   0
   9  15 -13   96.55    2.57   0
   9  15 -12    2.43    1.41   0
  10  -6   9  483.36    2.47   0
  10   0   9   15.59    1.13   0
  10   3   8    7.21    1.07   0
  10  13  -2   69.76    2.24   0
  10  14  -5   62.46    2.27   0
  10  15  -9   66.03    2.38   0
  10  15  -8   23.38    1.76   0
  11   1   9   39.47    1.41   0
  11   7   6   21.73    1.59   0
  11   8   5  767.61    5.71   0
  11   9   4  186.65    3.11   0
  11  10   3  187.61    3.20   0
  11  12   0  135.81    2.89   0
  11  14  -4  119.87    2.97   0
  11  15  -7   96.00    2.84   0
  11  16 -13    1.43    1.68   0
  12   1   9   20.49    1.29   0
  12   4   8    8.94    1.28   0
  12   7   6  272.19    3.62   0
  12  11   2   35.56    2.00   0
  12  13  -1   29.27    2.05   0
  12  14  -3   73.55    2.69   0
  12  15  -6  351.87    4.94   0
  12  16 -11   35.77    2.52   0
  12  16 -10   -0.57    1.77   0
  13   1   9   42.73    1.59   0
  13   4   8  265.35    3.45   0
  13   7   6    0.39    1.44   0
  13  12   1  216.94    3.81   0
  14   4   8   17.58    1.61   0
  14   7   6    9.30    1.57   0
  15   7   6   70.94    2.45   0
  16   3   8   98.98    2.53   0
  16   5   7   34.70    2.10   0
  -1  -9 -11    6.14    1.25   0
  -1  -8  -5  450.35    3.43   0
  -1  -7  -3  372.17    2.76   0
  -1  -5  -2 1437.39    4.42   0
  -1  -4 -17  519.64    4.20   0
  -1  -4  -2   40.81    0.77   0
  -1  -3 -17   96.49    1.94   0
  -1  -1 -16   20.71    0.98   0
  -1   1 -14   19.40    0.73   0
  -1   2 -12  124.67    1.21   0
   0 -11  -5  191.70    2.68   0
   0 -10  -3  245.97    2.64   0
   0  -7   0    0.24    0.42   0
   0  -4   1  228.71    1.25   0
   0  -1 -20   13.41    1.05   0
   0   1 -19  315.49    2.65   0
   0   2 -18   70.34    1.25   0
   1 -13  -5  181.22    2.82   0
   1 -11  -1  184.41    2.22   0
   1  -9   1  176.19    1.76   0
   2 -14  -3    3.04    1.05   0
   2 -12   0   11.92    0.88   0
   2 -11   1    6.86    0.70   0
   2   3   2  475.79    2.28   0
   2   8  -7 1166.58    4.04   0
   3   2   4  119.41    1.26   0
   3   7  -1   97.16    1.43   0
   3   8  -3  107.79    1.52   0
   3   9  -6  653.30    3.55   0
   4 -13   2    5.12    0.71   0
   4 -12   3  152.63    1.71   0
   4 -11   4  883.14    3.49   0
   4   5   3  198.66    2.00   0
   5 -15   1   91.36    1.86   0
   5   2   6   82.86    1.30   0
   5   5   4    1.55    0.76   0
   5   6   3 1280.40    5.34   0
   5   9  -1  248.18    2.64   0
   5  10  -3  224.57    2.61   0
   5  11  -6  262.67    2.87   0
   6   1   7   37.88    1.00   0
   6   6   4  110.33    1.85   0
   6  12  -7    1.23    1.08   0
   7  10   0   15.48    1.24   0
   7  11  -2   89.18    2.03   0
   7  12  -4   57.96    1.78   0
   7  13  -8    1.15    1.10   0
   8   1   8  128.79    1.83   0
   8   5   6    9.34    1.08   0
   8  11  -1   13.40    1.27   0
   8  12  -3  103.97    2.30   0
   8  14 -14   74.22    2.14   0
   8  14 -13    3.30    1.44   0
   8  14 -12  225.11    3.39   0
   8  14 -11   28.91    1.63   0
   8  14 -10  242.69    3.42   0
   9  -3   9    1.40    0.66   0
   9   4   7    4.85    1.06   0
   9   7   5  344.24    3.55   0
   9   8   4   25.49    1.47   0
   9   9   3   81.66    2.08   0
   9  11   0  235.75    3.29   0
   9  12  -2  246.44    3.42   0
   9  13  -4   26.40    1.73   0
   9  14  -7   35.43    1.81   0
  10  11   1   68.71    1.99   0
  10  12  -1  268.89    3.72   0
  10  13  -3  198.40    3.38   0
  10  14  -6  102.34    2.66   0
  10  15 -11   95.66    2.86   0
  10  15 -10    2.75    1.52   0
  11   0   9   -0.39    0.85   0
  11  13  -2    3.40    1.50   0
  11  14  -5  105.73    2.77   0
  11  15  -8   23.72    1.92   0
  12   0   9   -0.35    1.06   0
  12   3   8   25.80    1.49   0
  12   5   7   67.46    2.01   0
  12  12   0  164.99    3.30   0
  12  13  -2    1.92    1.52   0
  12  14  -4  176.85    3.62   0
  12  15  -7   61.71    2.68   0
  12  16 -13   27.71    2.46   0
  12  16 -12   10.47    2.00   0
  13   0   9    0.35    1.14   0
  13   3   8   44.97    1.76   0
  13   5   7    2.50    1.32   0
  13   9   4   61.40    2.29   0
  13  10   3  236.43    3.78   0
  13  14  -3   85.40    2.82   0
  13  15  -6    6.91    2.01   0
  14   0   9    0.17    1.07   0
  14   3   8    9.27    1.40   0
  14   5   7    6.44    1.51   0
  14   8   5    2.16    1.58   0
  14   9   4   49.99    2.26   0
  14  10   3   56.72    2.38   0
  14  11   2  155.36    3.36   0
  15   3   8    0.66    1.38   0
  15   5   7   38.81    1.99   0
  15   8   5    1.22    1.60   0
  15   9   4   33.84    2.16   0
  16   2   8  117.47    2.66   0
  16   6   6  106.11    2.87   0
  17   4   7   14.82    1.78   0
  -2  -5  -9   26.74    1.16   0
  -2  -4 -11    7.81    0.94   0
  -2  -3 -11 1004.94    4.92   0
  -1 -10  -8  895.23    5.90   0
  -1 -10  -7   27.92    1.43   0
  -1  -9  -5   98.87    1.85   0
  -1  -8  -4   94.18    1.58   0
  -1  -6  -2  602.09    3.11   0
  -1  -5 -17   22.97    1.37   0
  -1  -2 -17  127.29    2.00   0
  -1  -1 -17   55.84    1.43   0
  -1   0 -16   75.37    1.43   0
  -1   1 -15  221.63    2.00   0
  -1   2 -13   25.15    0.68   0
   0 -12  -6    8.63    1.20   0
   0  -9  -1   39.10    1.07   0
   0  -5   1    7.98    0.37   0
   0   0 -20   98.24    1.78   0
   0   3  -3  111.43    0.65   0
   1 -13  -4   68.35    1.81   0
   1  -8   2  168.91    1.54   0
   1  -4   3 1096.16    1.88   0
   2  -9   3    4.00    0.53   0
   2   6  -2    3.92    0.58   0
   3 -13   1   96.78    1.67   0
   4 -15   0   36.89    1.43   0
   4  10  -6   41.72    1.22   0
   5 -11   5    1.12    0.42   0
   5  11  -7   19.96    1.24   0
   6  11  -4   24.40    1.28   0
   6  12  -8   88.49    1.98   0
   7   2   7  232.75    2.33   0
   7   4   6  843.29    4.55   0
   7  12  -5    6.61    1.15   0
   7  13 -10    4.35    1.30   0
   7  13  -9  463.27    4.24   0
   8   0   8    5.67    0.92   0
   8   9   2   11.86    1.20   0
   8  13  -6  153.96    2.74   0
   9  10   1   99.16    2.30   0
   9  14  -9   70.29    2.35   0
   9  14  -8    8.26    1.43   0
  10  -5   9    7.33    0.72   0
  10  -4   9   84.17    1.38   0
  10  -3   9    1.34    0.75   0
  10  -2   9    7.12    0.76   0
  10   2   8    2.62    0.95   0
  10   8   4    9.56    1.37   0
  10  11   0  474.83    4.67   0
  10  13  -4   67.36    2.23   0
  10  14  -7    3.79    1.47   0
  10  15 -14   49.62    2.38   0
  10  15 -13  122.29    2.95   0
  10  15 -12    3.04    1.52   0
  11  -2   9   76.06    1.56   0
  11   2   8  206.64    2.71   0
  11   7   5    7.12    1.37   0
  11   9   3    3.19    1.35   0
  11  13  -3  163.18    3.22   0
  11  15 -10   66.62    2.61   0
  11  15  -9   88.07    2.76   0
  12  11   1    2.29    1.53   0
  12  14  -5    1.41    1.54   0
  12  15  -8  338.44    4.87   0
  13  -1   9   40.35    1.49   0
  13  11   1   -0.55    1.61   0
  13  12   0   99.59    2.59   0
  13  13  -2  132.74    3.25   0
  13  14  -4  130.72    3.34   0
  13  15  -7  157.15    3.73   0
  14   2   8  223.47    3.18   0
  14   6   6  117.64    2.70   0
  14  12   0    8.17    1.83   0
  15   2   8   45.24    1.86   0
  15   4   7   31.74    1.92   0
  15   6   6    9.43    1.61   0
  16   1   8    7.95    1.58   0
  16   4   7    1.53    1.50   0
  16   7   5    4.41    1.73   0
  -2  -7 -10  250.23    3.11   0
  -2  -7  -9   34.63    1.43   0
  -2  -7  -8  252.50    2.88   0
  -2  -6 -12  341.63    3.50   0
  -2  -6 -11  124.65    2.20   0
  -2  -6 -10  154.11    2.38   0
  -2  -6  -9  203.68    2.59   0
  -2  -6  -8   25.10    1.16   0
  -2  -6  -7  161.18    2.15   0
  -2  -5 -11   15.33    1.06   0
  -2  -5  -7    7.32    0.80   0
  -2  -5  -6  506.86    3.30   0
  -2  -4 -12   89.72    1.76   0
  -2  -4  -6  797.05    3.87   0
  -2  -3 -12  390.93    3.18   0
  -2  -3  -7  124.39    1.56   0
  -2  -2 -12   38.95    1.22   0
  -2  -2  -9  379.49    2.71   0
  -1 -11  -8  255.92    3.42   0
  -1 -10  -5  129.86    2.17   0
  -1  -9  -4  109.72    1.86   0
  -1  -8  -3 1509.67    5.80   0
  -1  -7  -2    6.37    0.67   0
  -1  -4 -18    7.86    1.11   0
  -1  -3 -18   81.39    1.84   0
  -1  -2 -18  129.22    2.15   0
  -1   0  -3   20.60    0.34   0
  -1   2 -14  193.46    1.65   0
   0 -12  -5   12.94    1.19   0
   0 -12  -4    4.53    1.00   0
   0 -11  -3   86.66    1.78   0
   0  -6   1 1667.41    4.22   0
   0   2 -19    2.21    0.73   0
   1 -13  -3   56.70    1.66   0
   1 -12  -1   16.69    0.99   0
   1 -11   0  555.84    3.58   0
   1 -10   1   15.45    0.85   0
   1  -5   3   22.35    0.39   0
   1   0   2  555.75    1.43   0
   2  -7   4  333.49    1.55   0
   2   8  -8    6.21    0.58   0
   3 -15  -1   23.91    1.34   0
   3   6   0  931.65    3.93   0
   3   8  -4    9.38    0.79   0
   4   3   4    3.77    0.59   0
   4   7   0  200.07    2.10   0
   4   9  -4  108.50    1.75   0
   4  10  -7    7.23    0.82   0
   5   1   6  146.45    1.55   0
   5   3   5   63.67    1.20   0
   5   8   0    9.57    0.93   0
   5   9  -2   30.52    1.18   0
   5  10  -4  519.67    3.76   0
   5  11  -8    0.06    0.97   0
   6   0   7   -0.49    0.54   0
   6   8   1  749.04    4.53   0
   6  11  -5   18.33    1.20   0
   7  -4   8 1009.07    3.28   0
   7   6   4  283.58    2.87   0
   7   7   3  147.05    2.23   0
   7  10  -1    5.22    1.07   0
   7  12  -6    1.59    1.05   0
   7  13 -15    0.01    0.78   0
   7  13 -14    3.60    1.17   0
   7  13 -13  197.13    2.93   0
   7  13 -12    0.58    1.20   0
   8   4   6  273.15    2.81   0
   8  10   0    5.51    1.19   0
   8  11  -2   40.73    1.64   0
   8  12  -4   10.80    1.31   0
   8  13  -8  155.71    2.85   0
   9   3   7   64.90    1.61   0
   9   6   5   53.58    1.68   0
   9   9   2   95.82    2.18   0
   9  11  -1   38.03    1.73   0
   9  13  -6   23.21    1.57   0
   9  14 -11   29.11    1.90   0
   9  14 -10    0.97    1.30   0
  10   1   8   14.00    1.23   0
  10   5   6  225.98    2.90   0
  10  12  -2   24.33    1.73   0
  10  14  -8  197.72    3.44   0
  11  -5   9    2.45    0.70   0
  11  -4   9   54.37    1.24   0
  11  -3   9    2.37    0.85   0
  11   8   4    3.08    1.30   0
  11  11   0   -0.61    1.36   0
  11  13  -4   20.16    1.75   0
  11  14  -6  140.28    3.09   0
  11  15 -12  117.65    3.16   0
  11  15 -11   99.58    2.91   0
  12  -4   9   78.47    1.54   0
  12  -3   9  358.70    2.99   0
  12   4   7   73.18    2.01   0
  12   7   5  132.48    2.66   0
  12   9   3   50.17    2.07   0
  12  10   2   64.20    2.18   0
  12  13  -3  156.36    3.32   0
  12  14  -6   39.83    2.33   0
  12  15  -9   84.24    2.85   0
  13  -3   9  270.73    2.79   0
  13  -2   9   71.80    1.63   0
  13   2   8   45.91    1.70   0
  13   4   7    6.98    1.33   0
  13   7   5  142.77    2.85   0
  13   9   3   48.73    2.14   0
  13  10   2    2.68    1.59   0
  13  13  -3   42.06    2.25   0
  13  14  -5  134.17    3.39   0
  13  15  -8   46.74    2.56   0
  14   7   5   49.94    2.13   0
  14   8   4   35.69    2.00   0
  14   9   3   51.26    2.25   0
  14  10   2   79.58    2.64   0
  14  11   1   97.73    2.79   0
  14  12  -1    4.91    1.67   0
  15   1   8   13.25    1.59   0
  15   7   5  106.46    2.75   0
  15   8   4    4.39    1.66   0
  15   9   3   40.14    2.23   0
  15  10   2  334.04    4.67   0
  16   3   7  145.16    2.95   0
  16   5   6    9.02    1.62   0
  17   3   7   30.44    1.90   0
  17   5   6    3.07    1.51   0
  -2  -8 -10    1.44    1.16   0
  -2  -8  -9  596.23    4.70   0
  -2  -8  -8   13.00    1.15   0
  -2  -7 -12  406.86    3.99   0
  -2  -7 -11   40.22    1.57   0
  -2  -7  -7   44.96    1.39   0
  -2  -7  -6   10.22    0.90   0
  -2  -6 -14  268.99    3.23   0
  -2  -6 -13   75.78    1.91   0
  -2  -6  -6    9.03    0.84   0
  -2  -5 -14   44.93    1.54   0
  -2  -5  -5  150.29    1.80   0
  -2  -4 -14  179.15    2.46   0
  -2  -3 -14  375.89    3.31   0
  -2  -3  -6    4.01    0.56   0
  -2  -2  -6  162.48    1.57   0
  -2  -1  -9   14.88    0.70   0
  -1 -11  -7   37.41    1.59   0
  -1 -11  -6   24.47    1.37   0
  -1 -10  -4  807.15    4.90   0
  -1  -8  -2  164.11    1.95   0
  -1  -4  -1  441.81    2.13   0
  -1  -3 -19   63.54    1.83   0
  -1  -1 -18    2.09    0.91   0
  -1   0 -17    8.42    0.80   0
  -1   1 -16   24.99    0.94   0
   0 -11  -2  199.61    2.44   0
   0 -10  -1  617.94    3.79   0
   0  -9   0    0.86    0.58   0
   0  -7   1   24.45    0.68   0
   0  -2   1   45.18    0.35   0
   0   4 -16   33.15    0.67   0
   1 -13  -2   56.49    1.58   0
   1  -9   2   30.09    0.87   0
   1  -3   3  165.93    0.45   0
   2 -14  -1   83.13    1.83   0
   2   8 -10    0.96    0.54   0
   2   8  -9  729.16    3.04   0
   3  -8   5  251.73    1.33   0
   3   4   2 1806.40    5.04   0
   3   7  -2    1.64    0.55   0
   3   9  -8  583.69    3.27   0
   4 -15   1   15.82    1.15   0
   4 -13   3   14.81    0.88   0
   4   1   5 1041.42    3.61   0
   4   6   1  120.08    1.63   0
   4   8  -2    5.16    0.76   0
   4  10  -8    0.47    0.80   0
   5 -15   2   29.01    1.21   0
   5 -14   3   21.32    0.98   0
   5 -13   4    4.86    0.66   0
   5   4   4  191.40    2.00   0
   5   7   1  415.52    3.15   0
   6   5   4  560.32    3.62   0
   6   7   2  201.08    2.40   0
   6  10  -3  167.68    2.38   0
   6  12 -11   77.64    1.89   0
   6  12 -10  142.40    2.27   0
   7  11  -4  100.99    2.15   0
   7  12  -7    3.42    1.22   0
   8   5   5   79.49    1.74   0
   8   9   1  145.22    2.43   0
   8  12  -5  137.71    2.56   0
   8  13  -9   24.19    1.66   0
   9   0   8  113.99    1.75   0
   9  10   0  728.81    5.33   0
   9  12  -4  151.27    2.77   0
   9  13  -7    1.78    1.45   0
   9  14 -15   14.85    1.55   0
   9  14 -14    3.82    1.55   0
   9  14 -13   22.82    1.80   0
   9  14 -12    1.50    1.30   0
  10   3   7   17.26    1.19   0
  10   8   3  110.41    2.35   0
  10  12  -3  472.25    4.76   0
  10  13  -5  387.13    4.47   0
  10  14  -9    6.36    1.50   0
  11   1   8   78.53    1.74   0
  11   3   7   35.19    1.54   0
  11   5   6  299.91    3.40   0
  11  10   1  243.73    3.50   0
  11  12  -2  277.18    3.89   0
  11  14  -7  120.21    2.97   0
  11  15 -14   99.00    2.92   0
  11  15 -13   85.73    2.78   0
  12   5   6   19.52    1.48   0
  12  13  -4   11.45    1.83   0
  12  15 -11   57.61    2.58   0
  12  15 -10  187.43    3.83   0
  13   1   8   51.98    1.68   0
  13   5   6  283.65    3.60   0
  13  11   0   13.53    1.77   0
  13  14  -6  178.30    3.79   0
  13  15  -9   62.50    2.72   0
  14   1   8   35.03    1.59   0
  14   3   7   16.00    1.60   0
  14  11   0  326.33    4.53   0
  14  13  -3   35.96    2.32   0
  15   0   8  119.80    2.46   0
  15   5   6  199.00    3.30   0
  16   6   5   65.07    2.39   0
  17   2   7  116.01    2.71   0
  17   4   6   40.57    2.09   0
  -2  -9 -10  733.62    5.63   0
  -2  -9  -9   35.40    1.63   0
  -2  -9  -8  298.97    3.44   0
  -2  -8 -12   12.40    1.32   0
  -2  -8  -7  846.01    5.17   0
  -2  -7  -5    2.67    0.77   0
  -2  -6 -15   14.51    1.30   0
  -2  -5 -15    1.05    0.99   0
  -2  -4 -15    4.37    1.01   0
  -2  -3 -15  629.65    4.32   0
  -2  -3  -5   47.65    0.93   0
  -2  -2 -14  250.24    2.57   0
  -2  -1 -12   67.64    1.30   0
  -2  -1  -7   65.42    0.98   0
  -1  -7  -1  554.78    3.08   0
  -1  -6  -1    4.73    0.52   0
  -1  -3  -1   30.08    0.56   0
  -1  -1  -2  509.54    1.59   0
  -1   3 -10    9.56    0.35   0
   0 -12  -3   57.66    1.58   0
   1 -14  -3  208.76    2.93   0
   1 -12   0   12.37    1.01   0
   1 -11   1   35.58    1.15   0
   2 -10   3   55.20    1.00   0
   2  -8   4   45.69    0.74   0
   2  -2   4  176.95    0.76   0
   2   7  -5   62.70    1.00   0
   3 -15   0    0.89    1.04   0
   3 -13   2   44.92    1.20   0
   3 -12   3   63.54    1.29   0
   3   8  -5   33.56    1.00   0
   4 -16   0   55.66    1.72   0
   4 -12   4   16.02    0.77   0
   4   9  -5    1.05    0.71   0
   4  10  -9   21.25    1.04   0
   5 -10   6   77.50    0.83   0
   5   0   6 1029.14    3.70   0
   5   5   3   13.51    0.85   0
   5   6   2  124.68    1.71   0
   5   8  -1   59.48    1.40   0
   5   9  -3  263.87    2.64   0
   5  11 -11   23.45    1.17   0
   5  11 -10  236.52    2.58   0
   6  11  -6  106.23    2.00   0
   6  12 -14    9.05    0.97   0
   6  12 -13  125.17    2.14   0
   6  12 -12   85.92    1.85   0
   7   4   5   17.03    1.02   0
   7  10  -2    9.78    1.13   0
   8  -2   8  149.63    1.70   0
   8   6   4   41.07    1.43   0
   8   7   3  206.83    2.66   0
   8   8   2   24.43    1.30   0
   8  10  -1  157.93    2.56   0
   8  11  -3    8.46    1.23   0
   8  12  -6   35.43    1.57   0
   8  13 -10  183.50    2.93   0
   9   2   7  160.49    2.18   0
   9   4   6    1.01    0.98   0
   9  13  -8    3.47    1.45   0
  10   0   8 1691.69    6.41   0
  10   4   6    8.49    1.08   0
  10  10   0   29.79    1.66   0
  10  13  -6   49.85    2.08   0
  10  14 -11   32.93    2.04   0
  10  14 -10  195.69    3.44   0
  11   0   8    6.44    1.07   0
  11   7   4  124.27    2.48   0
  11   8   3  619.79    5.08   0
  11  11  -1    0.87    1.33   0
  11  12  -3   24.85    1.79   0
  11  13  -5   31.34    1.93   0
  11  14  -9   64.35    2.50   0
  11  14  -8   78.22    2.58   0
  12   0   8   83.36    1.88   0
  12   3   7  411.10    3.87   0
  12   6   5    2.23    1.30   0
  12   7   4   94.68    2.31   0
  12   8   3  370.30    4.13   0
  12  10   1   15.97    1.59   0
  12  14  -7   62.84    2.45   0
  12  15 -14    0.13    1.99   0
  12  15 -13   32.42    2.28   0
  12  15 -12   41.96    2.41   0
  13   0   8   25.57    1.45   0
  13   3   7   64.49    1.94   0
  13   9   2  183.81    3.24   0
  13  10   1  261.52    3.89   0
  13  12  -2   10.25    1.78   0
  13  13  -4  115.83    3.10   0
  13  14  -7  133.31    3.40   0
  13  15 -11   14.31    2.15   0
  13  15 -10  113.41    3.30   0
  14   0   8  115.18    2.22   0
  14   6   5  183.51    3.20   0
  14   7   4  112.46    2.63   0
  14   9   2   79.41    2.48   0
  14  10   1    2.77    1.73   0
  14  12  -2   25.68    2.16   0
  14  13  -4   15.40    2.04   0
  15  -1   8   11.67    1.40   0
  15   2   7    6.88    1.58   0
  15   4   6  140.65    2.89   0
  15   6   5   30.90    1.90   0
  15   7   4   99.36    2.70   0
  15   8   3   -0.35    1.48   0
  15  10   1    4.24    1.81   0
  16   2   7    8.61    1.45   0
  16   4   6   14.25    1.64   0
  16   7   4  175.28    3.42   0
  16   8   3   49.58    2.40   0
  17   1   7   38.82    1.87   0
  17   5   5   16.79    1.81   0
  -2  -9  -7    1.05    0.95   0
  -2  -9  -6    9.88    1.03   0
  -2  -8  -5  992.19    5.21   0
  -2  -6  -4   13.55    0.83   0
  -2  -5 -16  112.34    2.23   0
  -2  -4 -16  229.97    2.89   0
  -2  -3 -16  194.58    2.61   0
  -2  -2 -15  103.69    1.81   0
  -2  -1  -6   25.16    0.67   0
  -2   0 -12 1223.61    4.56   0
  -2   0 -11    0.06    0.60   0
  -2   0 -10  758.62    3.35   0
  -2   0  -9   -0.42    0.49   0
  -1 -12  -6  140.06    2.61   0
  -1 -11  -4  112.66    2.09   0
  -1 -10  -3  127.00    2.00   0
  -1  -9  -2   30.74    1.09   0
  -1  -8  -1 1498.86    5.37   0
  -1  -1 -19    5.79    0.89   0
  -1   0 -18  199.67    2.23   0
  -1   1 -17   50.05    1.18   0
  -1   3  -9   27.15    0.38   0
   0 -13  -3   14.04    1.15   0
   0 -12  -2    9.25    1.00   0
   0 -10   0  725.50    3.96   0
   0  -8   1    2.58    0.50   0
   1 -14  -2  240.91    3.01   0
   1 -13  -1    0.88    0.84   0
   2 -14   0   43.47    1.37   0
   2 -13   1  328.23    2.92   0
   2 -12   2  122.27    1.74   0
   2   6  -3   49.25    0.88   0
   3  -2   5    0.82    0.27   0
   3   6  -1  538.84    2.94   0
   3   7  -3   81.07    1.32   0
   3   9 -11   54.75    1.15   0
   4   7  -1  124.31    1.68   0
   4   8  -3   79.67    1.42   0
   4  10 -14  360.47    2.66   0
   4  10 -10   22.31    0.95   0
   5  10  -6 1055.28    5.21   0
   5  11 -12  491.56    3.62   0
   6   1   6  495.61    2.95   0
   6   8   0    2.03    0.88   0
   6   9  -2  563.78    3.99   0
   6  10  -4  121.09    2.05   0
   6  11  -7   15.18    1.12   0
   7   0   7    0.16    0.61   0
   7   2   6  135.17    1.81   0
   7   5   4   10.06    0.97   0
   7   7   2  777.91    4.66   0
   7  11  -5    5.47    1.08   0
   7  12  -9   12.33    1.17   0
   8   1   7  135.64    1.85   0
   8   9   0   54.51    1.69   0
   8  11  -4    1.14    1.06   0
   8  13 -16   -0.03    0.89   0
   8  13 -15   43.57    1.74   0
   8  13 -13   51.22    1.93   0
   8  13 -12   90.45    2.21   0
   8  13 -11   17.44    1.40   0
   9   5   5   15.49    1.17   0
   9   8   2   65.16    1.84   0
   9  10  -1   17.24    1.43   0
   9  12  -5   16.06    1.49   0
   9  13  -9    2.06    1.42   0
  10   5   5  161.06    2.48   0
  10  12  -4   23.60    1.72   0
  10  13  -7  306.36    4.02   0
  10  14 -13   56.99    2.33   0
  10  14 -12  110.37    2.74   0
  11   2   7  177.69    2.55   0
  11   4   6   14.67    1.28   0
  11  13  -6   68.56    2.39   0
  11  14 -10   13.17    1.75   0
  12   2   7   76.11    1.97   0
  12   4   6    1.82    1.21   0
  12  11  -1    1.64    1.38   0
  12  12  -3   36.05    1.98   0
  12  13  -5  213.44    3.69   0
  12  14  -9  121.66    3.26   0
  12  14  -8   16.26    1.86   0
  12  15 -15    5.42    1.87   0
  13   2   7  147.46    2.58   0
  13   4   6  352.52    3.85   0
  13  11  -1    8.07    1.69   0
  13  12  -3   91.57    2.71   0
  13  13  -5    1.49    1.75   0
  13  14  -8  110.29    3.13   0
  13  15 -13    1.39    2.08   0
  13  15 -12   75.36    2.95   0
  14   2   7  140.38    2.56   0
  14   4   6    0.47    1.32   0
  14   8   3    1.57    1.39   0
  14  11  -1   88.28    2.82   0
  14  14  -7    0.18    1.87   0
  15  11  -1    9.84    1.89   0
  16   1   7   76.07    2.19   0
  16   3   6   97.32    2.64   0
  16   5   5   26.95    1.87   0
  17   3   6    2.80    1.50   0
  17   6   4    0.65    1.64   0
  18   2   6   23.16    1.80   0
  -2 -10  -7  179.45    2.76   0
  -2 -10  -6   84.97    1.98   0
  -2  -9  -5   12.45    1.03   0
  -2  -8  -4   44.33    1.30   0
  -2  -4 -17   21.33    1.29   0
  -2  -3  -4   26.21    0.71   0
  -2  -2 -16  169.80    2.33   0
  -2  -1 -15   13.17    1.00   0
  -2   0 -13   -0.68    0.67   0
  -2   0  -8  850.66    3.13   0
  -1 -11  -3   85.77    1.82   0
  -1 -10  -2  292.69    2.83   0
  -1  -2  -1  475.75    1.69   0
  -1   0 -19   17.55    1.07   0
  -1   2 -16   82.81    1.23   0
   0  -9   1   39.67    0.99   0
   0   2  -2   18.84    0.26   0
   0   4 -17  318.95    1.74   0
   1 -13   0   34.60    1.32   0
   1  -8   3 1516.43    4.16   0
   2 -11   3    7.19    0.72   0
   3 -11   4    1.09    0.53   0
   3   8  -6    2.54    0.65   0
   4 -15   2   59.29    1.51   0
   4 -14   3    2.41    0.79   0
   4   6   0  282.90    2.34   0
   4   9  -6  131.27    1.78   0
   4  10 -13  217.81    2.18   0
   4  10 -12  164.46    1.95   0
   5   3   4   29.55    0.92   0
   5   7   0    3.38    0.79   0
   5   9  -4  164.92    2.14   0
   6   4   4  433.90    3.07   0
   6  11  -8  120.36    2.08   0
   7   9  -1    4.86    0.78   0
   7  11  -6   27.51    1.36   0
   8  -5   8   35.21    0.79   0
   8   8   1  521.22    4.11   0
   8  10  -2   34.43    1.51   0
   8  12  -7   58.81    1.85   0
   8  13 -14   19.38    1.41   0
   9  -2   8  157.31    1.81   0
   9   3   6   11.91    1.05   0
   9  12  -6  134.02    2.65   0
   9  13 -10   16.43    1.52   0
  10  -2   8    2.84    0.83   0
  10   6   4  166.51    2.58   0
  10   7   3  203.58    2.87   0
  10  10  -1   47.57    1.88   0
  10  12  -5  541.14    5.08   0
  10  13  -8    0.25    1.38   0
  10  14 -15   24.65    1.83   0
  10  14 -14   43.09    2.07   0
  11  -1   8   76.30    1.58   0
  11   6   4    6.84    1.20   0
  11   8   2    6.87    1.28   0
  11   9   1  104.04    2.43   0
  11  11  -2   -0.49    1.37   0
  11  12  -4  379.28    4.46   0
  11  13  -7    3.69    1.55   0
  11  14 -12    5.90    1.78   0
  11  14 -11    0.76    1.55   0
  12  -1   8  142.71    2.13   0
  12   9   1    8.07    1.48   0
  12  10   0  101.68    2.54   0
  12  11  -2   34.60    1.89   0
  12  12  -4   23.30    1.79   0
  12  13  -6   25.50    1.99   0
  12  14 -10   67.86    2.65   0
  13   5   5    1.38    1.30   0
  13  10   0   25.17    1.84   0
  13  13  -6   91.59    2.78   0
  13  14  -9   56.90    2.61   0
  13  15 -15    8.64    2.04   0
  13  15 -14   10.26    2.04   0
  14  -2   8  188.67    2.61   0
  14   5   5    2.76    1.45   0
  14  10   0    9.79    1.71   0
  14  12  -3   38.80    2.18   0
  14  13  -5   48.32    2.39   0
  14  14  -8    1.25    1.89   0
  15   1   7  301.89    3.60   0
  15   3   6    1.20    1.34   0
  15   6   4  108.12    2.70   0
  15   9   1   10.79    1.74   0
  15  10   0  342.04    4.69   0
  16   0   7    1.73    1.36   0
  16   6   4   96.57    2.70   0
  16   7   3   20.88    1.92   0
  16   8   2    3.93    1.78   0
  16   9   1    2.70    1.81   0
  17   2   6  184.18    3.23   0
  17   4   5    7.82    1.63   0
  -3  -6 -11    0.33    0.95   0
  -3  -6 -10    9.51    1.11   0
  -3  -6  -9    2.41    0.89   0
  -3  -5 -10  161.74    2.36   0
  -2 -11  -7   85.35    2.17   0
  -2  -7  -3   10.13    0.80   0
  -2  -6  -3  281.17    2.32   0
  -2  -5  -3  273.82    2.13   0
  -2  -4 -18  369.23    3.74   0
  -2  -2 -17  120.86    2.09   0
  -2  -1 -16   14.25    1.03   0
  -2   0 -14  647.15    3.57   0
  -2   0  -7    0.26    0.31   0
  -1 -12  -4   53.42    1.55   0
  -1  -9  -1  182.84    2.08   0
  -1  -1 -20   21.22    1.14   0
  -1   1 -18    2.25    0.73   0
   0 -13  -2   41.36    1.48   0
   0 -12  -1  460.62    3.66   0
   0 -11   0    0.69    0.70   0
   0  -6   2 1331.87    3.57   0
   0  -5   2  252.10    1.40   0
   1 -14  -1  383.54    3.62   0
   1 -12   1   12.82    0.87   0
   1   1   1 1285.00    2.45   0
   2 -14   1  232.14    2.66   0
   3 -16   0   14.41    1.34   0
   3 -13   3  305.37    2.59   0
   3   3   2  372.61    2.17   0
   3   4   1  100.14    1.24   0
   4 -13   4   16.97    0.84   0
   4   0   5    0.41    0.37   0
   4   3   3   82.57    1.20   0
   4   9  -7   39.05    1.17   0
   5 -14   4    4.03    0.77   0
   5  -1   6  143.96    1.36   0
   5   4   3  627.18    3.43   0
   5   5   2  212.53    2.13   0
   5   8  -2    4.37    0.81   0
   6  -3   7  259.61    1.71   0
   6   8  -1  223.45    2.51   0
   6   9  -3   65.29    1.58   0
   7  -1   7   66.76    1.16   0
   7   8   0   13.72    1.15   0
   7  10  -4    6.98    1.03   0
   7  12 -16    0.09    0.76   0
   7  12 -13   28.36    1.50   0
   7  12 -12   96.88    2.15   0
   7  12 -11   28.57    1.39   0
   8   0   7    2.35    0.72   0
   8   2   6    0.90    0.81   0
   8   6   3  195.69    2.50   0
   8   9  -1  277.30    3.15   0
   8  12  -8   91.55    2.15   0
   9  -3   8    7.81    0.74   0
   9   4   5  259.33    2.83   0
   9   8   1  267.64    3.16   0
   9  10  -2  424.55    4.09   0
   9  11  -4  773.11    5.58   0
   9  12  -7  123.78    2.54   0
   9  13 -12   89.54    2.46   0
   9  13 -11   29.95    1.69   0
  10   1   7   12.18    1.03   0
  10  12  -6   19.01    1.80   0
  10  13  -9  144.88    2.94   0
  11  -2   8  187.43    2.24   0
  11   1   7  104.32    1.93   0
  11  10  -1  221.73    3.32   0
  11  12  -5    1.30    1.45   0
  11  13  -8   77.18    2.46   0
  11  14 -15   95.29    2.97   0
  11  14 -14   66.43    2.59   0
  11  14 -13   21.94    1.94   0
  12  -2   8   17.70    1.16   0
  12   1   7   11.10    1.13   0
  12   3   6   81.74    2.00   0
  12   6   4   29.55    1.61   0
  12   7   3   21.57    1.59   0
  12  13  -7  186.38    3.56   0
  12  14 -11  180.30    3.72   0
  13  -2   8   45.08    1.42   0
  13   1   7  141.53    2.39   0
  13   3   6    6.83    1.28   0
  13   6   4   28.20    1.70   0
  13   7   3   74.37    2.26   0
  13   9   1   11.46    1.54   0
  13  11  -2   -0.03    1.55   0
  13  12  -4    1.15    1.65   0
  13  14 -10   46.81    2.46   0
  14  -3   8    8.96    1.16   0
  14   1   7    6.13    1.23   0
  14   3   6    6.52    1.33   0
  14   6   4  160.31    2.95   0
  14   8   2   13.83    1.70   0
  14   9   1   79.49    2.48   0
  14  11  -2  337.16    4.63   0
  14  12  -4   17.90    2.00   0
  14  13  -6    0.30    1.81   0
  14  14  -9    9.81    2.00   0
  15   0   7    0.02    1.32   0
  15   4   5    9.33    1.65   0
  15   7   3  125.01    2.85   0
  15   8   2    9.64    1.63   0
  15  12  -4    4.58    1.96   0
  16  -1   7   76.00    2.15   0
  16   2   6   18.97    1.64   0
  16   4   5    1.35    1.47   0
  17   5   4    4.54    1.63   0
  18   3   5  110.55    2.83   0
  -3  -8 -11 1755.18    8.59   0
  -3  -8 -10   -2.42    1.38   0
  -3  -8  -9 1741.63    8.05   0
  -3  -8  -8    3.91    1.15   0
  -3  -7 -13   56.69    1.92   0
  -3  -7 -12    2.36    1.24   0
  -3  -7 -11    6.51    1.26   0
  -3  -7 -10   92.02    2.12   0
  -3  -7  -9   19.62    1.29   0
  -3  -7  -8  144.18    2.32   0
  -3  -7  -7   87.69    1.82   0
  -3  -6 -13    0.88    1.09   0
  -3  -6  -8  172.97    2.37   0
  -3  -6  -7    0.76    0.80   0
  -3  -5 -13  124.46    2.26   0
  -3  -5 -12   46.82    1.53   0
  -3  -5 -11   26.57    1.27   0
  -3  -5  -9   22.75    1.11   0
  -3  -5  -7    1.21    0.70   0
  -3  -4 -12  265.67    2.92   0
  -3  -4 -11   38.77    1.37   0
  -3  -4  -9    1.37    0.80   0
  -3  -4  -8   96.10    1.65   0
  -2 -11  -6  202.61    2.93   0
  -2 -11  -5   22.53    1.34   0
  -2  -8  -3  698.70    4.10   0
  -2  -3 -18   38.83    1.48   0
  -2  -3  -3  173.57    1.47   0
  -2  -1  -5   33.65    0.65   0
  -2   0 -15    0.77    0.76   0
  -1 -13  -4   24.99    1.46   0
  -1 -12  -3  248.35    3.01   0
  -1 -11  -2  428.92    3.56   0
  -1 -10  -1   14.91    0.92   0
  -1  -8   0   45.41    1.06   0
  -1  -4   0   31.25    0.60   0
  -1   2 -17   97.06    1.36   0
   0 -13  -1    3.36    1.03   0
   0 -10   1  628.88    3.57   0
   0  -7   2    1.68    0.39   0
   1  -9   3  293.50    2.03   0
   2   6  -4  256.28    1.79   0
   2   7  -7    0.83    0.50   0
   3   6  -2  523.17    2.85   0
   3   7  -4   97.61    1.33   0
   3   8  -7   98.44    1.42   0
   4   4   2   35.31    0.83   0
   4   7  -2  223.61    2.14   0
   5   1   5   50.81    0.97   0
   5   7  -1  746.09    4.05   0
   5   9  -5  170.70    2.15   0
   5  10  -8  933.67    4.85   0
   6   0   6   29.95    0.84   0
   6   2   5    2.23    0.63   0
   6   7   0  470.51    3.45   0
   6  11 -10  146.82    2.23   0
   7   1   6  316.15    2.51   0
   7   5   3   75.06    1.54   0
   7   6   2   68.11    1.56   0
   7   9  -2   69.33    1.68   0
   7  11  -7   14.44    1.18   0
   7  12 -15    7.93    1.02   0
   7  12 -14  271.46    3.20   0
   8   8   0   18.55    1.20   0
   8  11  -6   55.07    1.86   0
   9  -6   8   58.22    0.99   0
   9  -4   8   21.93    0.82   0
   9   0   7    0.77    0.79   0
   9   2   6  479.80    3.53   0
   9   6   3  137.79    2.27   0
   9   7   2   15.14    1.23   0
   9  13 -16   26.23    1.72   0
   9  13 -15   54.25    2.22   0
   9  13 -14  187.10    3.23   0
   9  13 -13   34.61    1.76   0
  10  -3   8    6.49    0.70   0
  10   4   5   26.61    1.32   0
  10   8   1   57.12    1.83   0
  10  10  -2  211.52    3.16   0
  10  11  -4   84.66    2.27   0
  10  13 -10    1.05    1.33   0
  11  -3   8   27.69    1.13   0
  11   4   5   28.23    1.44   0
  11   9   0  384.04    4.13   0
  11  12  -6  290.48    4.06   0
  11  13  -9  122.85    2.92   0
  11  14 -16  127.62    3.20   0
  12  -3   8   27.85    1.20   0
  12   4   5   61.96    1.81   0
  12   9   0    8.57    1.44   0
  12  11  -3    0.63    1.46   0
  12  12  -5   99.23    2.68   0
  12  13  -8   40.87    2.18   0
  12  14 -13  194.71    3.89   0
  12  14 -12  106.97    3.06   0
  13  -4   8  251.28    2.61   0
  13   4   5   18.82    1.49   0
  13  11  -3   41.23    2.03   0
  13  12  -5   29.58    2.04   0
  13  13  -7   44.37    2.25   0
  13  14 -11   19.90    2.05   0
  14   0   7    1.14    1.09   0
  14   2   6  199.15    3.02   0
  14   4   5  500.78    4.68   0
  14  10  -1   10.53    1.78   0
  14  13  -7   25.14    2.16   0
  14  14 -11    7.66    2.14   0
  14  14 -10   -0.46    1.86   0
  15  -1   7  268.64    3.30   0
  15   2   6   17.03    1.53   0
  15   5   4  178.21    3.17   0
  15   9   0  161.34    3.33   0
  15  10  -1   23.72    2.02   0
  15  11  -3   36.28    2.21   0
  16   5   4   53.71    2.20   0
  16   6   3  130.91    2.99   0
  16   7   2  226.15    3.74   0
  16   8   1  216.23    3.78   0
  17   1   6   44.44    1.96   0
  17   3   5    2.47    1.49   0
  17   6   3    2.66    1.56   0
  18   2   5    8.30    1.63   0
  18   4   4    0.93    1.62   0
  -3  -9  -8  588.18    4.79   0
  -3  -8  -7 1143.67    6.13   0
  -3  -7  -6  355.67    3.23   0
  -3  -6 -14    0.17    1.12   0
  -3  -6  -6  347.33    3.03   0
  -3  -5 -15   88.82    2.15   0
  -3  -5 -14    3.43    1.08   0
  -3  -4 -13   16.40    1.14   0
  -3  -4  -7   40.01    1.15   0
  -3  -3 -13   72.66    1.73   0
  -3  -3 -12    0.82    0.83   0
  -3  -3 -11    4.82    0.87   0
  -3  -3 -10   36.93    1.22   0
  -2 -11  -4  131.82    2.30   0
  -2 -10  -3   48.37    1.45   0
  -2  -8  -2   67.04    1.39   0
  -2  -7  -2  413.46    2.90   0
  -2  -5  -2  188.32    1.74   0
  -2  -3 -19    4.51    1.25   0
  -2  -2 -18  128.69    2.14   0
  -2  -1 -17   76.23    1.59   0
  -2   0 -16  227.30    2.32   0
  -2   0  -6  823.09    2.69   0
  -2   1 -13   19.80    0.78   0
  -1 -13  -3  126.38    2.34   0
  -1 -12  -2   32.19    1.33   0
  -1 -11  -1   37.40    1.26   0
  -1  -9   0    1.51    0.64   0
  -1   1 -19    5.58    0.82   0
   0 -14  -2   34.57    1.48   0
   0 -11   1   13.58    0.95   0
   0  -8   2    6.50    0.52   0
   0   4  -6    1.08    0.18   0
   1 -15  -1  174.29    2.66   0
   1 -13   1   52.46    1.37   0
   3 -16   1   67.97    1.80   0
   3 -15   2  113.29    1.97   0
   3 -12   4  213.44    1.97   0
   3 -10   5   38.71    0.77   0
   4   9  -8    1.38    0.64   0
   5 -13   5    0.08    0.61   0
   5 -11   6   76.30    0.90   0
   5   8  -3   36.94    1.16   0
   6   6   1  181.72    2.17   0
   6   8  -2    9.91    0.93   0
   6   9  -4  527.41    3.82   0
   6  11 -16   -0.14    0.70   0
   6  11 -12  117.80    2.10   0
   7   8  -1 1695.69    6.90   0
   7  10  -5   11.01    1.11   0
   8  -1   7  136.78    1.69   0
   8   1   6   22.73    1.09   0
   8   9  -2  194.70    2.68   0
   8  10  -4  174.24    2.64   0
   8  12 -11   61.26    2.00   0
   8  12 -10   93.74    2.17   0
   9   9  -1    3.54    0.86   0
   9  10  -3   62.33    1.88   0
   9  11  -5  115.32    2.40   0
   9  12  -8  162.65    2.83   0
  10  -6   8  562.53    2.83   0
  10  -5   8   29.06    0.95   0
  10  -4   8    2.88    0.71   0
  10   0   7   25.11    1.13   0
  10   2   6    2.68    0.94   0
  10   5   4  829.75    5.12   0
  10   6   3  247.65    3.03   0
  10   7   2   39.14    1.55   0
  10   9  -1    9.26    1.32   0
  10  12  -7  423.07    4.53   0
  10  13 -12    5.15    1.45   0
  11  -5   8  317.51    2.48   0
  11   0   7    0.84    0.88   0
  11   2   6  308.41    3.15   0
  11  10  -2   71.66    2.21   0
  11  11  -4   15.91    1.59   0
  11  13 -10  139.56    3.06   0
  12  -5   8   10.17    0.87   0
  12  -4   8    9.55    0.93   0
  12   0   7    0.20    0.90   0
  12   5   4   16.80    1.42   0
  12   6   3    2.62    1.22   0
  12   7   2   47.43    1.84   0
  12  12  -6   -1.04    1.46   0
  12  13  -9   82.72    2.65   0
  12  14 -16   45.78    2.62   0
  12  14 -15  131.30    3.36   0
  12  14 -14  136.22    3.36   0
  13   0   7   -0.66    1.00   0
  13   2   6   43.26    1.63   0
  13   7   2   88.62    2.31   0
  13   9   0  219.82    3.47   0
  13  13  -8   85.08    2.79   0
  13  14 -13    5.89    1.91   0
  13  14 -12   12.99    1.99   0
  14  -1   7    5.82    1.25   0
  14   5   4   18.90    1.61   0
  14   7   2  134.48    2.84   0
  14   8   1    1.29    1.43   0
  14   9   0   26.36    1.82   0
  14  11  -3   67.42    2.26   0
  14  12  -5  110.10    3.03   0
  14  13  -8   12.12    1.98   0
  14  14 -12    1.45    1.93   0
  15   1   6    7.38    1.50   0
  15   3   5   27.86    1.67   0
  15   6   3    2.23    1.52   0
  15   7   2  102.11    2.69   0
  15   8   1    9.41    1.70   0
  15  12  -5   21.45    2.06   0
  16   1   6   43.52    1.85   0
  16   3   5  192.50    3.17   0
  16  10  -2  146.74    3.49   0
  17   0   6   30.73    1.70   0
  17   2   5  125.36    2.78   0
  17   4   4   58.24    2.24   0
  17   5   3    4.92    1.76   0
  18   3   4    5.67    1.77   0
  -3 -10  -7    0.52    1.09   0
  -3  -9  -6  553.35    4.38   0
  -3  -8  -6   11.81    0.88   0
  -3  -5 -16    3.41    1.14   0
  -3  -5  -5  218.34    2.22   0
  -3  -4 -15    0.60    0.99   0
  -3  -4  -6   40.30    1.11   0
  -3  -3 -14    6.95    0.98   0
  -3  -3  -7 1938.47    6.05   0
  -2 -12  -5   21.93    1.40   0
  -2  -9  -2  350.17    3.02   0
  -2  -4  -2  888.14    3.38   0
  -2  -2 -19   32.12    1.49   0
  -2  -1 -18  131.10    2.10   0
  -2   1 -14   21.02    0.84   0
  -2   1  -8  294.74    1.64   0
  -1 -10   0   44.65    1.20   0
  -1  -3   0    9.39    0.35   0
  -1   2 -18  140.91    1.67   0
   0  -9   2    1.33    0.55   0
   2 -15   1   74.63    1.74   0
   2 -14   2   13.23    1.09   0
   2   7  -8   30.40    0.75   0
   3 -14   3    4.41    0.84   0
   3   5  -1   71.38    1.10   0
   4   6  -1  598.04    3.27   0
   4   7  -3    8.85    0.72   0
   4   8  -5  180.64    1.96   0
   5   2   4  162.54    1.65   0
   5   9  -6  283.51    2.67   0
   5  10 -10  592.68    3.86   0
   6   4   3  398.40    2.91   0
   6   5   2  194.79    2.16   0
   6  11 -14   19.78    1.22   0
   6  11 -13    1.01    0.84   0
   7   0   6   28.43    0.97   0
   7   2   5   64.01    1.33   0
   7   9  -3    3.79    0.99   0
   8   4   4  434.28    3.33   0
   8   5   3  106.35    1.87   0
   8   6   2    2.07    0.93   0
   8  12 -13  211.58    3.13   0
   8  12 -12  122.48    2.41   0
   9  -1   7  546.66    3.38   0
   9   1   6   74.66    1.62   0
   9   3   5  200.35    2.43   0
   9   7   1    7.96    1.06   0
   9  11  -6  837.41    5.81   0
   9  12  -9  306.17    3.77   0
  10  -1   7   14.27    1.05   0
  10   3   5   11.92    1.10   0
  10   8   0   17.65    1.35   0
  10  10  -3  129.75    2.57   0
  10  12  -8   43.87    1.91   0
  10  13 -15    3.97    1.63   0
  10  13 -14   25.57    1.76   0
  10  13 -13    5.86    1.46   0
  11  -6   8    6.49    0.70   0
  11  12  -7    3.91    1.49   0
  11  13 -11  266.95    4.05   0
  12  -1   7   14.00    1.18   0
  12   9  -1    1.88    1.34   0
  12  11  -4   19.35    1.65   0
  12  12  -7   89.05    2.71   0
  12  13 -10   41.03    2.20   0
  13  -1   7  124.58    2.13   0
  13   3   5    0.09    1.17   0
  13  10  -2   35.60    1.93   0
  13  11  -4   21.16    1.86   0
  13  13  -9  132.07    3.26   0
  13  14 -16   18.22    2.39   0
  13  14 -15    0.22    1.83   0
  13  14 -14   -1.05    1.79   0
  14   1   6   14.97    1.36   0
  14   3   5   -1.00    1.22   0
  14  11  -4  155.56    3.37   0
  14  13  -9    6.80    1.89   0
  14  14 -14    9.60    2.04   0
  14  14 -13   32.28    2.42   0
  15   4   4  206.45    3.27   0
  15   9  -1    3.29    1.74   0
  15  10  -2  214.26    3.64   0
  15  11  -4  230.48    4.12   0
  15  12  -6   -0.03    1.83   0
  16   0   6  296.56    3.62   0
  16   2   5    5.23    1.44   0
  16   4   4   22.40    1.73   0
  16   5   3   17.60    1.75   0
  16   9  -1    1.18    1.77   0
  17  -1   6   42.47    1.82   0
  17   6   2    4.61    1.67   0
  17   7   1  123.41    3.17   0
  18   1   5    5.90    1.53   0
  18   4   3   25.31    2.08   0
  -3 -10  -6  144.50    2.51   0
  -3  -9  -5   65.62    1.71   0
  -3  -7  -4  438.90    3.34   0
  -3  -4 -16   18.62    1.26   0
  -3  -4  -5   68.77    1.27   0
  -3  -3 -15  344.54    3.33   0
  -3  -3  -6  235.35    2.11   0
  -3  -2 -13  685.41    4.20   0
  -3  -2  -8  553.37    3.18   0
  -2 -10  -2  151.35    2.16   0
  -2  -2  -3 1970.72    4.34   0
  -2  -1  -4  276.13    1.56   0
  -2   0 -17    0.88    0.79   0
  -2   1 -15   15.69    0.83   0
  -1 -13  -2   41.04    1.53   0
  -1 -11   0  587.40    3.89   0
  -1  -6   1   93.79    1.12   0
   0 -12   1  544.21    3.72   0
   0 -10   2  592.92    3.34   0
   1 -14   1  197.48    2.51   0
   1 -11   3   85.72    1.42   0
   2 -13   3   69.73    1.44   0
   2 -11   4  140.05    1.57   0
   3 -13   4   96.40    1.50   0
   3   6  -3  958.11    3.77   0
   3   7  -5   19.87    0.73   0
   4   5   0  280.96    2.20   0
   4   9 -10   13.99    0.88   0
   5   0   5    1.76    0.54   0
   5   3   3   56.23    1.11   0
   5   4   2  317.54    2.44   0
   5   5   1   84.33    1.41   0
   5   7  -2   97.31    1.59   0
   5  10 -17    0.15    0.50   0
   5  10 -11   94.23    1.68   0
   6  -1   6  496.28    2.62   0
   6   1   5  377.37    2.53   0
   6   7  -1   18.80    1.05   0
   6   9  -5  268.04    2.79   0
   7   3   4  204.39    2.20   0
   7   6   1    1.75    0.85   0
   7  10  -6    1.90    0.96   0
   7  11 -10   99.76    2.02   0
   8  -2   7  491.57    2.88   0
   8   2   5  882.05    4.46   0
   8   8  -1  294.07    3.12   0
   8   9  -3  118.28    2.18   0
   8  11  -8  181.94    2.75   0
   8  12 -17    0.02    0.76   0
   8  12 -16    8.50    1.26   0
   8  12 -15  290.46    3.58   0
   8  12 -14  117.64    2.40   0
   9   5   3   31.72    1.34   0
   9   6   2  832.91    5.05   0
   9   9  -2   22.19    1.34   0
   9  10  -4  156.57    2.64   0
   9  11  -7  161.63    2.76   0
   9  12 -11  519.05    4.89   0
  10   1   6   13.86    1.07   0
  10   7   1  108.89    2.20   0
  10  11  -6   10.37    1.44   0
  10  12  -9  172.72    3.09   0
  10  13 -16    6.62    1.51   0
  11  -1   7  103.00    1.78   0
  11   1   6   44.14    1.44   0
  11   4   4    1.83    1.02   0
  11   8   0    9.26    1.35   0
  11  10  -3  475.30    4.69   0
  11  11  -5   18.25    1.57   0
  11  12  -8  239.36    3.71   0
  11  13 -13  207.49    3.69   0
  11  13 -12  164.74    3.31   0
  12   1   6  181.54    2.53   0
  12   4   4  120.64    2.42   0
  12   8   0    8.97    1.52   0
  12  10  -3  130.18    2.81   0
  12  13 -11   -0.34    1.57   0
  13  -2   7  147.47    2.27   0
  13   1   6  126.90    2.29   0
  13   4   4  424.59    4.16   0
  13   8   0   -0.61    1.31   0
  13  10  -3   79.72    2.43   0
  13  13 -10   75.54    2.78   0
  14   4   4   20.58    1.58   0
  14   5   3   16.41    1.74   0
  14   8   0    3.83    1.47   0
  14   9  -1  137.82    2.97   0
  14  10  -3   66.80    2.39   0
  14  12  -7  156.80    3.54   0
  14  13 -10   40.71    2.44   0
  14  14 -16    5.01    2.16   0
  14  14 -15   43.48    2.71   0
  15  -3   7   59.19    1.67   0
  15   0   6   45.93    1.73   0
  15   2   5   33.60    1.69   0
  15   5   3  100.73    2.57   0
  15   6   2  258.47    3.77   0
  15   7   1   57.58    2.27   0
  15   8   0    5.46    1.64   0
  15  12  -7   -3.04    1.80   0
  15  13 -10    0.03    1.82   0
  16  -1   6   49.02    1.90   0
  16   6   2   51.40    2.11   0
  16  10  -3   86.39    2.86   0
  17   1   5   31.67    1.80   0
  17   3   4    4.61    1.44   0
  17   4   3    3.34    1.69   0
  18   2   4    1.17    1.53   0
  19   1   4  125.49    3.04   0
  -3 -11  -6   52.54    1.82   0
  -3  -9  -4  640.47    4.42   0
  -3  -8  -4    6.69    0.70   0
  -3  -4 -17   16.42    1.29   0
  -3  -3 -17  494.62    4.16   0
  -3  -2 -15  268.78    2.83   0
  -3  -1 -13  112.23    1.79   0
  -3  -1 -12   71.17    1.43   0
  -3  -1 -11   12.86    0.84   0
  -3  -1 -10    7.51    0.71   0
  -2 -12  -3  152.93    2.51   0
  -2 -11  -2   50.30    1.49   0
  -2  -9  -1  111.49    1.75   0
  -2  -5  -1  184.84    1.65   0
  -2  -1 -19   96.24    1.82   0
  -2   0 -18   79.40    1.58   0
  -2   0  -5    0.38    0.29   0
  -2   1 -16   16.10    0.92   0
  -2   1  -7   65.28    0.77   0
  -1 -14  -2  151.99    2.60   0
  -1 -13  -1   51.79    1.58   0
  -1  -9   1   22.76    0.88   0
  -1  -5   1  448.69    2.14   0
  -1   0  -2  441.67    1.13   0
   0 -11   2  205.40    2.19   0
   1  -7   4  108.32    0.99   0
   2 -16   1   21.02    1.39   0
   2 -15   2  151.45    2.28   0
   3 -11   5    0.58    0.48   0
   3   2   2  139.00    1.26   0
   3   4   0 1928.71    4.96   0
   3   8  -9  375.96    2.47   0
   4   3   2   37.59    0.88   0
   4   4   1  968.87    3.85   0
   4   8  -6   35.03    1.01   0
   4   9 -11   33.99    1.06   0
   5  10 -15    4.81    0.87   0
   5  10 -14   28.70    1.18   0
   5  10 -13    1.25    0.83   0
   6  10  -9  170.44    2.37   0
   7   5   2   57.19    1.40   0
   7   8  -2    3.89    0.74   0
   7   9  -4    4.09    0.98   0
   7  10  -7   26.56    1.30   0
   8   0   6   12.84    0.83   0
   8   7   0   72.27    1.70   0
   8  11  -9    4.33    1.12   0
   9  -2   7  166.51    1.87   0
   9   8  -1  109.10    2.14   0
   9  12 -12   36.44    1.74   0
  10  -2   7    8.13    0.92   0
  10   5   3  120.02    2.16   0
  10   9  -2  213.30    2.93   0
  10  12 -10   27.87    1.74   0
  11  -2   7  171.94    2.18   0
  11   5   3   90.50    2.03   0
  11   6   2    2.66    1.16   0
  11   9  -2  307.27    3.73   0
  11  10  -4  245.20    3.50   0
  11  11  -6    2.60    1.39   0
  11  13 -17    8.48    1.85   0
  11  13 -16   65.73    2.64   0
  11  13 -15   66.20    2.48   0
  11  13 -14   93.03    2.71   0
  12  -2   7   75.92    1.70   0
  12   5   3   30.51    1.53   0
  12   6   2  106.78    2.32   0
  12   9  -2  134.91    2.76   0
  12  12  -8   22.10    1.84   0
  12  13 -13  100.68    2.95   0
  12  13 -12    2.88    1.65   0
  13   2   5   31.07    1.61   0
  13   6   2    9.68    1.38   0
  13  11  -5   37.06    1.77   0
  13  12  -8    6.74    1.72   0
  13  13 -11  163.82    3.57   0
  14   0   6  269.49    3.19   0
  14   2   5  257.38    3.29   0
  14   9  -2    5.28    1.52   0
  14  11  -5   61.19    2.39   0
  14  12  -8    0.46    1.65   0
  14  13 -11    3.54    1.81   0
  15   3   4    9.76    1.35   0
  15   9  -2  149.03    3.25   0
  15  11  -5   75.70    2.74   0
  15  12  -8    3.56    1.80   0
  16   1   5   45.65    1.90   0
  16   3   4   64.50    2.12   0
  16   4   3    6.50    1.41   0
  16   8  -1  369.18    4.77   0
  16   9  -2    7.69    1.81   0
  17   0   5   -0.51    1.43   0
  17   2   4  249.25    3.62   0
  17   6   1    1.28    1.66   0
  17   7   0   49.15    2.37   0
  17   8  -1  136.32    3.32   0
  18   3   3  125.84    2.97   0
  -4  -9  -9   50.70    1.89   0
  -4  -8  -9   18.62    1.40   0
  -4  -7 -11  119.82    2.50   0
  -4  -7 -10  474.45    4.38   0
  -4  -7  -9   30.00    1.46   0
  -4  -7  -8  341.41    3.49   0
  -4  -6 -13  160.29    2.78   0
  -4  -6  -9  309.72    3.33   0
  -4  -6  -8  811.52    5.03   0
  -4  -5 -12   61.21    1.74   0
  -4  -5 -11   97.64    2.06   0
  -4  -5 -10   90.69    1.94   0
  -3 -11  -5    1.00    0.79   0
  -3 -11  -4    0.85    1.01   0
  -3 -10  -4  369.29    3.56   0
  -3  -9  -3   52.12    1.49   0
  -3  -8  -3   96.76    1.73   0
  -3  -7  -3    6.95    0.82   0
  -3  -6  -3   22.04    0.94   0
  -3  -4  -4  533.90    3.04   0
  -3  -2 -16    5.98    0.93   0
  -3  -2  -6  303.85    2.17   0
  -3  -1  -8  105.42    1.38   0
  -2 -13  -3   70.25    1.95   0
  -2 -12  -2  122.98    2.23   0
  -2 -10  -1    6.84    0.88   0
  -2  -4  -1  707.38    2.88   0
  -1 -12   0   12.81    0.99   0
  -1 -10   1   17.26    0.89   0
   0 -13   1    2.80    0.81   0
   0  -8   3   12.90    0.64   0
   0  -7   3  140.36    1.28   0
   0  -3   2 1321.37    2.15   0
   0   3  -4  102.14    0.57   0
   1 -15   1  109.39    2.04   0
   1 -12   3  257.52    2.39   0
   1  -9   4  118.80    1.29   0
   1  -8   4   84.31    1.00   0
   1  -6   4  738.59    2.10   0
   2 -14   3  371.94    3.08   0
   2 -12   4  453.49    2.89   0
   2  -8   5  939.68    2.67   0
   2  -7   5    2.09    0.28   0
   3   3   1  540.79    2.51   0
   3   7  -6  154.10    1.63   0
   4 -13   5    5.92    0.65   0
   4   6  -2  825.88    3.79   0
   4   7  -4  272.61    2.28   0
   4   9 -12   16.47    0.88   0
   5 -12   6   59.67    0.91   0
   5   6  -1  939.19    4.32   0
   5   8  -5   72.18    1.51   0
   5   9  -8  193.84    2.27   0
   6   5   1  138.52    1.85   0
   6   9  -6  311.61    2.96   0
   7  -4   7   10.02    0.57   0
   7   1   5   51.03    1.16   0
   7   7  -1    4.44    0.93   0
   7  11 -14  186.16    2.71   0
   7  11 -13    5.01    1.16   0
   7  11 -12  153.93    2.43   0
   8  -3   7  707.63    3.28   0
   8   8  -2    2.81    0.99   0
   8   9  -4  184.44    2.61   0
   8  10  -6  194.08    2.75   0
   8  11 -10  268.55    3.29   0
   9   0   6  420.39    3.09   0
   9   3   4    9.15    0.96   0
   9   7   0  105.99    2.05   0
   9   9  -3   12.35    1.20   0
   9  11  -8  425.52    4.26   0
   9  12 -16   20.74    1.67   0
   9  12 -15  153.16    2.95   0
   9  12 -14   13.99    1.44   0
   9  12 -13  406.51    4.35   0
  10   0   6 1942.75    6.85   0
  10   2   5   21.39    1.17   0
  10  10  -5  114.22    2.43   0
  10  11  -7   54.29    1.92   0
  11   0   6   15.32    1.19   0
  11   2   5  246.17    2.84   0
  11  11  -7    2.71    1.35   0
  11  12 -10  133.71    2.94   0
  12  -3   7  426.88    3.32   0
  12   0   6  180.56    2.44   0
  12  10  -4    9.57    1.53   0
  12  12  -9   63.11    2.37   0
  12  13 -16   12.10    2.18   0
  12  13 -15  219.32    4.03   0
  12  13 -14    1.29    1.69   0
  13  -3   7   65.13    1.55   0
  13   0   6    2.35    0.99   0
  13   9  -2  260.65    3.76   0
  13  11  -6   50.95    2.22   0
  13  12  -9   47.51    2.32   0
  13  13 -13  117.83    3.25   0
  14  -4   7  385.44    3.38   0
  14   3   4   16.00    1.45   0
  14   8  -1    2.98    1.48   0
  14  10  -4   65.19    2.45   0
  14  13 -13   -0.61    2.05   0
  14  13 -12   73.83    2.88   0
  15  -1   6    7.53    1.20   0
  15   1   5  434.73    4.24   0
  15   4   3   56.19    2.04   0
  15  10  -4  128.44    3.19   0
  15  11  -6  388.60    5.19   0
  15  13 -12   -0.03    2.01   0
  16  -2   6   18.88    1.40   0
  16   2   4    2.59    1.51   0
  16   5   2  135.34    2.92   0
  16  11  -6    2.67    1.97   0
  17   3   3  100.47    2.58   0
  18   1   4    8.62    1.59   0
  18   4   2    4.46    1.68   0
  19   0   4    0.77    1.55   0
  19   2   3   -1.03    1.56   0
  -4 -10  -7    1.02    1.09   0
  -4  -9  -8  102.23    2.17   0
  -4  -9  -7    4.59    1.11   0
  -4  -8  -7  195.40    2.77   0
  -4  -7  -7    8.29    1.04   0
  -4  -6  -7  222.60    2.66   0
  -4  -5 -14   88.36    2.12   0
  -4  -5  -9  206.26    2.62   0
  -4  -5  -8  378.25    3.33   0
  -4  -4 -13   73.72    1.88   0
  -4  -4 -12    0.49    0.94   0
  -4  -4 -11   35.70    1.39   0
  -4  -4 -10  111.27    1.98   0
  -3 -12  -4  280.10    3.45   0
  -3 -10  -3  144.00    2.28   0
  -3  -3 -18   22.61    1.37   0
  -3  -2 -17   99.13    1.92   0
  -3  -1 -15   69.81    1.51   0
  -2 -13  -2   38.37    1.55   0
  -2  -7   0 1176.04    4.50   0
  -2  -6   0   81.46    1.19   0
  -2   0 -19   -0.31    0.91   0
  -2   2 -13   30.77    0.82   0
  -1 -13   0   36.77    1.35   0
  -1 -11   1  187.44    2.22   0
  -1  -4   1   70.18    0.79   0
   0 -15   0   -1.23    0.98   0
   0 -12   2    9.11    0.83   0
   0  -9   3  227.58    1.90   0
   0  -6   3 1156.75    3.14   0
   1 -10   4  836.40    3.51   0
   3 -14   4    1.78    0.80   0
   3 -12   5   16.33    0.79   0
   3   5  -2  573.14    2.79   0
   3   8 -11 1017.96    3.93   0
   4   9 -15    2.55    0.69   0
   4   9 -14   78.34    1.40   0
   4   9 -13    0.38    0.67   0
   5   1   4   45.32    0.91   0
   5   7  -3  667.79    3.77   0
   6  -2   6  714.14    2.95   0
   6   0   5    0.75    0.61   0
   6   3   3    0.89    0.48   0
   6   4   2  350.99    2.69   0
   6   7  -2  719.85    4.15   0
   6  10 -11   64.73    1.64   0
   7   6   0   31.53    1.20   0
   7   8  -3 2121.73    7.63   0
   7   9  -5  111.30    2.00   0
   7  10  -8   31.70    1.36   0
   7  11 -16  175.64    2.60   0
   7  11 -15   45.84    1.56   0
   8  10  -7   30.84    1.45   0
   8  11 -11   22.25    1.39   0
   9  -3   7   66.29    1.21   0
   9   4   3  560.55    3.96   0
   9   6   1   65.25    1.68   0
   9  10  -6   25.06    1.48   0
  10  -3   7   15.61    0.94   0
  10   7   0   38.35    1.54   0
  10   9  -3    2.18    0.86   0
  10  11  -8  155.29    2.87   0
  10  12 -13   12.40    1.73   0
  10  12 -12   50.60    2.03   0
  11  -3   7   33.80    1.19   0
  11   3   4   33.22    1.41   0
  11   7   0   97.90    2.22   0
  11   9  -3  243.45    3.39   0
  11  10  -5  460.22    4.65   0
  11  12 -11    8.15    1.55   0
  12   7   0    1.53    1.24   0
  12   8  -1  729.33    5.56   0
  12   9  -3   83.17    2.35   0
  12  11  -7    4.84    1.50   0
  12  12 -10  115.71    2.92   0
  12  13 -17  271.38    4.50   0
  13  -4   7    5.53    0.98   0
  13  -1   6  126.29    2.21   0
  13   3   4   13.14    1.27   0
  13   4   3   41.09    1.74   0
  13   7   0  211.21    3.28   0
  13  11  -7   14.47    1.76   0
  13  12 -10    1.83    1.67   0
  13  13 -16   -1.00    1.97   0
  13  13 -15   56.54    2.64   0
  13  13 -14    1.06    1.76   0
  14  -1   6   16.39    1.27   0
  14   1   5   66.84    1.91   0
  14   4   3  433.03    4.34   0
  14   5   2  223.07    3.33   0
  14   6   1    3.10    1.41   0
  14  11  -7   12.56    1.75   0
  14  12  -9  157.86    3.50   0
  14  13 -14   97.34    3.26   0
  15  -2   6   18.73    1.31   0
  15   2   4    3.75    1.44   0
  15   5   2   79.56    2.29   0
  15   6   1   43.94    1.97   0
  15   9  -3   -0.14    1.61   0
  15  11  -7   77.90    2.81   0
  15  12  -9    8.63    1.86   0
  16   0   5    1.33    1.25   0
  16   3   3  130.17    2.83   0
  16   8  -2   21.31    1.95   0
  16   9  -3    2.44    1.60   0
  16  10  -5   78.68    2.86   0
  16  11  -7    8.33    2.04   0
  17  -1   5   32.05    1.71   0
  17   1   4   14.65    1.59   0
  17   4   2   63.25    2.35   0
  17   5   1    3.24    1.51   0
  17   6   0   11.36    1.70   0
  17   7  -1  128.27    3.18   0
  17   8  -2    4.04    1.85   0
  18   0   4  352.70    4.25   0
  18   2   3    1.51    1.51   0
  19   1   3  103.25    2.80   0
  -4 -10  -6  172.27    2.77   0
  -4  -7  -6   81.22    1.66   0
  -4  -6  -6  480.50    3.66   0
  -4  -5 -15   22.90    1.45   0
  -4  -5  -7  224.58    2.54   0
  -4  -4 -15   -0.99    1.17   0
  -4  -4  -8  164.77    2.14   0
  -4  -3 -12    3.73    1.09   0
  -4  -3 -11  306.58    3.07   0
  -4  -3 -10   44.29    1.41   0
  -3 -11  -3   52.92    1.66   0
  -3 -10  -2  533.36    4.02   0
  -3  -9  -2  729.31    4.45   0
  -3  -8  -2    0.97    0.73   0
  -3  -7  -2  194.34    2.14   0
  -3  -6  -2  935.07    4.26   0
  -3  -4  -3   14.24    0.70   0
  -3  -3 -19  240.02    3.08   0
  -3  -3  -4  454.66    2.61   0
  -3  -2 -18   42.48    1.59   0
  -3  -1  -7   21.17    0.69   0
  -3   0 -13   -0.90    0.74   0
  -3   0 -12   14.56    0.88   0
  -3   0 -11   -0.12    0.63   0
  -3   0 -10   84.06    1.27   0
  -2 -12  -1  280.80    3.08   0
  -2 -10   0   13.31    0.92   0
  -2  -1  -3   27.29    0.51   0
  -2   1 -18  143.46    1.89   0
  -2   2 -14  257.10    1.93   0
  -1 -12   1   17.68    1.01   0
  -1  -8   2   74.31    1.18   0
  -1  -2   0  709.11    1.87   0
   0 -13   2   42.56    1.35   0
   0 -10   3  260.41    2.18   0
   1 -16   1    3.65    1.27   0
   1 -13   3  123.07    1.80   0
   2 -16   2   17.81    1.19   0
   2 -13   4   40.35    1.15   0
   2 -10   5  238.11    1.73   0
   3   6  -4   40.56    0.88   0
   4   5  -1    9.75    0.67   0
   5  -1   5   48.82    0.87   0
   5   2   3  526.71    2.84   0
   5   4   1  730.15    3.58   0
   5   9  -9   22.64    1.01   0
   6   9  -7  191.08    2.38   0
   6  10 -12   73.78    1.73   0
   7   3   3  777.98    4.06   0
   7  10  -9    2.31    0.97   0
   8  -4   7  485.59    2.59   0
   8  -1   6   22.76    0.89   0
   8   7  -1  293.31    2.95   0
   8   8  -3   44.04    1.48   0
   8   9  -5    6.83    1.10   0
   8  11 -12  255.68    3.24   0
   9  -4   7    5.95    0.73   0
   9  -1   6   73.13    1.48   0
   9   9  -4    8.57    1.13   0
   9  11 -10  204.28    3.08   0
  10   8  -2   27.10    1.47   0
  10   9  -4  146.04    2.59   0
  10  10  -6  179.34    2.94   0
  10  12 -16   23.37    1.90   0
  10  12 -15  106.21    2.76   0
  10  12 -14   72.54    2.30   0
  11  -4   7    2.31    0.79   0
  11   4   3   12.47    1.21   0
  11  12 -12   38.87    2.01   0
  12  -1   6  168.50    2.30   0
  12   1   5    2.25    1.00   0
  12   4   3  109.65    2.20   0
  12  11  -8    4.95    1.52   0
  12  12 -11   36.60    2.06   0
  13  -5   7    1.05    0.94   0
  13   1   5  145.92    2.41   0
  13  10  -5   12.40    1.64   0
  13  12 -11  190.53    3.77   0
  13  13 -17   10.64    2.03   0
  14  -2   6  173.27    2.56   0
  14   2   4  147.71    2.61   0
  14   8  -2    2.02    1.41   0
  14  10  -5  118.65    2.96   0
  14  12 -10    2.08    1.67   0
  14  13 -18   42.52    3.00   0
  14  13 -17   19.01    2.43   0
  14  13 -16   65.33    2.93   0
  14  13 -15   13.85    2.21   0
  15  -3   6    2.35    1.23   0
  15   0   5    0.22    1.19   0
  15   3   3    0.83    1.30   0
  15   8  -2    8.28    1.69   0
  15  10  -5   37.21    1.89   0
  15  12 -10   11.79    1.95   0
  16  -1   5   38.82    1.68   0
  16   1   4  138.31    2.70   0
  16   4   2  129.31    2.82   0
  16   5   1    9.96    1.64   0
  16   6   0    4.13    1.58   0
  16   7  -1    0.40    1.59   0
  16   9  -4  103.86    2.95   0
  16  11  -8   -0.34    1.79   0
  17  -2   5  112.05    2.43   0
  17   2   3  136.95    2.88   0
  18   3   2   15.83    1.78   0
  18   4   1    2.02    1.80   0
  19   2   2    2.80    1.79   0
  -4 -10  -5   19.88    1.33   0
  -4  -9  -5    1.15    0.94   0
  -4  -6  -5   14.74    0.98   0
  -4  -5  -6  501.58    3.55   0
  -4  -4 -16  126.73    2.46   0
  -4  -3  -9  197.16    2.28   0
  -3 -12  -3   63.24    1.84   0
  -3 -11  -2   55.60    1.62   0
  -3  -5  -2   46.67    1.01   0
  -3  -2 -19    8.74    1.25   0
  -3  -1 -17   36.98    1.37   0
  -3   0 -14   -0.18    0.74   0
  -3   0  -9   -0.69    0.54   0
  -2 -13  -1  331.34    3.50   0
  -2  -5   0    9.08    0.52   0
  -2  -3  -1  431.53    2.05   0
  -2   1  -6   24.62    0.46   0
  -2   2 -15  125.83    1.47   0
  -1 -13   1    1.37    0.94   0
  -1 -10   2    3.43    0.67   0
  -1  -6   2    7.77    0.45   0
   0 -15   1    5.66    1.01   0
   0 -11   3   93.13    1.48   0
   0  -5   3  101.48    0.85   0
   1 -11   4  112.44    1.46   0
   3 -15   4  156.60    2.06   0
   3   7  -7   20.63    0.73   0
   3   8 -15  937.70    3.56   0
   4   6  -3  846.23    3.79   0
   4   7  -5   65.75    1.20   0
   5   6  -2   55.88    1.22   0
   5   9 -10  152.91    2.05   0
   6   1   4  110.00    1.47   0
   6   7  -3  139.44    1.94   0
   6   8  -5  251.66    2.61   0
   6   9  -8   25.11    1.27   0
   6  10 -13    7.61    1.03   0
   7   0   5    1.01    0.58   0
   7   7  -2  140.64    2.07   0
   7   8  -4    5.84    1.01   0
   7  10 -10   67.48    1.72   0
   8   2   4   83.28    1.53   0
   8   3   3   27.78    1.08   0
   8   5   1   21.30    1.12   0
   8   6   0   88.11    1.76   0
   8  10  -8  207.99    2.86   0
   8  11 -18   -0.01    0.88   0
   8  11 -14  124.56    2.50   0
   8  11 -13   17.63    1.33   0
   9   8  -3  162.03    2.49   0
   9   9  -5   29.45    1.41   0
   9  10  -7  301.81    3.53   0
  10  -4   7   88.31    1.43   0
  10  -1   6   13.84    0.95   0
  10   7  -1   60.48    1.76   0
  10  11 -10  283.24    3.76   0
  10  12 -18   -2.54    1.07   0
  10  12 -17  203.90    3.50   0
  11   9  -4   50.00    1.90   0
  11  11  -9    0.69    1.38   0
  11  12 -14   -1.55    1.41   0
  11  12 -13    2.20    1.45   0
  12  -5   7   62.29    1.41   0
  12   9  -4  503.85    4.92   0
  12  10  -6    0.23    1.39   0
  12  12 -13    0.25    1.74   0
  12  12 -12  173.76    3.47   0
  13  -2   6   47.71    1.56   0
  13   2   4   92.65    2.10   0
  13   9  -4  238.47    3.65   0
  13  10  -6   -0.06    1.43   0
  13  11  -8   60.68    2.32   0
  13  12 -12    6.03    1.85   0
  14   0   5    1.55    1.13   0
  14   3   3    6.12    1.29   0
  14   7  -1  258.93    3.72   0
  14   9  -4   16.11    1.75   0
  14  10  -6  149.80    3.26   0
  14  11  -8   35.60    2.22   0
  14  12 -12    1.28    1.98   0
  14  12 -11   49.80    2.43   0
  15  -1   5  410.68    4.02   0
  15   1   4    3.17    1.42   0
  15   4   2  137.07    2.77   0
  15   5   1   45.64    1.99   0
  15   6   0  309.28    4.09   0
  15   7  -1    3.32    1.45   0
  15  10  -6   25.19    2.07   0
  15  11  -8  409.37    5.34   0
  15  12 -11   64.52    2.73   0
  16   2   3   82.65    2.38   0
  16   8  -3  355.58    4.70   0
  16  10  -6   23.09    2.08   0
  17   0   4    0.81    1.33   0
  17   3   2   13.21    1.65   0
  17   7  -2  143.36    3.33   0
  17   8  -3    5.67    1.74   0
  17   9  -5   71.10    2.71   0
  18  -1   4   10.22    1.54   0
  18   1   3   19.02    1.76   0
  18   5   0  226.08    3.89   0
  18   6  -1   39.11    2.21   0
  19   0   3    2.71    1.54   0
  -4 -10  -4    9.82    1.11   0
  -4  -6  -4   24.17    1.05   0
  -4  -5  -5   83.47    1.60   0
  -4  -4 -17   36.68    1.64   0
  -4  -4  -6  432.06    3.12   0
  -4  -3 -16   32.02    1.55   0
  -4  -3  -7   79.98    1.48   0
  -4  -2 -13   44.51    1.42   0
  -3 -12  -2  594.40    4.65   0
  -3 -10  -1  329.22    3.12   0
  -3  -7  -1    0.71    0.65   0
  -3  -1 -18  346.39    3.26   0
  -3  -1  -6  383.30    2.21   0
  -3   0 -15   -1.92    0.68   0
  -3   0  -8  167.94    1.53   0
  -2 -14  -1  231.30    3.11   0
  -2  -9   1  148.31    1.86   0
  -2  -8   1    5.32    0.65   0
  -2  -7   1  244.88    2.04   0
  -1 -11   2  526.33    3.49   0
   0 -14   2   38.41    1.32   0
   0 -12   3   67.23    1.43   0
   1 -12   4   65.34    1.32   0
   2 -14   4  110.57    1.76   0
   4 -12   6  158.81    1.41   0
   4   2   2  866.65    3.30   0
   4   3   1  218.73    1.78   0
   5   7  -4  391.06    2.90   0
   5   9 -11    6.78    0.94   0
   6  -3   6   33.07    0.75   0
   6   5   0   33.71    1.07   0
   6  10 -15   13.35    1.01   0
   7   9  -7  406.87    3.56   0
   8  -5   7   71.92    1.04   0
   8  -2   6    2.18    0.73   0
   8   0   5    1.10    0.79   0
   8   4   2  348.99    3.00   0
   8  11 -17   -1.61    0.86   0
   8  11 -16   26.00    1.46   0
   8  11 -15    0.62    1.05   0
   9  10  -8   34.54    1.62   0
   9  11 -12   70.58    2.06   0
  10  -5   7   35.33    1.01   0
  10   2   4    1.73    0.89   0
  10   3   3    4.16    0.95   0
  10   9  -5   13.30    1.34   0
  10  10  -7  176.29    2.91   0
  10  11 -11  199.55    3.29   0
  11  -5   7    5.60    0.82   0
  11   3   3  622.11    4.42   0
  11  10  -7  230.18    3.47   0
  11  11 -10    9.29    1.51   0
  11  12 -18   49.07    2.42   0
  11  12 -17    2.68    1.54   0
  11  12 -16   18.74    1.82   0
  11  12 -15   -0.36    1.43   0
  12  -6   7   63.42    1.36   0
  12  -2   6   82.87    1.68   0
  12   0   5    0.65    0.92   0
  12   3   3  341.24    3.51   0
  12   6   0   68.06    2.00   0
  12   7  -1    3.47    1.22   0
  12  11  -9   19.76    1.69   0
  12  12 -14   63.16    2.49   0
  13   0   5    0.36    0.99   0
  13   4   2  195.65    2.95   0
  13   5   1   21.84    1.57   0
  13  11  -9    4.47    1.60   0
  13  12 -13  269.50    4.44   0
  14  -3   6    8.26    1.03   0
  14   1   4    5.71    1.21   0
  14   4   2    8.16    1.33   0
  14   6   0    5.78    1.39   0
  14   8  -3    1.57    1.48   0
  14  11  -9    4.28    1.77   0
  14  12 -13   -3.32    1.79   0
  15   2   3   58.99    2.07   0
  15   8  -3  218.65    3.68   0
  15  10  -7    2.54    1.61   0
  15  11  -9   54.57    2.64   0
  15  12 -13  117.89    3.44   0
  15  12 -12    0.86    1.81   0
  16  -2   5    6.30    1.24   0
  16   0   4  391.88    4.13   0
  16   3   2   32.00    1.82   0
  16   7  -2    3.77    1.64   0
  16   9  -5   38.70    2.30   0
  16  10  -7   11.86    2.03   0
  16  11  -9    2.05    1.82   0
  17  -1   4   12.64    1.64   0
  17   1   3    6.78    1.49   0
  17   5   0    2.24    1.59   0
  17   6  -1    2.26    1.55   0
  17   8  -4   10.72    1.80   0
  18  -2   4    2.30    1.38   0
  18   0   3    1.54    1.60   0
  18   2   2   34.73    1.99   0
  18   3   1  127.05    3.07   0
  19  -1   3  109.20    2.83   0
  19   1   2   95.50    2.72   0
  -5  -9  -7  115.51    2.38   0
  -5  -8  -9   20.24    1.46   0
  -5  -8  -8    2.55    1.16   0
  -5  -7 -10   43.97    1.73   0
  -5  -7  -9  409.02    4.06   0
  -5  -7  -8   13.26    1.24   0
  -5  -6 -13   15.88    1.48   0
  -5  -6 -12  164.73    2.85   0
  -4 -10  -3   17.32    1.21   0
  -4  -9  -3   57.07    1.56   0
  -4  -8  -3  246.39    2.71   0
  -4  -7  -3  196.80    2.34   0
  -4  -5  -4 1328.93    5.35   0
  -4  -4  -5  291.80    2.51   0
  -4  -3 -17   -0.96    1.20   0
  -4  -2 -14  164.70    2.30   0
  -4  -2  -9    0.82    0.67   0
  -3 -13  -2   52.72    1.78   0
  -3 -11  -1    8.23    1.03   0
  -3  -6  -1  115.84    1.55   0
  -3  -3  -3 1794.53    4.91   0
  -3  -2  -4  126.74    1.31   0
  -3   0 -16    8.34    0.82   0
  -2 -13   0  102.94    2.07   0
  -2 -11   1    2.20    0.79   0
  -2 -10   1    4.24    0.78   0
  -2  -6   1   54.71    0.96   0
  -2  -4   0   24.22    0.61   0
  -1  -5   2 1441.72    3.61   0
  -1  -3   1   10.45    0.33   0
   2 -16   3   40.24    1.39   0
   2 -12   5   23.88    0.85   0
   3   5  -3  119.48    1.31   0
   3   6  -5 1190.50    4.07   0
   3   7  -8  498.29    2.76   0
   4   7  -6  146.32    1.70   0
   5   5  -1  164.56    1.82   0
   5   8  -7   76.19    1.47   0
   5   9 -12  110.85    1.80   0
   6   2   3    3.67    0.63   0
   6   4   1   10.82    0.76   0
   6   8  -6   25.46    1.15   0
   6   9  -9   58.20    1.48   0
   7   1   4  595.43    3.32   0
   7   7  -3    7.25    0.95   0
   7   8  -5 2180.15    7.75   0
   7  10 -12  195.47    2.71   0
   8   8  -4   28.35    1.28   0
   8  10 -10  185.21    2.74   0
   9  -2   6  497.59    3.11   0
   9   0   5   -0.13    0.75   0
   9   7  -2   97.11    1.98   0
   9  10  -9  523.58    4.60   0
   9  11 -13   14.31    1.41   0
  10  -2   6    3.38    0.74   0
  10   0   5   21.63    1.10   0
  10   4   2  122.18    2.11   0
  10   5   1   86.33    1.87   0
  10  10  -8  121.01    2.54   0
  10  11 -12  289.61    3.87   0
  11  -6   7   25.12    0.96   0
  11   0   5    0.83    0.91   0
  11   4   2    4.17    1.08   0
  11   8  -3  159.10    2.62   0
  11   9  -5  277.74    3.62   0
  11  11 -11    1.86    1.40   0
  12   4   2  545.23    4.44   0
  12   5   1    2.55    1.12   0
  12   9  -5  119.90    2.70   0
  12  10  -7   10.92    1.52   0
  12  12 -18    2.68    1.88   0
  12  12 -17   38.23    2.27   0
  12  12 -16    9.06    1.79   0
  12  12 -15    0.60    1.62   0
  13  -3   6    7.42    1.00   0
  13   1   4  363.18    3.59   0
  13   8  -3  392.22    4.40   0
  13   9  -5  102.05    2.61   0
  13  11 -10   28.65    2.04   0
  13  12 -15  144.21    3.53   0
  13  12 -14   27.03    2.21   0
  14  -4   6    2.20    1.03   0
  14  -1   5   63.13    1.77   0
  14   2   3  173.38    2.85   0
  14   7  -2   78.36    2.37   0
  14   9  -5   12.16    1.65   0
  14  10  -7  170.63    3.45   0
  14  11 -10  249.75    4.28   0
  14  12 -15   62.76    2.96   0
  14  12 -14   -0.00    1.87   0
  15  -2   5   31.21    1.48   0
  15   0   4   51.46    1.94   0
  15   3   2   54.22    1.99   0
  15   6  -1  112.35    2.70   0
  15   7  -2  144.03    3.04   0
  15   9  -5    2.07    1.18   0
  15  11 -10  345.17    5.06   0
  15  12 -14   22.57    2.34   0
  16  -3   5  190.45    2.88   0
  16   1   3    5.72    1.52   0
  16   4   1    4.24    1.41   0
  16   8  -4   -0.19    1.64   0
  16  10  -8    2.64    1.80   0
  16  11 -10    7.21    2.06   0
  17   2   2  209.55    3.42   0
  17   7  -3  115.72    3.10   0
  17   9  -6   37.76    2.37   0
  18   4   0   35.08    2.11   0
  18   5  -1   41.14    2.25   0
  18   6  -2   25.31    2.11   0
  19   2   1   15.64    1.85   0
  -5  -9  -6   16.65    1.33   0
  -5  -8  -7  137.13    2.37   0
  -5  -8  -6   23.93    1.35   0
  -5  -7  -7  279.14    3.19   0
  -5  -6  -8    3.37    1.07   0
  -5  -5 -14  194.41    3.00   0
  -5  -5 -13   -1.03    1.14   0
  -5  -5 -11    2.14    1.14   0
  -5  -5 -10  490.32    4.17   0
  -5  -5  -9   15.58    1.20   0
  -4 -12  -3  207.96    3.05   0
  -4 -11  -3   57.52    1.83   0
  -4  -3 -18   55.12    1.87   0
  -4  -3  -6   33.00    1.01   0
  -4  -2  -8  158.88    1.85   0
  -3  -9   0  144.17    1.98   0
  -3  -8   0    2.54    0.71   0
  -3  -5  -1    3.83    0.55   0
  -3  -1  -5   36.20    0.74   0
  -3   0 -17   -1.77    0.84   0
  -2 -14   0   42.57    1.60   0
  -2   2 -17  119.08    1.51   0
  -1 -15   1  183.84    2.70   0
  -1  -9   3    1.00    0.65   0
  -1   4 -14  331.09    1.34   0
  -1   4 -13  101.52    0.70   0
   0 -15   2   17.77    1.16   0
   0  -9   4   16.54    0.72   0
   1 -13   4   24.18    0.96   0
   1   2  -1  957.18    2.21   0
   2 -15   4   33.49    1.24   0
   4   8 -10   25.26    0.97   0
   5   6  -3   39.65    1.07   0
   5   7  -5  557.28    3.42   0
   5   9 -13   14.88    1.03   0
   6   6  -2  622.00    3.72   0
   6   7  -4  622.18    3.84   0
   6   9 -10   50.93    1.51   0
   7   2   3    2.57    0.68   0
   7   4   1    5.81    0.83   0
   7   5   0  176.47    2.07   0
   7   9  -8  609.53    4.33   0
   7  10 -13   46.04    1.51   0
   8  -6   7   17.64    0.64   0
   8   1   4    7.75    0.81   0
   8   6  -1  402.70    3.33   0
   8  10 -11   99.49    2.23   0
   9  -6   7    8.09    0.68   0
   9   6  -1   30.78    1.34   0
   9   8  -4    4.29    1.03   0
   9  11 -17   41.96    1.94   0
   9  11 -16  178.59    3.03   0
   9  11 -15   44.22    1.83   0
  10  -6   7  550.70    2.95   0
  10   9  -6  121.13    2.44   0
  10  11 -13  120.99    2.69   0
  11  -7   7  107.68    1.48   0
  11   7  -2   97.94    2.21   0
  11  10  -8  310.07    3.96   0
  11  11 -12   76.39    2.40   0
  12  -3   6   71.02    1.53   0
  12  -1   5    1.71    1.05   0
  12   1   4   91.62    1.92   0
  12  10  -8  112.09    2.72   0
  12  11 -11   92.65    2.65   0
  13  -1   5  158.08    2.36   0
  13   7  -2  223.58    3.36   0
  13  10  -8   14.88    1.72   0
  13  11 -11    0.07    1.56   0
  13  12 -18   13.17    2.15   0
  13  12 -17   37.90    2.41   0
  13  12 -16   11.94    2.04   0
  14  -5   6   49.74    1.56   0
  14  -2   5  246.06    2.99   0
  14   0   4  130.41    2.44   0
  14   3   2   54.35    1.90   0
  14   4   1  188.28    3.01   0
  14   5   0  369.47    4.15   0
  14   9  -6    2.25    1.46   0
  14  10  -8  134.39    3.16   0
  14  11 -11   48.70    2.50   0
  14  12 -17  156.97    4.03   0
  14  12 -16    2.21    2.01   0
  15   4   1  218.37    3.32   0
  15   5   0    5.98    1.42   0
  15   8  -4   12.79    1.76   0
  15   9  -6   41.48    2.24   0
  15  10  -8    5.70    1.83   0
  15  11 -11   40.03    2.46   0
  15  12 -16   35.33    2.66   0
  15  12 -15   81.15    3.19   0
  16  -1   4  146.95    2.66   0
  16   2   2   24.71    1.61   0
  16   9  -6  219.26    3.98   0
  16  11 -11   20.13    2.26   0
  17  -2   4  232.72    3.29   0
  17   0   3    1.39    1.38   0
  17   3   1  358.28    4.41   0
  17   4   0    9.71    1.65   0
  17   5  -1   25.12    1.92   0
  17   6  -2   79.96    2.66   0
  17   8  -5   37.44    2.30   0
  17   9  -7   20.66    2.09   0
  18  -1   3   17.39    1.66   0
  18   1   2    1.53    1.51   0
  18   2   1    1.73    1.67   0
  18   7  -4    3.12    1.92   0
  19   0   2   42.39    2.11   0
  19   3   0    0.46    1.54   0
  -5 -10  -5  670.90    5.21   0
  -5  -8  -5  261.10    3.06   0
  -5  -7  -6   10.24    1.03   0
  -5  -6  -6   54.25    1.57   0
  -5  -5  -8  387.60    3.50   0
  -5  -5  -7    4.91    0.90   0
  -5  -4 -13   46.42    1.64   0
  -5  -4 -12  115.50    2.22   0
  -5  -4 -11    0.65    0.94   0
  -5  -4 -10   65.08    1.66   0
  -4 -11  -2  817.70    5.37   0
  -4 -10  -2    4.07    0.97   0
  -4  -9  -2  112.63    1.95   0
  -4  -7  -2   12.61    0.92   0
  -4  -5  -3  188.75    2.06   0
  -4  -4  -4  474.18    3.04   0
  -4  -2  -7   38.48    1.01   0
  -4  -1 -14  367.49    3.16   0
  -3 -12   0  695.68    4.77   0
  -3 -11   0  234.75    2.73   0
  -3  -7   0  255.08    2.28   0
  -3   0 -18   29.36    1.25   0
  -3   1 -14  154.44    1.78   0
  -3   1 -13  111.02    1.50   0
  -3   1 -12   74.66    1.22   0
  -3   1 -11   11.05    0.66   0
  -2 -13   1  793.26    5.02   0
  -2  -5   1  731.10    2.95   0
  -2   2 -18  134.89    1.66   0
  -1 -14   2  242.35    2.84   0
  -1 -11   3  221.23    2.26   0
  -1 -10   3  173.28    1.89   0
  -1  -8   3 1709.62    4.95   0
  -1   4 -15  255.73    1.27   0
   0 -16   2 1109.58    6.22   0
   0 -14   3   44.54    1.34   0
   0 -11   4  891.24    4.07   0
   0   4  -7   35.68    0.37   0
   1 -14   4   66.00    1.49   0
   1  -9   5   96.44    1.10   0
   2 -13   5    1.94    0.70   0
   3 -11   6   47.08    0.82   0
   3   7  -9   81.76    1.24   0
   4   8 -11  106.46    1.55   0
   5   1   3  175.15    1.59   0
   5   4   0  507.94    2.94   0
   5   8  -8    7.58    0.81   0
   5   9 -16    1.12    0.81   0
   5   9 -15   -0.39    0.83   0
   5   9 -14    8.44    0.90   0
   6   8  -7 1020.04    5.10   0
   7  -1   5   52.82    1.04   0
   7   6  -2   43.56    1.30   0
   7   9  -9  582.87    4.31   0
   7  10 -16  126.17    2.33   0
   7  10 -15  140.21    2.41   0
   7  10 -14  226.77    2.87   0
   8  -3   6  205.75    1.87   0
   8   2   3 1095.61    4.88   0
   8   4   1   48.51    1.35   0
   8   5   0  156.54    2.13   0
   8   7  -3   79.47    1.72   0
   8   8  -5   69.05    1.72   0
   8   9  -8  232.97    2.98   0
   9  -3   6   11.87    0.83   0
   9   1   4   10.96    0.92   0
   9   5   0  426.79    3.55   0
   9   7  -3  101.69    1.99   0
   9   9  -7    4.02    1.12   0
   9  10 -10  106.58    2.34   0
  10  -7   7   19.88    0.81   0
  10  -3   6   10.17    0.90   0
  10   1   4   74.92    1.60   0
  10   6  -1   67.99    1.78   0
  10  11 -15   69.54    2.27   0
  11  -3   6   27.16    1.04   0
  11  -1   5  164.35    2.24   0
  11   8  -4    0.56    1.24   0
  11   9  -6   96.63    2.19   0
  11  10  -9   83.67    2.36   0
  12   2   3   87.95    1.96   0
  12   6  -1    1.14    1.19   0
  12   9  -6  745.25    5.96   0
  12  10  -9   10.66    1.54   0
  12  11 -13   78.90    2.68   0
  12  11 -12   62.20    2.36   0
  13   0   4   85.09    2.01   0
  13   4   1   58.32    1.88   0
  13   5   0   82.56    2.15   0
  13   8  -4   13.32    1.31   0
  13   9  -6   62.76    2.28   0
  14   7  -3  159.63    3.07   0
  14  10  -9  170.00    3.48   0
  14  12 -19  144.54    3.97   0
  14  12 -18    3.02    2.07   0
  15  -3   5   32.51    1.44   0
  15  -1   4    2.78    1.20   0
  15   1   3  394.26    4.07   0
  15   7  -3   14.42    1.68   0
  15  10  -9    4.64    1.87   0
  15  11 -12  236.60    4.41   0
  15  12 -17   29.94    2.67   0
  16  -2   4    0.93    1.37   0
  16   0   3    0.60    1.40   0
  16   3   1   34.07    1.88   0
  16   4   0  226.39    3.54   0
  16   5  -1    0.95    1.46   0
  16   8  -5  137.80    3.28   0
  16   9  -7   71.60    2.78   0
  16  10  -9    0.62    1.88   0
  16  11 -12   -0.20    1.98   0
  17  -3   4    2.11    1.42   0
  17   1   2    8.95    1.53   0
  18   0   2  434.01    4.78   0
  18   3   0   27.03    1.93   0
  18   4  -1    5.74    1.72   0
  18   5  -2  359.55    4.82   0
  18   6  -3    1.58    1.76   0
  19  -1   2   88.32    2.63   0
  19   1   1  141.79    3.15   0
  -5 -11  -4    0.81    1.12   0
  -5 -10  -4   78.59    2.06   0
  -5  -9  -4    4.96    1.07   0
  -5  -6  -5 1181.30    5.73   0
  -5  -4  -8   54.74    1.44   0
  -4  -6  -2    9.93    0.82   0
  -3 -13   0   42.21    1.57   0
  -3  -6   0  975.93    4.07   0
  -3  -3  -2  354.80    2.13   0
  -3  -2  -3  342.48    2.00   0
  -3   1 -10    5.97    0.55   0
  -2 -14   1   86.42    1.95   0
  -2  -1  -2   82.67    0.77   0
  -2   1  -5   35.09    0.49   0
  -1 -12   3  130.15    1.88   0
   0 -15   3   84.47    1.89   0
   0 -12   4    4.88    0.79   0
   0  -4   3  128.14    0.78   0
   1 -16   3    8.57    1.07   0
   1 -11   5   41.54    0.98   0
   1  -8   5  439.69    1.99   0
   2   0   2  259.39    1.20   0
   3 -12   6   58.08    0.99   0
   3   6  -6    3.60    0.58   0
   4   4  -1 1916.23    5.23   0
   4   7  -7  286.62    2.30   0
   5   8  -9  162.11    2.07   0
   6   9 -11   23.76    1.12   0
   7   7  -4    5.19    0.92   0
   8  -1   5  270.15    2.26   0
   8   6  -2  242.74    2.69   0
   8  10 -13  134.37    2.51   0
   9  -7   7  298.54    1.93   0
   9  -1   5  173.59    1.99   0
   9   2   3   19.34    1.01   0
   9   8  -5  130.91    2.31   0
   9  10 -11  497.50    4.57   0
  10  -8   7    1.33    0.59   0
  10  -1   5  136.17    1.90   0
  10   2   3  148.15    2.13   0
  10   3   2    5.16    0.98   0
  10   5   0  759.64    4.84   0
  10   8  -5    2.61    1.13   0
  10  10 -10    5.14    1.31   0
  10  11 -19   -0.58    1.07   0
  10  11 -18    2.65    1.41   0
  10  11 -17    7.59    1.47   0
  11  10 -10  213.58    3.42   0
  11  11 -15   20.88    1.77   0
  11  11 -14  134.93    3.00   0
  12  -4   6    2.54    0.80   0
  12   0   4  175.17    2.47   0
  12   4   1  107.48    2.19   0
  12   9  -7   53.37    2.16   0
  12  11 -14   72.39    2.53   0
  13  -5   6  268.58    2.71   0
  13  -2   5   31.49    1.32   0
  13   8  -5  709.67    5.89   0
  13   9  -7  228.87    3.67   0
  13  10  -9   25.64    1.84   0
  13  11 -13   11.34    1.84   0
  14  -3   5    1.92    1.11   0
  14   1   3  258.97    3.23   0
  14   6  -2   32.79    1.84   0
  14   9  -7    2.91    1.61   0
  14  11 -13   34.04    2.35   0
  15  -4   5    8.51    1.30   0
  15   2   2    4.09    1.26   0
  15   3   1   23.27    1.64   0
  15   5  -1   24.94    1.80   0
  15   6  -2  322.16    4.04   0
  15   9  -7    4.43    1.66   0
  15  10 -10   78.36    2.72   0
  15  11 -13    5.04    2.01   0
  16   7  -4   56.15    2.34   0
  16  10 -10   13.64    2.14   0
  16  11 -14    1.55    2.24   0
  16  11 -13   33.50    2.53   0
  17  -1   3    5.10    1.41   0
  17   2   1   84.66    2.44   0
  17   3   0   38.62    1.94   0
  17   5  -2   18.82    1.90   0
  17   6  -3    0.79    1.67   0
  17   8  -6    8.42    1.92   0
  17   9  -8    1.09    1.92   0
  18  -2   3   -1.23    1.34   0
  19   2   0    8.43    1.64   0
  19   3  -1   31.55    2.16   0
  -6  -8  -8   13.36    1.36   0
  -5 -10  -3  817.05    5.46   0
  -5  -9  -3   15.88    1.12   0
  -5  -4 -16   21.25    1.45   0
  -5  -4  -7  312.11    2.90   0
  -5  -3 -14  147.77    2.41   0
  -5  -3 -13  110.93    2.10   0
  -5  -3 -11    7.72    0.97   0
  -5  -3 -10  120.30    1.98   0
  -5  -3  -9    4.85    0.84   0
  -4 -12  -1  498.47    4.33   0
  -4 -11  -1  112.46    2.16   0
  -4 -10  -1  196.53    2.49   0
  -4  -9  -1   80.88    1.58   0
  -4  -4  -3  439.45    2.84   0
  -4  -2  -6  873.96    3.84   0
  -4  -1 -16  147.27    2.17   0
  -4  -1  -8   53.20    1.11   0
  -3  -9   1    0.58    0.69   0
  -3  -8   1  301.08    2.54   0
  -3  -4  -1   96.41    1.18   0
  -3  -1  -4  314.69    1.84   0
  -3   0  -6   22.04    0.57   0
  -3   1 -16  169.07    1.93   0
  -3   1  -9   18.95    0.63   0
  -2 -13   2   71.32    1.74   0
  -2 -12   2    5.46    0.87   0
  -2  -3   0  743.18    2.55   0
  -1  -6   3  500.38    2.28   0
  -1   4 -16   85.26    0.82   0
   0 -13   4  166.02    2.10   0
   1 -12   5  571.97    3.21   0
   1   1   0  336.68    1.17   0
   2 -14   5  291.48    2.53   0
   3   4  -2 1699.36    4.49   0
   3   5  -4  329.45    2.10   0
   3   7 -10  452.63    2.61   0
   4   6  -5  295.17    2.28   0
   5   5  -2 1814.19    5.69   0
   5   6  -4  744.21    3.80   0
   5   7  -6  335.84    2.68   0
   6  -2   5    1.75    0.51   0
   6   3   1   58.83    1.17   0
   6   4   0  185.54    1.97   0
   6   6  -3  623.49    3.72   0
   6   7  -5  427.67    3.22   0
   6   8  -8   23.79    1.13   0
   6   9 -12  121.85    1.97   0
   7   5  -1   76.71    1.52   0
   7   8  -7 1336.97    6.15   0
   7   9 -10  684.56    4.63   0
   8   7  -4  104.48    1.93   0
   8   8  -6    7.82    1.07   0
   8  10 -15  270.26    3.42   0
   8  10 -14   10.41    1.17   0
   9  -8   7  424.02    2.15   0
   9   9  -8   15.35    1.29   0
   9  10 -12  144.26    2.67   0
  10   6  -2   92.41    2.00   0
  10   9  -8  146.75    2.69   0
  10  10 -11   48.96    1.90   0
  11  -4   6   14.47    0.88   0
  11   0   4  429.52    3.46   0
  11   6  -2   16.88    1.35   0
  11   8  -5  482.92    4.44   0
  11  10 -11   10.42    1.68   0
  11  11 -19   17.00    1.98   0
  11  11 -18   82.66    2.80   0
  11  11 -17   11.58    1.64   0
  11  11 -16   95.09    2.71   0
  12  -2   5    6.66    0.93   0
  12   6  -2   54.24    1.90   0
  12   8  -5   66.65    2.12   0
  12  11 -16   41.15    2.35   0
  12  11 -15   27.35    2.04   0
  13  -6   6   69.74    1.57   0
  13   1   3   32.61    1.46   0
  13   6  -2   80.25    2.23   0
  13  10 -10   84.78    2.64   0
  13  11 -15   59.24    2.62   0
  13  11 -14  117.91    3.20   0
  14  -1   4    5.66    1.14   0
  14   2   2  121.60    2.43   0
  14   3   1   30.25    1.62   0
  14  10 -10   81.36    2.71   0
  14  11 -15   34.38    2.56   0
  14  11 -14  394.50    5.46   0
  15  -2   4    3.50    1.16   0
  15   0   3    2.44    1.27   0
  15   7  -4   61.24    2.29   0
  15   8  -6   17.80    1.84   0
  15   9  -8    0.80    1.67   0
  15  11 -15    1.42    1.80   0
  15  11 -14   51.25    2.70   0
  16  -3   4   82.21    2.14   0
  16  -1   3    5.86    1.47   0
  16   1   2  213.56    3.21   0
  16   5  -2   95.11    2.60   0
  16   8  -6    0.58    1.62   0
  16   9  -8  318.01    4.75   0
  16  10 -11   37.05    2.49   0
  16  11 -15    5.44    2.11   0
  17  -2   3  150.78    2.88   0
  17   0   2    4.42    1.43   0
  17   7  -5   46.98    2.39   0
  17   8  -7  122.73    3.25   0
  17   9  -9    5.00    2.01   0
  18  -3   3  122.22    2.63   0
  18   2   0   89.93    2.64   0
  18   3  -1   74.54    2.46   0
  18   4  -2   46.18    2.21   0
  18   5  -3   18.60    2.05   0
  19  -2   2    3.21    1.49   0
  19   0   1   -0.04    1.60   0
  19   1   0   41.24    2.27   0
  -6  -9  -6    4.99    1.20   0
  -6  -8  -7  109.60    2.34   0
  -6  -6 -11  133.26    2.64   0
  -6  -6 -10  116.01    2.41   0
  -5 -11  -3   36.47    1.57   0
  -5  -8  -3  280.44    3.00   0
  -5  -6  -4  232.45    2.60   0
  -5  -5  -5    1.16    0.78   0
  -5  -3 -16   47.74    1.77   0
  -5  -3 -15   95.13    2.06   0
  -3 -13   1    1.73    0.98   0
  -3 -12   1    2.60    0.97   0
  -3  -7   1   99.57    1.45   0
  -3  -5   0  340.09    2.28   0
  -2 -14   2  223.70    2.87   0
  -2  -6   2    3.18    0.43   0
  -2  -4   1 1239.08    3.49   0
  -2   3 -14  353.69    1.91   0
  -2   3 -13  948.92    2.88   0
  -1 -14   3  217.93    2.63   0
   0 -16   3    2.93    1.08   0
   0 -14   4   28.22    1.21   0
   0  -6   4  838.00    2.51   0
   1 -13   5  133.53    1.76   0
   3 -13   6  112.07    1.42   0
   4   5  -3    2.74    0.56   0
   4   7  -8   86.16    1.40   0
   4   8 -14    9.24    0.80   0
   4   8 -13   16.75    0.83   0
   5   8 -10   21.38    0.99   0
   6   2   2 1483.26    4.97   0
   6   9 -14  301.99    3.03   0
   6   9 -13    1.50    0.80   0
   7   6  -3   71.05    1.53   0
   7   7  -5  128.48    2.00   0
   7   9 -11  450.72    3.82   0
   8  -4   6  263.04    1.99   0
   8   0   4  104.20    1.53   0
   8   5  -1   22.02    1.11   0
   8   9 -10   41.78    1.64   0
   8  10 -19   -0.04    0.91   0
   8  10 -17  264.62    3.44   0
   8  10 -16   39.46    1.64   0
   9  -4   6    1.92    0.67   0
   9   0   4  630.69    3.72   0
   9   5  -1  124.90    2.07   0
   9   7  -4   22.49    1.28   0
   9   9  -9   16.51    1.34   0
   9  10 -14   44.16    1.91   0
   9  10 -13  290.45    3.63   0
  10  -4   6    7.50    0.70   0
  10  -2   5   21.99    1.08   0
  10   0   4 1234.00    5.44   0
  10   5  -1   82.05    1.83   0
  10   7  -4  153.12    2.52   0
  10   8  -6   37.92    1.62   0
  10  10 -12   75.11    2.22   0
  11  -2   5  253.94    2.57   0
  11   5  -1    3.22    1.10   0
  11   8  -6    4.03    1.25   0
  11   9  -8  481.54    4.73   0
  12   1   3   22.11    1.27   0
  12   4   0  603.64    4.68   0
  12   5  -1   35.03    1.60   0
  12   7  -4  538.80    4.85   0
  12   9  -8  521.77    5.13   0
  12  10 -11   39.50    2.02   0
  12  11 -19   22.82    2.31   0
  12  11 -18    1.85    1.71   0
  12  11 -17   23.59    2.03   0
  13  -3   5    0.52    0.89   0
  13  -1   4  362.61    3.44   0
  13   2   2   96.26    2.09   0
  13   4   0   44.13    1.73   0
  13   9  -8    3.69    1.52   0
  13  10 -11   81.48    2.64   0
  13  11 -17   93.21    3.11   0
  13  11 -16  330.61    4.96   0
  14  -4   5  456.08    3.77   0
  14   0   3    1.48    1.13   0
  14   8  -6    0.93    1.46   0
  14   9  -8    4.14    1.50   0
  14  10 -11   82.61    2.79   0
  14  11 -17   15.50    2.34   0
  14  11 -16  221.05    4.35   0
  15  -5   5  127.70    2.19   0
  15   1   2   11.23    1.39   0
  15   6  -3   25.16    1.77   0
  15  10 -11   34.68    2.21   0
  15  11 -17   -0.96    2.21   0
  15  11 -16    4.24    2.06   0
  16   4  -1   41.66    1.96   0
  16   7  -5   32.64    2.08   0
  16   8  -7   14.93    1.95   0
  16   9  -9   46.80    2.52   0
  16  10 -12   48.70    2.68   0
  17   1   1    5.36    1.47   0
  17   6  -4  153.21    3.37   0
  17   9 -10   44.15    2.51   0
  18   0   1   -0.25    1.64   0
  18   7  -6   43.44    2.39   0
  19  -1   1  131.49    3.05   0
  19   2  -1   66.94    2.52   0
  19   3  -2    1.40    1.69   0
  19   4  -3  134.40    3.34   0
  20  -2   1   -0.31    1.60   0
  -6  -9  -5  137.79    2.53   0
  -6  -8  -6    3.31    1.19   0
  -6  -7  -7  357.06    3.66   0
  -6  -7  -6   27.70    1.38   0
  -6  -6  -8   66.58    1.82   0
  -6  -5 -13  154.29    2.75   0
  -6  -5 -12   88.30    2.22   0
  -6  -5 -11  100.40    2.23   0
  -6  -5 -10    1.44    1.06   0
  -5 -11  -2  196.55    2.89   0
  -5 -10  -2   50.00    1.70   0
  -5  -5  -4    0.87    0.74   0
  -5  -3 -17   39.99    1.64   0
  -5  -2 -14   32.92    1.44   0
  -5  -2 -12   33.63    1.28   0
  -5  -2 -11    2.94    0.85   0
  -4 -12   0   19.19    1.39   0
  -4 -11   0  202.22    2.67   0
  -4 -10   0  138.74    2.16   0
  -4  -9   0  134.95    2.02   0
  -4  -8   0   26.58    1.07   0
  -4  -6  -1  115.74    1.66   0
  -4  -2  -5    2.00    0.52   0
  -4  -1 -18   96.55    1.89   0
  -4  -1  -7  531.82    2.91   0
  -4   0 -15   -0.72    0.84   0
  -4   0 -12  825.61    4.12   0
  -3 -14   1   32.67    1.49   0
  -3   1 -18  334.18    2.77   0
  -2 -11   3    1.46    0.73   0
  -2 -10   3   47.27    1.18   0
  -2   0  -3    0.93    0.21   0
  -2   3 -15  641.46    2.63   0
  -1 -15   3  135.20    2.30   0
  -1 -11   4  416.88    2.97   0
  -1 -10   4  109.58    1.50   0
  -1  -9   4  288.91    2.19   0
  -1   4 -17  511.33    1.89   0
   1  -4   4   39.23    0.28   0
   1   0   1    0.87    0.12   0
   1   3  -3  260.30    1.23   0
   2 -11   6  198.21    1.61   0
   2 -10   6   83.17    0.99   0
   2  -9   6   10.00    0.43   0
   3   6  -7  829.52    3.40   0
   4   1   2  462.65    2.27   0
   4   2   1  190.53    1.56   0
   4   8 -16   21.57    0.97   0
   4   8 -15    1.96    0.69   0
   5   7  -7   93.29    1.52   0
   6   9 -17   52.77    1.50   0
   7   2   2  102.65    1.52   0
   7   3   1 1088.72    4.71   0
   7   8  -8    2.22    0.96   0
   7   9 -12  246.56    2.97   0
   8   1   3  231.08    2.26   0
   8   4   0  275.76    2.68   0
   8   6  -3  279.26    2.86   0
   8   7  -5   20.36    1.14   0
   8   8  -7  186.87    2.59   0
   9  -2   5   20.52    0.90   0
   9   1   3   59.08    1.38   0
   9   4   0  286.85    2.88   0
   9  10 -16    2.15    1.40   0
   9  10 -15  127.22    2.60   0
  10   1   3  427.59    3.36   0
  10   2   2    3.73    0.88   0
  10   4   0  183.38    2.49   0
  10   9  -9  144.99    2.68   0
  11  -5   6  289.57    2.50   0
  11   2   2    1.03    0.98   0
  12  -6   6   36.67    1.20   0
  12  -3   5  418.06    3.36   0
  12   9  -9    1.92    1.41   0
  12  10 -12   20.93    1.80   0
  13   0   3    1.21    1.03   0
  13   9  -9  295.87    4.18   0
  13  10 -12  250.79    4.14   0
  13  11 -20  546.52    6.62   0
  13  11 -19   90.76    3.21   0
  13  11 -18  491.61    6.11   0
  14  -2   4  158.76    2.45   0
  14   1   2    2.07    1.19   0
  14   5  -2  380.79    4.25   0
  14   9  -9   18.07    1.88   0
  14  10 -12   24.75    2.08   0
  14  11 -20    0.17    2.43   0
  14  11 -19    4.61    2.09   0
  14  11 -18   40.87    2.66   0
  15  -3   4    6.87    1.14   0
  15  -1   3  441.58    4.13   0
  15   2   1   65.42    2.01   0
  15   3   0   67.81    2.13   0
  15   8  -7  540.55    5.66   0
  15   9  -9   29.75    1.79   0
  15  10 -12  101.43    3.05   0
  15  11 -20   -0.38    2.60   0
  15  11 -19    6.14    2.31   0
  15  11 -18    0.12    2.10   0
  16  -4   4   24.79    1.43   0
  16  -2   3   78.36    2.21   0
  16   0   2  341.13    3.92   0
  16   9 -10  246.86    4.43   0
  16  10 -13  153.65    3.88   0
  17  -3   3   91.66    2.29   0
  17  -1   2    7.62    1.45   0
  17   2   0  148.77    3.00   0
  17   3  -1  501.84    5.17   0
  17   4  -2   28.42    1.95   0
  17   7  -6   73.80    2.60   0
  17   8  -8    6.39    1.97   0
  18   1   0   29.16    1.94   0
  18   7  -7   47.38    2.52   0
  19   0   0  230.91    3.87   0
  20  -1   0   33.66    2.16   0
  -6 -10  -4   51.77    1.81   0
  -6  -7  -5  550.56    4.32   0
  -6  -6  -6    6.34    1.00   0
  -6  -5  -8   64.24    1.71   0
  -6  -4 -12    7.73    1.32   0
  -5  -7  -2   10.78    0.98   0
  -5  -2 -16    8.41    1.23   0
  -5  -2 -15   19.19    1.24   0
  -5  -2  -9    1.73    0.72   0
  -4 -13   0    4.91    1.15   0
  -4  -4  -2   34.05    0.94   0
  -4  -3  -3   73.93    1.17   0
  -4   0 -16  198.37    2.35   0
  -4   0 -10 1219.58    4.58   0
  -3  -9   2   18.72    0.92   0
  -3  -2  -2  135.05    1.23   0
  -3   0  -5    0.74    0.36   0
  -2 -13   3  427.75    3.55   0
  -2   3 -16  204.76    1.59   0
  -2   3 -11 1007.47    2.51   0
  -1 -13   4   74.89    1.62   0
  -1 -12   4   33.02    1.09   0
  -1  -8   4   96.20    1.25   0
   0 -11   5  198.21    1.94   0
   0 -10   5   95.26    1.31   0
   1 -14   5   55.99    1.29   0
   2 -12   6  269.43    2.00   0
   3 -14   6   77.92    1.31   0
   4   7  -9  280.38    2.33   0
   5   3   0   34.44    0.88   0
   5   5  -3  278.43    2.30   0
   5   8 -11  269.73    2.55   0
   6   6  -4  738.62    4.04   0
   7   5  -2   99.59    1.68   0
   7   9 -13  146.38    2.39   0
   9   6  -3    7.50    1.05   0
   9   9 -10   67.29    1.92   0
   9  10 -19   -2.33    1.10   0
   9  10 -18   25.43    1.74   0
   9  10 -17    8.10    1.33   0
  10  -5   6  238.30    2.15   0
  10   3   1    5.06    0.75   0
  10   7  -5   37.45    1.53   0
  10   9 -10   24.67    1.57   0
  10  10 -15   10.25    1.47   0
  10  10 -14  185.74    3.18   0
  11  -3   5  325.13    2.84   0
  11  -1   4   22.16    1.13   0
  11   7  -5  213.35    3.05   0
  11   8  -7  502.77    4.69   0
  12   0   3    0.67    1.08   0
  12   6  -3   19.46    1.20   0
  12   7  -5  201.54    3.17   0
  12  10 -13   45.15    2.14   0
  13  -2   4   87.66    1.84   0
  13   1   2  396.09    3.76   0
  13   5  -2   10.50    1.35   0
  13   8  -7  579.40    5.45   0
  13  10 -13   92.59    2.87   0
  14  -5   5    2.63    0.94   0
  14  -1   3  286.84    3.30   0
  14   2   1   79.25    2.07   0
  14   4  -1   27.10    1.61   0
  14   9 -10    1.94    1.59   0
  14  10 -13    7.32    1.80   0
  15   0   2  191.67    2.93   0
  15   6  -4  136.55    2.95   0
  15   8  -8    8.91    1.69   0
  15   9 -10   18.63    1.99   0
  15  10 -14   28.35    2.27   0
  15  10 -13   76.56    2.81   0
  16  -5   4   56.51    1.85   0
  16   1   1    1.67    1.26   0
  16   2   0   78.66    2.31   0
  16   3  -1   22.56    1.75   0
  16   4  -2  348.61    4.34   0
  16   5  -3    1.71    1.41   0
  16   7  -6  192.62    3.62   0
  16   8  -8   -0.41    1.69   0
  16   9 -11   35.12    2.33   0
  16  10 -14   58.92    2.91   0
  17   0   1    4.89    1.46   0
  17   5  -4   43.44    2.18   0
  17   8  -9  170.60    3.84   0
  17   9 -11    5.79    2.07   0
  18  -3   2   16.68    1.76   0
  18  -1   1   75.11    2.34   0
  18   2  -1    9.53    1.71   0
  18   3  -2    5.77    1.68   0
  19  -2   1   16.38    1.75   0
  19   1  -1   35.57    2.10   0
  19   2  -2   23.33    1.91   0
  19   3  -3   18.14    2.11   0
  19   4  -4   12.02    1.99   0
  20   0  -1    0.19    1.50   0
  -6 -10  -3   58.22    1.84   0
  -6  -8  -4   32.78    1.48   0
  -6  -6  -5   24.94    1.19   0
  -6  -5  -7   55.50    1.57   0
  -6  -4 -15  107.58    2.40   0
  -6  -4 -14   11.03    1.28   0
  -6  -4 -10    9.30    1.09   0
  -5 -11  -1  184.26    2.73   0
  -5 -10  -1  762.63    4.98   0
  -5  -9  -1  147.91    2.26   0
  -5  -4  -4  187.13    2.10   0
  -4 -12   1 1121.06    6.10   0
  -4 -11   1   50.66    1.52   0
  -4 -10   1  345.41    3.18   0
  -4  -5  -1   13.94    0.65   0
  -4  -2  -4 1065.25    3.93   0
  -4  -1  -6   23.81    0.79   0
  -4   0 -17   -0.55    0.92   0
  -3 -14   2  101.76    2.17   0
  -3 -13   2    1.47    0.94   0
  -3  -4   0 1917.54    4.92   0
  -3   2 -14  315.99    2.23   0
  -2 -14   3    4.17    0.99   0
  -2  -7   3  422.05    2.49   0
  -2  -5   2  163.07    1.37   0
  -2   3 -17   87.81    1.15   0
  -1 -14   4  133.44    2.13   0
   0 -13   5   11.01    0.92   0
   0  -9   5  181.03    1.55   0
   1 -15   5    5.48    0.98   0
   2 -13   6    1.58    0.62   0
   2  -8   6    4.28    0.32   0
   4   4  -2    0.99    0.49   0
   4   6  -6   51.59    1.04   0
   5   7  -8  233.40    2.33   0
   5   8 -12    8.52    0.81   0
   6  -1   4  107.10    1.26   0
   6   4  -1    5.66    0.71   0
   6   7  -7  426.47    3.29   0
   6   8 -10   11.79    1.00   0
   7   6  -4   66.83    1.50   0
   7   7  -6  143.10    2.11   0
   7   8  -9  358.03    3.32   0
   7   9 -14    8.25    1.00   0
   8   9 -12    1.55    1.03   0
   9  -5   6  481.56    2.77   0
   9  -1   4   12.22    0.96   0
   9   5  -2 1104.69    5.62   0
   9   8  -8   31.44    1.48   0
   9   9 -11  113.11    2.35   0
  10  -3   5   12.70    0.96   0
  10  -1   4   86.05    1.59   0
  10   5  -2  545.60    4.21   0
  10  10 -19   42.08    2.18   0
  10  10 -18  217.24    3.67   0
  10  10 -17   30.13    1.79   0
  10  10 -16  327.29    4.20   0
  11  -6   6   13.28    0.91   0
  11   0   3   -0.59    1.04   0
  11   5  -2   15.91    1.27   0
  11   9 -10  682.40    5.68   0
  11  10 -15   19.85    1.75   0
  12  -7   6  266.98    2.42   0
  12  -4   5   62.55    1.54   0
  12  -2   4  244.76    2.72   0
  12   5  -2   13.04    1.28   0
  12   9 -10  138.40    2.96   0
  12  10 -15   72.52    2.51   0
  12  10 -14    9.01    1.69   0
  13  -5   5    1.01    0.96   0
  13   2   1    5.43    1.18   0
  13   3   0   22.80    1.46   0
  13   4  -1  190.15    2.90   0
  13   9 -10    4.50    1.51   0
  13  10 -14  269.92    4.34   0
  14  -3   4   14.00    1.16   0
  14   6  -4  232.15    3.51   0
  14   8  -8    3.80    1.61   0
  14  10 -15   12.74    1.89   0
  14  10 -14    8.56    1.89   0
  15  -4   4  209.45    2.80   0
  15  -2   3   52.37    1.75   0
  15   1   1  182.28    2.93   0
  15   3  -1  113.24    2.53   0
  15   4  -2   17.83    1.63   0
  15  10 -15   86.85    3.16   0
  16  -3   3  131.56    2.48   0
  16  -1   2  220.95    3.20   0
  16   6  -5   35.93    2.03   0
  16   7  -7   59.36    2.52   0
  16   8  -9   17.23    2.05   0
  16  10 -16   53.75    2.80   0
  16  10 -15  130.09    3.76   0
  17  -4   3    3.18    1.27   0
  17  -2   2  197.21    3.16   0
  17   1   0   44.42    2.00   0
  17   2  -1    3.58    1.54   0
  17   4  -3   53.79    2.29   0
  17   6  -6  148.46    3.33   0
  17   9 -12  244.92    4.69   0
  18   0   0  448.34    4.89   0
  18   5  -5    5.41    1.82   0
  19  -1   0   38.73    2.08   0
  20  -2   0  141.98    3.20   0
  -7  -8  -7  137.67    2.68   0
  -7  -7  -9   11.40    1.46   0
  -7  -7  -8  198.08    3.04   0
  -6  -9  -3  119.31    2.26   0
  -6  -8  -3  766.70    5.04   0
  -6  -7  -4   37.48    1.39   0
  -6  -5  -6  499.76    3.86   0
  -6  -4  -8   84.62    1.80   0
  -6  -3 -13   60.56    1.88   0
  -6  -3 -11   74.98    1.88   0
  -5 -11   0  506.57    4.25   0
  -5  -7  -1  422.62    3.31   0
  -5  -6  -2  116.99    1.74   0
  -5  -3  -5   64.60    1.30   0
  -5  -2  -7  295.12    2.51   0
  -5  -1 -14   75.51    1.74   0
  -5  -1 -13  188.84    2.44   0
  -4  -8   1   89.84    1.58   0
  -4  -6   0  273.28    2.35   0
  -3  -7   2    2.11    0.58   0
  -3  -5   1   73.32    1.10   0
  -3  -1  -3  306.02    1.72   0
  -3   1  -7   21.68    0.56   0
  -2 -15   3   30.47    1.39   0
  -1 -15   4   68.70    1.76   0
  -1  -7   4  352.17    2.01   0
  -1  -2   1  680.82    1.70   0
   0  -8   5   32.55    0.72   0
   2 -14   6  120.72    1.67   0
   3   4  -3  149.87    1.37   0
   3   5  -5   65.60    0.99   0
   4   5  -4  123.66    1.45   0
   4   7 -10  102.63    1.51   0
   5   1   2   70.23    1.05   0
   6  -3   5   73.45    1.00   0
   6   0   3    0.69    0.48   0
   6   3   0  171.44    1.84   0
   6   5  -3  308.61    2.58   0
   6   6  -5  665.70    3.86   0
   6   8 -11  689.74    4.35   0
   7   4  -1   14.34    0.91   0
   7   9 -19    0.05    0.84   0
   7   9 -17   15.95    1.32   0
   7   9 -16    7.62    1.19   0
   8  -1   4    7.92    0.69   0
   8   4  -1   19.99    1.06   0
   8   7  -6  175.16    2.43   0
   8   8  -9  256.50    3.03   0
   8   9 -13   67.38    1.85   0
   9  -3   5  194.86    1.99   0
   9   6  -4  146.70    2.29   0
   9   7  -6   13.34    1.19   0
   9   9 -12   59.27    1.88   0
  10  -6   6  342.04    2.48   0
  10   6  -4  153.56    2.46   0
  10   8  -8   10.02    1.28   0
  10   9 -11   33.98    1.64   0
  11   1   2   77.03    1.71   0
  11   3   0  185.79    2.55   0
  11   4  -1  119.64    2.21   0
  11   8  -8   11.64    1.43   0
  11   9 -11    5.56    1.49   0
  11  10 -20   43.34    2.28   0
  11  10 -18   27.03    2.11   0
  11  10 -16    3.57    1.50   0
  12   3   0    6.32    1.17   0
  12   7  -6  804.00    5.94   0
  12   8  -8   43.91    1.93   0
  12   9 -11    0.04    1.40   0
  12  10 -17   38.11    2.33   0
  13  -3   4   12.51    1.18   0
  13  -1   3   31.16    1.37   0
  13   5  -3   25.67    1.58   0
  13   7  -6  163.50    3.08   0
  13   8  -8   18.63    1.43   0
  13   9 -11  265.03    4.09   0
  13  10 -16  143.10    3.47   0
  13  10 -15   49.95    2.35   0
  14   0   2   24.49    1.44   0
  14   1   1  383.43    3.87   0
  14   4  -2   29.36    1.71   0
  14   5  -3  107.94    2.50   0
  14   9 -11   45.65    2.22   0
  14  10 -16   51.82    2.61   0
  15  -5   4  188.67    2.68   0
  15  -1   2   11.25    1.49   0
  15   6  -5    3.36    1.50   0
  15   7  -7    2.50    1.53   0
  15   8  -9  509.32    5.63   0
  15   9 -12   61.53    2.66   0
  15  10 -17   83.09    3.14   0
  15  10 -16    2.58    1.98   0
  16   0   1    1.20    1.27   0
  16   1   0  125.86    2.74   0
  16   8 -10    1.51    1.66   0
  16   9 -12  132.15    3.48   0
  16  10 -18   28.52    2.74   0
  16  10 -17   52.94    3.04   0
  17  -1   1    4.83    1.39   0
  17   7  -8   17.58    2.05   0
  17   8 -10    1.17    1.69   0
  17   9 -13    6.81    2.17   0
  18  -4   2    5.14    1.39   0
  18  -2   1    1.68    1.45   0
  18   2  -2  132.37    3.06   0
  18   3  -3   27.03    1.98   0
  18   4  -4   30.76    2.16   0
  18   6  -7  110.41    3.20   0
  18   7  -9   22.94    2.27   0
  19  -3   1   36.17    1.95   0
  19   0  -1    5.14    1.69   0
  19   4  -5   93.76    2.99   0
  20  -3   0    3.58    1.78   0
  20  -1  -1   47.99    2.35   0
  -7  -8  -6    0.92    1.16   0
  -7  -7  -7   15.10    1.40   0
  -7  -6 -10  153.04    2.79   0
  -7  -6  -9   62.66    1.96   0
  -7  -6  -8  180.21    2.79   0
  -6 -10  -2  247.70    3.18   0
  -6  -9  -2  130.93    2.32   0
  -6  -7  -3  454.15    3.75   0
  -6  -6  -4  111.47    1.97   0
  -6  -5  -5   13.67    1.05   0
  -6  -4  -7  629.13    4.23   0
  -6  -3 -15   -0.58    1.09   0
  -5  -9   0    1.26    0.86   0
  -5  -1 -16   18.75    1.26   0
  -5  -1 -15   45.45    1.42   0
  -5  -1 -10  398.42    3.01   0
  -4 -11   2    3.39    1.02   0
  -4  -7   1  120.71    1.68   0
  -4  -3  -2   39.93    0.88   0
  -3 -13   3   56.41    1.63   0
  -3 -12   3   19.80    1.12   0
  -3 -11   3  145.13    2.05   0
  -3 -10   3  580.89    3.70   0
  -2 -12   4  186.55    2.25   0
  -2 -11   4   17.17    0.91   0
  -2  -2   0  376.57    1.62   0
  -2   3 -10  360.76    1.36   0
   0  -5   4 2040.95    3.33   0
   1 -12   6  145.25    1.62   0
   1 -11   6   25.34    0.77   0
   1 -10   6  871.38    3.18   0
   3   6  -8   33.34    0.80   0
   3   7 -14  129.56    1.51   0
   5   4  -2  776.86    3.60   0
   5   8 -14   17.56    0.99   0
   6   1   2    6.30    0.59   0
   6   2   1    6.22    0.62   0
   7  -3   5  572.95    2.79   0
   7   0   3   -0.03    0.51   0
   7   3   0  224.28    2.22   0
   7   5  -3    6.14    0.86   0
   7   7  -7  307.73    2.98   0
   7   8 -10    0.97    0.91   0
   8   0   3    6.08    0.72   0
   8   3   0   38.01    1.20   0
   8   9 -15   59.09    1.91   0
   8   9 -14   17.71    1.28   0
   9   0   3    1.24    0.76   0
   9   1   2   11.33    1.00   0
   9   8  -9  147.30    2.51   0
   9   9 -13  274.61    3.50   0
  10   3   0   24.19    1.21   0
  10   7  -6   29.86    1.27   0
  10   8  -9  109.03    2.33   0
  11  -7   6   21.29    0.93   0
  11  -4   5   28.38    1.05   0
  11   2   1   76.31    1.74   0
  11   9 -12  685.24    5.85   0
  12  -5   5   39.21    1.29   0
  12  -1   3   19.60    1.17   0
  12   5  -3   84.70    2.10   0
  12   8  -9  374.84    4.37   0
  12   9 -12   16.29    1.70   0
  12  10 -20   65.89    2.71   0
  12  10 -19    2.90    1.78   0
  12  10 -18   46.70    2.37   0
  13  -6   5  228.58    2.53   0
  13   0   2  606.86    4.51   0
  13   4  -2    8.68    1.33   0
  13   9 -12    4.04    1.64   0
  13  10 -20    0.62    2.10   0
  13  10 -19   -0.49    1.85   0
  13  10 -18   46.20    2.55   0
  13  10 -17   15.75    2.03   0
  14  -4   4   19.21    1.20   0
  14  -2   3  180.10    2.60   0
  14   2   0   54.28    1.87   0
  14   7  -7   -0.23    1.45   0
  14   8  -9    2.99    1.46   0
  14   9 -12   17.80    1.83   0
  14  10 -21  117.16    3.96   0
  14  10 -20   62.63    3.14   0
  14  10 -19  122.61    3.67   0
  14  10 -18   71.91    3.00   0
  14  10 -17   44.54    2.50   0
  15  -3   3    0.90    1.07   0
  15   0   1    2.92    1.42   0
  15   5  -4  369.15    4.39   0
  15   8 -10    5.50    1.76   0
  15   9 -13  164.41    3.77   0
  15  10 -21   16.48    2.75   0
  15  10 -20   39.30    3.00   0
  15  10 -19   64.84    3.15   0
  15  10 -18    2.39    2.09   0
  16  -4   3    6.90    1.28   0
  16  -2   2   32.49    1.66   0
  16   2  -1  446.04    4.65   0
  16   6  -6    8.83    1.60   0
  16   7  -8  201.17    3.79   0
  16   9 -14   16.46    2.11   0
  16   9 -13   12.97    2.03   0
  17  -3   2   15.25    1.47   0
  17   0   0    7.06    1.43   0
  17   4  -4  138.04    3.14   0
  17   6  -7   38.92    2.30   0
  17   7  -9    4.90    1.85   0
  17   8 -11  104.51    3.30   0
  17   9 -14  291.97    5.20   0
  18   5  -6  314.05    4.69   0
  19  -4   1   23.40    1.78   0
  19   1  -2    0.93    1.56   0
  19   2  -3   42.02    2.25   0
  19   3  -4    0.86    1.62   0
  20   0  -2    2.89    1.77   0
  -7  -7  -6  296.68    3.47   0
  -7  -5 -12   39.41    1.79   0
  -7  -5 -11   25.36    1.55   0
  -7  -5  -9  145.16    2.50   0
  -6 -11  -1   66.24    1.92   0
  -6 -10  -1    3.92    1.09   0
  -6  -8  -2   -0.52    1.00   0
  -6  -6  -3    0.72    0.81   0
  -6  -3 -17   46.82    1.89   0
  -5  -8   0    9.77    0.93   0
  -5  -6  -1 1215.46    5.23   0
  -5  -3  -4   30.75    0.97   0
  -4 -14   2   60.50    1.91   0
  -4 -13   2    6.75    1.10   0
  -4  -9   2   57.42    1.36   0
  -4  -2  -3   51.43    0.93   0
  -4   1 -14  376.06    2.79   0
  -4   1 -13   -0.67    0.68   0
  -4   1 -12  643.04    3.33   0
  -3 -14   3   40.89    1.50   0
  -3  -9   3    4.97    0.72   0
  -3  -6   2  495.78    2.76   0
  -2 -14   4  435.46    3.70   0
  -2  -6   3   48.35    0.84   0
  -2  -3   1  714.97    2.40   0
  -2  -1  -1  256.82    1.24   0
  -1 -13   5  197.83    2.30   0
  -1 -12   5  329.08    2.73   0
  -1 -11   5   12.76    0.77   0
  -1  -3   2    1.26    0.20   0
   0 -15   5  106.66    1.85   0
   1 -13   6    6.82    0.76   0
   1  -9   6  216.56    1.47   0
   4 -10   7    1.35    0.23   0
   4   6  -7   32.61    0.90   0
   5   5  -4 1039.59    4.32   0
   5   7  -9   18.10    0.90   0
   5   8 -17  475.18    3.51   0
   5   8 -16    2.46    0.88   0
   6   7  -8   28.80    1.15   0
   6   8 -12    8.79    0.94   0
   7   1   2  411.77    2.75   0
   7   6  -5   10.99    0.95   0
   7   8 -11   12.58    1.10   0
   8   1   2   22.47    0.92   0
   8   2   1 1056.75    4.77   0
   8   6  -5  301.92    2.99   0
   8   7  -7   14.10    1.14   0
   8   8 -10   22.22    1.31   0
   8   9 -18  139.81    2.70   0
   8   9 -17   47.60    1.88   0
   8   9 -16   56.62    1.81   0
   9  -6   6  250.19    1.97   0
   9   2   1   46.51    1.31   0
  10  -4   5   28.21    1.06   0
  10  -2   4    1.54    0.76   0
  10   5  -3   23.35    1.31   0
  10   7  -7  122.86    2.34   0
  11  -8   6    4.88    0.79   0
  11  -1   3   99.40    1.86   0
  11   5  -3    1.50    1.01   0
  11   6  -5  306.78    3.50   0
  11   7  -7  125.62    2.50   0
  11   8  -9   94.94    2.33   0
  11   9 -13    1.58    1.41   0
  12  -3   4   35.89    1.26   0
  12   0   2  181.68    2.49   0
  12   4  -2  452.14    4.12   0
  12   7  -7   77.72    2.24   0
  13  -2   3    1.73    1.11   0
  13   1   1   15.02    1.29   0
  13   2   0   28.26    1.48   0
  13   7  -7  615.10    5.49   0
  13   8 -10   24.60    1.81   0
  13   9 -13  130.36    3.16   0
  14  -1   2    4.01    1.14   0
  14   5  -4  190.86    3.19   0
  14   8 -10    1.38    1.51   0
  14   9 -13   59.90    2.51   0
  15  -6   4  109.49    2.14   0
  15   1   0   49.14    1.84   0
  15   2  -1   14.35    1.49   0
  15   3  -2   53.39    2.02   0
  15   7  -8    1.40    1.53   0
  15   9 -14   88.32    3.06   0
  16  -5   3   16.67    1.47   0
  16  -1   1    0.89    1.27   0
  16   5  -5    9.91    1.58   0
  16   6  -7   -1.03    1.53   0
  16   7  -9   62.31    2.52   0
  16   8 -11  149.13    3.57   0
  16   9 -15    3.01    2.04   0
  17  -4   2   58.87    2.08   0
  17  -2   1   82.09    2.27   0
  17   1  -1    4.10    1.38   0
  17   5  -6  159.13    3.41   0
  17   8 -12    5.68    2.02   0
  17   9 -15    3.05    2.01   0
  18  -3   1  121.79    2.69   0
  18   0  -1   -1.35    1.48   0
  18   1  -2  131.06    2.96   0
  18   2  -3   20.11    1.75   0
  18   3  -4    2.27    1.66   0
  18   6  -8  133.03    3.38   0
  18   7 -10  138.66    3.59   0
  19  -1  -1   35.60    2.08   0
  19   4  -6    8.49    1.94   0
  20  -2  -1    3.25    1.68   0
  20  -1  -2   11.82    2.07   0
  -7  -8  -4    4.84    1.16   0
  -7  -7  -5   63.49    1.82   0
  -7  -6  -6  296.25    3.31   0
  -6  -9  -1   36.99    1.45   0
  -6  -5  -4  578.02    3.89   0
  -6  -4  -5  532.06    3.69   0
  -6  -3  -7  242.63    2.57   0
  -6  -2 -14   10.78    1.25   0
  -6  -2 -13  364.24    3.54   0
  -6  -2 -12   65.67    1.67   0
  -6  -2 -11  320.56    3.12   0
  -5 -13   1   69.93    1.98   0
  -5  -9   1  251.53    2.72   0
  -5  -7   0    2.26    0.81   0
  -5  -1  -8  220.41    2.13   0
  -4  -8   2    5.41    0.74   0
  -4   1 -11   39.44    0.95   0
  -3  -8   3  107.87    1.52   0
  -3  -3   0  271.61    1.74   0
  -3   0  -4   73.49    0.82   0
  -2 -15   4  153.34    2.39   0
  -2  -8   4   41.26    0.92   0
  -2  -4   2   19.85    0.51   0
  -1 -14   5  148.89    2.15   0
  -1  -9   5   46.08    0.99   0
  -1  -6   4   64.69    0.85   0
  -1   0  -1    0.88    0.09   0
   0  -7   5  697.19    2.42   0
   1 -14   6   41.14    1.15   0
   4   5  -5  395.83    2.50   0
   5   3  -1   75.19    1.19   0
   7   4  -2  608.19    3.67   0
   7   7  -8  363.68    3.25   0
   7   8 -12   23.50    1.35   0
   8  -6   6   73.37    1.08   0
   8   8 -11  402.47    3.82   0
   9   6  -5  194.08    2.60   0
   9   8 -10  107.44    2.25   0
   9   9 -16   73.00    2.25   0
   9   9 -15  365.54    4.10   0
  10  -7   6    4.89    0.67   0
  10   6  -5  177.19    2.63   0
  10   9 -15    6.69    1.58   0
  10   9 -14  129.89    2.74   0
  11  -5   5   20.71    1.02   0
  11   4  -2  810.49    5.19   0
  11   8 -10    0.87    1.28   0
  11   9 -14  507.64    5.23   0
  12   2   0  729.24    4.92   0
  12   3  -1   46.46    1.63   0
  12   8 -10    8.39    1.60   0
  12   9 -14   15.88    1.75   0
  13  -7   5  137.01    2.02   0
  13  -4   4  415.45    3.46   0
  13   5  -4   47.04    1.85   0
  13   6  -6   10.23    1.52   0
  13   7  -8   92.71    2.57   0
  14  -5   4   12.64    1.09   0
  14  -3   3    5.88    1.06   0
  14   0   1    0.43    1.13   0
  14   3  -2    6.61    1.31   0
  14   4  -3    1.09    1.26   0
  14   9 -14    9.67    1.73   0
  15  -4   3   54.43    1.69   0
  15  -2   2    4.27    1.21   0
  15   5  -5   20.37    1.76   0
  15   6  -7    2.51    1.49   0
  15   7  -9   22.58    1.90   0
  15   9 -15  244.24    4.56   0
  16  -3   2   32.45    1.63   0
  16   0   0  128.02    2.64   0
  16   1  -1    0.79    1.34   0
  16   2  -2   76.07    2.32   0
  16   3  -3  206.63    3.45   0
  16   4  -4  317.25    4.07   0
  16   8 -12    2.06    1.84   0
  16   9 -16   31.34    2.49   0
  17   4  -5   56.87    2.38   0
  17   7 -10   14.43    2.08   0
  17   8 -13   22.59    2.38   0
  18  -2   0   92.98    2.51   0
  18   7 -11    4.36    2.05   0
  19  -3   0    0.02    1.49   0
  19   0  -2  523.64    5.52   0
  19   1  -3    5.57    1.76   0
  19   2  -4    8.99    1.83   0
  20  -3  -1  132.25    3.11   0
  20   0  -3   -2.86    1.72   0
  -7  -8  -3  248.93    3.12   0
  -7  -7  -4  753.91    5.10   0
  -7  -5  -7  176.32    2.58   0
  -7  -4 -13   50.39    1.84   0
  -7  -4 -11   36.19    1.59   0
  -7  -4  -9   35.48    1.45   0
  -6 -11   0  155.59    2.59   0
  -6  -8  -1  752.51    4.77   0
  -6  -6  -2  710.38    4.35   0
  -6  -5  -3  201.14    2.35   0
  -6  -3  -6   33.40    1.15   0
  -6  -2 -15  260.72    3.10   0
  -6  -2 -10  247.13    2.68   0
  -5  -8   1   59.64    1.42   0
  -5  -4  -2  316.86    2.52   0
  -5  -1  -7  489.68    3.01   0
  -5   0 -14  544.20    3.73   0
  -5   0 -13   -0.08    0.87   0
  -5   0 -12  251.70    2.46   0
  -4 -11   3    8.40    0.95   0
  -4  -1  -4  308.49    2.00   0
  -4   1 -17  118.70    1.80   0
  -4   1 -10  257.27    1.97   0
  -3 -12   4  708.42    4.38   0
  -3 -11   4  338.85    2.97   0
  -3  -7   3   82.42    1.30   0
  -3  -4   1   13.91    0.55   0
  -3  -2  -1  107.14    1.04   0
  -3   1  -6  365.91    1.74   0
  -2 -16   4   39.67    1.56   0
  -1 -15   5   74.20    1.77   0
   0 -12   6    8.51    0.79   0
   0 -11   6 1079.33    4.10   0
   0   3  -5    2.90    0.19   0
   3 -12   7    0.92    0.46   0
   3 -11   7   18.93    0.54   0
   4   7 -12   18.70    0.92   0
   5   6  -7   78.43    1.39   0
   6  -2   4 1442.41    4.18   0
   6   5  -4  190.36    2.07   0
   7   6  -6    4.17    0.86   0
   8  -2   4   86.95    1.33   0
   8   4  -2  214.80    2.40   0
   8   7  -8  355.26    3.40   0
   9  -4   5  246.95    2.11   0
   9   4  -2  251.06    2.71   0
   9   7  -8   11.37    1.17   0
   9   8 -11  194.60    2.89   0
   9   9 -20   -0.68    0.96   0
   9   9 -19  352.27    4.32   0
   9   9 -18   36.01    1.76   0
   9   9 -17  453.28    4.66   0
  10   3  -1  256.98    2.82   0
  10   7  -8    2.55    1.13   0
  10   8 -11  203.47    3.12   0
  10   9 -17   44.61    2.15   0
  10   9 -16  178.80    3.21   0
  11   0   2  563.20    3.93   0
  11   1   1    8.52    1.04   0
  11   2   0   43.88    1.48   0
  11   3  -1 1122.00    5.91   0
  11   5  -4   45.36    1.64   0
  11   7  -8  233.58    3.29   0
  11   8 -11   26.46    1.69   0
  11   9 -16  239.89    3.93   0
  11   9 -15    1.40    1.40   0
  12  -6   5    0.93    0.74   0
  12  -2   3   88.34    1.77   0
  12   5  -4   63.63    1.74   0
  12   6  -6    2.30    1.25   0
  12   7  -8  599.32    5.25   0
  12   8 -11  558.19    5.40   0
  12   9 -15   39.87    2.14   0
  13  -1   2  397.92    3.62   0
  13   4  -3  197.92    3.00   0
  13   8 -11  136.17    3.05   0
  13   9 -16   10.38    1.98   0
  13   9 -15   40.23    2.23   0
  14  -6   4  162.92    2.37   0
  14   1   0   18.63    1.38   0
  14   2  -1   60.22    1.91   0
  14   5  -5   74.06    2.23   0
  14   6  -7  565.75    5.40   0
  14   7  -9   31.64    1.97   0
  14   8 -12    3.12    1.56   0
  14   9 -16   19.38    2.10   0
  15  -1   1  188.14    2.89   0
  15   3  -3  188.99    3.14   0
  15   4  -4    1.35    1.40   0
  15   9 -17  255.32    4.79   0
  15   9 -16   76.20    2.95   0
  16  -6   3  126.64    2.43   0
  16  -2   1  212.25    3.13   0
  16   5  -6    3.00    1.47   0
  16   6  -8    3.48    1.67   0
  16   7 -10  156.03    3.55   0
  16   8 -13  422.92    5.67   0
  16   9 -18   97.01    3.54   0
  16   9 -17    8.10    2.07   0
  17  -5   2   10.49    1.37   0
  17  -3   1  352.30    4.03   0
  17   0  -1    5.65    1.45   0
  17   1  -2   67.51    2.28   0
  17   2  -3   68.11    2.36   0
  17   3  -4   50.89    2.21   0
  17   5  -7   85.40    2.76   0
  17   6  -9  103.63    2.98   0
  17   7 -11    8.17    1.97   0
  17   8 -14    8.05    2.15   0
  18  -4   1    2.25    1.40   0
  18  -1  -1  110.49    2.74   0
  18   3  -5    7.65    1.78   0
  18   5  -8   72.81    2.72   0
  18   6 -10  161.71    3.73   0
  18   7 -12   96.30    3.30   0
  19  -4   0    2.17    1.62   0
  19   4  -7   38.16    2.39   0
  20  -2  -2  194.13    3.67   0
  -8  -7  -7   13.00    1.43   0
  -8  -6  -9   24.61    1.54   0
  -7  -5  -6    4.01    0.98   0
  -7  -4  -8  975.56    5.60   0
  -6  -9   0  528.60    4.12   0
  -6  -7  -1  164.67    2.26   0
  -6  -4  -4  416.77    3.20   0
  -5 -13   2  141.37    2.50   0
  -5 -12   2  206.27    2.82   0
  -5 -11   2  712.31    4.79   0
  -5  -6   0   47.55    1.23   0
  -5  -3  -3   56.09    1.16   0
  -5   0 -16  717.80    4.38   0
  -5   0 -15   -0.77    0.75   0
  -5   0 -11    1.18    0.64   0
  -5   0 -10    2.24    0.73   0
  -4 -14   3   43.11    1.57   0
  -4 -10   3  210.71    2.42   0
  -4  -7   2  215.18    2.12   0
  -4  -3  -1  221.53    1.78   0
  -4   1  -9  159.61    1.52   0
  -3 -14   4  112.71    2.11   0
  -3 -10   4  326.66    2.74   0
  -3  -5   2  554.55    2.70   0
  -3  -1  -2    1.11    0.30   0
  -2 -12   5   73.15    1.54   0
  -1 -16   5   10.19    1.23   0
  -1  -8   5 1138.73    3.75   0
  -1  -4   3  641.76    2.02   0
   0 -14   6   12.08    0.94   0
   0 -10   6    7.59    0.59   0
   0   2  -3   79.05    0.43   0
   1  -8   6   13.99    0.46   0
   3 -13   7  288.05    1.89   0
   3   4  -4 2050.93    4.87   0
   4   6  -8    1.28    0.54   0
   4   7 -13   36.62    1.08   0
   5   2   0   35.31    0.84   0
   5   7 -11    5.80    0.87   0
   6   3  -1  496.03    2.97   0
   6   8 -18    1.72    1.03   0
   6   8 -17    9.53    1.10   0
   6   8 -16    1.43    1.01   0
   7   3  -1  546.32    3.37   0
   7   5  -4    7.50    0.68   0
   7   7  -9  501.48    3.83   0
   7   8 -13  147.61    2.33   0
   8  -4   5  339.00    2.26   0
   8  -1   3  228.52    2.13   0
   8   3  -1  713.68    4.07   0
   8   6  -6  395.66    3.43   0
   9  -7   6   22.46    0.77   0
   9  -1   3   55.92    1.27   0
   9   3  -1   46.37    1.36   0
   9   5  -4 1263.60    6.06   0
  10  -8   6    5.79    0.70   0
  10  -5   5  171.86    1.91   0
  10  -3   4   12.97    0.96   0
  10   0   2  550.59    3.70   0
  10   1   1  680.09    4.20   0
  10   2   0   17.27    1.10   0
  10   6  -6  163.26    2.57   0
  10   9 -21    0.23    1.17   0
  10   9 -20   81.26    2.51   0
  10   9 -19  104.22    2.75   0
  10   9 -18  119.66    2.81   0
  11   9 -21   75.68    2.71   0
  11   9 -18   38.17    2.29   0
  11   9 -17   23.42    1.88   0
  12  -4   4  127.21    1.93   0
  12  -1   2   10.79    1.22   0
  12   4  -3  295.40    3.41   0
  12   7  -9    4.09    1.31   0
  12   8 -12    9.56    1.54   0
  12   9 -18  191.03    3.93   0
  12   9 -17   28.24    2.08   0
  13  -5   4  237.43    2.63   0
  13  -3   3   29.23    1.28   0
  13   0   1    0.67    1.06   0
  13   1   0  217.27    2.90   0
  13   5  -5   24.05    1.62   0
  13   6  -7   -1.65    1.35   0
  13   8 -12    0.73    1.57   0
  13   9 -18   -0.64    1.88   0
  14  -4   3  428.79    3.78   0
  14  -2   2  120.30    2.22   0
  14   4  -4    4.54    1.32   0
  14   8 -13   41.65    2.38   0
  14   9 -19   -2.10    2.17   0
  14   9 -18   32.99    2.41   0
  14   9 -17   17.13    2.09   0
  15  -5   3  103.26    2.09   0
  15  -3   2   55.14    1.75   0
  15   0   0  236.40    3.24   0
  15   1  -1   33.01    1.71   0
  15   2  -2  119.40    2.58   0
  15   6  -8    9.45    1.64   0
  15   8 -13   74.49    2.79   0
  15   9 -21   94.64    3.86   0
  15   9 -20   21.28    2.68   0
  15   9 -19  142.98    3.96   0
  15   9 -18    4.68    2.10   0
  16  -4   2  130.95    2.48   0
  16  -1   0  122.74    2.56   0
  16   3  -4   81.36    2.45   0
  16   4  -5   34.35    1.91   0
  16   5  -7   19.28    1.76   0
  16   7 -11   51.44    2.49   0
  16   8 -14   -1.65    1.94   0
  16   9 -19   28.30    2.59   0
  17  -2   0  149.23    2.92   0
  17   4  -6  355.28    4.68   0
  17   7 -12  138.35    3.63   0
  17   8 -15    2.46    2.05   0
  18  -5   1   33.77    1.81   0
  18   0  -2  126.94    2.86   0
  18   1  -3  183.57    3.45   0
  18   4  -7  304.26    4.53   0
  19  -1  -2    2.00    1.60   0
  19   0  -3    1.82    1.72   0
  19   1  -4    2.72    1.74   0
  19   2  -5    5.90    1.81   0
  19   4  -8   55.34    2.57   0
  20  -4  -1   86.10    2.64   0
  20  -1  -3  211.28    3.88   0
  20   0  -4   60.46    2.57   0
  -8  -8  -5  451.61    4.45   0
  -8  -6  -8   52.07    1.84   0
  -7  -8  -2    6.59    1.13   0
  -7  -3 -15  532.37    4.73   0
  -7  -3 -14  152.45    2.65   0
  -7  -3 -13  541.32    4.63   0
  -7  -3 -12  103.93    2.20   0
  -7  -3 -11  260.85    3.11   0
  -7  -3 -10   54.19    1.62   0
  -6 -11   1   24.30    1.38   0
  -6 -10   1   34.29    1.42   0
  -6  -5  -2  200.81    2.28   0
  -6  -1 -13  246.02    2.83   0
  -5  -9   2   30.53    1.19   0
  -5  -1  -6  154.38    1.68   0
  -4  -9   3    0.98    0.72   0
  -3 -15   4   71.18    1.84   0
  -2 -15   5   21.07    1.33   0
  -2  -5   3   47.96    0.76   0
  -2   0  -2  255.24    1.11   0
  -2   3  -9 1083.34    2.02   0
   0 -15   6   93.05    1.73   0
   0   4  -8   39.20    0.43   0
   2 -12   7    6.45    0.56   0
   3 -10   7    0.83    0.29   0
   3   6 -10   12.76    0.69   0
   5   0   2 1539.47    4.28   0
   5   1   1  965.03    3.55   0
   5   5  -5  137.89    1.68   0
   6  -1   3  771.64    3.19   0
   6   7 -10   37.11    1.24   0
   7   2   0  632.40    3.49   0
   7   8 -15  386.63    3.73   0
   7   8 -14    0.80    0.91   0
   8   0   2  517.29    3.17   0
   9   0   2 1250.34    5.20   0
   9   1   1   20.92    1.01   0
   9   7  -9    3.01    1.07   0
   9   8 -13   66.76    2.07   0
  10   4  -3  893.19    5.23   0
  10   8 -12    7.33    1.32   0
  11  -6   5  123.21    1.73   0
  11  -2   3  188.20    2.28   0
  11   4  -3   27.36    1.19   0
  11   7  -9   33.55    1.70   0
  11   8 -12   -0.69    1.30   0
  11   9 -20   10.04    1.78   0
  12  -7   5  129.44    1.85   0
  12   0   1    3.55    0.99   0
  12   1   0   49.63    1.59   0
  12   2  -1  138.64    2.35   0
  12   6  -7   24.15    1.58   0
  12   9 -21    1.57    1.80   0
  12   9 -20  134.11    3.46   0
  12   9 -19   11.59    1.89   0
  13   8 -13   20.87    1.83   0
  13   9 -21    1.78    1.99   0
  13   9 -20    8.16    2.00   0
  13   9 -19    2.52    1.86   0
  14  -7   4  111.00    2.03   0
  14  -1   1  387.80    3.78   0
  14   0   0   26.35    1.49   0
  14   2  -2    5.97    1.23   0
  14   3  -3   28.29    1.64   0
  14   5  -6    1.18    1.41   0
  14   6  -8  348.85    4.38   0
  14   8 -14    3.80    1.86   0
  14   9 -22   23.51    2.57   0
  14   9 -21   22.35    2.46   0
  14   9 -20   31.49    2.54   0
  15  -2   1   66.03    1.90   0
  15   4  -5   43.77    1.98   0
  15   8 -14    1.23    1.76   0
  15   9 -22   66.34    3.43   0
  16  -3   1   34.77    1.77   0
  16   0  -1   -0.11    1.27   0
  16   1  -2   55.98    2.06   0
  16   6  -9    0.79    1.51   0
  16   7 -12   58.82    2.62   0
  16   8 -15  322.69    5.24   0
  17  -4   1   38.52    1.76   0
  17  -1  -1    4.86    1.41   0
  17   2  -4    6.00    1.52   0
  17   5  -8  290.08    4.46   0
  17   6 -10   19.43    2.12   0
  17   7 -13    4.00    2.03   0
  17   8 -17   38.22    2.53   0
  17   8 -16   20.56    2.45   0
  18  -2  -1   11.14    1.63   0
  18   3  -6    0.20    1.70   0
  18   5  -9   42.62    2.41   0
  18   6 -11   90.22    3.13   0
  19  -5   0  284.17    3.93   0
  19   3  -7   11.01    1.87   0
  20  -3  -2    2.19    1.72   0
  -8  -9  -3   70.51    2.04   0
  -8  -8  -4   48.69    1.80   0
  -8  -7  -5   35.84    1.62   0
  -8  -6  -7   17.92    1.34   0
  -8  -5 -10  156.52    2.80   0
  -8  -5  -9   44.77    1.76   0
  -7 -11   0   38.87    1.66   0
  -7  -9  -1   75.50    1.79   0
  -7  -6  -3   44.20    1.43   0
  -7  -5  -4   10.01    0.98   0
  -7  -4  -6  844.84    4.96   0
  -7  -3  -9   70.59    1.71   0
  -7  -3  -8   14.65    1.04   0
  -6  -6  -1  202.61    2.30   0
  -6  -4  -3  394.66    3.04   0
  -6  -1 -16    0.01    1.04   0
  -6  -1 -15  398.37    3.57   0
  -6  -1 -14   -0.31    0.85   0
  -6  -1 -11   35.84    1.20   0
  -6  -1 -10  179.11    2.22   0
  -5 -13   3   29.12    1.41   0
  -5 -12   3   10.14    1.13   0
  -5  -5   0  893.81    4.16   0
  -5  -4  -1  727.09    3.65   0
  -5   0  -9    0.98    0.56   0
  -4  -6   2  825.12    3.79   0
  -3  -6   3  965.52    3.70   0
  -2 -16   5   27.61    1.43   0
  -1 -14   6   53.46    1.42   0
  -1 -12   6  129.11    1.74   0
   2 -11   7   82.31    0.97   0
   4   3  -2    1.51    0.45   0
   4   5  -6 1049.89    4.04   0
   4   6  -9   81.15    1.36   0
   4   7 -15    6.85    0.84   0
   5   6  -8 1051.87    4.61   0
   5   7 -12    6.29    0.88   0
   6   0   2 1330.41    4.34   0
   6   1   1  957.79    3.84   0
   6   5  -5  115.75    1.67   0
   6   7 -11   54.66    1.51   0
   7   0   2    1.03    0.56   0
   7   1   1   54.62    1.12   0
   7   6  -7    8.80    0.92   0
   7   7 -10  451.72    3.69   0
   7   8 -16    2.27    1.12   0
   8  -7   6  363.45    2.08   0
   8   6  -7  234.05    2.72   0
   8   8 -14   41.60    1.59   0
   9  -8   6    1.27    0.62   0
   9  -5   5   14.48    0.80   0
   9  -3   4    9.94    0.75   0
   9   4  -3  145.47    2.16   0
   9   6  -7  474.17    3.97   0
   9   8 -14    7.91    1.40   0
  10   6  -7   72.26    1.89   0
  10   8 -13  272.40    3.64   0
  11  -4   4    2.40    0.75   0
  11  -1   2   77.43    1.63   0
  11   3  -2    6.24    1.04   0
  11   5  -5   19.65    1.12   0
  11   8 -13  194.88    3.33   0
  12  -8   5  138.30    1.90   0
  12  -5   4   15.53    1.10   0
  12  -3   3  338.91    3.07   0
  12   4  -4  184.11    2.80   0
  12   7 -10  186.27    3.19   0
  12   8 -13  425.53    4.88   0
  13  -6   4   29.22    1.28   0
  13  -4   3   39.89    1.48   0
  13  -2   2   99.57    1.96   0
  13   8 -14    5.69    1.61   0
  14  -5   3   16.70    1.31   0
  14  -3   2   53.04    1.62   0
  14   1  -1  549.63    4.62   0
  14   4  -5   18.95    1.58   0
  14   7 -11  145.36    3.16   0
  14   8 -15   50.93    2.37   0
  15  -6   3    2.83    1.02   0
  15  -4   2  140.78    2.43   0
  15   2  -3    1.73    1.30   0
  15   6  -9   25.42    1.88   0
  15   7 -12  120.95    3.16   0
  15   8 -16    2.30    1.79   0
  15   8 -15    3.96    1.83   0
  16  -5   2  143.28    2.53   0
  16   4  -6  109.30    2.73   0
  16   5  -8    0.44    1.55   0
  16   6 -10    6.61    1.75   0
  16   8 -17  161.51    4.12   0
  16   8 -16    2.77    1.89   0
  17  -3   0   38.60    1.95   0
  17   0  -2   52.86    2.03   0
  17   4  -7   13.87    1.89   0
  17   6 -11  135.20    3.49   0
  17   7 -14  154.40    3.83   0
  18  -1  -2  135.36    2.95   0
  18   0  -3    0.44    1.51   0
  18   1  -4  271.40    4.09   0
  18   2  -5    3.39    1.64   0
  18   4  -8   -0.25    1.82   0
  18   6 -12   89.69    3.20   0
  19  -4  -1   59.55    2.37   0
  19  -2  -2   21.37    1.86   0
  19  -1  -3    6.80    1.72   0
  19   0  -4  659.41    6.21   0
  19   1  -5   71.87    2.65   0
  19   2  -6    3.18    1.79   0
  19   4  -9    5.79    1.97   0
  20  -2  -3   21.02    2.01   0
  20  -1  -4    6.02    1.85   0
  20   0  -5    1.33    1.65   0
  -8  -8  -3  899.68    5.90   0
  -8  -7  -4  257.43    3.22   0
  -8  -6  -5   25.15    1.40   0
  -8  -5  -7   72.37    1.93   0
  -8  -4 -11  110.60    2.39   0
  -7 -10   0   18.06    1.33   0
  -7  -9   0  579.43    4.49   0
  -7  -8  -1 1065.99    5.86   0
  -7  -4  -5   17.35    1.05   0
  -7  -3  -7   74.57    1.64   0
  -6 -11   2   55.88    1.70   0
  -6  -8   1  229.17    2.61   0
  -6  -3  -4   71.77    1.40   0
  -6  -2  -6  671.12    3.82   0
  -6  -1  -9    1.94    0.70   0
  -5 -10   3  234.34    2.66   0
  -5   0  -8  254.24    2.11   0
  -4 -10   4  276.30    2.67   0
  -4  -1  -3 1241.64    3.79   0
  -4   0  -5    0.25    0.37   0
  -3 -14   5   11.92    1.18   0
  -3 -12   5  100.26    1.76   0
  -3 -11   5    3.33    0.89   0
  -1 -15   6  183.02    2.40   0
  -1 -10   6   86.95    1.29   0
  -1  -7   5   42.45    0.78   0
   1 -13   7   72.71    1.25   0
   3   5  -7   61.88    0.98   0
   4   4  -4    6.06    0.54   0
   4   7 -17  138.29    1.89   0
   4   7 -16   17.82    0.96   0
   7   5  -5  145.52    1.92   0
   7   8 -18    7.65    1.10   0
   8  -3   4   95.33    1.38   0
   8   5  -5   61.16    1.51   0
   8   7 -10   54.08    1.62   0
   8   8 -16   31.11    1.65   0
   8   8 -15    4.69    1.07   0
   9   3  -2    4.21    0.90   0
   9   5  -5  191.27    2.44   0
   9   7 -10   29.53    1.44   0
  10  -6   5  333.91    2.51   0
  10  -1   2  259.07    2.59   0
  10   2  -1  660.74    4.26   0
  10   7 -10   13.94    1.32   0
  10   8 -14    0.71    1.24   0
  11  -7   5    6.10    0.82   0
  11   0   1    0.18    0.84   0
  11   1   0  227.37    2.67   0
  11   4  -4  873.05    5.45   0
  11   7 -10  277.42    3.60   0
  11   8 -14    5.31    1.46   0
  12  -2   2  650.81    4.31   0
  12   3  -3  238.29    3.03   0
  12   5  -6   59.73    1.92   0
  12   6  -8   45.46    1.85   0
  12   7 -11    4.84    1.34   0
  12   8 -15  351.60    4.62   0
  12   8 -14    8.23    1.54   0
  13  -1   1   16.04    1.22   0
  13   0   0  410.37    3.79   0
  13   1  -1  181.39    2.70   0
  13   7 -11  291.51    4.11   0
  13   8 -15   10.49    1.77   0
  14  -2   1   79.35    2.00   0
  14   3  -4    5.42    1.31   0
  14   6  -9  484.58    5.14   0
  14   7 -12   -1.19    1.56   0
  14   8 -16    1.53    1.72   0
  15   0  -1    5.56    1.30   0
  15   4  -6   43.16    1.94   0
  15   5  -8  442.68    4.95   0
  15   6 -10    5.58    1.61   0
  15   7 -13  145.42    3.40   0
  15   8 -17   65.95    2.92   0
  16  -6   2   55.87    1.91   0
  16  -4   1    3.81    1.44   0
  16  -2   0   77.97    2.15   0
  16  -1  -1    1.09    1.29   0
  16   2  -4   49.76    2.07   0
  16   3  -5  483.49    4.93   0
  16   6 -11    4.67    1.63   0
  16   7 -14    3.30    1.77   0
  16   8 -19   31.35    2.60   0
  16   8 -18   -0.69    2.05   0
  17  -5   1    2.44    1.24   0
  17   3  -6   19.30    1.82   0
  17   6 -12   -0.22    1.74   0
  17   7 -15    9.15    2.16   0
  18  -3  -1   74.49    2.34   0
  18   6 -13   45.30    2.70   0
  19  -3  -2    1.67    1.68   0
  19   3  -8   48.40    2.52   0
  20  -4  -2   72.72    2.56   0
  -8  -9  -2   11.49    1.25   0
  -8  -7  -3  210.34    2.89   0
  -8  -5  -6    9.84    1.15   0
  -7 -11   1    2.14    1.12   0
  -7  -7  -1   68.91    1.67   0
  -7  -6  -2   69.78    1.61   0
  -7  -5  -3   77.72    1.65   0
  -7  -2 -15   36.36    1.68   0
  -7  -2 -13    0.18    0.98   0
  -7  -2 -12  268.10    3.10   0
  -7  -2 -10  437.12    3.65   0
  -6 -10   2  301.87    3.18   0
  -6  -1  -8  286.82    2.54   0
  -5  -7   2   99.30    1.62   0
  -5  -2  -3  537.52    2.94   0
  -5  -1  -5   51.07    0.99   0
  -4  -7   3    8.06    0.71   0
  -4   2 -13   44.54    0.99   0
  -3  -3   1   24.63    0.60   0
  -3   0  -3    0.81    0.26   0
  -3   1  -5   35.30    0.57   0
  -2 -13   6    5.50    0.95   0
  -2  -8   5  689.62    3.15   0
   0  -8   6    2.48    0.43   0
   1 -14   7    7.02    0.76   0
   1 -11   7   38.46    0.83   0
   2   0   1    0.26    0.20   0
   7  -3   4  203.32    1.74   0
   7   6  -8   15.82    1.03   0
   7   7 -11  456.55    3.75   0
   8  -5   5   75.56    1.16   0
   8   7 -11  523.43    4.25   0
   8   8 -17   37.83    1.60   0
   9  -2   3   18.74    0.90   0
   9   2  -1   29.35    1.15   0
   9   6  -8   24.63    1.30   0
   9   7 -11  147.21    2.55   0
   9   8 -17   16.21    1.63   0
   9   8 -16    3.58    1.22   0
  10  -4   4   27.39    0.99   0
  10   0   1    0.91    0.84   0
  10   1   0  202.96    2.40   0
  10   8 -16    0.26    1.51   0
  10   8 -15   45.29    1.92   0
  11  -5   4   89.57    1.59   0
  11   6  -8  227.24    3.15   0
  11   7 -11    6.70    1.36   0
  11   8 -16    1.72    1.68   0
  11   8 -15  491.01    5.19   0
  12  -1   1    7.49    1.04   0
  12   2  -2  795.58    5.18   0
  12   8 -16    7.99    1.72   0
  13  -7   4   30.13    1.29   0
  13  -3   2   17.67    1.28   0
  13   7 -12   18.66    1.78   0
  13   8 -16   17.62    1.91   0
  14  -6   3  103.31    2.04   0
  14  -4   2    7.38    1.24   0
  14   1  -2    1.24    1.15   0
  14   2  -3   13.61    1.39   0
  14   7 -13  214.91    3.85   0
  14   8 -18    4.65    1.88   0
  14   8 -17   57.46    2.64   0
  15  -5   2   74.02    1.99   0
  15  -3   1   21.23    1.38   0
  15   8 -20   -0.41    2.28   0
  15   8 -19  126.48    3.74   0
  15   8 -18    5.01    2.01   0
  16   0  -2   63.30    2.04   0
  16   1  -3    4.38    1.34   0
  16   5  -9   10.95    1.74   0
  16   7 -15   24.68    2.19   0
  16   8 -21    6.53    2.39   0
  16   8 -20    2.84    2.29   0
  17  -6   1    2.10    1.43   0
  17  -4   0   10.03    1.57   0
  17   0  -3    5.57    1.49   0
  17   1  -4   52.78    2.17   0
  17   4  -8  468.03    5.39   0
  17   5 -10  345.89    4.91   0
  17   7 -16  203.04    4.48   0
  18  -2  -2  139.54    2.95   0
  18  -1  -3  164.66    3.16   0
  18   0  -4    6.97    1.77   0
  18   1  -5   99.39    2.81   0
  18   4  -9  355.08    5.00   0
  18   5 -11  157.03    3.75   0
  18   6 -14   20.79    2.41   0
  19  -5  -1   15.50    1.74   0
  19   1  -6   27.04    2.04   0
  19   2  -7    0.57    1.76   0
  20  -5  -2   72.44    2.68   0
  20  -3  -3   33.56    2.15   0
  20  -2  -4  186.22    3.67   0
  20  -1  -5  171.30    3.71   0
  20   0  -6  209.02    4.06   0
  -8  -5  -5   77.76    1.84   0
  -8  -4  -8   55.64    1.72   0
  -8  -4  -7  474.50    4.03   0
  -7  -8   0   11.43    0.90   0
  -7  -4  -4  365.04    3.16   0
  -7  -3  -6  206.18    2.44   0
  -7  -2  -9  302.14    2.99   0
  -6 -12   3  122.48    2.30   0
  -6  -9   2  572.80    4.10   0
  -6  -7   1    1.51    0.85   0
  -6  -3  -3    1.11    0.66   0
  -6  -2  -5    1.25    0.67   0
  -5 -14   4    1.46    1.07   0
  -5 -12   4  280.14    3.08   0
  -5  -4   0  526.20    3.03   0
  -5   0  -7    1.30    0.52   0
  -5   1 -14   77.99    1.49   0
  -5   1 -12  343.60    2.60   0
  -4 -13   5    9.88    1.17   0
  -4  -5   2    0.72    0.50   0
  -4  -3   0   31.32    0.69   0
  -4   1  -7  539.06    2.45   0
  -3  -9   5   42.40    1.13   0
  -3   3 -15  341.79    1.96   0
  -3   3 -14    4.42    0.50   0
  -2 -15   6    0.04    1.07   0
  -2 -11   6    5.33    0.81   0
  -2  -3   2   30.55    0.53   0
  -1  -9   6  420.89    2.39   0
   0 -13   7    3.95    0.79   0
   4   2  -1  440.35    2.29   0
   5   7 -14    4.65    0.78   0
   6  -3   4   71.00    0.99   0
   6   4  -4   36.59    1.05   0
   6   7 -13    6.39    1.07   0
   7   4  -4  657.48    3.84   0
   7   5  -6   86.89    1.62   0
   7   7 -12  304.70    3.16   0
   8  -2   3 1117.59    4.35   0
   8   2  -1  721.29    3.98   0
   8   5  -6    4.70    0.91   0
   9   5  -6 1495.03    6.69   0
   9   8 -21   -0.80    1.14   0
   9   8 -20    3.85    1.52   0
   9   8 -19   13.73    1.64   0
   9   8 -18    4.60    1.29   0
  10   8 -21  141.34    3.21   0
  10   8 -19   53.71    2.32   0
  10   8 -18    1.53    1.59   0
  10   8 -17    5.92    1.38   0
  11  -2   2    1.28    0.99   0
  11   3  -3  589.71    4.38   0
  11   7 -12  439.94    4.62   0
  11   8 -18    7.39    1.80   0
  11   8 -17  731.45    6.46   0
  12  -6   4   32.41    1.13   0
  12  -4   3  111.79    1.86   0
  12   0   0  192.40    2.56   0
  12   1  -1   10.17    1.14   0
  12   4  -5  109.19    2.27   0
  12   5  -7  289.76    3.57   0
  12   6  -9   22.35    1.51   0
  12   7 -12   44.62    1.98   0
  12   8 -17  194.91    3.74   0
  13  -5   3    2.34    0.90   0
  13  -2   1    6.67    1.18   0
  13   3  -4  162.02    2.72   0
  13   6 -10  239.32    3.67   0
  13   7 -13  134.08    3.08   0
  13   8 -22    5.38    2.32   0
  13   8 -19    7.50    1.90   0
  13   8 -18   -0.71    1.66   0
  14   8 -23    4.39    2.22   0
  14   8 -22    0.67    2.10   0
  14   8 -21    2.22    2.10   0
  14   8 -20   10.05    2.16   0
  14   8 -19   42.82    2.56   0
  15  -2   0   27.05    1.51   0
  15  -1  -1   31.71    1.63   0
  15   1  -3   -0.12    1.21   0
  15   2  -4  351.15    4.08   0
  15   5  -9  134.08    3.04   0
  15   7 -15  251.66    4.41   0
  15   8 -23  128.04    4.20   0
  15   8 -22   -1.63    2.24   0
  15   8 -21  191.68    4.63   0
  16  -5   1   11.07    1.48   0
  16  -3   0    4.41    1.31   0
  16   2  -5  277.09    3.84   0
  16   3  -6  135.57    2.95   0
  16   4  -8    3.42    1.61   0
  17   3  -7   89.86    2.68   0
  17   4  -9    8.49    1.76   0
  17   5 -11   19.23    2.13   0
  17   7 -17   38.92    2.78   0
  18  -6   0  154.78    3.04   0
  18  -4  -1    6.73    1.50   0
  18   3  -8    0.87    1.72   0
  18   4 -10    2.53    1.88   0
  18   5 -12   62.90    2.85   0
  18   6 -15   -0.05    2.07   0
  19  -6  -1  176.44    3.38   0
  19  -1  -4    1.81    1.55   0
  19   0  -5   -0.42    1.58   0
  19   3  -9   24.10    2.21   0
  19   4 -11   16.55    2.16   0
  20  -4  -3   25.55    2.16   0
  -9  -7  -5  340.26    3.90   0
  -9  -6  -7    7.41    1.39   0
  -9  -5  -9  144.91    2.75   0
  -8  -8  -1  554.34    4.49   0
  -8  -7  -2   35.74    1.48   0
  -8  -6  -3  209.85    2.75   0
  -8  -4  -6  286.03    3.09   0
  -8  -3 -11  477.26    4.29   0
  -8  -3 -10  128.62    2.35   0
  -7  -3  -5  607.51    3.93   0
  -7  -2  -8  355.54    3.14   0
  -6 -10   3  177.83    2.46   0
  -6  -1  -7   35.97    1.05   0
  -6   0 -15    0.74    0.98   0
  -6   0 -13    0.38    0.75   0
  -6   0 -12  237.88    2.51   0
  -6   0 -11    0.26    0.80   0
  -5  -6   2   58.93    1.24   0
  -5  -5   1  163.41    1.77   0
  -5  -3  -1   47.71    0.99   0
  -5   1 -16   17.83    1.00   0
  -5   1 -11  413.40    2.73   0
  -4 -12   5  427.82    3.51   0
  -4  -8   4   68.66    1.31   0
  -4  -6   3  892.65    3.84   0
  -4  -2  -1  191.21    1.55   0
  -4   2 -11   64.73    1.01   0
  -3  -5   3  118.59    1.26   0
  -3   3 -16   20.73    0.69   0
  -2  -2   1  581.60    1.91   0
   0 -14   7   59.30    1.29   0
   1 -10   7   26.15    0.64   0
   4   5  -7  534.41    2.94   0
   5   2  -1  101.36    1.27   0
   5   7 -16   30.22    1.26   0
   6   2  -1   60.60    1.14   0
   7  -5   5   85.18    1.09   0
   7   6  -9    2.08    0.87   0
   7   7 -13  252.51    3.00   0
   8  -8   6   26.52    0.72   0
   8  -1   2   23.37    0.88   0
   8   0   1   30.57    0.98   0
   8   7 -12   21.61    1.33   0
   9  -9   6    1.48    0.54   0
   9  -4   4   53.83    1.13   0
   9   6  -9  623.52    4.64   0
   9   7 -12   48.37    1.75   0
  10  -7   5   45.13    1.11   0
  10  -3   3    4.13    0.78   0
  10   3  -3  645.74    4.36   0
  10   6  -9   72.80    1.94   0
  10   7 -12  179.15    2.95   0
  10   8 -20   11.79    1.66   0
  11  -8   5  765.98    3.83   0
  11  -1   1    8.47    0.97   0
  11   0   0  225.91    2.60   0
  11   1  -1   13.44    1.10   0
  11   2  -2  108.68    2.00   0
  11   4  -5    3.36    1.11   0
  11   7 -13    7.39    1.57   0
  11   8 -22    3.77    1.54   0
  11   8 -21  160.89    3.57   0
  11   8 -20    6.88    1.74   0
  11   8 -19  413.59    5.16   0
  12  -3   2   14.53    1.21   0
  12   3  -4   86.09    2.03   0
  12   6 -10   40.87    1.84   0
  12   7 -13   36.85    1.93   0
  12   8 -22    7.39    1.92   0
  12   8 -21   16.49    2.07   0
  12   8 -20    3.24    1.72   0
  12   8 -19   18.94    1.94   0
  13  -8   4    0.66    0.93   0
  13  -1   0  211.17    2.76   0
  13   0  -1    1.98    1.03   0
  13   1  -2   67.96    1.88   0
  13   2  -3  267.89    3.27   0
  13   4  -6  153.53    2.77   0
  13   5  -8  158.93    2.92   0
  13   8 -21   22.41    2.30   0
  14  -7   3  134.55    2.21   0
  14  -3   1   31.81    1.43   0
  14   3  -5   19.38    1.46   0
  14   6 -11  149.26    3.18   0
  14   7 -15  208.81    3.93   0
  15  -6   2  241.18    3.06   0
  15  -4   1  223.59    2.98   0
  15   0  -2  325.31    3.75   0
  15   3  -6   42.86    1.96   0
  15   6 -12   59.77    2.45   0
  15   7 -16   14.55    2.08   0
  16  -2  -1  447.47    4.42   0
  16   0  -3    0.15    1.33   0
  16   1  -4    4.97    1.43   0
  16   7 -18  200.04    4.59   0
  16   7 -17   84.06    3.23   0
  17  -7   1  112.40    2.44   0
  17  -5   0    0.89    1.46   0
  17  -3  -1  517.08    4.89   0
  17   1  -5   47.38    2.09   0
  17   2  -6   78.33    2.50   0
  17   6 -14   50.81    2.60   0
  18  -3  -2    6.73    1.54   0
  18   1  -6  277.64    4.14   0
  18   2  -7   30.08    2.13   0
  18   5 -13  193.33    4.20   0
  19   1  -7  154.70    3.51   0
  19   2  -8    0.10    1.66   0
  19   3 -10   79.41    2.95   0
  20  -3  -4    0.05    1.70   0
  20  -2  -5   49.72    2.53   0
  20   0  -7   -0.03    1.60   0
  -9  -7  -4    7.76    1.27   0
  -9  -5  -8  470.11    4.47   0
  -9  -5  -7  121.53    2.50   0
  -8  -3  -9 1006.58    5.81   0
  -8  -3  -8  192.74    2.62   0
  -7 -10   2   10.28    1.15   0
  -7  -4  -3   76.16    1.47   0
  -7  -2  -7  232.87    2.51   0
  -7  -1 -14   28.71    1.49   0
  -7  -1 -13   13.04    1.20   0
  -6  -9   3   55.47    1.49   0
  -6  -5   0   34.81    0.99   0
  -6  -1  -6  479.53    3.08   0
  -6   0 -16   42.59    1.43   0
  -6   0 -10   78.78    1.47   0
  -5  -2  -2  382.66    2.43   0
  -5   0  -6 1035.10    3.89   0
  -5   1 -10  387.90    2.55   0
  -4   0  -4  204.74    1.49   0
  -3 -15   6  228.05    2.89   0
  -3 -14   6   26.63    1.22   0
  -3 -13   6   46.80    1.36   0
  -3 -12   6  496.18    3.53   0
  -3  -8   5   33.09    0.97   0
  -3  -1  -1  261.04    1.46   0
  -3   3 -17  480.22    2.35   0
  -3   3 -12    1.07    0.37   0
  -2  -7   5   60.45    0.94   0
  -1 -14   7  102.70    1.71   0
  -1 -13   7  210.69    2.18   0
   0  -4   4    2.82    0.17   0
   3   5  -8  202.51    1.69   0
   4   3  -3   10.47    0.57   0
   4   4  -5  918.06    3.65   0
   4   6 -11  435.25    2.92   0
   5   5  -7   19.56    0.84   0
   5   6 -10  858.09    4.30   0
   5   7 -18   93.81    1.81   0
   6  -2   3    2.98    0.53   0
   6   1   0   28.34    0.83   0
   6   7 -15   31.43    1.35   0
   7  -1   2  415.58    2.57   0
   7   0   1   -0.04    0.64   0
   8   3  -3 1295.22    5.50   0
   8   6  -9   18.86    1.19   0
   9   3  -3    9.62    0.77   0
   9   5  -7  222.74    2.75   0
  10  -2   2    3.14    0.79   0
  10   2  -2  110.15    1.92   0
  10   5  -7   85.25    1.96   0
  10   7 -13   65.50    2.05   0
  11  -6   4    7.69    0.86   0
  11  -4   3   14.09    0.94   0
  11   3  -4    9.85    1.15   0
  12  -7   4  100.62    1.73   0
  12  -5   3   32.52    1.26   0
  12   2  -3    0.20    1.08   0
  12   5  -8    2.94    1.24   0
  12   7 -14    1.86    1.43   0
  13  -6   3  332.53    3.14   0
  13  -4   2  193.90    2.50   0
  13   3  -5    1.73    1.20   0
  13   6 -11  179.97    3.27   0
  14  -5   2  223.08    2.77   0
  14  -1  -1  555.57    4.57   0
  14   1  -3  409.28    4.11   0
  14   2  -4   17.71    1.45   0
  15   2  -5   29.98    1.74   0
  15   4  -8   80.79    2.45   0
  15   5 -10  376.55    4.72   0
  15   6 -13  142.14    3.36   0
  15   7 -18   -0.24    2.11   0
  15   7 -17  318.59    5.16   0
  16  -6   1  113.01    2.39   0
  16   3  -7 1048.22    7.38   0
  16   5 -11    2.94    1.62   0
  16   6 -14   70.22    2.77   0
  16   7 -20  172.11    4.57   0
  16   7 -19   62.46    3.14   0
  17  -1  -3   16.30    1.55   0
  17   0  -4   64.99    2.20   0
  17   3  -8    9.02    1.63   0
  17   5 -12  245.44    4.32   0
  17   6 -16   51.26    2.71   0
  17   6 -15   74.81    2.96   0
  18  -5  -1   41.30    1.95   0
  18  -2  -3   20.84    1.70   0
  18  -1  -4  268.50    3.97   0
  18   0  -5    0.38    1.56   0
  18   3  -9    0.45    1.22   0
  19  -5  -2  155.38    3.17   0
  19  -2  -4   10.85    1.75   0
  19   0  -6  323.63    4.61   0
  19   2  -9    9.16    1.96   0
  20  -5  -3   23.09    1.97   0
  20  -1  -6   39.47    2.27   0
  -9  -5  -6  474.62    4.30   0
  -9  -4 -10   15.17    1.38   0
  -8  -8   0   18.61    1.28   0
  -8  -6  -2    1.74    0.93   0
  -8  -4  -5  352.51    3.35   0
  -8  -3  -7  691.00    4.62   0
  -7  -5  -1   24.60    1.09   0
  -7  -3  -4  197.22    2.27   0
  -7  -2  -6  132.55    1.91   0
  -7  -1 -15    1.37    0.97   0
  -7  -1 -10   35.88    1.23   0
  -6 -12   4   35.89    1.49   0
  -6 -11   4   22.57    1.33   0
  -6  -7   2  736.13    4.24   0
  -6  -3  -2  120.23    1.64   0
  -6   0  -9    0.62    0.72   0
  -5 -14   5    0.82    1.04   0
  -5 -13   5    2.59    1.01   0
  -5   1  -9  581.09    2.99   0
  -4  -7   4  296.81    2.33   0
  -4  -1  -2  519.61    2.39   0
  -4   2 -10   22.14    0.64   0
  -3 -16   6  137.70    2.36   0
  -3 -11   6  262.65    2.46   0
  -2  -9   6   81.68    1.26   0
  -1 -15   7    3.69    0.94   0
  -1  -8   6   36.00    0.77   0
  -1  -6   5  768.06    2.53   0
   0 -10   7   28.12    0.75   0
   2  -9   7    1.45    0.28   0
   5   1   0  367.43    2.21   0
   5   4  -5  366.16    2.54   0
   6   0   1    1.08    0.49   0
   6   6 -10    5.40    0.84   0
   6   7 -16  174.56    2.49   0
   7   3  -3   16.25    0.89   0
   7   7 -15   71.35    1.87   0
   8  -6   5   22.26    0.74   0
   8  -4   4  432.97    2.58   0
   8   4  -5    7.86    0.93   0
   8   6 -10  233.24    2.89   0
   8   7 -14   24.00    1.38   0
   9 -10   6  175.31    1.54   0
   9  -3   3  302.92    2.44   0
   9   2  -2   80.26    1.60   0
   9   4  -5   12.19    1.02   0
  10   0   0   18.13    1.05   0
  10   1  -1  456.09    3.49   0
  10   6 -10    2.49    1.13   0
  10   7 -14  154.85    2.87   0
  11  -9   5   13.16    0.85   0
  11   5  -8    0.63    1.12   0
  11   7 -14  354.13    4.32   0
  12  -2   1  170.00    2.34   0
  12  -1   0   47.09    1.49   0
  12   0  -1    0.71    0.97   0
  12   1  -2  359.61    3.49   0
  12   7 -15   79.38    2.50   0
  13   6 -12  306.32    4.22   0
  13   7 -16   31.95    2.08   0
  14  -4   1  198.05    2.76   0
  14   0  -2  348.55    3.71   0
  14   3  -6    4.59    1.31   0
  14   6 -13    4.32    1.63   0
  14   7 -18   10.95    2.11   0
  15  -7   2  105.80    2.09   0
  15  -5   1   43.90    1.64   0
  15  -2  -1   14.18    1.36   0
  15  -1  -2   61.60    1.97   0
  15   0  -3    1.09    1.28   0
  15   1  -4  103.62    2.41   0
  15   3  -7    2.15    1.43   0
  15   5 -11  126.72    3.06   0
  15   7 -20    5.72    2.07   0
  15   7 -19  289.42    5.13   0
  16  -3  -1   23.18    1.58   0
  16   1  -5    9.18    1.51   0
  16   3  -8  159.83    3.23   0
  16   6 -15   23.48    2.18   0
  16   7 -21   44.94    3.11   0
  17  -6   0   13.24    1.45   0
  17  -4  -1   41.52    1.86   0
  17  -3  -2   55.95    2.16   0
  17   2  -7  189.46    3.46   0
  17   3  -9   -0.94    1.64   0
  17   4 -11   11.79    1.84   0
  17   5 -13    2.41    1.90   0
  17   6 -17    7.92    2.18   0
  18  -6  -1   40.95    2.04   0
  18  -4  -2   46.14    2.06   0
  18   1  -7    2.86    1.60   0
  18   2  -8  121.61    3.08   0
  18   3 -10    2.30    1.77   0
  18   4 -12    4.35    1.93   0
  18   5 -15  136.82    3.87   0
  19  -4  -3  136.35    3.05   0
  19   3 -11   18.13    2.03   0
  20  -6  -3   -0.31    1.74   0
  20  -4  -4   78.66    2.68   0
  20  -3  -5    2.65    1.88   0
  -9  -5  -5   13.87    1.29   0
  -9  -4  -8   21.11    1.39   0
  -8  -4  -4  432.32    3.60   0
  -8  -3  -6  210.53    2.59   0
  -8  -2 -13   10.52    1.27   0
  -8  -2 -10  216.98    2.77   0
  -7 -10   3    1.82    1.01   0
  -7  -4  -2   54.61    1.33   0
  -7  -1  -9  127.02    1.92   0
  -6 -10   4  121.14    2.05   0
  -6  -8   3    0.60    0.78   0
  -6  -2  -3    2.43    0.64   0
  -6   0  -8    9.36    0.79   0
  -5 -11   5   68.39    1.61   0
  -5  -8   4   20.40    0.95   0
  -5  -5   2 1906.11    5.77   0
  -4  -9   5    0.52    0.66   0
  -4   1  -6   27.46    0.61   0
  -2 -14   7  138.53    2.04   0
  -2 -13   7   60.29    1.41   0
  -2  -5   4   95.29    0.99   0
  -1 -11   7    0.08    0.61   0
   3   6 -14    1.97    0.66   0
   5  -1   2   68.96    0.94   0
   5   0   1    0.71    0.41   0
   5   6 -11  141.33    1.90   0
   6   7 -18   81.59    1.91   0
   6   7 -17   28.46    1.27   0
   7   4  -5    0.21    0.71   0
   8   7 -15  147.86    2.56   0
   9  -7   5  328.87    2.27   0
   9  -5   4  222.67    2.03   0
   9  -2   2  161.47    1.89   0
   9   1  -1  311.25    2.77   0
   9   7 -15  713.46    5.57   0
  10  -8   5   12.85    0.81   0
  10   3  -4   67.74    1.65   0
  10   4  -6   31.50    1.41   0
  10   5  -8  294.92    3.33   0
  10   6 -11    6.48    1.23   0
  10   7 -15    3.15    1.29   0
  11  -3   2  251.51    2.57   0
  11   7 -16   94.17    2.60   0
  11   7 -15    5.91    1.44   0
  12  -8   4    2.24    0.91   0
  12  -4   2  527.36    3.81   0
  12   3  -5  206.48    2.87   0
  12   4  -7  204.89    3.02   0
  12   5  -9  193.40    3.07   0
  12   6 -12    0.32    1.31   0
  12   7 -17   68.11    2.65   0
  12   7 -16   40.12    2.11   0
  13  -7   3   76.06    1.71   0
  13  -2   0   29.13    1.36   0
  13   3  -6   80.63    2.10   0
  13   5 -10   19.43    1.66   0
  13   6 -13  206.89    3.60   0
  13   7 -18   14.53    1.90   0
  14  -6   2   99.95    1.98   0
  14   6 -14    1.22    1.54   0
  14   7 -23   68.90    3.32   0
  14   7 -22    3.81    2.36   0
  14   7 -21   19.23    2.52   0
  14   7 -20    6.75    2.03   0
  14   7 -19    3.50    1.89   0
  15   2  -6  385.82    4.34   0
  15   4  -9    4.38    1.47   0
  15   7 -24   84.98    3.64   0
  15   7 -23   40.00    3.08   0
  15   7 -22   62.39    3.29   0
  15   7 -21  139.52    4.07   0
  16  -7   1   19.59    1.41   0
  16  -5   0  150.21    2.67   0
  16  -2  -2   80.38    2.23   0
  16  -1  -3    4.77    1.38   0
  16   0  -4   32.73    1.78   0
  16   4 -10   97.11    2.77   0
  16   5 -13   30.79    2.20   0
  16   6 -17   16.32    2.09   0
  17  -2  -3   70.76    2.28   0
  17  -1  -4   55.46    2.13   0
  17   0  -5    3.12    1.46   0
  17   6 -19    6.92    2.13   0
  17   6 -18   37.06    2.74   0
  18  -3  -3   25.40    1.82   0
  18  -2  -4  239.17    3.75   0
  18  -1  -5  100.54    2.74   0
  18   0  -6   74.40    2.53   0
  19  -6  -2   69.28    2.41   0
  19  -3  -4    0.94    1.56   0
  19  -2  -5    7.37    1.67   0
  19  -1  -6   32.90    2.17   0
  19   0  -7   -0.73    1.60   0
  19   2 -10    1.98    1.85   0
  19   3 -12   28.49    2.33   0
  20  -5  -4   51.82    2.51   0
  20  -2  -6  131.07    3.29   0
  20  -1  -7   91.40    2.90   0
  -9  -7  -2   15.34    1.08   0
  -9  -6  -3  142.90    2.48   0
  -9  -4  -7    6.07    1.14   0
  -9  -3 -12    9.92    1.52   0
  -9  -3 -11    8.40    1.35   0
  -8 -10   2   37.99    1.61   0
  -8  -7   0   77.79    1.77   0
  -8  -6  -1  348.19    3.26   0
  -8  -5  -2  320.25    3.13   0
  -8  -2  -9   91.86    1.87   0
  -7  -9   3    5.18    0.95   0
  -7  -3  -3  789.88    4.27   0
  -7  -2  -5   61.70    1.37   0
  -7  -1  -8  193.76    2.24   0
  -6  -5   1  333.14    2.70   0
  -5 -10   5    9.86    0.95   0
  -5  -6   3   39.16    1.06   0
  -5  -1  -3  168.24    1.58   0
  -4 -12   6    0.52    0.80   0
  -4  -5   3    2.48    0.49   0
  -4  -4   2    1.24    0.32   0
  -4  -3   1   21.09    0.64   0
  -4   2  -9    0.78    0.38   0
  -3   1  -4  330.73    1.48   0
  -2 -15   7   -0.35    0.82   0
  -2 -12   7    7.62    0.86   0
   1  -9   7   16.14    0.46   0
   3   5  -9   44.89    0.93   0
   3   6 -15   10.61    0.78   0
   5  -7   6   11.57    0.38   0
   7  -4   4  368.87    2.19   0
   7   7 -19    0.55    1.23   0
   7   7 -18   23.98    1.48   0
   7   7 -17    7.94    1.06   0
   8  -9   6  320.29    1.88   0
   8   6 -11   15.41    1.19   0
   8   7 -17   26.54    1.68   0
   8   7 -16  139.81    2.55   0
   9  -1   1   21.23    0.97   0
   9   0   0 1132.95    4.99   0
   9   4  -6  148.40    2.24   0
   9   5  -8 1166.69    6.09   0
   9   6 -11  920.31    5.79   0
   9   7 -17  658.84    5.63   0
   9   7 -16  127.06    2.63   0
  10  -6   4  172.71    1.93   0
  10   2  -3  616.47    4.18   0
  10   7 -17   20.00    1.86   0
  10   7 -16  198.96    3.32   0
  11  -2   1   76.50    1.61   0
  11  -1   0  237.07    2.62   0
  11   0  -1    0.49    0.90   0
  11   3  -5   37.62    1.49   0
  11   4  -7   15.00    1.27   0
  11   5  -9    0.26    1.11   0
  11   7 -17   28.98    1.87   0
  12  -6   3    1.00    0.90   0
  12   6 -13   54.89    2.11   0
  12   7 -23   16.42    2.17   0
  12   7 -19   15.62    1.92   0
  12   7 -18   48.25    2.28   0
  13  -5   2  127.72    2.09   0
  13  -1  -1  178.93    2.57   0
  13   0  -2  171.47    2.58   0
  13   4  -8   66.70    2.10   0
  13   6 -14  313.07    4.39   0
  13   7 -23   -0.31    1.94   0
  13   7 -22   12.96    2.21   0
  13   7 -21    3.29    1.92   0
  13   7 -20    1.61    1.85   0
  13   7 -19   14.11    1.96   0
  14  -3   0   32.10    1.45   0
  14  -2  -1   56.47    1.76   0
  14   0  -3    1.85    1.16   0
  14   1  -4    3.38    1.25   0
  14   3  -7   73.06    2.17   0
  14   4  -9   21.59    1.69   0
  14   5 -11    1.78    1.15   0
  14   6 -15   64.74    2.58   0
  15  -8   2   10.96    1.13   0
  15  -6   1   46.36    1.77   0
  15  -4   0   50.47    1.76   0
  15   3  -8   35.70    1.91   0
  15   4 -10   45.01    2.12   0
  15   6 -16   36.45    2.37   0
  16  -4  -1   43.37    1.80   0
  16   1  -6   18.09    1.59   0
  16   2  -7   90.77    2.52   0
  16   3  -9 1005.50    7.44   0
  16   4 -11   20.76    1.98   0
  16   5 -14    4.24    1.69   0
  16   6 -18   15.02    2.27   0
  17  -5  -1   25.51    1.64   0
  17   1  -7   67.04    2.32   0
  17   2  -8  122.31    2.80   0
  17   3 -10   48.86    2.31   0
  17   5 -15    0.39    1.89   0
  18  -7  -1   34.66    1.86   0
  18  -5  -2  364.75    4.37   0
  18   1  -8  236.53    4.01   0
  18   3 -11    4.53    1.38   0
  18   4 -14   11.44    2.17   0
  19  -5  -3    7.70    1.67   0
  19   0  -8   41.75    2.27   0
  19   1  -9  222.89    4.13   0
  19   2 -11   20.29    2.19   0
  20  -4  -5   25.25    2.09   0
  20  -1  -8  146.11    3.46   0
  -9  -7  -1    7.42    1.14   0
  -9  -6  -2  859.07    5.46   0
  -9  -4  -6    1.83    1.03   0
  -9  -3 -10    3.61    1.11   0
  -9  -3  -9    1.07    1.04   0
  -8 -11   3   10.51    1.29   0
  -8  -9   2  199.31    2.76   0
  -8  -4  -3  382.57    3.33   0
  -8  -3  -5  178.84    2.36   0
  -8  -2  -8  147.88    2.22   0
  -7 -11   4  100.58    2.09   0
  -7  -6   1   29.59    1.02   0
  -7  -4  -1    6.38    0.81   0
  -6 -11   5   19.12    1.25   0
  -6  -7   3  149.37    1.99   0
  -6  -3  -1   59.04    1.20   0
  -6   0  -7    0.54    0.65   0
  -5 -14   6    0.50    0.97   0
  -5 -13   6  148.81    2.38   0
  -5  -9   5  175.87    2.13   0
  -5  -2  -1  252.89    1.94   0
  -4  -2   0  951.75    3.28   0
  -3 -15   7   51.22    1.61   0
  -3 -14   7   31.72    1.32   0
  -3 -13   7  302.33    2.87   0
  -3  -4   3  141.77    1.27   0
  -3  -3   2  197.37    1.40   0
  -3   0  -2  280.42    1.41   0
  -2 -11   7   12.84    0.82   0
  -2  -8   6   34.72    0.80   0
  -2  -6   5    5.65    0.47   0
   3   6 -17  124.28    1.66   0
   4   6 -13  582.05    3.48   0
   5   2  -2   41.82    0.90   0
   6   2  -2   35.40    0.96   0
   6   5  -8  281.08    2.58   0
   7  -6   5  103.59    1.17   0
   7   5  -8   70.19    1.54   0
   8   0   0  979.41    4.36   0
   8   1  -1  187.59    2.01   0
   8   7 -20  147.37    2.83   0
   8   7 -18  197.47    3.10   0
   9   6 -12  218.51    3.02   0
   9   7 -22    0.19    1.00   0
   9   7 -21  264.97    3.95   0
   9   7 -20   18.71    1.81   0
   9   7 -19  475.39    5.06   0
   9   7 -18  103.33    2.55   0
  10  -3   2    5.16    0.79   0
  10   1  -2   76.43    1.63   0
  10   6 -12  162.34    2.79   0
  10   7 -22   16.61    1.68   0
  10   7 -21  131.58    3.28   0
  10   7 -19   71.83    2.42   0
  10   7 -18  270.06    3.98   0
  11   6 -13    4.53    1.35   0
  11   7 -23   58.23    2.48   0
  11   7 -21   95.10    2.93   0
  11   7 -20    0.87    1.58   0
  11   7 -19   66.63    2.49   0
  12  -9   4  157.09    2.03   0
  12  -3   1   67.46    1.62   0
  12   1  -3    9.98    1.16   0
  12   3  -6   46.69    1.69   0
  12   5 -10    1.24    1.19   0
  12   7 -22   38.47    2.45   0
  12   7 -21    4.24    1.82   0
  13  -8   3   16.89    1.15   0
  13  -4   1   59.18    1.60   0
  13   6 -15  127.55    3.08   0
  14  -5   1   88.14    1.94   0
  14  -1  -2    2.77    1.13   0
  14   6 -16   57.01    2.54   0
  15  -3  -1  116.77    2.32   0
  15  -2  -2  116.17    2.41   0
  15   0  -4  198.16    3.11   0
  15   2  -7  193.93    3.25   0
  15   5 -13  103.19    2.91   0
  15   6 -18    3.80    2.00   0
  16  -8   1  218.44    3.04   0
  16  -6   0    4.04    1.22   0
  16  -3  -2   21.13    1.57   0
  16  -2  -3  513.53    4.79   0
  16  -1  -4    4.08    1.32   0
  16   0  -5    0.34    1.35   0
  16   2  -8   16.71    1.68   0
  16   5 -15   46.79    2.50   0
  16   6 -22    5.34    2.55   0
  16   6 -21    3.33    2.31   0
  16   6 -20    1.22    2.18   0
  16   6 -19    9.63    2.08   0
  17  -8   0   18.62    1.72   0
  17  -6  -1    2.16    1.46   0
  17  -4  -2   29.87    1.73   0
  17  -3  -3  522.63    5.02   0
  17  -1  -5   45.68    2.00   0
  17   0  -6   69.81    2.33   0
  17   2  -9  220.84    3.81   0
  17   4 -13   56.24    2.61   0
  17   5 -17    9.06    2.05   0
  18  -4  -3   64.56    2.28   0
  18  -3  -4    2.47    1.51   0
  18  -1  -6  269.71    4.08   0
  18   0  -7   -0.01    1.61   0
  18   2 -10   72.18    2.68   0
  18   3 -12   -1.74    1.79   0
  19  -6  -3  266.28    4.08   0
  19  -3  -5   40.01    2.11   0
  19  -2  -6    3.97    1.69   0
  19  -1  -7  161.66    3.48   0
  19   1 -10   16.13    1.99   0
  20  -6  -4   12.76    1.87   0
  20  -3  -6   15.81    1.86   0
  20  -2  -7    5.41    1.74   0
 -10  -6  -4  172.87    2.85   0
  -9  -9   1    4.39    1.17   0
  -9  -4  -5  262.72    3.07   0
  -9  -3  -8    7.14    1.12   0
  -8 -10   3  152.16    2.53   0
  -8  -8   2    3.80    0.97   0
  -8  -5  -1   21.71    1.12   0
  -8  -3  -4   94.28    1.76   0
  -8  -1 -14   17.93    1.37   0
  -8  -1 -13   23.35    1.43   0
  -8  -1 -12   44.99    1.59   0
  -7  -3  -2  188.71    2.13   0
  -7  -2  -4   -0.44    0.68   0
  -7   0 -14    6.30    0.90   0
  -7   0 -13   -0.09    0.80   0
  -7   0 -12    2.36    0.77   0
  -7   0 -11    1.31    0.88   0
  -6 -10   5  353.06    3.26   0
  -6  -8   4   24.47    1.08   0
  -6  -2  -2 1499.51    5.11   0
  -6  -1  -4  110.29    1.46   0
  -6   1 -14    1.77    0.79   0
  -4   0  -3    0.42    0.32   0
  -3 -12   7  125.22    1.80   0
  -3  -2   1   80.55    0.88   0
   0 -14   8   30.10    1.01   0
   1 -13   8   10.88    0.69   0
   2 -13   8   31.23    0.75   0
   4   4  -6    1.14    0.47   0
   4   5  -9  581.47    3.20   0
   4   6 -14  621.09    3.68   0
   5   4  -6  494.85    2.97   0
   5   6 -13   80.90    1.64   0
   6   3  -4  130.49    1.65   0
   6   4  -6  149.29    1.84   0
   6   6 -12   14.65    1.00   0
   7   1  -1   64.35    1.23   0
   7   6 -12  149.80    2.29   0
   8  -5   4  106.77    1.37   0
   8  -1   1   36.52    0.99   0
   8   6 -12   21.52    1.29   0
   9   5  -9  244.82    2.96   0
  10  -9   5   13.83    0.79   0
  10  -2   1  353.17    2.89   0
  10  -1   0  193.03    2.26   0
  10   0  -1    7.75    0.92   0
  11  -4   2    3.42    0.83   0
  11   5 -10   68.97    2.01   0
  11   6 -14   26.50    1.63   0
  12  -5   2   33.74    1.32   0
  12  -2   0  752.26    4.67   0
  12  -1  -1   11.08    1.09   0
  12   0  -2  235.53    2.82   0
  13  -6   2    9.55    1.16   0
  13  -3   0   22.92    1.28   0
  13   1  -4    4.00    1.19   0
  13   3  -7   63.73    1.96   0
  13   4  -9  257.83    3.54   0
  13   5 -12    5.10    1.50   0
  13   6 -16  236.91    4.08   0
  14  -4   0    9.83    1.16   0
  14   1  -5  153.73    2.74   0
  14   6 -18   96.72    3.27   0
  15  -5   0    6.02    1.15   0
  15   5 -14   33.59    2.15   0
  15   6 -24   20.73    2.89   0
  15   6 -23    2.06    2.74   0
  15   6 -22   24.96    3.01   0
  15   6 -21   -0.34    2.30   0
  15   6 -20   24.13    2.47   0
  16   5 -16   12.23    2.04   0
  17  -2  -4    4.20    1.38   0
  17   4 -14   24.16    2.21   0
  17   5 -18   -0.73    2.02   0
  18   1  -9   30.19    2.14   0
  18   2 -11  100.06    3.03   0
  18   4 -16   10.01    2.24   0
  19  -5  -4    6.19    1.58   0
  19   0  -9    1.45    1.77   0
  19   2 -12    1.85    1.73   0
  20  -7  -4   27.41    2.19   0
  20  -5  -5  105.30    3.00   0
  20  -4  -6   69.11    2.58   0
  20  -2  -8   30.09    2.37   0
 -10  -7  -2   38.90    1.69   0
 -10  -6  -3  247.19    3.27   0
 -10  -4  -8    2.49    1.22   0
  -9  -8   1  126.14    2.34   0
  -9  -6  -1   66.23    1.75   0
  -9  -4  -4   55.26    1.60   0
  -9  -3  -6   11.95    1.18   0
  -9  -2 -14   26.17    1.71   0
  -9  -2 -12    1.00    1.32   0
  -8  -2  -6    1.28    0.82   0
  -8  -1 -11    9.97    1.03   0
  -8  -1 -10  166.11    2.33   0
  -7 -12   5    6.59    1.15   0
  -7  -9   4    2.96    0.93   0
  -7  -6   2   43.39    1.27   0
  -7  -1  -6  326.59    2.71   0
  -7   0 -10   64.63    1.39   0
  -6 -13   6    1.36    1.16   0
  -6  -4   1    6.38    0.71   0
  -6   0  -6   29.04    0.93   0
  -6   1 -11   36.90    1.01   0
  -5  -8   5   78.97    1.44   0
  -5   0  -4 2757.93    5.94   0
  -5   1  -7  493.57    2.57   0
  -5   2 -13    6.13    0.66   0
  -5   2 -12   34.05    0.92   0
  -4 -15   7  234.14    2.88   0
  -4 -14   7  122.48    2.10   0
  -4  -7   5   69.26    1.20   0
  -4  -1  -1  262.15    1.67   0
  -4   2  -8  152.42    1.24   0
  -3 -11   7    2.03    0.68   0
  -3  -8   6    3.53    0.65   0
  -2   0  -1    0.84    0.17   0
  -1 -14   8    1.30    0.76   0
  -1  -9   7  193.79    1.56   0
   0   4  -9  675.73    1.72   0
   1 -12   8  163.23    1.41   0
   2 -12   8   56.74    0.80   0
   3   5 -10   30.54    0.85   0
   6   1  -1 1488.13    4.80   0
   7  -2   2  102.54    1.31   0
   7   0   0   16.21    0.77   0
   7   6 -13   27.52    1.41   0
   8  -7   5   36.41    0.84   0
   8   5  -9   17.51    1.11   0
   8   6 -13  150.70    2.49   0
   9  -8   5  429.87    2.55   0
   9  -6   4  701.88    3.42   0
   9   1  -2  135.46    1.93   0
   9   4  -7  172.83    2.42   0
   9   6 -13  710.58    5.32   0
  10   2  -4   93.30    1.84   0
  10   5 -10  374.72    3.83   0
  10   6 -14  275.47    3.65   0
  11  -8   4    2.54    0.81   0
  11  -6   3  191.32    2.21   0
  11  -3   1  961.28    4.90   0
  11   1  -3   97.22    1.91   0
  11   3  -6   39.80    1.36   0
  11   4  -8 1027.61    6.12   0
  11   5 -11   18.50    1.43   0
  12  -7   3   21.46    1.05   0
  12   2  -5   67.23    1.68   0
  12   4  -9  251.52    3.40   0
  12   6 -16    9.31    1.61   0
  13  -9   3   48.65    1.46   0
  13  -2  -1  140.09    2.32   0
  13  -1  -2   69.43    1.82   0
  13   0  -3    0.42    0.75   0
  13   4 -10    8.69    1.42   0
  13   5 -13   38.67    1.96   0
  13   6 -17   34.98    2.23   0
  14  -6   1    2.75    1.18   0
  14  -3  -1  119.97    2.26   0
  14  -1  -3  417.32    4.03   0
  14   0  -4 1128.47    6.62   0
  14   2  -7   -0.48    1.18   0
  14   4 -11   61.22    2.22   0
  14   5 -14  575.38    5.96   0
  14   6 -24   -0.32    2.27   0
  14   6 -23  120.78    4.09   0
  14   6 -21  223.23    4.79   0
  14   6 -19  232.60    4.51   0
  15  -4  -1  273.66    3.35   0
  15   0  -5    0.64    1.25   0
  15   2  -8  206.33    3.37   0
  15   5 -15   54.53    2.47   0
  16  -7   0   75.35    2.06   0
  16  -4  -2  364.96    4.00   0
  16   0  -6   12.83    1.54   0
  16   2  -9    5.11    1.58   0
  16   4 -13    6.73    1.68   0
  17  -7  -1  132.82    2.71   0
  17  -5  -2   18.50    1.58   0
  17  -4  -3   53.52    2.18   0
  17   0  -7    1.15    1.45   0
  17   2 -10  125.32    3.09   0
  17   3 -12   98.18    3.00   0
  17   4 -15   70.45    2.89   0
  17   5 -19    9.35    2.30   0
  18  -7  -2   29.68    1.85   0
  18  -5  -3   17.57    1.74   0
  18  -4  -4   32.43    1.95   0
  18  -1  -7    4.14    1.65   0
  18   0  -8  229.76    3.93   0
  18   3 -14    3.06    1.97   0
  19  -7  -3   21.96    1.87   0
  19  -4  -5  100.52    2.82   0
  19  -3  -6    8.21    1.75   0
  19  -2  -7    0.84    1.66   0
  19  -1  -8   80.43    2.78   0
  19   1 -11  219.14    4.22   0
  19   2 -13   26.26    2.31   0
  20  -6  -5   18.83    2.15   0
  20  -3  -7    6.89    1.75   0
  -9  -9   2   22.49    1.41   0
  -9  -5  -2   13.70    0.92   0
  -9  -2 -10   15.04    1.21   0
  -8 -11   4    2.48    1.07   0
  -8  -7   2  168.79    2.36   0
  -8  -3  -3   27.34    1.14   0
  -8  -2  -5  924.60    4.87   0
  -8  -1  -9   86.94    1.74   0
  -7 -11   5    5.16    1.08   0
  -7  -7   3    6.87    0.89   0
  -7  -4   0   56.52    1.31   0
  -7  -2  -3    2.93    0.70   0
  -7  -1  -5   49.35    1.24   0
  -6 -12   6   80.50    1.83   0
  -6  -7   4  633.96    3.80   0
  -6  -3   0  181.34    1.88   0
  -5 -15   7  157.82    2.63   0
  -5 -10   6 1040.67    5.05   0
  -5  -5   3  281.79    2.24   0
  -5  -4   2  759.17    3.46   0
  -5  -3   1   74.38    1.15   0
  -5  -1  -2   69.43    1.04   0
  -5   2 -11    2.65    0.58   0
  -3 -10   7  367.12    2.67   0
  -2 -14   8  474.12    3.37   0
   0 -12   8    0.51    0.54   0
   2   1  -1  572.95    1.86   0
   4   6 -17  227.64    2.49   0
   5   6 -14  250.62    2.59   0
   6  -3   3    1.99    0.48   0
   6   6 -14   26.54    1.30   0
   8   4  -7   53.97    1.45   0
   8   6 -14   48.12    1.79   0
   9  -3   2  100.12    1.51   0
   9  -2   1   50.45    1.27   0
   9  -1   0   16.43    0.99   0
   9   0  -1    1.27    0.76   0
   9   5 -10  168.75    2.56   0
   9   6 -14   79.67    2.11   0
  10  -7   4    9.88    0.72   0
  10   4  -8  166.80    2.55   0
  10   5 -11  378.31    3.91   0
  11  -2   0   43.19    1.35   0
  11  -1  -1   13.48    1.06   0
  11   0  -2  262.48    2.82   0
  11   2  -5  505.19    4.08   0
  11   6 -16    2.95    1.38   0
  12  -4   1  111.71    1.93   0
  12   1  -4  914.98    5.53   0
  12   5 -12   17.93    1.52   0
  12   6 -17   47.65    2.23   0
  13   6 -24   67.26    3.23   0
  13   6 -23   56.71    3.01   0
  13   6 -22   36.58    2.83   0
  13   6 -21    8.36    2.21   0
  13   6 -20    0.89    1.85   0
  13   6 -19    1.85    1.80   0
  13   6 -18  112.07    3.11   0
  14   5 -15    9.06    1.79   0
  14   6 -22   61.08    3.11   0
  15  -8   1   10.18    1.20   0
  15  -6   0  312.40    3.47   0
  15  -3  -2   53.03    1.82   0
  15  -2  -3    3.23    1.28   0
  15   4 -13  116.23    3.02   0
  15   5 -17   38.83    2.33   0
  15   5 -16    2.21    1.71   0
  16  -8   0   10.79    1.51   0
  16  -6  -1   91.32    2.33   0
  16  -3  -3  205.15    3.20   0
  16  -2  -4   51.28    2.00   0
  16  -1  -5    7.76    1.45   0
  16   5 -18   39.43    2.50   0
  17  -6  -2   76.02    2.37   0
  17  -3  -4   51.20    2.06   0
  17  -2  -5  156.83    3.07   0
  17  -1  -6   18.28    1.69   0
  17   1  -9   77.49    2.57   0
  17   3 -13  185.64    3.87   0
  17   4 -16   11.70    2.16   0
  18  -6  -3    2.71    1.64   0
  18  -3  -5    5.75    1.45   0
  18  -2  -6  203.03    3.54   0
  18   0  -9    0.61    1.56   0
  18   1 -10  161.46    3.32   0
  18   3 -15   90.89    3.23   0
  19  -8  -3   14.48    1.94   0
  19  -6  -4   84.48    2.66   0
  19   0 -10    1.20    1.76   0
  19   1 -12    4.40    2.00   0
  20  -5  -6   27.90    2.19   0
  20  -4  -7   -1.07    1.89   0
  20  -3  -8   27.47    2.31   0
  20  -2  -9    3.71    1.68   0
 -10  -6  -2   80.34    2.04   0
 -10  -4  -6    9.03    1.16   0
 -10  -3 -10   52.96    1.84   0
 -10  -3  -9    1.32    1.09   0
  -9 -10   3   66.22    1.95   0
  -9  -8   2   38.91    1.53   0
  -9  -7   1    3.40    1.02   0
  -9  -6   0  632.90    4.54   0
  -9  -5  -1   25.20    1.25   0
  -9  -3  -5  202.62    2.62   0
  -9  -2  -8  156.72    2.39   0
  -8 -10   4  191.84    2.73   0
  -8  -4  -1   48.59    1.35   0
  -7 -10   5   11.28    1.07   0
  -7  -8   4    5.74    0.95   0
  -7   0  -8  111.49    1.65   0
  -6  -1  -3  758.89    3.54   0
  -6   1  -9    0.92    0.53   0
  -5 -14   7    4.65    1.02   0
  -5 -13   7   14.11    1.12   0
  -5 -12   7  184.88    2.45   0
  -5  -9   6  285.29    2.63   0
  -5  -6   4  737.52    3.67   0
  -5  -2   0   36.50    0.82   0
  -4 -11   7  381.82    3.02   0
  -3 -15   8  110.74    2.00   0
  -3  -1   0   34.50    0.58   0
  -2 -13   8    0.81    0.77   0
  -2  -7   6   70.92    0.97   0
  -1  -5   5  164.90    1.06   0
  -1  -1   1  993.96    1.63   0
   1   2  -3  771.63    1.90   0
   3 -12   8    1.77    0.30   0
   3   4  -7  194.84    1.60   0
   4   5 -10  635.86    3.41   0
   4   6 -18  303.83    2.86   0
   5   6 -16    6.74    0.97   0
   5   6 -15   11.96    0.92   0
   6   0   0 3047.74    6.59   0
   6   4  -7   14.45    0.85   0
   7   3  -5  227.48    2.29   0
   7   5 -10   45.29    1.38   0
   8   1  -2  302.15    2.58   0
   8   5 -10  877.47    5.20   0
   8   6 -15  454.39    4.31   0
   9   2  -4    0.99    0.83   0
   9   5 -11   64.73    1.90   0
  10  -4   2  116.62    1.71   0
  10   1  -3   87.02    1.73   0
  10   6 -16  251.98    3.67   0
  11  -9   4  188.11    2.07   0
  11  -5   2    6.69    0.96   0
  11   3  -7  103.79    2.15   0
  11   4  -9   52.67    1.60   0
  11   6 -18    6.61    1.67   0
  12  -6   2  121.06    1.98   0
  12  -3   0    3.91    0.99   0
  12  -2  -1  134.49    2.17   0
  12  -1  -2  345.72    3.34   0
  12   3  -8   60.10    1.91   0
  12   6 -24   48.55    2.59   0
  12   6 -23    1.35    2.09   0
  12   6 -22   70.17    3.03   0
  12   6 -21   24.59    2.33   0
  12   6 -20  145.97    3.53   0
  12   6 -18  156.82    3.45   0
  13  -4   0   43.02    1.48   0
  13   2  -7  158.71    2.75   0
  13   5 -14   74.53    2.42   0
  14  -9   2   81.23    1.89   0
  14  -7   1  301.36    3.26   0
  14  -5   0  385.84    3.66   0
  14   1  -6   22.02    1.49   0
  14   2  -8    2.23    1.23   0
  14   3 -10    3.06    1.36   0
  14   4 -12    0.44    1.39   0
  15  -5  -1   22.16    1.57   0
  15   1  -7  285.61    3.78   0
  15   2  -9  356.63    4.37   0
  15   4 -14    2.42    1.57   0
  15   5 -18   19.10    2.15   0
  16   0  -7    0.99    1.31   0
  16   2 -10  102.63    2.78   0
  16   3 -12   36.69    2.10   0
  16   4 -15    0.40    1.78   0
  16   5 -22    3.91    2.42   0
  16   5 -21   73.02    3.35   0
  16   5 -20   17.47    2.29   0
  17  -5  -3   61.26    2.23   0
  17   0  -8    5.93    1.59   0
  17   4 -17   96.92    3.30   0
  18  -8  -2    4.56    1.51   0
  18  -5  -4  404.66    4.70   0
  18  -1  -8  234.87    3.93   0
  18   1 -11  159.25    3.57   0
  18   3 -16    3.08    2.07   0
  19  -5  -5    0.40    1.64   0
  19  -4  -6   10.29    1.80   0
  19  -3  -7   12.32    1.83   0
  19  -2  -8    0.12    1.65   0
  19  -1  -9  228.74    4.06   0
  19   0 -11    3.83    1.87   0
  19   1 -13  174.13    3.93   0
  20  -7  -5   22.49    2.11   0
 -10  -7   0   38.24    1.60   0
 -10  -6  -1   10.96    1.23   0
 -10  -3  -8    7.80    1.17   0
 -10  -3  -7   17.50    1.40   0
  -9  -9   3   12.78    1.30   0
  -9  -4  -2  185.28    2.47   0
  -9  -3  -4    8.90    1.01   0
  -9  -2  -7  167.08    2.41   0
  -8 -11   5    3.07    1.11   0
  -8  -6   2  245.60    2.67   0
  -8  -1  -7  163.70    2.15   0
  -7  -9   5  102.47    1.90   0
  -7  -5   2   97.50    1.63   0
  -7   0  -7    0.92    0.72   0
  -6 -14   7  264.79    3.26   0
  -6 -10   6    3.33    0.88   0
  -6  -2  -1    5.68    0.62   0
  -6   0  -5    1.20    0.50   0
  -6   1  -8  298.42    2.28   0
  -5   2 -10   10.02    0.60   0
  -4 -10   7    9.07    0.88   0
  -4   3 -16   34.56    0.81   0
  -4   3 -15   74.68    1.04   0
  -4   3 -14    5.12    0.53   0
  -3 -13   8  123.09    1.88   0
  -2 -12   8  229.30    2.16   0
  -1 -11   8   15.53    0.75   0
   1  -8   7   26.17    0.45   0
   3   5 -11   18.94    0.77   0
   5   0   0  799.33    3.10   0
   5   6 -18   21.85    1.31   0
   5   6 -17    6.65    1.05   0
   6   2  -3    2.93    0.45   0
   6   3  -5  532.83    3.20   0
   6   6 -16    2.22    1.00   0
   7  -5   4   10.90    0.61   0
   7   6 -16   94.31    2.12   0
   8  -3   2   39.16    1.03   0
   8   0  -1   39.21    1.08   0
   8   6 -16  112.47    2.35   0
   9  -9   5  113.47    1.43   0
   9  -5   3   31.72    1.04   0
   9   3  -6    8.09    0.78   0
   9   6 -17    5.49    1.49   0
  10  -3   1    5.72    0.83   0
  10  -1  -1  460.01    3.38   0
  10   0  -2  123.72    1.93   0
  10   4  -9  284.36    3.27   0
  10   6 -23    1.27    1.62   0
  10   6 -22   28.02    2.17   0
  10   6 -19   91.18    2.76   0
  10   6 -17   76.47    2.33   0
  11  -7   3    8.30    0.95   0
  11   1  -4   26.71    1.28   0
  11   6 -23    7.10    1.75   0
  11   6 -22    5.10    1.75   0
  11   6 -21    6.94    1.74   0
  11   6 -20    9.40    1.73   0
  11   6 -19   15.18    1.75   0
  12   4 -11   38.96    1.78   0
  12   5 -14   68.89    2.28   0
  13  -3  -1  300.54    3.19   0
  13  -2  -2   13.57    1.21   0
  13   3  -9  233.25    3.25   0
  13   4 -12   -0.97    1.37   0
  13   5 -15   72.08    2.47   0
  14  -4  -1   25.35    1.38   0
  14  -1  -4    3.40    1.22   0
  14   5 -17    6.64    1.81   0
  15  -9   1   11.26    1.20   0
  15  -7   0  196.61    2.83   0
  15   0  -6   60.38    2.00   0
  15   5 -24    8.99    2.55   0
  15   5 -23    1.35    2.24   0
  15   5 -22    0.17    2.05   0
  15   5 -21    6.43    2.22   0
  15   5 -20   17.76    2.25   0
  16  -7  -1    0.44    1.36   0
  16  -5  -2   99.15    2.34   0
  16  -4  -3   85.08    2.27   0
  16  -2  -5  284.77    3.84   0
  16  -1  -6   19.03    1.62   0
  16   1  -9    5.88    1.52   0
  16   3 -13  364.24    4.95   0
  16   4 -16  234.21    4.36   0
  17  -7  -2  148.50    2.99   0
  17  -3  -5  344.70    4.26   0
  17  -2  -6   74.84    2.39   0
  17  -1  -7   67.29    2.32   0
  17   1 -10   68.53    2.47   0
  17   4 -19   27.42    2.58   0
  18  -7  -3  118.88    2.81   0
  18  -4  -5  164.18    3.25   0
  18  -3  -6    1.08    1.53   0
  18   0 -10  300.89    4.54   0
  18   1 -12   53.54    2.50   0
  18   2 -14    7.70    2.03   0
  18   3 -17   87.42    3.40   0
  19  -7  -4    1.33    1.62   0
  19  -6  -5  261.58    4.18   0
  19  -1 -10   15.39    2.08   0
  20  -5  -7   93.81    2.93   0
 -10  -3  -6   10.47    1.11   0
  -9 -10   4  175.82    2.77   0
  -9  -7   2  102.47    2.02   0
  -9  -5   0  451.43    3.73   0
  -9  -2  -6  486.42    3.84   0
  -8  -1  -6   21.68    1.01   0
  -8   0 -14   78.04    1.86   0
  -8   0 -13    7.83    1.12   0
  -8   0 -12    3.03    0.98   0
  -8   0 -11   20.27    1.17   0
  -7 -11   6   27.25    1.32   0
  -7  -7   4    4.81    0.85   0
  -7  -6   3   66.98    1.35   0
  -7  -1  -4  612.79    3.50   0
  -6 -12   7    2.24    1.05   0
  -6  -6   4  712.60    3.85   0
  -5   0  -3    1.54    0.48   0
  -4 -15   8    0.94    0.95   0
  -4 -14   8    1.12    0.89   0
  -4 -13   8    8.60    1.02   0
  -4  -2   1  446.00    2.21   0
  -4   0  -2   41.86    0.72   0
  -4   3 -13  147.40    1.28   0
  -3 -12   8   99.62    1.64   0
  -3  -7   6  164.75    1.55   0
  -3   3  -9  592.68    1.75   0
  -2 -11   8   21.95    0.85   0
  -2  -2   2  416.86    1.57   0
  -1  -8   7   84.06    1.00   0
   4   2  -3 1070.75    3.59   0
   6   6 -19  131.00    2.44   0
   6   6 -18   33.14    1.49   0
   7  -7   5   56.27    0.91   0
   7   4  -8   20.94    1.01   0
   7   5 -11  156.14    2.26   0
   7   6 -20   12.20    1.41   0
   7   6 -18   30.72    1.65   0
   7   6 -17   23.40    1.35   0
   8  -6   4   40.21    0.94   0
   8  -2   1 1141.08    4.46   0
   8  -1   0  298.43    2.41   0
   8   2  -4    4.18    0.61   0
   8   3  -6  268.80    2.69   0
   8   6 -21   91.65    2.49   0
   8   6 -19  159.19    3.01   0
   8   6 -18   89.72    2.36   0
   9  -7   4    5.22    0.68   0
   9   1  -3  383.27    3.10   0
   9   4  -9  675.43    4.67   0
   9   5 -12    6.10    1.15   0
   9   6 -22  213.00    3.56   0
   9   6 -21  137.36    3.12   0
   9   6 -20  119.27    2.95   0
   9   6 -19   26.41    1.72   0
   9   6 -18   19.29    1.53   0
  10  -8   4    7.09    0.79   0
  10  -6   3  239.46    2.24   0
  10  -2   0   19.70    1.02   0
  10   3  -7 1071.67    5.78   0
  10   5 -13  288.00    3.62   0
  10   6 -21   24.39    1.92   0
  11  -4   1  115.45    1.84   0
  11   2  -6  330.87    3.39   0
  11   5 -14  136.61    2.81   0
  12  -9   3   49.28    1.39   0
  12  -5   1    2.08    0.86   0
  12   1  -5   80.50    1.79   0
  12   2  -7  366.84    3.79   0
  12   3  -9  157.85    2.74   0
  12   5 -15   47.96    2.09   0
  13  -8   2    0.42    0.89   0
  13  -6   1  372.67    3.38   0
  13   1  -6   11.94    1.34   0
  13   2  -8  193.84    3.01   0
  14  -6   0    5.46    1.26   0
  14   1  -7   26.36    1.62   0
  14   3 -11   19.04    1.63   0
  14   4 -14   13.36    1.67   0
  14   5 -25   19.96    2.55   0
  14   5 -24   56.55    3.21   0
  14   5 -21   43.08    2.86   0
  14   5 -19    1.67    1.83   0
  15  -2  -4  348.30    3.90   0
  15   1  -8   33.75    1.80   0
  15   2 -10   62.83    2.29   0
  17   0  -9    0.74    1.49   0
  17   1 -11   28.99    2.03   0
  17   2 -13    3.54    1.76   0
  17   3 -16  153.27    3.84   0
  18  -6  -4    3.96    1.57   0
  18  -1  -9   30.03    2.10   0
  18   2 -15   35.12    2.54   0
  19  -8  -4   19.06    1.87   0
  19  -5  -6   43.32    2.25   0
  19  -4  -7   38.38    2.26   0
  19  -3  -8   54.37    2.45   0
  19  -2  -9    9.52    1.90   0
  19   0 -12  103.81    3.19   0
 -11  -4  -6   14.79    1.42   0
 -10  -8   2   26.48    1.49   0
 -10  -6   0   11.68    1.21   0
 -10  -4  -3   65.42    1.79   0
 -10  -3  -5   13.94    1.28   0
 -10  -2 -13   24.50    1.61   0
 -10  -2 -12    6.15    1.30   0
 -10  -2  -9    6.76    1.27   0
  -9  -9   4    8.02    1.17   0
  -9  -8   3  158.84    2.39   0
  -9  -4  -1  613.29    4.22   0
  -9  -2  -5   22.05    1.14   0
  -9  -1 -10    4.90    0.99   0
  -8  -8   4   27.28    1.22   0
  -8  -3  -1   61.01    1.40   0
  -8  -2  -3 1119.89    5.13   0
  -8   0 -10   57.97    1.43   0
  -7 -13   7  325.34    3.59   0
  -7  -3   0  234.09    2.26   0
  -7   0  -6   27.73    1.01   0
  -7   1 -14   30.01    1.20   0
  -7   1 -13   11.88    0.97   0
  -7   1 -12    1.49    0.82   0
  -6  -9   6  319.87    2.90   0
  -6  -1  -2    6.82    0.60   0
  -5 -14   8    4.64    1.20   0
  -5 -10   7   40.55    1.22   0
  -5  -8   6   76.41    1.40   0
  -5  -4   3    1.28    0.52   0
  -5   2  -9    0.97    0.46   0
  -4 -12   8    1.00    0.89   0
  -4   1  -4  306.09    1.67   0
  -4   3 -12    3.26    0.44   0
  -2  -5   5    4.57    0.34   0
   0   3  -6  303.25    1.03   0
   4   3  -5    1.51    0.46   0
   5  -1   1  969.24    3.26   0
   5   5 -11   51.85    1.25   0
   6   1  -2  433.15    2.65   0
   6   5 -11   12.08    0.91   0
   7   0  -1    1.27    0.60   0
   8   5 -12  953.87    5.65   0
   9   0  -2  152.44    1.98   0
   9   2  -5    1.89    0.86   0
   9   3  -7   14.48    1.09   0
   9   5 -13    9.07    1.23   0
  10   4 -10  278.58    3.30   0
  10   5 -14  222.78    3.35   0
  11  -3   0  189.71    2.32   0
  11  -2  -1    0.97    0.88   0
  11  -1  -2  125.34    2.03   0
  11   4 -11    8.16    1.29   0
  11   5 -15   14.64    1.53   0
  12   0  -4   88.95    1.92   0
  12   4 -12  513.64    4.96   0
  13   0  -5    0.13    1.10   0
  13   4 -13  138.78    2.96   0
  13   5 -25    3.08    2.12   0
  13   5 -24  155.34    4.19   0
  13   5 -19   91.47    3.05   0
  14  -8   1   -0.13    0.94   0
  14  -5  -1  192.47    2.81   0
  14   3 -12   71.46    2.33   0
  14   5 -23   33.16    2.79   0
  14   5 -22   46.75    2.96   0
  15  -8   0    6.10    1.16   0
  15  -6  -1  109.71    2.29   0
  15   0  -7    2.75    1.38   0
  15   1  -9  193.55    3.29   0
  15   2 -11  213.00    3.59   0
  16  -8  -1  370.44    3.99   0
  16  -6  -2   12.56    1.42   0
  16  -1  -7    2.92    1.40   0
  16   1 -10    6.29    1.56   0
  16   2 -12  265.36    4.19   0
  16   3 -15   51.66    2.54   0
  16   4 -22    2.04    2.53   0
  16   4 -21    1.90    2.18   0
  16   4 -20   20.46    2.47   0
  17  -5  -4   44.42    1.99   0
  17  -1  -8    5.40    1.53   0
  17   0 -10   71.93    2.47   0
  17   2 -14   72.83    2.81   0
  18  -8  -3  118.66    2.80   0
  18  -5  -5    5.32    1.62   0
  18  -4  -6   14.99    1.76   0
  18  -3  -7    1.57    1.58   0
  18  -2  -8  125.07    3.01   0
  18   0 -11   -0.91    1.58   0
  18   1 -13  431.98    5.61   0
  19  -9  -4   -1.13    1.75   0
  19  -7  -5  122.37    3.04   0
  19  -2 -10   -0.42    1.65   0
  19  -1 -11  220.84    4.21   0
  19   0 -13   13.77    2.18   0
 -11  -5  -3   97.52    2.25   0
 -10  -5  -1   92.66    2.02   0
 -10  -2  -8    5.23    1.08   0
  -9  -1  -8   86.51    1.79   0
  -8  -9   5    7.30    1.06   0
  -8  -5   2    8.59    0.90   0
  -8   0  -9   13.68    0.94   0
  -7 -12   7    2.53    1.02   0
  -7  -2  -1  272.33    2.36   0
  -7  -1  -3  125.43    1.65   0
  -7   1 -10   34.93    1.13   0
  -6  -2   0  604.35    3.14   0
  -6   0  -4  284.87    2.13   0
  -5 -13   8   61.57    1.58   0
  -5  -6   5   29.98    0.93   0
  -5  -3   2  272.27    2.00   0
  -4  -7   6  148.81    1.62   0
  -4  -1   0  292.75    1.72   0
  -3  -4   4 1822.32    4.26   0
  -3  -3   3  203.87    1.39   0
  -1 -10   8    0.83    0.47   0
  -1  -6   6  174.52    1.16   0
   7  -1   0  326.18    2.33   0
   7   5 -12  125.82    2.11   0
   8   1  -3   67.74    1.38   0
   8   5 -13    9.44    1.31   0
   9  -3   1  202.78    2.06   0
   9  -2   0  169.30    1.97   0
   9  -1  -1  313.51    2.66   0
   9   4 -10   85.19    1.92   0
  10  -5   2 1098.25    4.76   0
  10   2  -6  427.36    3.64   0
  10   3  -8  152.91    2.42   0
  10   5 -15  113.55    2.62   0
  11  -6   2    3.18    0.77   0
  11   1  -5  109.08    2.04   0
  11   3  -9  528.70    4.49   0
  11   4 -12   37.30    1.66   0
  12  -3  -1   44.67    1.45   0
  12  -2  -2  883.56    5.15   0
  12   1  -6 1116.83    6.23   0
  12   3 -10   44.50    1.79   0
  12   4 -13   26.51    1.73   0
  12   5 -24  140.72    3.81   0
  12   5 -19   20.72    2.11   0
  12   5 -18    1.28    1.53   0
  13  -7   1   48.62    1.58   0
  13  -4  -1  198.72    2.64   0
  13  -3  -2  148.33    2.38   0
  13  -2  -3  268.67    3.12   0
  13  -1  -4    2.65    1.10   0
  13   1  -7  360.86    3.87   0
  13   5 -23   37.18    2.67   0
  13   5 -22  381.32    5.87   0
  14  -9   1   84.15    1.95   0
  14  -4  -2   31.64    1.48   0
  14  -3  -3   28.45    1.58   0
  14  -2  -4   17.53    1.37   0
  14  -1  -5  150.11    2.65   0
  14   1  -8   73.55    2.20   0
  14   2 -10    1.18    1.32   0
  14   4 -16    1.38    1.66   0
  15  -5  -2  181.30    2.84   0
  15  -4  -3  193.90    2.97   0
  15  -3  -4   44.78    1.77   0
  15  -2  -5   30.95    1.66   0
  15   3 -14   10.72    1.75   0
  16  -5  -3    1.20    1.22   0
  16  -4  -4  316.27    3.88   0
  16  -3  -5  474.31    4.73   0
  16  -2  -6    5.54    1.45   0
  16   0  -9   -1.76    1.38   0
  16   1 -11    1.74    1.47   0
  16   2 -13  141.27    3.33   0
  16   3 -16    6.46    1.97   0
  17  -7  -3  122.27    2.85   0
  17  -1  -9   83.34    2.52   0
  17   1 -12  106.25    2.93   0
  17   2 -15   33.45    2.36   0
  17   3 -20   33.09    2.95   0
  17   3 -19   30.41    2.63   0
  18  -9  -3   32.38    1.93   0
  18  -7  -4    2.72    1.53   0
  18  -2  -9   76.03    2.56   0
  18  -1 -10  159.56    3.43   0
  18   0 -12  172.99    3.73   0
  18   1 -14   20.38    2.27   0
  18   2 -17    7.00    2.18   0
  19  -6  -6   70.23    2.59   0
  19  -5  -7    8.09    1.83   0
  19  -4  -8   56.55    2.48   0
  19  -3  -9   22.48    2.07   0
  19  -1 -12    9.12    2.04   0
 -11  -5  -2    4.92    1.19   0
 -11  -4  -4    1.14    1.13   0
 -11  -3  -8   29.76    1.60   0
 -10  -8   3  149.64    2.53   0
 -10  -5   0  761.55    5.02   0
 -10  -2  -7    8.82    1.07   0
  -9  -4   0  290.92    2.93   0
  -9  -2  -4  332.77    3.09   0
  -9  -1  -7  572.40    4.06   0
  -8 -10   6  193.48    2.67   0
  -8  -4   1   20.40    1.03   0
  -8  -2  -2   42.17    1.20   0
  -8   0  -8    6.00    0.79   0
  -7 -11   7   14.54    1.13   0
  -7  -5   3    6.24    0.78   0
  -7  -4   2  618.74    3.62   0
  -7   0  -5    0.86    0.73   0
  -6 -14   8   82.83    1.96   0
  -6 -13   8   15.11    1.27   0
  -6   2 -13  361.18    2.63   0
  -6   2 -12   64.73    1.26   0
  -5 -12   8  116.32    1.91   0
  -5   2  -8   12.66    0.62   0
  -4   3 -11  279.06    1.58   0
  -3 -10   8    1.08    0.67   0
  -3  -8   7  101.93    1.30   0
  -3  -5   5   65.11    0.90   0
  -3  -2   2   45.92    0.67   0
  -3   0  -1    0.71    0.24   0
  -2 -14   9  101.86    1.64   0
  -2  -1   1  427.41    1.46   0
   4   5 -12  492.35    3.16   0
   5   1  -2  304.77    2.05   0
   5   5 -12  604.01    3.78   0
   6   2  -4   22.37    0.83   0
   6   3  -6    4.44    0.66   0
   7  -2   1  269.57    2.05   0
   7   5 -13  262.27    2.98   0
   8  -5   3  101.87    1.38   0
   8   0  -2 1860.75    6.08   0
   8   3  -7  695.35    4.27   0
   9 -10   5   23.55    0.81   0
   9   1  -4  147.49    2.04   0
  10  -9   4   16.03    0.90   0
  10  -7   3  206.73    2.13   0
  10  -4   1  212.70    2.28   0
  10  -1  -2   72.81    1.54   0
  10   4 -11  111.82    2.26   0
  10   5 -16   39.55    1.83   0
  11  -5   1   20.55    1.17   0
  11   0  -4  117.34    2.04   0
  11   5 -24    1.84    1.84   0
  11   5 -18  134.63    3.10   0
  11   5 -17   19.87    1.70   0
  12 -10   3   36.45    1.28   0
  12   0  -5    1.45    0.99   0
  12   4 -14  229.57    3.60   0
  12   5 -23   -1.55    1.82   0
  12   5 -22   64.88    2.90   0
  12   5 -21    1.24    1.83   0
  12   5 -20    7.55    1.79   0
  13   3 -12    8.77    1.49   0
  13   4 -15  123.88    3.00   0
  14  -7   0   75.94    1.85   0
  14   0  -7    3.67    1.35   0
  14   3 -13   41.57    2.02   0
  14   4 -18   -0.48    1.70   0
  14   4 -17  145.17    3.50   0
  15  -9   0  171.64    2.69   0
  15  -7  -1    3.44    1.18   0
  15   0  -8    2.09    1.37   0
  15   1 -10    2.43    1.44   0
  15   2 -12   16.12    1.73   0
  15   4 -24   28.45    2.91   0
  15   4 -23    5.22    2.44   0
  15   4 -22   69.39    3.35   0
  15   4 -21    1.62    2.10   0
  16  -9  -1    1.46    1.26   0
  16  -7  -2    4.49    1.31   0
  16  -1  -8   22.88    1.73   0
  16   3 -17    7.43    1.82   0
  17  -6  -4  157.54    3.01   0
  17  -2  -8  131.09    2.98   0
  17   0 -11    1.14    1.61   0
  17   2 -16    8.24    2.01   0
  18  -8  -4    4.60    1.71   0
  18  -6  -5   25.83    1.88   0
  18  -5  -6  327.01    4.39   0
  18  -4  -7  300.25    4.30   0
  18  -3  -8    0.45    1.56   0
  18  -1 -11  168.63    3.65   0
  18   0 -13   -1.91    1.77   0
  19  -8  -5    6.78    1.73   0
  19  -7  -6   35.35    2.33   0
  19  -2 -11   15.46    2.09   0
  19  -1 -13  172.28    3.91   0
 -11  -6   0   21.95    1.44   0
 -11  -4  -3   14.10    1.24   0
 -10  -3  -3    3.43    0.97   0
  -8 -12   7   68.69    1.89   0
  -8  -3   0   35.76    1.15   0
  -8  -1  -4    7.65    0.81   0
  -8   0  -7    1.96    0.70   0
  -6  -5   4  195.85    2.00   0
  -6   1  -6  480.66    2.72   0
  -6   2 -11  311.24    2.33   0
  -5 -11   8    0.27    0.74   0
  -4 -14   9   75.92    1.69   0
  -4 -10   8    0.18    0.74   0
  -4  -4   4    6.56    0.48   0
  -3 -13   9  370.04    2.91   0
  -2 -13   9   66.26    1.32   0
  -1 -13   9  164.95    1.72   0
   0 -13   9    0.69    0.57   0
   2   0   0  498.08    1.59   0
   3   5 -13   24.22    0.87   0
   4   5 -13  282.26    2.54   0
   5   3  -6  132.47    1.57   0
   5   5 -13   92.29    1.75   0
   6   0  -1    0.92    0.36   0
   6   4  -9  238.64    2.42   0
   6   5 -13   12.67    1.00   0
   7   1  -3    8.68    0.71   0
   7   5 -14  123.57    2.28   0
   8   4 -10  234.32    2.76   0
   8   5 -14  422.36    4.02   0
   9  -6   3  141.68    1.66   0
   9   3  -8   42.07    1.38   0
   9   4 -11  958.25    5.76   0
   9   5 -16  323.62    3.96   0
   9   5 -15   15.64    1.38   0
  10  -2  -1  673.40    4.01   0
  10   3  -9  474.52    4.07   0
  10   4 -12  305.22    3.59   0
  10   5 -24   72.04    2.51   0
  10   5 -23    8.30    1.89   0
  10   5 -18   15.14    1.72   0
  10   5 -17  177.95    3.23   0
  11  -1  -3   93.48    1.83   0
  11   1  -6    9.90    1.11   0
  11   3 -10  260.82    3.33   0
  11   5 -23   28.40    2.19   0
  11   5 -22   23.17    2.11   0
  11   5 -21   36.20    2.26   0
  11   5 -20   61.18    2.45   0
  11   5 -19    0.89    1.52   0
  12  -8   2    6.36    0.91   0
  12  -5   0   40.42    1.46   0
  12  -1  -4  957.40    5.52   0
  12   3 -11    2.22    1.25   0
  13 -10   2    3.69    1.05   0
  13  -8   1   46.58    1.56   0
  13  -6   0   86.20    1.84   0
  13   1  -8   97.16    2.28   0
  13   2 -10  185.17    3.06   0
  13   4 -16   36.55    2.06   0
  14 -10   1    2.00    1.15   0
  14  -6  -1   83.46    1.95   0
  14   3 -14   99.62    2.77   0
  14   4 -26   45.25    3.01   0
  14   4 -25   12.21    2.38   0
  14   4 -24   30.78    2.59   0
  14   4 -23   69.76    3.45   0
  14   4 -22   16.91    2.62   0
  14   4 -21  139.11    3.83   0
  14   4 -20    4.17    1.98   0
  14   4 -19  168.69    3.91   0
  15 -10   0  343.05    3.73   0
  15  -6  -2  313.79    3.59   0
  15  -1  -7  288.61    3.74   0
  15   2 -13   55.95    2.32   0
  16 -10  -1  119.37    2.61   0
  16  -8  -2   20.63    1.72   0
  16  -6  -3  113.04    2.50   0
  16  -3  -6  141.43    2.85   0
  16  -2  -7   94.32    2.49   0
  16   0 -10   19.46    1.72   0
  16   2 -15  186.58    3.86   0
  16   3 -20   14.73    2.37   0
  16   3 -19   50.10    2.83   0
  17  -8  -3    6.57    1.48   0
  17  -5  -5   82.44    2.40   0
  17  -4  -6  347.92    4.34   0
  17  -3  -7   89.02    2.56   0
  17  -1 -10   65.83    2.43   0
  17   0 -12  139.96    3.25   0
  17   1 -14   74.20    2.79   0
  17   2 -18   10.19    2.10   0
  17   2 -17  101.85    3.41   0
  18  -7  -5  123.70    2.88   0
  18  -2 -10   74.14    2.66   0
  18   0 -14   38.72    2.42   0
  18   1 -16   18.90    2.35   0
  19  -9  -5   99.81    2.87   0
  19  -6  -7  149.07    3.34   0
  19  -5  -8  142.38    3.37   0
  19  -4  -9    5.33    1.79   0
  19  -3 -10   79.15    2.76   0
  19  -2 -12   -1.64    1.71   0
 -11  -7   2   98.40    2.20   0
 -11  -5  -1   21.47    1.38   0
 -11  -3  -5  329.00    3.61   0
 -11  -2  -9   77.63    2.19   0
 -10  -7   3   18.92    1.27   0
 -10  -6   2   99.24    2.03   0
 -10  -2  -5   23.79    1.23   0
 -10  -1 -11  217.85    3.01   0
 -10  -1 -10    2.04    1.05   0
 -10  -1  -9   96.49    2.11   0
  -9 -10   6   25.09    1.42   0
  -9  -6   3    8.37    1.00   0
  -9  -2  -3   18.87    1.06   0
  -9   0 -13   -0.34    1.08   0
  -9   0 -11    0.18    1.05   0
  -8 -11   7   21.20    1.34   0
  -8  -9   6  318.10    3.20   0
  -7 -13   8    1.63    1.07   0
  -7   1  -8  182.54    1.94   0
  -6  -9   7  190.07    2.25   0
  -6  -1  -1  981.49    3.87   0
  -6   2 -10  244.36    2.02   0
  -5 -14   9   11.83    1.19   0
  -4 -13   9   85.51    1.68   0
  -4  -5   5  390.65    2.31   0
  -4  -3   3   10.26    0.50   0
  -3  -6   6    3.90    0.43   0
  -2 -12   9   24.87    0.91   0
   2   5 -16    3.82    0.67   0
   4   3  -6    3.64    0.49   0
   6  -1   0   28.04    0.76   0
   6   5 -14    1.54    0.99   0
   7  -6   4  299.11    1.94   0
   7   2  -5 1857.71    6.17   0
   7   3  -7  905.71    4.55   0
   7   5 -15  258.89    3.17   0
   8  -9   5   13.34    0.71   0
   8  -7   4  253.70    1.95   0
   8  -4   2  363.86    2.46   0
   8  -3   1   60.75    1.22   0
   8  -2   0    3.33    0.74   0
   8  -1  -1  192.65    1.99   0
   8   3  -8  113.07    1.89   0
   8   5 -16   79.03    2.17   0
   9 -11   5   20.36    0.84   0
   9   0  -3    0.42    0.76   0
   9   5 -23    8.19    1.67   0
   9   5 -22    8.75    1.74   0
   9   5 -18  250.23    3.75   0
   9   5 -17   44.19    1.85   0
  10   2  -7  103.71    1.88   0
  10   4 -13    2.93    1.12   0
  10   5 -22  136.25    3.24   0
  10   5 -21   35.54    2.12   0
  10   5 -19  144.33    3.12   0
  11  -9   3    4.69    0.90   0
  11  -3  -1 1136.19    5.42   0
  11  -2  -2  111.40    1.92   0
  11   2  -8  262.43    3.14   0
  11   4 -14    9.23    1.38   0
  12  -4  -1  162.32    2.31   0
  12  -2  -3    1.41    1.01   0
  12   3 -12    2.40    1.29   0
  12   4 -16   53.87    2.23   0
  13  -5  -1   93.08    1.94   0
  13  -4  -2    8.00    1.22   0
  13  -3  -3  142.15    2.43   0
  13  -2  -4  133.10    2.35   0
  13   3 -13  103.26    2.60   0
  13   4 -25  210.14    4.69   0
  13   4 -19    9.44    1.85   0
  13   4 -18   35.35    2.21   0
  14  -8   0    2.39    1.06   0
  14  -5  -2  353.53    3.63   0
  14  -4  -3   -0.30    1.09   0
  14  -3  -4    7.33    1.22   0
  14  -2  -5    2.19    1.18   0
  14   0  -8 1761.83    8.65   0
  14   2 -12    2.95    1.44   0
  15  -8  -1   91.56    2.14   0
  15  -5  -3   10.29    1.33   0
  15  -4  -4    2.36    1.26   0
  15  -3  -5   45.75    1.82   0
  15  -2  -6  397.73    4.23   0
  15   0  -9    1.15    1.33   0
  15   3 -18    7.29    1.97   0
  15   3 -17  197.95    4.01   0
  16  -4  -5   35.54    1.76   0
  16  -1  -9    6.85    1.50   0
  16   0 -11    1.67    1.44   0
  16   1 -13    7.17    1.67   0
  16   2 -16  163.60    3.79   0
  16   3 -22   21.74    2.68   0
  16   3 -21   75.75    3.30   0
  17  -7  -4  160.89    3.07   0
  17  -2  -9  232.98    3.83   0
  17   1 -15   17.14    2.09   0
  17   2 -20   17.58    2.73   0
  18  -9  -4    2.92    1.56   0
  18  -6  -6   53.50    2.29   0
  18  -5  -7   12.88    1.81   0
  18  -4  -8   -0.23    1.65   0
  18  -3  -9   -0.36    1.58   0
  18  -1 -12   54.15    2.52   0
  18   0 -15    0.53    1.84   0
  19  -8  -6    0.54    1.73   0
  19  -3 -11   18.54    2.12   0
  19  -1 -14    0.83    1.87   0
 -11  -6   1  493.56    4.34   0
 -11  -5   0    0.61    1.07   0
 -11  -4  -2    4.52    1.13   0
 -11  -3  -4   31.42    1.52   0
 -11  -2  -8  209.60    3.00   0
 -10  -4   0  187.72    2.54   0
 -10  -3  -2    6.13    0.98   0
 -10  -2  -4    1.85    0.85   0
 -10  -1  -8   13.32    1.14   0
  -9  -8   5  129.06    2.22   0
  -9  -4   1  526.76    3.81   0
  -9  -1  -5  175.69    2.27   0
  -8 -10   7   36.06    1.43   0
  -8  -2  -1 1141.40    5.01   0
  -8  -1  -3  233.95    2.33   0
  -8   0  -6   15.74    0.88   0
  -8   1 -13   22.93    1.21   0
  -8   1 -12   42.97    1.38   0
  -8   1 -11    8.88    0.95   0
  -7 -12   8   11.76    1.12   0
  -7  -5   4    8.28    0.80   0
  -7  -2   0  618.67    3.40   0
  -7   0  -4   15.55    0.77   0
  -7   1  -7   67.30    1.29   0
  -6  -7   6  288.68    2.53   0
  -5 -13   9   50.24    1.49   0
  -4 -12   9    1.99    0.84   0
  -4  -6   6   50.10    0.96   0
  -4  -2   2  707.33    2.73   0
  -3 -12   9  171.55    1.96   0
  -3  -9   8  598.02    3.06   0
  -3  -1   1    3.06    0.30   0
  -2  -9   8    4.37    0.55   0
  -2  -7   7    1.65    0.43   0
  -1  -9   8  285.54    1.74   0
   1   3  -6   88.71    0.78   0
   4   4  -9  168.54    1.75   0
   4   5 -14   81.56    1.53   0
   5   0  -1    0.63    0.43   0
   5   5 -14  856.17    4.74   0
   6  -3   2  119.39    1.27   0
   6  -2   1    5.57    0.49   0
   6   1  -3  121.77    1.49   0
   6   5 -15    1.97    1.06   0
   7   0  -2   97.75    1.41   0
   8   1  -4   17.55    0.81   0
   8   2  -6  323.31    2.87   0
   8   5 -21  172.96    3.24   0
   8   5 -18    9.39    1.46   0
   8   5 -17  134.50    2.60   0
   9  -1  -2  132.53    1.83   0
   9   5 -21    5.22    1.49   0
   9   5 -20   68.46    2.34   0
   9   5 -19   30.69    1.78   0
  11   0  -5   -0.18    0.91   0
  12  -9   2   22.26    1.22   0
  12  -7   1    3.32    0.86   0
  12   0  -6   10.54    1.20   0
  12   2 -10   36.93    1.70   0
  12   3 -13  227.36    3.45   0
  12   4 -25    0.57    2.09   0
  12   4 -18    0.95    1.72   0
  13   0  -7   -0.87    1.12   0
  13   2 -11    0.71    1.26   0
  13   3 -14    2.25    1.42   0
  13   4 -24    0.19    2.05   0
  13   4 -23  177.07    4.26   0
  13   4 -22    5.08    2.13   0
  14  -7  -1  280.37    3.26   0
  14   3 -17  202.07    3.92   0
  15  -1  -8   34.00    1.83   0
  15   0 -10  131.83    2.86   0
  15   2 -15    6.54    1.68   0
  15   3 -24   75.43    3.74   0
  15   3 -23   32.89    3.15   0
  15   3 -22   59.06    3.31   0
  15   3 -21    5.14    2.10   0
  15   3 -20   24.70    2.42   0
  16  -7  -3    2.00    1.30   0
  16  -2  -8   18.10    1.68   0
  16   1 -14   92.25    2.85   0
  17  -9  -3  141.37    2.89   0
  17  -6  -5   10.04    1.55   0
  17  -5  -6  166.23    3.17   0
  17  -4  -7   15.70    1.73   0
  17  -3  -8    9.04    1.63   0
  17  -1 -11   28.86    2.00   0
  17   0 -13    0.81    1.61   0
  17   1 -16   27.82    2.37   0
  18  -8  -5  125.36    2.97   0
  18  -3 -10    0.09    1.52   0
  18  -2 -11   99.16    2.91   0
  18  -1 -13  434.61    5.65   0
  18   0 -16   20.97    2.27   0
  19  -9  -6   15.15    1.93   0
  19  -7  -7  214.45    3.87   0
  19  -6  -8   21.03    2.05   0
  19  -5  -9   28.99    2.21   0
  19  -4 -10   69.20    2.74   0
  19  -2 -13   30.76    2.30   0
 -11  -7   3  375.49    3.84   0
 -11  -2  -7  179.30    2.76   0
 -10  -7   4  153.99    2.44   0
 -10  -6   3  208.22    2.73   0
  -9  -9   6    6.33    1.11   0
  -9  -3   0    5.11    0.86   0
  -9  -2  -2  168.54    2.18   0
  -9  -1  -4   12.10    0.95   0
  -9   0  -8  114.73    1.91   0
  -8 -12   8   91.29    2.06   0
  -7  -4   3   11.03    0.66   0
  -6 -13   9    0.97    0.93   0
  -6   1  -5  378.14    2.36   0
  -5  -3   3  132.95    1.41   0
  -4  -9   8    2.65    0.62   0
  -4   0  -1    0.53    0.30   0
  -4   1  -3 1226.12    3.21   0
   5   5 -15  170.92    2.29   0
   7   3  -8   90.47    1.62   0
   7   4 -11    1.37    0.86   0
   8   5 -20  142.50    2.93   0
   8   5 -19  126.00    2.70   0
   9  -4   1  596.41    3.40   0
   9  -3   0    3.35    0.72   0
   9  -2  -1   28.55    1.02   0
  10  -1  -3   88.52    1.68   0
  10   1  -6    2.85    0.93   0
  10   4 -14  258.83    3.48   0
  11  -6   1  326.07    2.86   0
  11   1  -7   61.11    1.70   0
  11   4 -16  103.91    2.62   0
  12  -1  -5   78.76    1.91   0
  12   4 -24   94.38    3.20   0
  12   4 -22   94.92    3.27   0
  12   4 -21   57.37    2.67   0
  13  -9   1    9.89    1.05   0
  13   3 -15   53.32    2.21   0
  14  -9   0   25.96    1.37   0
  14  -2  -6    7.39    1.22   0
  14  -1  -7   24.27    1.31   0
  14   1 -11  131.41    2.84   0
  15  -9  -1    4.32    1.20   0
  15  -3  -6   42.99    1.82   0
  15   1 -13   18.54    1.74   0
  15   2 -16  101.97    3.03   0
  16  -5  -5   10.36    1.48   0
  16  -3  -7 1016.75    6.97   0
  16  -1 -10    6.46    1.54   0
  16   0 -12   19.36    1.82   0
  16   2 -20    1.58    1.98   0
  17 -10  -3    9.98    1.56   0
  17  -8  -4   10.62    1.60   0
  17  -2 -10  119.10    2.97   0
  17   0 -14  161.04    3.67   0
  17   1 -18    2.23    1.95   0
  17   1 -17   68.27    3.00   0
  18  -7  -6   45.31    2.20   0
  18  -5  -8   76.99    2.63   0
  18  -4  -9  356.24    4.79   0
  18  -2 -12   18.00    2.05   0
  18  -1 -14   18.99    2.22   0
  18   0 -17   -1.33    2.09   0
  19  -8  -7    4.50    1.80   0
  19  -4 -11   20.97    2.18   0
  19  -3 -12   29.77    2.24   0
 -11  -6   2   16.81    1.09   0
 -15   4   8   87.31    1.97   0
 -14   5   7   54.20    1.52   0
 -14   6   6  499.75    3.62   0
 -14   7   5   49.33    1.32   0
 -11  -3  10  260.48    2.99   0
 -11   6   5  300.94    2.33   0
 -11   7   4   12.61    0.71   0
 -10  -1   9  540.41    3.72   0
 -10   1   8    5.35    0.79   0
  -9  -3   9    4.58    0.83   0
  -9   0   8  691.22    3.88   0
  -8   8   1  308.47    1.31   0
  -7  -8   8    2.68    0.88   0
  -7  -7   8  364.89    3.15   0
  -7  -6   8   15.58    0.98   0
  -7  -5   8   71.15    1.48   0
  -7  -1   7   16.78    0.82   0
  -7   3   5  223.62    1.69   0
  -6 -15   5    3.51    1.18   0
  -6 -13   6    1.20    0.94   0
  -2  11 -11   35.15    1.47   0
  -2  12 -15   20.42    1.88   0
  -1  -2   2  451.07    1.48   0
  -1  11 -13  147.13    2.78   0
  -1  12 -20    5.13    2.46   0
   0 -15  -1    6.09    0.66   0
   0   8  -8    3.32    0.69   0
   0  11 -17   77.94    2.77   0
   1   7  -8  340.41    2.74   0
   1   9 -12    0.26    1.01   0
   1  10 -15   46.66    1.99   0
   2   7 -10  273.22    2.83   0
   2   8 -12    8.82    1.18   0
   2  10 -22    1.57    2.45   0
   2  10 -21   11.15    2.43   0
   2  10 -20    9.12    2.15   0
   3   7 -12  343.94    3.54   0
   3   9 -23   22.14    2.70   0
   3   9 -20   43.25    2.67   0
   3   9 -19  168.87    3.92   0
   4   5 -11  338.47    3.26   0
   4   8 -20   -1.25    1.86   0
   4   8 -19   23.29    2.19   0
   5   7 -20   61.59    2.80   0
   5   7 -19   39.62    2.29   0
   6   0 -10   94.48    1.68   0
   6   1 -11   98.36    1.74   0
   6   5 -17    1.31    1.39   0
   6   6 -21  115.97    3.53   0
   7  -4 -10  114.65    1.79   0
   7  -2 -11   13.17    1.00   0
   8 -12 -14  117.25    2.06   0
   8  -7 -12   21.09    1.20   0
   8   1 -17   32.83    1.86   0
   8   2 -19  175.81    3.56   0
   8   3 -23   65.88    3.19   0
   8   3 -22    1.64    2.05   0
   9 -10 -16    2.18    1.28   0
   9  -7 -15  689.80    5.11   0
   9  -4 -16    5.87    1.26   0
   9  -2 -17    6.84    1.34   0
   9  -1 -19  323.39    4.55   0
   9   0 -21   -1.98    1.79   0
   9   0 -20  523.56    5.96   0
   9   1 -25    2.31    2.50   0
   9   1 -24   22.15    2.69   0
   9   1 -23   34.64    2.54   0
  10 -10 -21   20.48    2.13   0
  10  -9 -20   71.96    2.62   0
  10  -8 -20   10.44    1.75   0
  10  -7 -20   50.47    2.25   0
  10  -6 -20  131.47    3.13   0
  10  -5 -20  109.54    2.96   0
  10  -4 -21   55.92    2.56   0
  10  -3 -24   10.99    2.18   0
  10  -3 -23    2.48    2.05   0
  10  -3 -22    6.34    1.96   0
  10  -2 -25  107.77    3.95   0
  10  -2 -24   88.52    3.40   0
 -16   4   8    1.00    1.07   0
 -15   2   9  384.36    3.82   0
 -15   5   7   62.72    1.72   0
 -15   6   6   48.29    1.50   0
 -15   7   5    3.86    0.93   0
 -14   0  10  744.56    5.17   0
 -14   2   9    4.80    1.03   0
 -13  -1  10  244.18    3.02   0
 -13   1   9  277.68    3.08   0
 -13   3   8  110.40    1.90   0
 -12  -2  10   39.82    1.49   0
 -12   4   7  210.10    2.29   0
 -11  -6  10  214.18    2.94   0
 -11  -5  10   68.88    1.83   0
 -11  -4  10  407.35    3.73   0
 -10  -2   9    4.20    0.89   0
 -10   4   6   31.50    1.02   0
  -9  -9   9   17.89    1.25   0
  -9  -8   9  146.91    2.39   0
  -9  -6   9  610.59    4.33   0
  -9  -5   9  248.71    2.79   0
  -9  -4   9  659.76    4.23   0
  -8 -11   8  182.23    2.65   0
  -7 -12   7    2.25    1.01   0
  -7   1   6  258.10    2.03   0
  -6  -9   7  195.11    2.37   0
  -6  -8   7  985.66    4.93   0
  -6  -5   7  105.90    1.62   0
  -6  -4   7   11.22    0.77   0
  -5 -15   4   96.67    2.02   0
  -5 -13   5    1.29    0.84   0
  -5 -10   6 1043.40    5.05   0
  -5  -3   6  125.79    1.50   0
  -5   0   5    0.44    0.41   0
  -5   2   4  100.13    0.99   0
  -4 -11   5  185.77    2.16   0
  -4  12 -10    5.55    0.96   0
  -3 -11   4  303.26    2.52   0
  -3  -2   4  143.08    1.21   0
  -3  11  -9   34.82    1.15   0
  -3  12 -12   17.08    1.27   0
  -2 -11   3    1.38    0.65   0
  -2  -2   3   78.40    0.79   0
  -2  12 -14   82.22    2.40   0
  -1 -15   0   90.44    1.45   0
  -1 -11   2  434.01    2.51   0
  -1  10 -10  762.13    4.71   0
  -1  12 -19  260.82    4.98   0
   0 -13   0    0.60    0.54   0
   0   7  -6   70.83    1.19   0
   0  10 -12   67.53    1.84   0
   1  11 -22   18.51    2.81   0
   1  11 -21   15.58    2.59   0
   1  11 -19    1.05    2.05   0
   2   6  -8  162.25    1.95   0
   2   9 -14  362.41    4.16   0
   2  10 -18    6.15    1.76   0
   3   6 -10   11.28    0.97   0
   3   8 -14   28.24    1.66   0
   3   9 -18   46.00    2.34   0
   3   9 -17  232.94    4.02   0
   4   6 -12  561.19    4.43   0
   4   8 -18   11.12    1.75   0
   4   8 -17    9.06    1.68   0
   5  -1  -7  658.19    3.26   0
   5   6 -15   12.14    1.46   0
   6  -1  -9   63.21    1.33   0
   7 -12 -11   28.46    1.01   0
   7   0 -12  292.02    3.09   0
   7   1 -13  135.26    2.35   0
   7   5 -23    6.57    2.22   0
   7   5 -22   64.66    3.08   0
   8 -11 -13   18.15    1.15   0
   8  -9 -12    0.42    0.86   0
   8  -8 -12   16.79    1.00   0
   8  -6 -12   17.27    1.08   0
   8  -5 -12  947.74    5.17   0
   8   0 -15    2.69    1.20   0
   8   2 -18   16.82    1.75   0
   8   3 -21   22.30    2.11   0
   8   3 -20    3.52    1.76   0
   9  -9 -15  380.72    3.81   0
   9  -8 -15   11.35    1.16   0
   9  -6 -15  168.70    2.70   0
   9  -4 -15  122.80    2.48   0
   9  -3 -16  114.47    2.48   0
   9  -1 -18   89.20    2.53   0
   9   0 -19   -0.80    1.60   0
   9   1 -22    4.59    1.89   0
   9   1 -21  192.26    4.10   0
  10 -10 -20   67.90    2.42   0
  10  -9 -19   95.61    2.71   0
  10  -8 -19   52.72    2.19   0
  10  -7 -19   75.30    2.44   0
  10  -6 -19   92.00    2.62   0
  10  -5 -19  147.72    3.15   0
  10  -4 -20    4.59    1.66   0
  10  -4 -19  175.71    3.49   0
  10  -3 -21   23.93    2.09   0
  10  -3 -20    1.15    1.60   0
  10  -2 -23   73.94    3.01   0
  10  -2 -22  147.75    3.77   0
  10  -2 -21   56.11    2.51   0
  10  -1 -25   42.27    3.14   0
  10  -1 -24  118.28    3.88   0
  10  -1 -23   23.46    2.29   0
 -16   6   6    9.92    1.18   0
 -13   4   7   21.19    1.15   0
 -12  -4  10  436.55    4.03   0
 -12  -3  10   46.16    1.46   0
 -12   0   9    1.31    0.92   0
 -12   2   8   41.52    1.31   0
 -12   5   6   64.33    1.33   0
 -11  -1   9  212.12    2.56   0
 -11   3   7  102.59    1.65   0
 -10  -3   9  488.64    3.79   0
 -10   0   8  222.22    2.39   0
  -9  -1   8   28.85    1.08   0
  -8 -10   8  215.44    2.78   0
  -8  -9   8  233.27    2.85   0
  -8  -4   8  271.12    2.66   0
  -8   2   6  323.90    2.33   0
  -8   5   4   14.18    0.53   0
  -7  -2   7  461.47    3.03   0
  -6 -12   6   77.76    1.73   0
  -6  -7   7  422.86    3.20   0
  -6  -6   7  681.23    3.91   0
  -6   3   4  128.25    1.18   0
  -5  -4   6  478.74    2.89   0
  -4 -15   3   12.56    0.99   0
  -4 -13   4   42.85    1.26   0
  -4 -10   5   86.46    1.52   0
  -4   2   3  985.18    2.55   0
  -3 -15   2   19.29    1.09   0
  -3 -13   3   57.31    1.37   0
  -2 -15   1   68.33    1.43   0
  -1  11 -12  462.25    4.23   0
   0  11 -14   74.30    2.28   0
   0  12 -21    9.83    2.55   0
   0  12 -20   35.67    2.88   0
   1  -9   0    1.71    0.33   0
   1   5  -5  171.40    1.53   0
   1   8  -9   17.23    1.00   0
   1   9 -11  425.93    3.77   0
   2   8 -11  272.56    3.05   0
   2   9 -13  226.07    3.17   0
   2  10 -17    1.23    1.56   0
   2  10 -16    6.24    1.65   0
   3   4  -7  197.89    1.95   0
   3   7 -11  233.22    2.81   0
   3   8 -13 1083.16    6.53   0
   3   9 -16    1.58    1.44   0
   3  10 -22   76.50    3.60   0
   3  10 -21   74.18    3.46   0
   4   3  -8   12.22    0.69   0
   4   9 -23   52.73    3.46   0
   4   9 -22    0.55    2.30   0
   5  -3  -6  129.16    1.33   0
   5   1  -8    1.37    0.66   0
   5   2  -9  108.20    1.63   0
   5   3 -10  218.84    2.42   0
   5   4 -11  294.63    3.05   0
   5   6 -14  220.00    3.18   0
   5   7 -17   -1.00    1.47   0
   5   8 -22    2.69    2.28   0
   5   8 -21    9.77    2.19   0
   6   1 -10  284.63    2.77   0
   6   2 -11 1033.56    5.45   0
   6   5 -15    0.79    1.17   0
   6   7 -22    0.97    2.12   0
   7  -3 -10  104.68    1.70   0
   7  -1 -11   77.97    1.66   0
   7   4 -17    4.60    1.48   0
   7   5 -20  229.24    4.30   0
   8  -4 -12  331.66    3.17   0
   8  -2 -13    0.17    0.93   0
   8   2 -17  115.87    2.76   0
   8   3 -19    7.71    1.73   0
   8   4 -24    7.08    2.32   0
   8   4 -23    7.81    2.32   0
   8   4 -22    3.55    2.01   0
   9 -10 -15  132.88    2.40   0
   9  -3 -15   38.42    1.63   0
   9  -2 -16   10.66    1.38   0
   9  -1 -17  558.29    5.31   0
   9   0 -18    6.07    1.57   0
   9   1 -20   41.20    2.29   0
   9   1 -19  326.06    4.65   0
   9   2 -24    1.67    1.60   0
   9   2 -23   14.85    2.32   0
   9   2 -22    3.91    2.01   0
  10 -10 -19   31.09    1.83   0
  10  -9 -18  125.25    2.81   0
  10  -8 -18    3.41    1.38   0
  10  -7 -18  293.41    3.97   0
  10  -6 -18  243.14    3.69   0
  10  -4 -18   14.52    1.74   0
  10  -3 -19   15.83    1.72   0
  10  -2 -20   93.86    2.87   0
  10  -1 -22  316.60    5.16   0
  10  -1 -21    5.02    1.79   0
  10   0 -25    1.36    2.34   0
  10   0 -24   -0.32    2.25   0
  11  -8 -24    3.34    2.32   0
  11  -7 -24   47.48    2.85   0
  11  -7 -23  126.91    3.71   0
  11  -6 -24    6.28    2.24   0
  11  -6 -23    8.08    2.27   0
  11  -5 -25   20.01    2.63   0
  11  -5 -24    2.54    1.96   0
  11  -4 -25   26.43    2.86   0
 -15   3   8   33.51    1.43   0
 -14   1   9   47.41    1.62   0
 -13   0   9   -0.01    1.01   0
 -13   5   6  172.12    2.20   0
 -12  -1   9  281.70    3.08   0
 -12   6   5    8.58    0.73   0
 -12   7   4  535.59    3.15   0
 -11  -2   9  141.43    2.22   0
 -10  -8   9  109.11    2.22   0
 -10  -5   9  123.67    2.17   0
 -10   2   7  102.93    1.61   0
 -10   5   5   12.25    0.68   0
  -9  -2   8   20.36    1.02   0
  -9   1   7  380.98    2.81   0
  -8 -12   7   54.15    1.75   0
  -8  -8   8   25.00    1.25   0
  -8  -7   8  355.88    3.27   0
  -8  -6   8  370.69    3.25   0
  -8  -5   8  292.11    2.84   0
  -8   6   3  271.17    1.64   0
  -7 -13   6    8.41    1.12   0
  -7 -10   7   28.09    1.28   0
  -5 -14   4    0.56    1.02   0
  -5  -7   6  335.57    2.70   0
  -5  -6   6  873.21    4.13   0
  -5  -5   6  229.44    2.12   0
  -4  -9   5    0.58    0.66   0
  -4   0   4  294.17    1.67   0
  -3  12 -11   -0.11    0.87   0
  -2   6  -2   11.16    0.34   0
  -1 -10   2    3.97    0.54   0
  -1  12 -15  162.59    3.21   0
   0  -3   1  193.96    0.81   0
   0  12 -19    2.32    1.99   0
   0  12 -18   42.79    2.46   0
   1 -14  -2  200.88    1.53   0
   1 -12  -1   14.84    0.54   0
   1  10 -13  200.71    3.03   0
   2   7  -9  103.26    1.73   0
   2  11 -22   19.32    2.80   0
   2  11 -21   12.48    2.47   0
   2  11 -20   13.36    2.40   0
   3   5  -8  200.39    2.12   0
   3  10 -20   90.89    3.35   0
   4   5 -10  603.18    4.02   0
   4   7 -13   35.52    1.61   0
   4   8 -15    0.57    1.28   0
   4   9 -19   55.46    2.64   0
   5   5 -12  591.32    4.51   0
   5   7 -16   27.96    1.80   0
   5   8 -20   15.34    2.03   0
   5   8 -19  131.72    3.48   0
   6   0  -9    1.83    0.72   0
   6   4 -13  219.45    2.98   0
   6   6 -17   30.78    1.84   0
   6   7 -21    5.60    1.54   0
   6   7 -20   14.37    2.14   0
   7  -7  -9  505.55    3.07   0
   7  -6  -9    1.50    0.71   0
   7  -5  -9  113.27    1.63   0
   7  -2 -10    1.00    0.76   0
   7   1 -12  211.39    2.71   0
   7   2 -13  217.93    2.93   0
   7   4 -16  589.62    5.43   0
   7   5 -18  304.05    4.44   0
   7   6 -24    5.36    1.97   0
   7   6 -23   27.50    2.66   0
   7   6 -22    2.94    2.13   0
   7   6 -21   49.80    2.75   0
   8 -12 -13  206.31    2.38   0
   8 -10 -12   13.93    0.99   0
   8  -3 -12   75.78    1.72   0
   8  -1 -13   74.95    1.86   0
   8   0 -14   57.31    1.63   0
   8   1 -15    3.42    1.20   0
   8   3 -18   28.06    1.87   0
   8   4 -20    6.99    1.93   0
   8   5 -24  140.80    4.34   0
   9  -7 -14   68.64    1.78   0
   9  -6 -14   80.53    1.92   0
   9  -5 -14   68.58    1.83   0
   9  -4 -14   11.29    1.30   0
   9  -2 -15   88.09    2.18   0
   9  -1 -16  144.32    2.81   0
   9   0 -17   -0.15    1.41   0
   9   1 -18   84.86    2.61   0
   9   2 -21   16.94    1.67   0
   9   2 -20    0.32    1.65   0
   9   3 -24    9.34    2.41   0
   9   3 -23    6.94    2.16   0
  10 -10 -18  218.69    3.45   0
  10  -8 -17    6.88    1.49   0
  10  -6 -17   68.72    2.14   0
  10  -5 -17  184.32    3.14   0
  10  -3 -18   16.77    1.64   0
  10  -2 -19    0.96    1.53   0
  10  -1 -20  369.58    5.06   0
  10   0 -23    3.14    1.96   0
  10   0 -22   47.44    2.70   0
  10   0 -21   10.60    1.86   0
  10   1 -24  114.47    3.80   0
  11  -9 -24  143.07    3.89   0
  11  -8 -23   49.95    2.71   0
  11  -8 -22    3.86    2.14   0
  11  -7 -22   41.34    2.43   0
  11  -6 -22    3.94    1.86   0
  11  -5 -22   23.26    2.22   0
  11  -4 -24   20.38    2.51   0
  11  -4 -23   18.04    2.34   0
  11  -3 -24    4.68    2.26   0
 -15   4   7    2.79    1.12   0
 -14   0   9    1.79    1.12   0
 -14   4   7   34.84    1.29   0
 -13   2   8  193.42    2.50   0
 -13   6   5   63.10    1.44   0
 -12   1   8  745.13    4.59   0
 -12   3   7  212.35    2.40   0
 -10   7   3   16.67    0.64   0
  -9 -10   8   38.67    1.60   0
  -9  -3   8   39.73    1.27   0
  -9   4   5   12.01    0.73   0
  -7  -4   7   36.94    1.12   0
  -6 -15   4  369.14    3.68   0
  -6 -13   5  222.94    2.80   0
  -5  -1   5 1724.59    4.73   0
  -4 -14   3   40.80    1.36   0
  -4 -12   4    8.86    0.88   0
  -4  -5   5  378.14    2.47   0
  -4  13 -12    0.21    0.88   0
  -3  -9   4  396.65    2.69   0
  -3   0   3    1.35    0.27   0
  -3   2   2   48.34    0.48   0
  -3  11  -8  116.65    1.72   0
  -3  13 -14   -0.18    0.96   0
  -2  -3   3 1776.58    3.84   0
  -2  12 -12   11.38    1.31   0
  -1   9  -7   15.80    0.78   0
  -1  11 -11  134.42    2.27   0
  -1  12 -14  161.85    2.99   0
   0  11 -13   13.95    1.30   0
   0  12 -17  126.49    3.27   0
   1  -4   0   23.58    0.22   0
   1   9 -10  169.45    2.34   0
   1  10 -12  167.85    2.71   0
   1  12 -22    8.80    2.69   0
   1  12 -21    6.92    2.71   0
   2   5  -6  130.09    1.55   0
   2   8 -10    1.45    0.89   0
   2   9 -12  534.37    4.46   0
   2  11 -19   35.02    2.45   0
   2  11 -18   19.67    2.16   0
   3   6  -9  504.58    3.55   0
   3   8 -12    2.97    1.11   0
   3  10 -18   42.01    2.33   0
   4   9 -18   11.40    1.77   0
   5  -2  -6  150.53    1.48   0
   5   0  -7    1.26    0.56   0
   5   6 -13   85.68    2.09   0
   5   8 -18    3.60    1.71   0
   5   9 -23  156.57    4.71   0
   5   9 -22   38.11    2.85   0
   6  -5  -7  109.48    1.35   0
   6   5 -14    1.82    1.16   0
   6   6 -16    2.66    1.34   0
   6   7 -19   14.79    1.90   0
   6   8 -23  102.92    3.98   0
   7 -13 -11  416.16    2.69   0
   7  -4  -9   10.78    0.88   0
   7   0 -11    0.23    0.82   0
   7   4 -15    6.95    1.37   0
   7   5 -17  120.51    2.88   0
   7   6 -19   57.97    2.49   0
   8 -11 -12  271.67    2.60   0
   8  -8 -11  398.80    3.10   0
   8  -7 -11  547.62    3.63   0
   8  -6 -11   14.93    0.98   0
   8  -5 -11    3.54    0.85   0
   8  -2 -12  592.63    4.27   0
   8   1 -14  658.13    5.09   0
   8   3 -17   17.87    1.63   0
   8   5 -23   74.69    3.35   0
   8   5 -22  236.28    4.86   0
   9  -9 -14   59.15    1.63   0
   9  -3 -14  157.46    2.57   0
   9   0 -16  156.22    2.95   0
   9   1 -17  540.56    5.34   0
   9   3 -22   59.50    2.83   0
   9   3 -21   13.25    2.08   0
  10 -11 -18    1.58    1.42   0
  10  -9 -17   42.82    1.76   0
  10  -4 -17   67.72    2.16   0
  10  -3 -17    5.32    1.30   0
  10  -2 -18   25.31    1.82   0
  10  -1 -19    4.62    1.64   0
  10   0 -20  170.39    3.67   0
  10   1 -23   22.25    2.47   0
  10   1 -22  327.27    5.34   0
  11  -9 -22   89.87    3.00   0
  11  -9 -21   87.20    2.96   0
  11  -8 -21  158.45    3.49   0
  11  -6 -21    7.81    1.75   0
  11  -5 -21   36.83    2.25   0
  11  -4 -22  120.26    3.34   0
  11  -4 -21   16.42    1.97   0
  11  -3 -23  324.88    5.34   0
  11  -3 -22    2.55    1.94   0
  11  -2 -24    2.37    2.20   0
  11  -2 -23   50.85    2.87   0
 -16   4   7   37.81    1.57   0
 -15   2   8  217.20    2.93   0
 -15   5   6  527.72    4.12   0
 -14   2   8    0.79    0.97   0
 -14   5   6    1.45    0.82   0
 -14   6   5  487.67    3.63   0
 -14   8   3    1.70    0.81   0
 -13  -1   9  286.14    3.25   0
 -12  -3   9  157.60    2.50   0
 -12  -2   9  775.97    5.01   0
 -11  -6   9   10.38    1.21   0
 -11  -5   9    0.45    1.04   0
 -11  -4   9   49.79    1.58   0
 -11   0   8   63.27    1.50   0
 -11   2   7  299.26    2.74   0
 -10   3   6  132.43    1.71   0
  -9  -8   8   33.38    1.43   0
  -9  -4   8   76.83    1.65   0
  -8   1   6   10.32    0.79   0
  -8   3   5 1394.65    4.50   0
  -7 -12   6    0.65    0.98   0
  -7  -8   7 1356.64    6.07   0
  -7  -7   7  318.29    2.95   0
  -7  -6   7    8.06    0.87   0
  -7  -5   7  103.76    1.70   0
  -7   2   5 1763.14    4.89   0
  -6 -10   6    3.70    0.88   0
  -5 -11   5   71.71    1.55   0
  -5   3   3  138.24    1.05   0
  -4  -6   5  294.87    2.27   0
  -3 -14   2  101.08    1.73   0
  -3  -4   4 1970.34    4.84   0
  -3  12 -10   31.60    1.30   0
  -2 -12   2    4.28    0.74   0
  -2  -9   3   81.17    1.20   0
  -2  10  -7  181.06    1.93   0
  -2  11  -9   15.77    1.03   0
  -1 -14   0  375.38    2.65   0
  -1  -3   2    1.02    0.22   0
  -1  12 -13   25.86    1.65   0
  -1  13 -18   10.56    1.98   0
   0 -14  -1    1.74    0.54   0
   0   9  -8   47.62    1.28   0
   0  10 -10  134.98    2.12   0
   0  12 -16   56.91    2.32   0
   1  -8   0   27.81    0.49   0
   1   8  -8    3.80    0.81   0
   1  12 -20    6.12    2.23   0
   1  12 -19   42.90    2.63   0
   2 -11  -2    5.34    0.33   0
   2   6  -7    7.82    0.67   0
   2  10 -14    9.73    1.35   0
   2  11 -17   23.72    1.94   0
   3   7 -10  450.62    3.62   0
   3   9 -14   83.02    2.21   0
   3  11 -22   59.52    3.42   0
   3  11 -21   -0.47    2.37   0
   4   4  -8   63.03    1.33   0
   4   7 -12   19.83    1.31   0
   4   8 -14    8.57    1.30   0
   4   9 -16   46.54    2.04   0
   4  10 -22    4.74    2.41   0
   4  10 -21    6.75    2.18   0
   4  10 -20   61.22    2.85   0
   5   2  -8  286.62    2.49   0
   5   3  -9  160.66    2.05   0
   5   4 -10   64.04    1.55   0
   5   7 -14    4.95    1.20   0
   5   8 -17  380.20    4.87   0
   5   9 -21   91.76    3.48   0
   6  -4  -7   12.34    0.64   0
   6  -1  -8 1008.94    4.42   0
   6   4 -12  278.49    3.17   0
   6   6 -15   23.94    1.62   0
   6   7 -17   28.61    1.94   0
   6   8 -22   -0.86    2.05   0
   6   8 -21  145.71    4.00   0
   6   8 -20   -0.59    1.73   0
   7  -3  -9 1242.42    5.12   0
   7  -1 -10  450.02    3.39   0
   7   2 -12   15.98    1.20   0
   7   3 -13  534.41    4.47   0
   7   5 -16  130.66    2.84   0
   7   7 -23    1.03    2.35   0
   7   7 -21    2.81    1.89   0
   8  -4 -11  160.87    2.18   0
   8  -1 -12  607.33    4.38   0
   8   4 -18    2.67    1.20   0
   8   5 -20  130.69    3.48   0
   8   6 -23   14.92    2.43   0
   9 -10 -14   43.75    1.52   0
   9  -7 -13  517.23    4.04   0
   9  -6 -13  711.30    4.73   0
   9  -5 -13    9.33    1.25   0
   9  -2 -14   48.97    1.71   0
   9  -1 -15  593.31    4.94   0
   9   2 -18    4.91    1.50   0
   9   3 -20   48.40    2.45   0
   9   4 -24   -0.40    2.11   0
   9   4 -23   57.00    3.04   0
  10 -10 -17   31.01    1.70   0
  10  -8 -16    2.23    1.30   0
  10  -7 -16  202.75    3.04   0
  10  -6 -16  269.92    3.50   0
  10  -5 -16   39.48    1.73   0
  10  -4 -16   72.54    2.11   0
  10  -2 -17   40.03    1.90   0
  10  -1 -18  567.69    5.65   0
  10   0 -19   15.77    1.85   0
  10   1 -21    4.85    1.86   0
  10   1 -20  353.82    5.02   0
  10   2 -24   78.91    3.41   0
  10   2 -23   71.96    3.22   0
  10   2 -22  139.78    3.77   0
  11  -9 -20    9.98    1.88   0
  11  -8 -20    5.46    1.68   0
  11  -7 -20    0.10    1.53   0
  11  -6 -20    9.69    1.70   0
  11  -5 -20   64.98    2.47   0
  11  -4 -20  215.55    3.93   0
  11  -3 -21  179.50    3.83   0
  11  -2 -22   24.75    2.32   0
  11  -2 -21  211.13    4.08   0
  11  -1 -24   83.36    3.36   0
  11  -1 -23   -0.91    2.03   0
 -16   5   6    4.56    1.08   0
 -16   6   5   37.58    1.54   0
 -15   7   4   62.00    1.57   0
 -14   7   4   28.58    1.07   0
 -13  -2   9   79.99    1.98   0
 -12  -4   9  258.51    3.19   0
 -12   0   8   59.14    1.59   0
 -12   4   6    0.60    0.70   0
 -11  -1   8    4.80    0.94   0
 -10  -3   8  165.95    2.29   0
 -10  -2   8  767.35    4.52   0
  -9  -6   8   24.70    1.20   0
  -9  -5   8 1138.91    5.67   0
  -9   2   6   45.66    1.09   0
  -8 -10   7   30.95    1.38   0
  -8  -9   7    9.02    1.07   0
  -8  -2   7   26.53    1.00   0
  -7 -11   6   28.67    1.31   0
  -6  -9   6  335.89    3.02   0
  -6  -8   6   22.13    1.06   0
  -6  -3   6    3.90    0.66   0
  -6   4   3    8.02    0.41   0
  -5 -13   4  251.87    2.76   0
  -5 -10   5   10.14    0.91   0
  -5  -2   5  105.37    1.30   0
  -5   1   4   72.91    0.92   0
  -4 -15   2   50.57    1.50   0
  -4 -11   4  233.31    2.39   0
  -3  -7   4   96.16    1.30   0
  -3  -5   4  321.10    2.08   0
  -2  -8   3   57.72    1.00   0
  -2  -4   3  582.62    2.35   0
  -2   0   2  450.04    1.43   0
  -2  12 -11    4.88    1.14   0
  -1  -8   2   37.92    0.79   0
  -1  13 -16    2.21    1.74   0
   0  -8   1    2.06    0.38   0
   0  11 -12    7.51    1.10   0
   0  12 -15  350.27    4.44   0
   1 -15  -3  137.43    1.40   0
   1  11 -14   12.55    1.41   0
   1  12 -18   22.62    2.18   0
   1  12 -17   24.84    2.19   0
   2   9 -11  184.01    2.60   0
   2  10 -13   16.26    1.46   0
   2  11 -16   28.73    1.89   0
   2  12 -22    1.44    2.62   0
   2  12 -21    0.93    2.43   0
   3   8 -11 1040.53    5.81   0
   3   9 -13  181.90    2.91   0
   3  10 -16    7.97    1.58   0
   3  11 -20   27.95    2.48   0
   3  11 -19    1.59    2.00   0
   4   0  -5    0.47    0.43   0
   4   3  -7   40.10    1.01   0
   4   6 -10  185.16    2.41   0
   4   8 -13   15.34    1.46   0
   5   6 -12  522.84    4.32   0
   5   9 -19   53.21    2.60   0
   6  -3  -7   29.61    0.89   0
   6   1  -9   64.68    1.41   0
   6   5 -13   11.65    1.24   0
   6   7 -16  163.61    3.13   0
   6   8 -19   80.19    2.92   0
   7   1 -11   78.65    1.73   0
   7   6 -17   18.91    1.73   0
   7   7 -20  115.05    3.43   0
   8  -3 -11   26.82    1.18   0
   8   2 -14  287.62    3.51   0
   8   3 -15   28.07    1.57   0
   8   4 -17  328.70    4.35   0
   8   6 -22    6.69    2.28   0
   8   6 -21   76.54    3.02   0
   9 -11 -14   29.63    1.32   0
   9  -4 -13  395.49    3.67   0
   9   0 -15    3.40    1.26   0
   9   1 -16  142.07    2.87   0
   9   2 -17    5.81    1.46   0
   9   3 -19   -0.03    1.16   0
  10  -9 -16  180.13    2.83   0
  10  -1 -17   82.90    2.43   0
  10   0 -18  379.52    4.77   0
  10   2 -21   55.26    2.73   0
  10   3 -24   14.58    2.52   0
  10   3 -23    1.07    1.95   0
  11 -10 -20   41.42    2.22   0
  11  -8 -19  416.31    4.84   0
  11  -6 -19   17.65    1.76   0
  11  -5 -19    2.40    1.52   0
  11  -4 -19   28.38    1.97   0
  11  -3 -20    0.77    1.58   0
  11  -2 -20   47.18    2.38   0
  11  -1 -22   78.39    2.96   0
  11  -1 -21   -0.49    1.72   0
  11   0 -24   22.58    2.50   0
  11   0 -23    0.34    2.00   0
  12  -8 -24    1.07    2.22   0
  12  -7 -24   -0.09    2.07   0
  12  -6 -24   57.64    2.99   0
  12  -5 -24  140.48    3.96   0
  12  -4 -24  107.73    3.77   0
 -15   1   8   35.02    1.64   0
 -15   3   7    3.88    1.02   0
 -13   0   8   30.56    1.41   0
 -13   4   6  159.24    2.17   0
 -12   2   7  387.15    3.27   0
 -12   5   5  224.08    2.34   0
 -11   6   4  220.51    2.01   0
 -11   7   3  381.51    2.50   0
 -11   8   2    0.77    0.50   0
 -10  -8   8    7.95    1.19   0
 -10  -7   8    0.22    1.02   0
 -10   0   7    2.70    0.75   0
 -10   4   5  917.02    4.09   0
  -9  -1   7  377.49    2.99   0
  -9   9   0   38.74    0.58   0
  -7 -10   6    1.04    0.85   0
  -7  -1   6  256.75    2.19   0
  -6 -14   4    9.46    1.09   0
  -6  -6   6  268.67    2.50   0
  -6  -5   6  208.13    2.15   0
  -6  -4   6  148.74    1.73   0
  -6   0   5    0.62    0.47   0
  -2  -7   3  410.71    2.31   0
  -2  -5   3   43.94    0.75   0
  -1   8  -5  459.05    2.51   0
  -1  10  -8  888.21    4.42   0
   0  -4   1  239.56    1.03   0
   0   7  -5  706.29    3.11   0
   0  12 -14   30.10    1.70   0
   0  13 -19   17.45    2.28   0
   0  13 -18    7.01    2.15   0
   1  -7   0  116.85    0.78   0
   1  10 -11  608.31    4.50   0
   1  11 -13   14.56    1.45   0
   2  11 -15    4.74    1.52   0
   2  12 -20    8.82    2.19   0
   2  12 -19   14.15    2.33   0
   3   5  -7   63.08    1.24   0
   3  10 -15   92.50    2.49   0
   3  11 -18    3.09    1.69   0
   4   7 -11  143.36    2.32   0
   4   9 -15    4.01    1.37   0
   4  10 -18  211.51    4.07   0
   5   7 -13   54.93    1.83   0
   5   8 -15  267.87    3.78   0
   5   9 -18    3.41    1.71   0
   5  10 -22   27.24    2.82   0
   6   0  -8  911.40    4.30   0
   6   6 -14   25.79    1.54   0
   6   8 -18    1.24    1.72   0
   6   9 -23    2.23    2.53   0
   6   9 -22    3.09    2.32   0
   7 -12 -10   27.82    0.86   0
   7 -10  -9    2.37    0.63   0
   7   7 -19   -0.66    1.67   0
   7   8 -23    4.35    2.56   0
   7   8 -22    6.01    2.16   0
   8 -10 -11  102.86    1.62   0
   8   0 -12    4.58    1.01   0
   8   4 -16   26.04    1.76   0
   8   5 -18    6.92    1.64   0
   8   6 -20   25.93    2.28   0
   9  -2 -13  272.00    3.22   0
   9   3 -18   26.81    1.63   0
   9   5 -23    6.80    2.26   0
   9   5 -22    9.53    2.23   0
  10 -10 -16  327.72    3.65   0
  10  -8 -15   44.61    1.75   0
  10  -7 -15    2.36    1.07   0
  10  -6 -15   42.63    1.64   0
  10  -5 -15  111.27    2.32   0
  10  -4 -15   15.76    1.36   0
  10  -2 -16    1.19    1.27   0
  10   0 -17   25.01    1.79   0
  10   1 -18  538.15    5.61   0
  10   2 -20   96.50    3.01   0
  10   3 -22    4.35    2.04   0
  11  -9 -19   65.21    2.25   0
  11  -7 -18   33.23    1.85   0
  11  -6 -18    5.86    1.39   0
  11  -5 -18  142.60    2.99   0
  11  -4 -18  234.21    3.72   0
  11  -3 -19   15.41    1.80   0
  11  -2 -19  303.99    4.44   0
  11  -1 -20   12.49    1.85   0
  11   0 -22   32.75    2.35   0
  11   0 -21   -0.22    1.72   0
  11   1 -24   88.29    3.60   0
  11   1 -23    1.96    2.17   0
  12  -8 -23   71.73    2.94   0
  12  -7 -23   21.49    2.28   0
  12  -7 -22   44.97    2.59   0
  12  -6 -23    2.80    2.01   0
  12  -5 -23    1.21    2.00   0
  12  -4 -23   11.72    2.15   0
  12  -3 -24   28.24    2.64   0
  12  -3 -23  195.96    4.32   0
  12  -2 -24   29.57    2.56   0
 -16   4   6  112.59    2.33   0
 -15   4   6   43.18    1.61   0
 -14   4   6    0.53    0.84   0
 -13   5   5   24.54    1.16   0
 -11  -3   8  382.59    3.54   0
 -10   2   6  419.97    3.02   0
 -10  10  -1   34.24    0.60   0
  -9  -9   7    3.65    1.04   0
  -9  -2   7  196.42    2.28   0
  -9   6   3    7.04    0.53   0
  -8   4   4    2.85    0.52   0
  -7  -2   6  648.28    3.54   0
  -7   8   0   11.87    0.30   0
  -6 -15   3   66.19    1.93   0
  -5 -14   3   -0.07    0.87   0
  -5 -12   4  262.93    2.76   0
  -5  -8   5   72.59    1.43   0
  -3 -13   2    1.23    0.70   0
  -3  12  -9    0.76    0.85   0
  -2 -15   0  192.59    2.18   0
  -2 -11   2    4.34    0.60   0
  -2   9  -5   11.49    0.62   0
  -1  -6   2    7.52    0.43   0
  -1  13 -15   45.00    2.05   0
   0   8  -6    1.02    0.64   0
   0  10  -9   98.91    1.75   0
   0  13 -17   54.19    2.45   0
   1 -11  -1  184.09    1.32   0
   1   2  -2  440.09    1.63   0
   1   6  -5  777.23    3.30   0
   1  13 -20   72.33    3.36   0
   2  12 -18   22.67    2.13   0
   3   7  -9   89.77    1.69   0
   3   9 -12  282.02    3.33   0
   3  10 -14   -2.58    1.36   0
   3  11 -17    2.42    1.59   0
   3  12 -22    3.95    2.74   0
   4  10 -17   68.81    2.55   0
   4  11 -22  191.41    4.87   0
   4  11 -21   24.73    2.65   0
   4  11 -20  181.06    4.42   0
   5   9 -17   11.58    1.74   0
   5  10 -21   40.56    2.73   0
   5  10 -20   37.57    2.62   0
   6   2  -9 1631.67    6.23   0
   6   5 -12   89.64    1.99   0
   6   9 -21    5.36    2.00   0
   6   9 -20   89.38    3.25   0
   7   2 -11   12.88    1.10   0
   7   3 -12    9.12    0.90   0
   7   4 -13   16.49    1.33   0
   7   5 -14  123.28    2.53   0
   7   7 -18   17.49    1.90   0
   7   8 -21   41.27    2.73   0
   8  -7 -10   54.54    1.33   0
   8  -6 -10  258.79    2.46   0
   8  -5 -10  916.86    4.58   0
   8  -4 -10  233.60    2.48   0
   8  -1 -11  184.89    2.43   0
   8   2 -13    1.37    1.08   0
   8   3 -14   15.57    1.38   0
   8   5 -17  138.45    3.07   0
   8   6 -19  155.71    3.59   0
   8   7 -23   52.80    3.09   0
   8   7 -22   64.93    3.16   0
   9 -10 -13  315.79    3.02   0
   9  -6 -12  212.30    2.57   0
   9  -5 -12    6.46    1.00   0
   9   5 -21    3.38    1.84   0
   9   5 -20   66.32    2.70   0
   9   6 -23  172.61    4.49   0
  10 -11 -16   64.40    1.89   0
  10  -9 -15    6.84    1.24   0
  10  -3 -15   12.84    1.35   0
  10   2 -19    2.10    1.64   0
  10   3 -21   20.50    2.11   0
  10   3 -20    2.54    1.68   0
  10   4 -23    9.28    2.38   0
  11 -10 -19   41.49    1.95   0
  11  -9 -18   36.14    1.95   0
  11  -6 -17   60.22    2.18   0
  11  -3 -18   21.86    1.80   0
  11  -1 -19   -1.03    1.54   0
  11   0 -20   25.05    2.07   0
  11   1 -22   68.84    3.01   0
  11   1 -21    1.44    1.73   0
  11   2 -24    2.23    2.34   0
  11   2 -23   50.56    2.87   0
  12  -9 -22   85.75    3.01   0
  12  -8 -22    4.13    1.88   0
  12  -6 -21   25.30    2.12   0
  12  -5 -21   -0.53    1.72   0
  12  -4 -22   99.41    3.22   0
  12  -4 -21   61.04    2.79   0
  12  -3 -22   91.10    3.21   0
  12  -2 -23   79.76    3.18   0
  12  -1 -24  119.46    3.91   0
 -16   5   5   11.71    1.35   0
 -14   2   7    0.67    0.96   0
 -14   5   5   73.06    1.64   0
 -13  -1   8  108.68    2.15   0
 -13   6   4   39.83    1.26   0
 -12  -3   8   59.96    1.77   0
 -12  -2   8   43.24    1.53   0
 -12   1   7  304.33    3.02   0
 -12   3   6   47.22    1.32   0
 -12   7   3   90.72    1.47   0
 -12   8   2   18.69    0.83   0
 -11  -7   8  232.67    3.11   0
 -11  -5   8    1.71    1.04   0
 -11  -4   8 1034.79    5.82   0
 -11   0   7    0.78    0.82   0
 -10  -1   7  129.70    1.96   0
 -10   5   4  158.98    1.72   0
  -9  -8   7   98.14    2.02   0
  -9  -3   7   13.78    0.98   0
  -9   1   6   59.77    1.24   0
  -9   3   5    4.15    0.61   0
  -8   2   5    9.72    0.64   0
  -7 -14   4  593.21    4.69   0
  -7 -12   5    7.74    1.07   0
  -7  -8   6   23.06    1.17   0
  -7  -3   6   50.03    1.21   0
  -7   3   4   22.07    0.64   0
  -6 -13   4   17.18    1.17   0
  -6  -1   5  138.38    1.52   0
  -5  -7   5  556.36    3.41   0
  -5  -6   5   30.97    1.00   0
  -5  -5   5  135.52    1.65   0
  -5  -4   5  373.00    2.52   0
  -4 -14   2   61.96    1.58   0
  -4 -12   3  882.60    4.66   0
  -4  -9   4  104.15    1.58   0
  -4  -2   4  265.62    1.79   0
  -4   3   2    1.25    0.22   0
  -3 -10   3  536.95    3.21   0
  -3  13 -11   -0.74    0.78   0
  -2 -13   1  790.51    3.98   0
  -2  11  -8  176.52    2.06   0
  -1   9  -6  227.10    1.98   0
  -1  11  -9  135.46    2.02   0
  -1  13 -14    1.44    1.40   0
   0 -11   0    0.73    0.44   0
   0  -6   1 1583.94    3.20   0
   0  -5   1    6.75    0.29   0
   0  12 -13  515.59    4.73   0
   0  13 -16    2.97    1.51   0
   1   7  -6  377.63    2.54   0
   1  10 -10   91.81    1.91   0
   1  11 -12   22.85    1.46   0
   1  12 -15    4.48    1.45   0
   1  13 -19  114.24    3.53   0
   2  11 -14   10.79    1.35   0
   2  12 -17   31.51    2.09   0
   3   8 -10    1.04    0.92   0
   3  11 -16   75.83    2.49   0
   3  12 -21   79.35    3.49   0
   3  12 -20    0.16    2.03   0
   4   5  -8  994.60    4.71   0
   4   6  -9   83.46    1.66   0
   4   8 -12    9.29    1.13   0
   4  10 -16  280.27    4.16   0
   4  11 -19   17.63    2.19   0
   5   7 -12    6.55    1.09   0
   5   8 -14   16.88    1.48   0
   5  10 -19   34.48    2.42   0
   6   9 -19   42.23    2.48   0
   7  -7  -8  368.78    2.45   0
   7  -6  -8   15.47    0.72   0
   7  -4  -8   20.69    0.91   0
   7   8 -20   14.25    2.04   0
   7   8 -19  125.83    3.41   0
   8 -11 -11   23.54    1.00   0
   8  -3 -10   40.66    1.27   0
   8   1 -12  589.74    4.44   0
   8   5 -16   75.23    2.37   0
   8   6 -18   81.14    2.72   0
   8   7 -21   27.41    2.37   0
   9  -8 -12   37.52    1.32   0
   9  -1 -13  145.06    2.45   0
   9   1 -14   42.54    1.73   0
   9   2 -15   88.73    2.30   0
   9   3 -16  119.46    2.75   0
   9   5 -19   29.70    2.16   0
   9   6 -22  180.47    4.42   0
  10 -10 -15    9.94    1.22   0
  10  -6 -14  294.15    3.32   0
  10  -5 -14  225.89    2.99   0
  10  -4 -14  256.93    3.25   0
  10  -2 -15   57.10    1.88   0
  10   0 -16  857.68    6.40   0
  10   1 -17   80.50    2.50   0
  10   2 -18   22.42    1.88   0
  10   3 -19   18.88    1.92   0
  10   4 -22   69.78    2.75   0
  10   4 -21   49.61    2.75   0
  11 -10 -18   26.08    1.79   0
  11  -7 -17   28.29    1.68   0
  11  -5 -17   23.53    1.66   0
  11  -4 -17   10.71    1.48   0
  11  -3 -17   37.19    1.88   0
  11  -2 -18  142.42    3.06   0
  11  -1 -18   10.13    1.60   0
  11   0 -19    2.92    1.61   0
  11   1 -20    9.40    1.83   0
  11   2 -22   24.14    2.41   0
  11   3 -24    2.13    2.43   0
  12  -9 -21    0.99    1.79   0
  12  -8 -21   17.71    1.95   0
  12  -7 -20   57.10    2.48   0
  12  -5 -20    6.41    1.69   0
  12  -4 -20   53.80    2.56   0
  12  -3 -21  395.28    5.41   0
  12  -2 -22    8.25    1.93   0
  12  -2 -21   37.07    2.53   0
  12  -1 -23   20.12    2.41   0
  12  -1 -22   33.80    2.35   0
  12   0 -24   10.69    2.45   0
 -16   6   4   15.80    1.22   0
 -14   3   6    3.85    1.08   0
 -14   6   4  238.43    2.65   0
 -14   7   3  157.97    2.14   0
 -13  -2   8  201.60    2.77   0
 -13   1   7  366.57    3.47   0
 -13   3   6   79.79    1.70   0
 -13   8   2    9.01    0.85   0
 -12  -5   8    3.71    1.15   0
 -12  -4   8  137.66    2.44   0
 -12   0   7    0.92    0.86   0
 -11   2   6  330.55    2.88   0
 -11   4   5    4.06    0.70   0
  -9  -6   7  477.93    3.84   0
  -9  -5   7  228.97    2.67   0
  -8  -1   6    9.69    0.79   0
  -7 -11   5    4.28    1.09   0
  -7  -7   6  148.94    2.09   0
  -7  -6   6    3.14    0.81   0
  -7  -4   6  237.68    2.36   0
  -5 -11   4  621.65    4.02   0
  -5   0   4  507.64    2.43   0
  -4  -8   4   68.16    1.29   0
  -3 -14   1   28.68    1.17   0
  -2 -10   2    6.36    0.71   0
  -1  12 -11   29.62    1.34   0
   0  13 -15   76.41    2.53   0
   1  12 -14  345.75    4.15   0
   1  13 -18   68.07    2.82   0
   1  13 -17   89.79    3.04   0
   2   6  -6  414.24    2.68   0
   2  12 -16   10.51    1.64   0
   2  13 -21   34.83    2.92   0
   2  13 -20    0.52    2.42   0
   3  10 -13    6.87    1.22   0
   3  12 -19   47.72    2.66   0
   4   1  -5  947.22    3.57   0
   4  10 -15  169.92    3.18   0
   4  11 -18   95.78    3.05   0
   5   0  -6  654.05    3.17   0
   5   9 -15   -0.28    1.37   0
   5  11 -22   36.31    3.07   0
   5  11 -21   16.01    2.59   0
   6  -1  -7   70.31    1.25   0
   6   1  -8 1000.37    4.60   0
   6   4 -10  572.63    4.06   0
   6   5 -11   11.78    1.14   0
   6   7 -14  172.81    2.94   0
   6   9 -18  263.30    4.43   0
   6  10 -22   95.91    3.79   0
   6  10 -21  113.06    3.73   0
   7 -11  -9   33.96    0.87   0
   7   3 -11 1142.66    5.95   0
   7   5 -13  272.71    3.38   0
   7   7 -16    7.06    1.54   0
   7   8 -18    7.71    1.79   0
   7   9 -22  187.17    4.71   0
   7   9 -21    0.99    1.96   0
   8  -9 -10   46.06    1.14   0
   8  -2 -10  683.87    4.20   0
   8   3 -13   12.71    1.28   0
   8   6 -17  323.50    4.45   0
   8   7 -19    5.19    1.78   0
   8   8 -22    2.51    2.27   0
   9 -11 -13   14.92    1.07   0
   9  -9 -12   58.24    1.49   0
   9   0 -13    0.30    1.07   0
   9   5 -18  277.75    4.33   0
   9   6 -21  116.11    3.54   0
   9   6 -20  120.17    3.41   0
   9   7 -23   45.74    2.99   0
  10  -8 -14    1.79    0.96   0
  10  -3 -14    3.22    1.14   0
  10  -1 -15  361.15    4.04   0
  10   1 -16  302.70    3.99   0
  10   3 -18   19.85    1.80   0
  10   4 -20    2.12    1.89   0
  10   5 -23    3.99    2.14   0
  10   5 -22  126.51    3.80   0
  11  -9 -17   22.97    1.66   0
  11  -5 -16  258.12    3.56   0
  11  -2 -17  292.07    4.02   0
  11   0 -18    4.74    1.52   0
  11   1 -19    0.82    1.61   0
  11   2 -21  214.25    4.27   0
  11   3 -23  335.93    5.71   0
  11   3 -22   -2.11    2.00   0
  12  -8 -20    2.89    1.60   0
  12  -6 -19   72.19    2.61   0
  12  -5 -19   19.66    1.98   0
  12  -3 -20  122.19    3.22   0
  12  -2 -20   -0.64    1.86   0
  12  -1 -21    9.23    1.98   0
  12   0 -23    0.83    1.96   0
  12   0 -22   72.56    3.06   0
  12   1 -24  110.22    3.85   0
  13  -7 -24    0.14    2.09   0
  13  -6 -24   81.06    3.32   0
  13  -5 -24  161.77    4.21   0
  13  -4 -24   -0.66    2.15   0
 -13   0   7   -0.25    1.02   0
 -12   4   5  112.79    1.77   0
 -11  -1   7   59.50    1.54   0
 -10  -8   7  145.81    2.50   0
 -10   1   6    2.52    0.74   0
 -10   3   5  688.40    3.70   0
  -8  -9   6  281.96    3.09   0
  -8   5   3   50.88    0.88   0
  -7 -13   4    3.68    1.06   0
  -7   0   5    0.99    0.54   0
  -6 -14   3   17.58    1.22   0
  -6  -9   5  261.47    2.69   0
  -4 -15   1    0.99    0.97   0
  -4 -11   3    8.11    0.93   0
  -4  -7   4  275.00    2.27   0
  -4  -4   4    6.72    0.56   0
  -4  -3   4   52.43    0.86   0
  -3 -12   2  696.12    3.88   0
  -3  -9   3    4.61    0.63   0
  -1  10  -7   27.89    1.01   0
  -1  13 -13    3.86    1.13   0
   0  11 -10   92.27    1.81   0
   0  12 -12    5.34    1.10   0
   1   9  -8  278.67    2.59   0
   2   5  -5    4.59    0.51   0
   2   8  -8    7.00    0.83   0
   2  10 -11  149.81    2.40   0
   2  11 -13    7.36    1.20   0
   2  13 -19   -0.22    1.94   0
   3  11 -15   11.67    1.51   0
   3  12 -18    3.92    1.81   0
   4  12 -22   17.47    2.79   0
   4  12 -21    0.83    2.23   0
   5   5  -9    0.31    0.83   0
   5   8 -13  165.41    2.75   0
   5  10 -17    0.83    1.59   0
   5  11 -20  162.59    4.13   0
   6   6 -12   14.39    1.26   0
   6   7 -13    7.33    1.20   0
   6   8 -15   64.53    2.19   0
   6   9 -17   47.11    2.29   0
   6  10 -20   86.88    3.28   0
   7   2 -10    0.02    0.88   0
   7   6 -14  156.91    2.83   0
   7   8 -17  259.19    4.11   0
   7   9 -20  228.62    4.62   0
   8   2 -12  594.11    4.52   0
   8   5 -15  105.25    2.56   0
   8   6 -16  121.79    2.80   0
   8   8 -21  172.53    4.23   0
   9   2 -14   50.54    1.83   0
   9   3 -15   38.30    1.80   0
   9   6 -19   21.28    2.09   0
   9   7 -22   14.13    2.46   0
  10 -11 -15   70.18    1.85   0
  10  -9 -14  136.66    2.30   0
  10   4 -19  170.97    3.71   0
  10   5 -21   36.30    2.52   0
  10   6 -23   -1.74    2.10   0
  11 -10 -17   52.00    1.93   0
  11  -8 -16   -1.00    1.33   0
  11  -7 -16   94.67    2.26   0
  11  -4 -16  125.55    2.61   0
  11  -3 -16  157.73    2.92   0
  11  -1 -17   16.90    1.65   0
  11   2 -20   47.60    2.43   0
  11   3 -21  166.98    3.98   0
  11   4 -23   12.69    2.45   0
  12  -8 -19   19.76    1.90   0
  12  -7 -19   15.27    1.72   0
  12  -4 -19   46.63    2.23   0
  12  -3 -19  645.24    6.26   0
  12  -1 -20    2.30    1.70   0
  12   0 -21    1.61    1.87   0
  12   1 -23   18.49    2.35   0
  12   1 -22   30.20    2.51   0
  13  -8 -24   11.81    2.33   0
  13  -7 -23    0.63    1.97   0
  13  -6 -23   65.40    2.95   0
  13  -5 -23   45.79    2.75   0
  13  -4 -23  215.24    4.51   0
  13  -3 -24   16.53    2.35   0
  13  -3 -23    9.12    2.18   0
  13  -2 -24   39.44    2.85   0
 -16   4   5   37.10    1.62   0
 -14   0   7    3.72    1.18   0
 -14   4   5   19.27    1.14   0
 -13   2   6  242.65    2.81   0
 -13   4   5   51.41    1.40   0
 -12  -1   7  301.33    3.18   0
 -11  -3   7   98.03    1.96   0
 -11  -2   7  308.07    3.12   0
 -11   1   6    9.26    0.91   0
 -10   7   2   79.98    1.15   0
 -10   9   0   43.07    0.79   0
  -9  -1   6   59.70    1.36   0
  -9   2   5    2.86    0.63   0
  -9   4   4  182.59    1.74   0
  -8 -11   5    2.03    1.02   0
  -8  -8   6   10.43    1.02   0
  -8  -7   6  167.50    2.32   0
  -8   1   5  295.24    2.31   0
  -7 -10   5   10.11    1.05   0
  -6 -15   2  250.03    3.19   0
[truncated: 595,246 more chars]
