# Supplementary material for: Phospholyl and Arsolyl Triple-Decker Sandwich Complexes of Europium(II) and Strontium(II)
Source: JACS Au. 2024 Jun 6;4(6):2343–50. doi: 10.1021/jacsau.4c00300 (PMC11200235; doi:10.1021/jacsau.4c00300)
Supplement: Supplementary file 4 — au4c00300_si_004.cif [file au4c00300_si_004.cif]

data_ns278
_vrf_PLAT341_ns278
;
PROBLEM: Low Bond Precision on  C-C Bonds ...............    0.01617 Ang.  
RESPONSE: 
The data set was collected and two components of a twinned crystal could
be indexed and processed. However, there was likely a third component
present which could not be indexed. Thus, quality of the data set was
impacted, but the general data are plausible. 
;
_audit_creation_date               2023-10-26
_audit_creation_method
;
Olex2 1.5
(compiled 2023.08.24 svn.re1ec1418 for OlexSys, GUI svn.r6817)
;
_shelx_SHELXL_version_number       '2019/2'
loop_
  _audit_author_name
  _audit_author_address
 'Roesky, Peter W.'
;
     Karlsruher Institut fuer Technologie (KIT), CS 
      Institut fuer Anorganische Chemie (AOC)
      Engesserstr. 15, Geb. 30.45
      76131 Karlsruhe 
      Bundesrepublik Deutschland
;
 'Sun, Xiaofei'
;
     Karlsruher Institut fuer Technologie (KIT), CS
      Institut fuer Anorganische Chemie (AOC)
      Engesserstr. 15, Geb. 30.45
      76131 Karlsruhe 
      Bundesrepublik Deutschland
;

_audit_contact_author
;
      Prof. Dr. Peter W. Roesky
      Karlsruher Institut fuer Technologie (KIT), CS
      Institut fuer Anorganische Chemie (AOC)
      Lehrstuhl fuer Anorganische Funktionsmaterialien
      Engesserstr. 15, Geb. 30.45
      76131 Karlsruhe 
      Bundesrepublik Deutschland
;
_audit_contact_author_address      ?
_audit_contact_author_email        ?
_audit_contact_author_fax          '+49 721 60844854'
_audit_contact_author_name         ''
_audit_contact_author_phone        ?
_audit_contact_letter
;
;
_publ_contact_author_id_orcid      ?
_publ_requested_coeditor_name
;
;
#==============================================================================
_publ_requested_journal            'JACS Au'
_publ_section_abstract
;
;
_publ_section_comment
;
;
_publ_section_experimental
;
;
_publ_section_figure_captions
;
;
_publ_section_references
;
Dolomanov, O.V., Bourhis, L.J., Gildea, R.J, Howard, J.A.K. & Puschmann, H.
 (2009), J. Appl. Cryst. 42, 339-341.

Sheldrick, G.M. (2015). Acta Cryst. A71, 3-8.

Sheldrick, G.M. (2015). Acta Cryst. C71, 3-8.
;
_publ_section_title
;
;
#===================================================
_chemical_formula_moiety           'C44 H72 O2 P2 Sr2'
_chemical_formula_sum              'C44 H72 O2 P2 Sr2'
_chemical_formula_weight           870.19
_chemical_melting_point            ?
loop_
  _atom_type_symbol
  _atom_type_description
  _atom_type_scat_dispersion_real
  _atom_type_scat_dispersion_imag
  _atom_type_scat_source
 'C' 'C' 0.0033 0.0016 'International Tables Vol C Tables 4.2.6.8 and 6.1.1.4'
 'H' 'H' 0.0000 0.0000 'International Tables Vol C Tables 4.2.6.8 and 6.1.1.4'
 'O' 'O' 0.0106 0.0060 'International Tables Vol C Tables 4.2.6.8 and 6.1.1.4'
 'P' 'P' 0.1023 0.0942 'International Tables Vol C Tables 4.2.6.8 and 6.1.1.4'
 'Sr' 'Sr' -1.5307 3.2498
 'International Tables Vol C Tables 4.2.6.8 and 6.1.1.4'

_shelx_space_group_comment
;
The symmetry employed for this shelxl refinement is uniquely defined
by the following loop, which should always be used as a source of
symmetry information in preference to the above space-group names.
They are only intended as comments.
;
_space_group_crystal_system        'monoclinic'
_space_group_IT_number             14
_space_group_name_H-M_alt          'P 1 21/c 1'
_space_group_name_Hall             '-P 2ybc'
loop_
  _space_group_symop_operation_xyz
 'x, y, z'
 '-x, y+1/2, -z+1/2'
 '-x, -y, -z'
 'x, -y-1/2, z-1/2'

_cell_length_a                     15.6714(6)
_cell_length_b                     15.0708(8)
_cell_length_c                     19.8823(9)
_cell_angle_alpha                  90
_cell_angle_beta                   110.598(3)
_cell_angle_gamma                  90
_cell_volume                       4395.6(4)
_cell_formula_units_Z              4
_cell_measurement_reflns_used      29814
_cell_measurement_temperature      100
_cell_measurement_theta_max        29.85
_cell_measurement_theta_min        1.94
_shelx_estimated_absorpt_T_max     0.841
_shelx_estimated_absorpt_T_min     0.736
_exptl_absorpt_coefficient_mu      2.533
_exptl_absorpt_correction_T_max    0.8745
_exptl_absorpt_correction_T_min    0.7125
_exptl_absorpt_correction_type     multi-scan
_exptl_absorpt_process_details
;
STOE X-Red32, absorption correction by Gaussian integration, analogous to
P. Coppens, "The Evaluation of Absorption and Extinction in Single-Crystal
Structure Analysis", published in: F. R. Ahmed (Editor), "Crystallographic
Computing", Munksgaard, Copenhagen (1970), 255 - 270. Afterwards scaling of
reflection intensities was performed within STOE LANA. J. Koziskova, F. Hahn,
J. Richter, J. Kozisek, Acta Chimica Slovaca, vol. 9, no. 2, 2016, pp. 136-140.
;
_exptl_absorpt_special_details     ?
_exptl_crystal_colour              yellow
_exptl_crystal_colour_primary      yellow
_exptl_crystal_density_diffrn      1.315
_exptl_crystal_density_meas        ?
_exptl_crystal_density_method      'not measured'
_exptl_crystal_description         plate
_exptl_crystal_F_000               1832
loop_
  _exptl_crystal_face_index_h
  _exptl_crystal_face_index_k
  _exptl_crystal_face_index_l
  _exptl_crystal_face_perp_dist
 5 4 -3 0.0980
 -4 -5 3 0.0360
 4 -3 1 0.0630
 -4 3 -1 0.0540
 -1 1 3 0.0170
 1 -3 -10 0.0360
 3 -2 -5 0.0490
 7 0 1 0.0840

_exptl_crystal_size_max            0.129
_exptl_crystal_size_mid            0.117
_exptl_crystal_size_min            0.071
_exptl_transmission_factor_max     ?
_exptl_transmission_factor_min     ?
_diffrn_reflns_av_R_equivalents    ?
_diffrn_reflns_av_unetI/netI       0.1029
_diffrn_reflns_Laue_measured_fraction_full  0.995
_diffrn_reflns_Laue_measured_fraction_max  0.995
_diffrn_reflns_limit_h_max         17
_diffrn_reflns_limit_h_min         -18
_diffrn_reflns_limit_k_max         18
_diffrn_reflns_limit_k_min         0
_diffrn_reflns_limit_l_max         23
_diffrn_reflns_limit_l_min         0
_diffrn_reflns_number              7918
_diffrn_reflns_point_group_measured_fraction_full  0.995
_diffrn_reflns_point_group_measured_fraction_max  0.995
_diffrn_reflns_theta_full          25.242
_diffrn_reflns_theta_max           25.250
_diffrn_reflns_theta_min           1.937
_diffrn_ambient_temperature        100
_diffrn_detector                   'EIGER2 1M CDTE'
_diffrn_detector_area_resol_mean   13.33
_diffrn_measured_fraction_theta_full  0.995
_diffrn_measured_fraction_theta_max  0.995
_diffrn_measurement_details
;
 251 frames, detector distance = 40 mm
;
_diffrn_measurement_device         'Eulerian 4-circle diffractometer'
_diffrn_measurement_device_type    'STOE STADIVARI'
_diffrn_measurement_method         'rotation method, \w scans'
_diffrn_radiation_collimation      '1.2 0.6 mm diameter'
_diffrn_radiation_monochromator    'Graded multilayer mirror'
_diffrn_radiation_polarisn_norm    270
_diffrn_radiation_probe            x-ray
_diffrn_radiation_type             'Mo K\a'
_diffrn_radiation_wavelength       0.71073
_diffrn_source                     Axo_Mo
_diffrn_source_current             0.830
_diffrn_source_power               0.050
_diffrn_source_voltage             60
_reflns_Friedel_coverage           0.000
_reflns_Friedel_fraction_full      .
_reflns_Friedel_fraction_max       .
_reflns_number_gt                  5165
_reflns_number_total               7918
_reflns_special_details
;
 _reflns_Friedel_fraction is defined as the number of unique
 Friedel pairs measured divided by the number that would be
 possible theoretically, ignoring centric projections and
 systematic absences. Completness statistics refer to single and
 composite reflections containing twin component 1 only.
;
_reflns_threshold_expression       'I > 2\s(I)'
_computing_cell_refinement         'X-Area Recipe 1.37.0.0 (STOE, 2021)'
_computing_data_collection         'X-Area Pilatus3_SV 1.31.186.0 (STOE, 2022)'
_computing_data_reduction
;
X-Area Integrate 2.5.3.0 (STOE, 2021)
X-Area LANA 2.7.5.0 (STOE, 2022)
;
_computing_molecular_graphics      'Olex2 1.5 (Dolomanov et al., 2009)'
_computing_publication_material    'Olex2 1.5 (Dolomanov et al., 2009)'
_computing_structure_refinement    'SHELXL 2019/2 (Sheldrick, 2015)'
_computing_structure_solution      'SHELXT  (Sheldrick, 2015)'
_refine_diff_density_max           0.980
_refine_diff_density_min           -1.042
_refine_diff_density_rms           0.159
_refine_ls_extinction_coef         .
_refine_ls_extinction_method       none
_refine_ls_goodness_of_fit_ref     1.038
_refine_ls_hydrogen_treatment      constr
_refine_ls_matrix_type             full
_refine_ls_number_parameters       468
_refine_ls_number_reflns           7918
_refine_ls_number_restraints       0
_refine_ls_R_factor_all            0.1385
_refine_ls_R_factor_gt             0.0827
_refine_ls_restrained_S_all        1.038
_refine_ls_shift/su_max            0.000
_refine_ls_shift/su_mean           0.000
_refine_ls_structure_factor_coef   Fsqd
_refine_ls_weighting_details      
 'w=1/[\s^2^(Fo^2^)+(0.0790P)^2^+51.5241P] where P=(Fo^2^+2Fc^2^)/3'
_refine_ls_weighting_scheme        calc
_refine_ls_wR_factor_gt            0.1852
_refine_ls_wR_factor_ref           0.2283
_refine_special_details
;
 Refined as a 2-component twin.
;
_olex2_refinement_description
;
1. Twinned data refinement
 Scales: 0.838(2)
 0.162(2)
2. Fixed Uiso
 At 1.2 times of:
  All C(H) groups, All C(H,H) groups
 At 1.5 times of:
  All C(H,H,H) groups
3.a Secondary CH2 refined with riding coordinates:
 C15(H15A,H15B), C16(H16A,H16B), C17(H17A,H17B), C18(H18A,H18B), C27(H27A,
 H27B), C28(H28A,H28B), C29(H29A,H29B), C30(H30A,H30B)
3.b Aromatic/amide H refined with riding coordinates:
 C19(H19), C20(H20), C21(H21), C22(H22), C23(H23), C24(H24), C25(H25), C26(H26)
3.c Idealised Me refined as rotating group:
 C6(H6A,H6B,H6C), C7(H7A,H7B,H7C), C8(H8A,H8B,H8C), C9(H9A,H9B,H9C), C10(H10A,
 H10B,H10C), C12(H12B,H12A,H12C), C13(H13A,H13B,H13C), C14(H14A,H14B,H14C),
 C36(H36A,H36B,H36C), C37(H37A,H37B,H37C), C38(H38A,H38B,H38C), C39(H39A,H39B,
 H39C), C40(H40A,H40B,H40C), C42(H42A,H42B,H42C), C43(H43A,H43B,H43C), C44(H44A,
 H44B,H44C)
;
_atom_sites_solution_hydrogens     geom
_atom_sites_solution_primary       dual
_atom_sites_solution_secondary     ?
loop_
  _atom_site_label
  _atom_site_type_symbol
  _atom_site_fract_x
  _atom_site_fract_y
  _atom_site_fract_z
  _atom_site_U_iso_or_equiv
  _atom_site_adp_type
  _atom_site_occupancy
  _atom_site_site_symmetry_order
  _atom_site_calc_flag
  _atom_site_refinement_flags_posn
  _atom_site_refinement_flags_adp
  _atom_site_refinement_flags_occupancy
  _atom_site_disorder_assembly
  _atom_site_disorder_group
 C1 C 0.1138(7) 0.8392(6) 0.8117(6) 0.031(2) Uani 1 1 d . . . . .
 O1 O 0.0644(4) 0.5822(5) 0.8547(4) 0.0303(16) Uani 1 1 d . . . . .
 P1 P 0.00632(17) 0.79229(18) 0.76278(15) 0.0288(6) Uani 1 1 d . . . . .
 Sr1 Sr 0.16399(6) 0.65579(6) 0.79262(5) 0.0270(3) Uani 1 1 d . . . . .
 C2 C 0.1694(7) 0.8436(7) 0.7685(6) 0.032(2) Uani 1 1 d . . . . .
 P2 P 0.50085(17) 0.33757(18) 0.74535(14) 0.0256(6) Uani 1 1 d . . . . .
 Sr2 Sr 0.37614(6) 0.47079(6) 0.78434(5) 0.0264(3) Uani 1 1 d . . . . .
 C3 C 0.1260(7) 0.8115(7) 0.6976(5) 0.028(2) Uani 1 1 d . . . . .
 C4 C 0.0367(6) 0.7783(6) 0.6847(5) 0.024(2) Uani 1 1 d . . . . .
 C5 C 0.1387(7) 0.8723(7) 0.8904(6) 0.036(3) Uani 1 1 d . . . . .
 O005 O 0.5351(4) 0.5320(5) 0.8503(4) 0.0297(16) Uani 1 1 d . . . . .
 C6 C 0.0532(8) 0.8690(10) 0.9115(6) 0.050(3) Uani 1 1 d . . . . .
 H6A H 0.004641 0.904448 0.877544 0.075 Uiso 1 1 calc R U . . .
 H6B H 0.067804 0.892983 0.960107 0.075 Uiso 1 1 calc R U . . .
 H6C H 0.032788 0.807340 0.910435 0.075 Uiso 1 1 calc R U . . .
 C7 C 0.1680(9) 0.9706(8) 0.8947(7) 0.052(3) Uani 1 1 d . . . . .
 H7A H 0.230120 0.974434 0.893954 0.078 Uiso 1 1 calc R U . . .
 H7B H 0.166313 0.996784 0.939311 0.078 Uiso 1 1 calc R U . . .
 H7C H 0.126248 1.003006 0.853484 0.078 Uiso 1 1 calc R U . . .
 C8 C 0.2127(8) 0.8144(8) 0.9418(6) 0.046(3) Uani 1 1 d . . . . .
 H8A H 0.190214 0.753470 0.940079 0.069 Uiso 1 1 calc R U . . .
 H8B H 0.229040 0.837580 0.990762 0.069 Uiso 1 1 calc R U . . .
 H8C H 0.266624 0.814887 0.927605 0.069 Uiso 1 1 calc R U . . .
 C9 C 0.2648(7) 0.8827(7) 0.7929(6) 0.038(3) Uani 1 1 d . . . . .
 H9A H 0.290002 0.884507 0.845537 0.056 Uiso 1 1 calc R U . . .
 H9B H 0.262110 0.943031 0.773871 0.056 Uiso 1 1 calc R U . . .
 H9C H 0.303801 0.845857 0.775089 0.056 Uiso 1 1 calc R U . . .
 C10 C 0.1715(7) 0.8186(8) 0.6422(6) 0.036(3) Uani 1 1 d . . . . .
 H10A H 0.237017 0.807815 0.665218 0.054 Uiso 1 1 calc R U . . .
 H10B H 0.161639 0.878211 0.621112 0.054 Uiso 1 1 calc R U . . .
 H10C H 0.145223 0.774472 0.604367 0.054 Uiso 1 1 calc R U . . .
 C11 C -0.0299(7) 0.7411(7) 0.6156(6) 0.033(2) Uani 1 1 d . . . . .
 C12 C -0.1214(6) 0.7192(7) 0.6225(6) 0.037(3) Uani 1 1 d . . . . .
 H12B H -0.162492 0.694467 0.577087 0.055 Uiso 1 1 calc R U . . .
 H12A H -0.148186 0.773388 0.633861 0.055 Uiso 1 1 calc R U . . .
 H12C H -0.112317 0.675717 0.661045 0.055 Uiso 1 1 calc R U . . .
 C13 C -0.0518(8) 0.8116(8) 0.5546(6) 0.046(3) Uani 1 1 d . . . . .
 H13A H -0.073501 0.866180 0.570072 0.069 Uiso 1 1 calc R U . . .
 H13B H -0.099113 0.788628 0.511337 0.069 Uiso 1 1 calc R U . . .
 H13C H 0.003444 0.824409 0.543941 0.069 Uiso 1 1 calc R U . . .
 C14 C 0.0049(7) 0.6556(8) 0.5928(6) 0.038(3) Uani 1 1 d . . . . .
 H14A H 0.063069 0.667289 0.586349 0.057 Uiso 1 1 calc R U . . .
 H14B H -0.039727 0.634522 0.547383 0.057 Uiso 1 1 calc R U . . .
 H14C H 0.013635 0.610322 0.629946 0.057 Uiso 1 1 calc R U . . .
 C15 C 0.0450(9) 0.5910(10) 0.9192(7) 0.051(3) Uani 1 1 d . . . . .
 H15A H 0.047707 0.654101 0.933655 0.061 Uiso 1 1 calc R U . . .
 H15B H 0.089636 0.557054 0.958653 0.061 Uiso 1 1 calc R U . . .
 C16 C -0.0494(8) 0.5547(9) 0.9029(7) 0.048(3) Uani 1 1 d . . . . .
 H16A H -0.047233 0.492719 0.919862 0.057 Uiso 1 1 calc R U . . .
 H16B H -0.084046 0.591146 0.925878 0.057 Uiso 1 1 calc R U . . .
 C17 C -0.0918(8) 0.5594(8) 0.8225(7) 0.047(3) Uani 1 1 d . . . . .
 H17A H -0.140664 0.514617 0.803594 0.056 Uiso 1 1 calc R U . . .
 H17B H -0.116795 0.619121 0.806255 0.056 Uiso 1 1 calc R U . . .
 C18 C -0.0122(7) 0.5393(8) 0.8010(6) 0.037(3) Uani 1 1 d . . . . .
 H18A H -0.002207 0.474424 0.800559 0.044 Uiso 1 1 calc R U . . .
 H18B H -0.021508 0.563281 0.752539 0.044 Uiso 1 1 calc R U . . .
 C19 C 0.2840(7) 0.5212(8) 0.8804(6) 0.036(3) Uani 1 1 d . . . . .
 H19 H 0.290621 0.499077 0.926668 0.044 Uiso 1 1 calc R U . . .
 C20 C 0.2190(7) 0.4711(7) 0.8240(6) 0.032(2) Uani 1 1 d . . . . .
 H20 H 0.194090 0.422441 0.841278 0.039 Uiso 1 1 calc R U . . .
 C21 C 0.1840(6) 0.4788(7) 0.7484(7) 0.035(3) Uani 1 1 d . . . . .
 H21 H 0.137523 0.436502 0.726632 0.042 Uiso 1 1 calc R U . . .
 C22 C 0.2013(6) 0.5336(7) 0.6977(6) 0.031(2) Uani 1 1 d . . . . .
 H22 H 0.163969 0.519060 0.649885 0.037 Uiso 1 1 calc R U . . .
 C23 C 0.2598(6) 0.6043(7) 0.7002(6) 0.032(2) Uani 1 1 d . . . . .
 H23 H 0.254890 0.624870 0.653860 0.038 Uiso 1 1 calc R U . . .
 C24 C 0.3256(7) 0.6528(7) 0.7569(6) 0.030(2) Uani 1 1 d . . . . .
 H24 H 0.355604 0.697468 0.739761 0.036 Uiso 1 1 calc R U . . .
 C25 C 0.3555(6) 0.6491(7) 0.8320(6) 0.033(3) Uani 1 1 d . . . . .
 H25 H 0.397231 0.695469 0.853579 0.039 Uiso 1 1 calc R U . . .
 C26 C 0.3399(7) 0.5944(7) 0.8839(6) 0.035(3) Uani 1 1 d . . . . .
 H26 H 0.375131 0.610929 0.931763 0.042 Uiso 1 1 calc R U . . .
 C27 C 0.5878(7) 0.5546(8) 0.9225(6) 0.041(3) Uani 1 1 d . . . . .
 H27A H 0.580606 0.509066 0.956006 0.049 Uiso 1 1 calc R U . . .
 H27B H 0.568073 0.612637 0.935372 0.049 Uiso 1 1 calc R U . . .
 C28 C 0.6871(8) 0.5593(9) 0.9267(7) 0.051(3) Uani 1 1 d . . . . .
 H28A H 0.722221 0.507496 0.952762 0.061 Uiso 1 1 calc R U . . .
 H28B H 0.716808 0.614353 0.950944 0.061 Uiso 1 1 calc R U . . .
 C29 C 0.6793(7) 0.5585(8) 0.8467(7) 0.046(3) Uani 1 1 d . . . . .
 H29A H 0.716335 0.606578 0.836871 0.056 Uiso 1 1 calc R U . . .
 H29B H 0.699706 0.500909 0.833773 0.056 Uiso 1 1 calc R U . . .
 C30 C 0.5806(7) 0.5729(8) 0.8063(6) 0.039(3) Uani 1 1 d . . . . .
 H30A H 0.566439 0.637035 0.800009 0.047 Uiso 1 1 calc R U . . .
 H30B H 0.562014 0.544468 0.758408 0.047 Uiso 1 1 calc R U . . .
 C31 C 0.3970(7) 0.3466(7) 0.6712(5) 0.031(2) Uani 1 1 d . . . . .
 C32 C 0.3237(6) 0.3143(7) 0.6900(6) 0.030(2) Uani 1 1 d . . . . .
 C33 C 0.3499(6) 0.2813(6) 0.7605(6) 0.028(2) Uani 1 1 d . . . . .
 C34 C 0.4441(7) 0.2912(6) 0.7998(5) 0.028(2) Uani 1 1 d . . . . .
 C35 C 0.3946(7) 0.3851(8) 0.5998(6) 0.034(3) Uani 1 1 d . . . . .
 C36 C 0.3405(7) 0.4728(8) 0.5821(6) 0.039(3) Uani 1 1 d . . . . .
 H36A H 0.278298 0.462680 0.581092 0.058 Uiso 1 1 calc R U . . .
 H36B H 0.338389 0.494330 0.535006 0.058 Uiso 1 1 calc R U . . .
 H36C H 0.370456 0.517172 0.618859 0.058 Uiso 1 1 calc R U . . .
 C37 C 0.3531(8) 0.3191(8) 0.5393(6) 0.042(3) Uani 1 1 d . . . . .
 H37A H 0.384961 0.262166 0.551912 0.063 Uiso 1 1 calc R U . . .
 H37B H 0.359118 0.341812 0.495044 0.063 Uiso 1 1 calc R U . . .
 H37C H 0.288422 0.310773 0.532047 0.063 Uiso 1 1 calc R U . . .
 C38 C 0.4911(7) 0.4071(8) 0.6003(6) 0.034(2) Uani 1 1 d . . . . .
 H38A H 0.521185 0.447925 0.639918 0.051 Uiso 1 1 calc R U . . .
 H38B H 0.486395 0.435023 0.554613 0.051 Uiso 1 1 calc R U . . .
 H38C H 0.526769 0.352361 0.606616 0.051 Uiso 1 1 calc R U . . .
 C39 C 0.2254(6) 0.3076(7) 0.6381(6) 0.033(3) Uani 1 1 d . . . . .
 H39A H 0.183998 0.327880 0.662205 0.050 Uiso 1 1 calc R U . . .
 H39B H 0.211430 0.245798 0.622928 0.050 Uiso 1 1 calc R U . . .
 H39C H 0.217508 0.344867 0.595988 0.050 Uiso 1 1 calc R U . . .
 C40 C 0.2813(7) 0.2387(7) 0.7872(6) 0.034(2) Uani 1 1 d . . . . .
 H40A H 0.303683 0.240731 0.839799 0.051 Uiso 1 1 calc R U . . .
 H40B H 0.272162 0.176835 0.771124 0.051 Uiso 1 1 calc R U . . .
 H40C H 0.223346 0.270788 0.768062 0.051 Uiso 1 1 calc R U . . .
 C41 C 0.4952(7) 0.2652(7) 0.8783(6) 0.032(2) Uani 1 1 d . . . . .
 C42 C 0.4839(9) 0.1659(7) 0.8896(6) 0.044(3) Uani 1 1 d . . . . .
 H42A H 0.419721 0.152985 0.881397 0.065 Uiso 1 1 calc R U . . .
 H42B H 0.521206 0.149483 0.938949 0.065 Uiso 1 1 calc R U . . .
 H42C H 0.503586 0.131596 0.855795 0.065 Uiso 1 1 calc R U . . .
 C43 C 0.5973(7) 0.2851(8) 0.8993(6) 0.039(3) Uani 1 1 d . . . . .
 H43A H 0.622053 0.251299 0.868238 0.058 Uiso 1 1 calc R U . . .
 H43B H 0.629081 0.267905 0.949517 0.058 Uiso 1 1 calc R U . . .
 H43C H 0.606017 0.348645 0.893689 0.058 Uiso 1 1 calc R U . . .
 C44 C 0.4593(7) 0.3201(7) 0.9289(6) 0.034(2) Uani 1 1 d . . . . .
 H44A H 0.470473 0.383271 0.923869 0.050 Uiso 1 1 calc R U . . .
 H44B H 0.491161 0.301647 0.978776 0.050 Uiso 1 1 calc R U . . .
 H44C H 0.393761 0.309887 0.916056 0.050 Uiso 1 1 calc R U . . .

loop_
  _atom_site_aniso_label
  _atom_site_aniso_U_11
  _atom_site_aniso_U_22
  _atom_site_aniso_U_33
  _atom_site_aniso_U_23
  _atom_site_aniso_U_13
  _atom_site_aniso_U_12
 C1 0.031(5) 0.017(5) 0.042(6) -0.001(5) 0.009(5) 0.009(4)
 O1 0.027(4) 0.030(4) 0.038(4) 0.002(3) 0.015(3) -0.001(3)
 P1 0.0236(13) 0.0242(14) 0.0390(16) 0.0009(12) 0.0115(12) 0.0034(11)
 Sr1 0.0234(5) 0.0206(5) 0.0379(6) 0.0006(4) 0.0120(4) 0.0021(4)
 C2 0.032(5) 0.017(5) 0.052(7) 0.003(5) 0.020(5) 0.001(4)
 P2 0.0229(12) 0.0249(13) 0.0292(14) 0.0013(11) 0.0097(10) 0.0040(11)
 Sr2 0.0215(4) 0.0202(5) 0.0372(6) -0.0015(4) 0.0098(4) 0.0019(4)
 C3 0.030(5) 0.029(5) 0.025(5) 0.006(4) 0.009(4) 0.007(4)
 C4 0.022(5) 0.016(5) 0.035(6) -0.001(4) 0.011(4) 0.005(4)
 C5 0.035(6) 0.034(6) 0.035(6) 0.002(5) 0.008(5) 0.010(5)
 O005 0.031(4) 0.025(4) 0.032(4) -0.007(3) 0.009(3) -0.004(3)
 C6 0.045(7) 0.075(10) 0.031(7) 0.002(6) 0.013(6) 0.011(6)
 C7 0.062(8) 0.041(7) 0.044(7) -0.009(6) 0.008(6) 0.008(6)
 C8 0.047(7) 0.044(7) 0.040(7) 0.008(6) 0.006(6) 0.017(6)
 C9 0.028(5) 0.028(6) 0.050(7) 0.003(5) 0.006(5) -0.009(5)
 C10 0.027(5) 0.037(6) 0.046(7) 0.007(5) 0.015(5) -0.002(5)
 C11 0.031(5) 0.029(6) 0.038(6) -0.002(5) 0.012(5) 0.004(5)
 C12 0.018(5) 0.032(6) 0.055(7) 0.000(5) 0.007(5) -0.001(4)
 C13 0.043(7) 0.048(7) 0.039(7) 0.010(6) 0.005(5) -0.002(6)
 C14 0.034(6) 0.040(6) 0.037(6) -0.011(5) 0.009(5) -0.004(5)
 C15 0.063(8) 0.060(9) 0.040(7) -0.008(6) 0.029(6) -0.016(7)
 C16 0.043(7) 0.048(8) 0.060(8) -0.010(6) 0.027(6) -0.015(6)
 C17 0.033(6) 0.037(7) 0.061(8) 0.002(6) 0.005(6) 0.007(5)
 C18 0.035(6) 0.034(6) 0.041(7) -0.001(5) 0.014(5) -0.004(5)
 C19 0.038(6) 0.037(6) 0.038(6) 0.004(5) 0.019(5) 0.013(5)
 C20 0.030(5) 0.016(5) 0.059(8) 0.012(5) 0.027(5) 0.006(4)
 C21 0.011(4) 0.022(5) 0.070(8) -0.005(6) 0.012(5) 0.002(4)
 C22 0.023(5) 0.027(5) 0.037(6) -0.002(5) 0.004(4) 0.001(4)
 C23 0.025(5) 0.034(6) 0.036(6) 0.002(5) 0.011(5) 0.002(5)
 C24 0.031(5) 0.020(5) 0.054(7) 0.003(5) 0.034(5) 0.000(4)
 C25 0.017(5) 0.024(5) 0.054(7) -0.016(5) 0.007(5) 0.000(4)
 C26 0.030(5) 0.036(6) 0.043(7) -0.006(5) 0.016(5) 0.008(5)
 C27 0.044(6) 0.047(7) 0.031(6) -0.008(5) 0.013(5) -0.014(5)
 C28 0.034(6) 0.060(9) 0.047(8) 0.006(6) 0.001(6) -0.002(6)
 C29 0.031(6) 0.048(7) 0.068(9) 0.013(6) 0.027(6) 0.006(5)
 C30 0.037(6) 0.036(6) 0.043(7) 0.005(5) 0.012(5) -0.013(5)
 C31 0.040(6) 0.029(5) 0.024(5) -0.005(5) 0.011(5) 0.000(5)
 C32 0.013(4) 0.027(5) 0.045(7) -0.005(5) 0.002(4) 0.002(4)
 C33 0.028(5) 0.015(5) 0.045(6) 0.002(5) 0.018(5) -0.001(4)
 C34 0.031(5) 0.017(5) 0.037(6) -0.001(4) 0.015(5) -0.005(4)
 C35 0.026(5) 0.040(6) 0.031(6) 0.000(5) 0.003(4) 0.007(5)
 C36 0.040(6) 0.049(7) 0.029(6) 0.002(5) 0.015(5) 0.008(6)
 C37 0.051(7) 0.044(7) 0.032(6) -0.009(5) 0.015(5) -0.005(6)
 C38 0.031(6) 0.038(6) 0.036(6) 0.009(5) 0.014(5) 0.000(5)
 C39 0.019(5) 0.030(6) 0.043(7) -0.010(5) 0.002(5) -0.004(4)
 C40 0.041(6) 0.021(5) 0.046(7) 0.002(5) 0.022(5) -0.001(5)
 C41 0.032(5) 0.028(6) 0.035(6) 0.010(5) 0.009(5) 0.002(4)
 C42 0.065(8) 0.026(6) 0.043(7) 0.004(5) 0.023(6) 0.006(6)
 C43 0.030(6) 0.042(7) 0.040(7) 0.006(6) 0.006(5) 0.016(5)
 C44 0.031(5) 0.030(6) 0.042(7) -0.001(5) 0.016(5) 0.006(5)

_geom_special_details
;
 All esds (except the esd in the dihedral angle between two l.s. planes)
 are estimated using the full covariance matrix.  The cell esds are taken
 into account individually in the estimation of esds in distances, angles
 and torsion angles; correlations between esds in cell parameters are only
 used when they are defined by crystal symmetry.  An approximate (isotropic)
 treatment of cell esds is used for estimating esds involving l.s. planes.
;
loop_
  _geom_bond_atom_site_label_1
  _geom_bond_atom_site_label_2
  _geom_bond_distance
  _geom_bond_site_symmetry_2
  _geom_bond_publ_flag
 C1 P1 1.769(10) . ?
 C1 Sr1 2.936(10) . ?
 C1 C2 1.424(15) . ?
 C1 C5 1.555(15) . ?
 O1 Sr1 2.558(7) . ?
 O1 C15 1.424(13) . ?
 O1 C18 1.449(12) . ?
 P1 Sr1 3.108(3) . ?
 P1 C4 1.789(10) . ?
 Sr1 C2 2.876(10) . ?
 Sr1 C3 2.939(10) . ?
 Sr1 C19 2.896(11) . ?
 Sr1 C20 2.915(10) . ?
 Sr1 C21 2.860(10) . ?
 Sr1 C22 2.841(11) . ?
 Sr1 C23 2.858(10) . ?
 Sr1 C24 2.861(9) . ?
 Sr1 C25 2.825(9) . ?
 Sr1 C26 2.869(11) . ?
 C2 C3 1.417(15) . ?
 C2 C9 1.519(13) . ?
 P2 Sr2 3.085(3) . ?
 P2 C31 1.775(10) . ?
 P2 C34 1.770(10) . ?
 Sr2 O005 2.545(7) . ?
 Sr2 C19 2.872(11) . ?
 Sr2 C20 2.838(10) . ?
 Sr2 C21 2.842(9) . ?
 Sr2 C22 2.838(10) . ?
 Sr2 C23 2.832(10) . ?
 Sr2 C24 2.854(10) . ?
 Sr2 C25 2.905(10) . ?
 Sr2 C26 2.916(11) . ?
 Sr2 C32 2.945(10) . ?
 Sr2 C33 2.900(10) . ?
 Sr2 C34 2.885(10) . ?
 C3 C4 1.421(13) . ?
 C3 C10 1.512(14) . ?
 C4 C11 1.512(14) . ?
 C5 C6 1.539(15) . ?
 C5 C7 1.545(17) . ?
 C5 C8 1.522(14) . ?
 O005 C27 1.424(12) . ?
 O005 C30 1.447(12) . ?
 C6 H6A 0.9800 . ?
 C6 H6B 0.9800 . ?
 C6 H6C 0.9800 . ?
 C7 H7A 0.9800 . ?
 C7 H7B 0.9800 . ?
 C7 H7C 0.9800 . ?
 C8 H8A 0.9800 . ?
 C8 H8B 0.9800 . ?
 C8 H8C 0.9800 . ?
 C9 H9A 0.9800 . ?
 C9 H9B 0.9800 . ?
 C9 H9C 0.9800 . ?
 C10 H10A 0.9800 . ?
 C10 H10B 0.9800 . ?
 C10 H10C 0.9800 . ?
 C11 C12 1.523(14) . ?
 C11 C13 1.557(15) . ?
 C11 C14 1.529(15) . ?
 C12 H12B 0.9800 . ?
 C12 H12A 0.9800 . ?
 C12 H12C 0.9800 . ?
 C13 H13A 0.9800 . ?
 C13 H13B 0.9800 . ?
 C13 H13C 0.9800 . ?
 C14 H14A 0.9800 . ?
 C14 H14B 0.9800 . ?
 C14 H14C 0.9800 . ?
 C15 H15A 0.9900 . ?
 C15 H15B 0.9900 . ?
 C15 C16 1.502(16) . ?
 C16 H16A 0.9900 . ?
 C16 H16B 0.9900 . ?
 C16 C17 1.500(17) . ?
 C17 H17A 0.9900 . ?
 C17 H17B 0.9900 . ?
 C17 C18 1.486(15) . ?
 C18 H18A 0.9900 . ?
 C18 H18B 0.9900 . ?
 C19 H19 0.9500 . ?
 C19 C20 1.436(16) . ?
 C19 C26 1.395(15) . ?
 C20 H20 0.9500 . ?
 C20 C21 1.412(16) . ?
 C21 H21 0.9500 . ?
 C21 C22 1.401(15) . ?
 C22 H22 0.9500 . ?
 C22 C23 1.395(14) . ?
 C23 H23 0.9500 . ?
 C23 C24 1.432(15) . ?
 C24 H24 0.9500 . ?
 C24 C25 1.400(15) . ?
 C25 H25 0.9500 . ?
 C25 C26 1.407(16) . ?
 C26 H26 0.9500 . ?
 C27 H27A 0.9900 . ?
 C27 H27B 0.9900 . ?
 C27 C28 1.531(15) . ?
 C28 H28A 0.9900 . ?
 C28 H28B 0.9900 . ?
 C28 C29 1.551(17) . ?
 C29 H29A 0.9900 . ?
 C29 H29B 0.9900 . ?
 C29 C30 1.486(15) . ?
 C30 H30A 0.9900 . ?
 C30 H30B 0.9900 . ?
 C31 C32 1.414(14) . ?
 C31 C35 1.521(15) . ?
 C32 C33 1.404(15) . ?
 C32 C39 1.527(12) . ?
 C33 C34 1.415(14) . ?
 C33 C40 1.500(13) . ?
 C34 C41 1.533(14) . ?
 C35 C36 1.543(15) . ?
 C35 C37 1.519(15) . ?
 C35 C38 1.545(14) . ?
 C36 H36A 0.9800 . ?
 C36 H36B 0.9800 . ?
 C36 H36C 0.9800 . ?
 C37 H37A 0.9800 . ?
 C37 H37B 0.9800 . ?
 C37 H37C 0.9800 . ?
 C38 H38A 0.9800 . ?
 C38 H38B 0.9800 . ?
 C38 H38C 0.9800 . ?
 C39 H39A 0.9800 . ?
 C39 H39B 0.9800 . ?
 C39 H39C 0.9800 . ?
 C40 H40A 0.9800 . ?
 C40 H40B 0.9800 . ?
 C40 H40C 0.9800 . ?
 C41 C42 1.534(15) . ?
 C41 C43 1.534(14) . ?
 C41 C44 1.552(15) . ?
 C42 H42A 0.9800 . ?
 C42 H42B 0.9800 . ?
 C42 H42C 0.9800 . ?
 C43 H43A 0.9800 . ?
 C43 H43B 0.9800 . ?
 C43 H43C 0.9800 . ?
 C44 H44A 0.9800 . ?
 C44 H44B 0.9800 . ?
 C44 H44C 0.9800 . ?

loop_
  _geom_angle_atom_site_label_1
  _geom_angle_atom_site_label_2
  _geom_angle_atom_site_label_3
  _geom_angle
  _geom_angle_site_symmetry_1
  _geom_angle_site_symmetry_3
  _geom_angle_publ_flag
 P1 C1 Sr1 78.4(3) . . ?
 C2 C1 P1 110.7(8) . . ?
 C2 C1 Sr1 73.5(5) . . ?
 C2 C1 C5 127.0(9) . . ?
 C5 C1 P1 122.3(8) . . ?
 C5 C1 Sr1 116.6(6) . . ?
 C15 O1 Sr1 138.9(7) . . ?
 C15 O1 C18 108.8(8) . . ?
 C18 O1 Sr1 109.0(6) . . ?
 C1 P1 Sr1 67.7(3) . . ?
 C1 P1 C4 91.8(5) . . ?
 C4 P1 Sr1 69.6(3) . . ?
 C1 Sr1 C3 47.8(3) . . ?
 O1 Sr1 C1 96.3(3) . . ?
 O1 Sr1 C2 124.4(3) . . ?
 O1 Sr1 C3 129.5(2) . . ?
 O1 Sr1 C19 77.5(3) . . ?
 O1 Sr1 C20 70.6(2) . . ?
 O1 Sr1 C21 84.0(3) . . ?
 O1 Sr1 C22 110.0(3) . . ?
 O1 Sr1 C23 137.7(3) . . ?
 O1 Sr1 C24 148.9(3) . . ?
 O1 Sr1 C25 128.3(3) . . ?
 O1 Sr1 C26 99.7(3) . . ?
 C2 Sr1 C1 28.3(3) . . ?
 C2 Sr1 C3 28.2(3) . . ?
 C2 Sr1 C19 137.6(3) . . ?
 C2 Sr1 C20 162.0(3) . . ?
 C19 Sr1 C1 136.8(3) . . ?
 C19 Sr1 C3 152.7(3) . . ?
 C19 Sr1 C20 28.6(3) . . ?
 C20 Sr1 C1 160.7(3) . . ?
 C20 Sr1 C3 151.4(3) . . ?
 C21 Sr1 C1 169.0(3) . . ?
 C21 Sr1 C2 148.6(3) . . ?
 C21 Sr1 C3 124.5(3) . . ?
 C21 Sr1 C19 54.1(3) . . ?
 C21 Sr1 C20 28.3(3) . . ?
 C21 Sr1 C24 73.0(3) . . ?
 C21 Sr1 C26 73.1(3) . . ?
 C22 Sr1 C1 145.4(3) . . ?
 C22 Sr1 C2 120.1(3) . . ?
 C22 Sr1 C3 97.7(3) . . ?
 C22 Sr1 C19 72.8(3) . . ?
 C22 Sr1 C20 53.8(3) . . ?
 C22 Sr1 C21 28.5(3) . . ?
 C22 Sr1 C23 28.3(3) . . ?
 C22 Sr1 C24 54.4(3) . . ?
 C22 Sr1 C26 80.5(3) . . ?
 C23 Sr1 C1 124.3(3) . . ?
 C23 Sr1 C2 96.2(3) . . ?
 C23 Sr1 C3 80.7(3) . . ?
 C23 Sr1 C19 79.6(3) . . ?
 C23 Sr1 C20 72.3(3) . . ?
 C23 Sr1 C21 53.8(3) . . ?
 C23 Sr1 C24 29.0(3) . . ?
 C23 Sr1 C26 73.4(3) . . ?
 C24 Sr1 C1 110.4(3) . . ?
 C24 Sr1 C2 83.9(3) . . ?
 C24 Sr1 C3 81.4(3) . . ?
 C24 Sr1 C19 72.2(3) . . ?
 C24 Sr1 C20 79.5(3) . . ?
 C24 Sr1 C26 54.1(3) . . ?
 C25 Sr1 C1 107.8(3) . . ?
 C25 Sr1 C2 89.5(3) . . ?
 C25 Sr1 C3 99.3(3) . . ?
 C25 Sr1 C19 53.6(3) . . ?
 C25 Sr1 C20 72.6(3) . . ?
 C25 Sr1 C21 80.3(3) . . ?
 C25 Sr1 C22 73.4(3) . . ?
 C25 Sr1 C23 54.7(3) . . ?
 C25 Sr1 C24 28.5(3) . . ?
 C25 Sr1 C26 28.6(3) . . ?
 C26 Sr1 C1 117.6(3) . . ?
 C26 Sr1 C2 110.2(3) . . ?
 C26 Sr1 C3 126.6(3) . . ?
 C26 Sr1 C19 28.0(3) . . ?
 C26 Sr1 C20 53.9(3) . . ?
 C1 C2 Sr1 78.1(6) . . ?
 C1 C2 C9 124.6(10) . . ?
 C3 C2 C1 113.7(9) . . ?
 C3 C2 Sr1 78.4(6) . . ?
 C3 C2 C9 121.6(10) . . ?
 C9 C2 Sr1 114.4(6) . . ?
 C31 P2 Sr2 71.5(3) . . ?
 C34 P2 Sr2 66.7(3) . . ?
 C34 P2 C31 91.6(5) . . ?
 O005 Sr2 C19 101.0(3) . . ?
 O005 Sr2 C20 130.1(3) . . ?
 O005 Sr2 C21 150.8(3) . . ?
 O005 Sr2 C22 138.9(3) . . ?
 O005 Sr2 C23 110.9(3) . . ?
 O005 Sr2 C24 84.6(3) . . ?
 O005 Sr2 C25 72.4(2) . . ?
 O005 Sr2 C26 78.9(3) . . ?
 O005 Sr2 C32 128.4(2) . . ?
 O005 Sr2 C33 119.9(2) . . ?
 O005 Sr2 C34 91.6(2) . . ?
 C19 Sr2 C25 53.0(3) . . ?
 C19 Sr2 C26 27.9(3) . . ?
 C19 Sr2 C32 122.9(3) . . ?
 C19 Sr2 C33 107.1(3) . . ?
 C19 Sr2 C34 115.5(3) . . ?
 C20 Sr2 C19 29.1(3) . . ?
 C20 Sr2 C21 28.8(3) . . ?
 C20 Sr2 C24 80.9(3) . . ?
 C20 Sr2 C25 72.6(3) . . ?
 C20 Sr2 C26 54.2(3) . . ?
 C20 Sr2 C32 95.9(3) . . ?
 C20 Sr2 C33 87.7(3) . . ?
 C20 Sr2 C34 107.2(3) . . ?
 C21 Sr2 C19 54.5(3) . . ?
 C21 Sr2 C24 73.3(3) . . ?
 C21 Sr2 C25 79.2(3) . . ?
 C21 Sr2 C26 72.6(3) . . ?
 C21 Sr2 C32 80.8(3) . . ?
 C21 Sr2 C33 85.6(3) . . ?
 C21 Sr2 C34 112.7(3) . . ?
 C22 Sr2 C19 73.2(3) . . ?
 C22 Sr2 C20 54.6(3) . . ?
 C22 Sr2 C21 28.6(3) . . ?
 C22 Sr2 C24 54.5(3) . . ?
 C22 Sr2 C25 72.3(3) . . ?
 C22 Sr2 C26 79.7(3) . . ?
 C22 Sr2 C32 83.5(3) . . ?
 C22 Sr2 C33 100.2(3) . . ?
 C22 Sr2 C34 128.2(3) . . ?
 C23 Sr2 C19 80.5(3) . . ?
 C23 Sr2 C20 73.8(3) . . ?
 C23 Sr2 C21 54.3(3) . . ?
 C23 Sr2 C22 28.5(3) . . ?
 C23 Sr2 C24 29.2(3) . . ?
 C23 Sr2 C25 54.1(3) . . ?
 C23 Sr2 C26 73.0(3) . . ?
 C23 Sr2 C32 102.5(3) . . ?
 C23 Sr2 C33 125.3(3) . . ?
 C23 Sr2 C34 150.0(3) . . ?
 C24 Sr2 C19 72.7(3) . . ?
 C24 Sr2 C25 28.1(3) . . ?
 C24 Sr2 C26 53.7(3) . . ?
 C24 Sr2 C32 130.7(3) . . ?
 C24 Sr2 C33 154.3(3) . . ?
 C24 Sr2 C34 171.6(3) . . ?
 C25 Sr2 C26 28.0(3) . . ?
 C25 Sr2 C32 155.6(3) . . ?
 C26 Sr2 C32 150.1(3) . . ?
 C33 Sr2 C25 159.8(3) . . ?
 C33 Sr2 C26 133.6(3) . . ?
 C33 Sr2 C32 27.8(3) . . ?
 C34 Sr2 C25 155.8(3) . . ?
 C34 Sr2 C26 132.8(3) . . ?
 C34 Sr2 C32 47.6(3) . . ?
 C34 Sr2 C33 28.3(3) . . ?
 C2 C3 Sr1 73.5(6) . . ?
 C2 C3 C4 113.4(9) . . ?
 C2 C3 C10 121.1(9) . . ?
 C4 C3 Sr1 78.4(6) . . ?
 C4 C3 C10 125.4(9) . . ?
 C10 C3 Sr1 118.9(6) . . ?
 P1 C4 Sr1 76.4(3) . . ?
 C3 C4 P1 110.3(7) . . ?
 C3 C4 Sr1 73.9(5) . . ?
 C3 C4 C11 128.0(9) . . ?
 C11 C4 P1 121.5(7) . . ?
 C11 C4 Sr1 119.7(6) . . ?
 C6 C5 C1 109.3(9) . . ?
 C6 C5 C7 106.7(10) . . ?
 C7 C5 C1 109.1(9) . . ?
 C8 C5 C1 110.7(9) . . ?
 C8 C5 C6 109.2(10) . . ?
 C8 C5 C7 111.8(10) . . ?
 C27 O005 Sr2 136.2(6) . . ?
 C27 O005 C30 105.8(8) . . ?
 C30 O005 Sr2 116.4(6) . . ?
 C5 C6 H6A 109.5 . . ?
 C5 C6 H6B 109.5 . . ?
 C5 C6 H6C 109.5 . . ?
 H6A C6 H6B 109.5 . . ?
 H6A C6 H6C 109.5 . . ?
 H6B C6 H6C 109.5 . . ?
 C5 C7 H7A 109.5 . . ?
 C5 C7 H7B 109.5 . . ?
 C5 C7 H7C 109.5 . . ?
 H7A C7 H7B 109.5 . . ?
 H7A C7 H7C 109.5 . . ?
 H7B C7 H7C 109.5 . . ?
 C5 C8 H8A 109.5 . . ?
 C5 C8 H8B 109.5 . . ?
 C5 C8 H8C 109.5 . . ?
 H8A C8 H8B 109.5 . . ?
 H8A C8 H8C 109.5 . . ?
 H8B C8 H8C 109.5 . . ?
 C2 C9 H9A 109.5 . . ?
 C2 C9 H9B 109.5 . . ?
 C2 C9 H9C 109.5 . . ?
 H9A C9 H9B 109.5 . . ?
 H9A C9 H9C 109.5 . . ?
 H9B C9 H9C 109.5 . . ?
 C3 C10 H10A 109.5 . . ?
 C3 C10 H10B 109.5 . . ?
 C3 C10 H10C 109.5 . . ?
 H10A C10 H10B 109.5 . . ?
 H10A C10 H10C 109.5 . . ?
 H10B C10 H10C 109.5 . . ?
 C4 C11 C12 111.7(9) . . ?
 C4 C11 C13 110.3(9) . . ?
 C4 C11 C14 112.2(8) . . ?
 C12 C11 C13 105.2(9) . . ?
 C12 C11 C14 106.8(9) . . ?
 C14 C11 C13 110.3(9) . . ?
 C11 C12 H12B 109.5 . . ?
 C11 C12 H12A 109.5 . . ?
 C11 C12 H12C 109.5 . . ?
 H12B C12 H12A 109.5 . . ?
 H12B C12 H12C 109.5 . . ?
 H12A C12 H12C 109.5 . . ?
 C11 C13 H13A 109.5 . . ?
 C11 C13 H13B 109.5 . . ?
 C11 C13 H13C 109.5 . . ?
 H13A C13 H13B 109.5 . . ?
 H13A C13 H13C 109.5 . . ?
 H13B C13 H13C 109.5 . . ?
 C11 C14 H14A 109.5 . . ?
 C11 C14 H14B 109.5 . . ?
 C11 C14 H14C 109.5 . . ?
 H14A C14 H14B 109.5 . . ?
 H14A C14 H14C 109.5 . . ?
 H14B C14 H14C 109.5 . . ?
 O1 C15 H15A 110.5 . . ?
 O1 C15 H15B 110.5 . . ?
 O1 C15 C16 106.1(10) . . ?
 H15A C15 H15B 108.7 . . ?
 C16 C15 H15A 110.5 . . ?
 C16 C15 H15B 110.5 . . ?
 C15 C16 H16A 110.9 . . ?
 C15 C16 H16B 110.9 . . ?
 H16A C16 H16B 108.9 . . ?
 C17 C16 C15 104.3(10) . . ?
 C17 C16 H16A 110.9 . . ?
 C17 C16 H16B 110.9 . . ?
 C16 C17 H17A 111.5 . . ?
 C16 C17 H17B 111.5 . . ?
 H17A C17 H17B 109.3 . . ?
 C18 C17 C16 101.3(9) . . ?
 C18 C17 H17A 111.5 . . ?
 C18 C17 H17B 111.5 . . ?
 O1 C18 Sr1 46.7(4) . . ?
 O1 C18 C17 104.9(9) . . ?
 O1 C18 H18A 110.8 . . ?
 O1 C18 H18B 110.8 . . ?
 Sr1 C18 H18A 112.6 . . ?
 Sr1 C18 H18B 66.4 . . ?
 C17 C18 Sr1 134.6(8) . . ?
 C17 C18 H18A 110.8 . . ?
 C17 C18 H18B 110.8 . . ?
 H18A C18 H18B 108.8 . . ?
 Sr1 C19 H19 131.0 . . ?
 Sr2 C19 Sr1 99.0(3) . . ?
 Sr2 C19 H19 130.0 . . ?
 C20 C19 Sr1 76.4(6) . . ?
 C20 C19 Sr2 74.2(6) . . ?
 C20 C19 H19 112.1 . . ?
 C26 C19 Sr1 74.9(6) . . ?
 C26 C19 Sr2 77.8(6) . . ?
 C26 C19 H19 112.1 . . ?
 C26 C19 C20 135.7(11) . . ?
 Sr1 C20 H20 133.4 . . ?
 Sr2 C20 Sr1 99.3(3) . . ?
 Sr2 C20 H20 127.3 . . ?
 C19 C20 Sr1 75.0(6) . . ?
 C19 C20 Sr2 76.7(6) . . ?
 C19 C20 H20 113.1 . . ?
 C21 C20 Sr1 73.7(6) . . ?
 C21 C20 Sr2 75.7(5) . . ?
 C21 C20 C19 133.7(10) . . ?
 C21 C20 H20 113.1 . . ?
 Sr1 C21 H21 128.0 . . ?
 Sr2 C21 Sr1 100.6(3) . . ?
 Sr2 C21 H21 131.4 . . ?
 C20 C21 Sr1 78.0(6) . . ?
 C20 C21 Sr2 75.5(5) . . ?
 C20 C21 H21 112.2 . . ?
 C22 C21 Sr1 75.0(6) . . ?
 C22 C21 Sr2 75.5(5) . . ?
 C22 C21 C20 135.5(10) . . ?
 C22 C21 H21 112.2 . . ?
 Sr1 C22 H22 128.1 . . ?
 Sr2 C22 Sr1 101.1(3) . . ?
 Sr2 C22 H22 130.8 . . ?
 C21 C22 Sr1 76.5(6) . . ?
 C21 C22 Sr2 75.9(6) . . ?
 C21 C22 H22 112.2 . . ?
 C23 C22 Sr1 76.5(6) . . ?
 C23 C22 Sr2 75.6(6) . . ?
 C23 C22 C21 135.6(10) . . ?
 C23 C22 H22 112.2 . . ?
 Sr1 C23 H23 130.8 . . ?
 Sr2 C23 Sr1 100.8(3) . . ?
 Sr2 C23 H23 128.4 . . ?
 C22 C23 Sr1 75.1(6) . . ?
 C22 C23 Sr2 76.0(6) . . ?
 C22 C23 H23 112.8 . . ?
 C22 C23 C24 134.5(10) . . ?
 C24 C23 Sr1 75.6(6) . . ?
 C24 C23 Sr2 76.3(6) . . ?
 C24 C23 H23 112.8 . . ?
 Sr1 C24 H24 132.1 . . ?
 Sr2 C24 Sr1 100.2(3) . . ?
 Sr2 C24 H24 127.6 . . ?
 C23 C24 Sr1 75.4(5) . . ?
 C23 C24 Sr2 74.6(6) . . ?
 C23 C24 H24 112.9 . . ?
 C25 C24 Sr1 74.3(5) . . ?
 C25 C24 Sr2 77.9(6) . . ?
 C25 C24 C23 134.2(9) . . ?
 C25 C24 H24 112.9 . . ?
 Sr1 C25 Sr2 99.9(3) . . ?
 Sr1 C25 H25 126.4 . . ?
 Sr2 C25 H25 133.7 . . ?
 C24 C25 Sr1 77.2(5) . . ?
 C24 C25 Sr2 73.9(6) . . ?
 C24 C25 H25 111.7 . . ?
 C24 C25 C26 136.6(10) . . ?
 C26 C25 Sr1 77.4(6) . . ?
 C26 C25 Sr2 76.4(6) . . ?
 C26 C25 H25 111.7 . . ?
 Sr1 C26 Sr2 98.6(3) . . ?
 Sr1 C26 H26 129.7 . . ?
 Sr2 C26 H26 131.6 . . ?
 C19 C26 Sr1 77.1(6) . . ?
 C19 C26 Sr2 74.3(6) . . ?
 C19 C26 C25 134.0(11) . . ?
 C19 C26 H26 113.0 . . ?
 C25 C26 Sr1 74.0(6) . . ?
 C25 C26 Sr2 75.6(6) . . ?
 C25 C26 H26 113.0 . . ?
 O005 C27 H27A 110.4 . . ?
 O005 C27 H27B 110.4 . . ?
 O005 C27 C28 106.5(9) . . ?
 H27A C27 H27B 108.6 . . ?
 C28 C27 H27A 110.4 . . ?
 C28 C27 H27B 110.4 . . ?
 C27 C28 H28A 111.1 . . ?
 C27 C28 H28B 111.1 . . ?
 C27 C28 C29 103.4(9) . . ?
 H28A C28 H28B 109.0 . . ?
 C29 C28 H28A 111.1 . . ?
 C29 C28 H28B 111.1 . . ?
 C28 C29 H29A 110.9 . . ?
 C28 C29 H29B 110.9 . . ?
 H29A C29 H29B 108.9 . . ?
 C30 C29 C28 104.2(9) . . ?
 C30 C29 H29A 110.9 . . ?
 C30 C29 H29B 110.9 . . ?
 O005 C30 C29 104.6(9) . . ?
 O005 C30 H30A 110.8 . . ?
 O005 C30 H30B 110.8 . . ?
 C29 C30 H30A 110.8 . . ?
 C29 C30 H30B 110.8 . . ?
 H30A C30 H30B 108.9 . . ?
 P2 C31 Sr2 74.8(3) . . ?
 C32 C31 P2 110.3(7) . . ?
 C32 C31 Sr2 72.9(6) . . ?
 C32 C31 C35 128.5(9) . . ?
 C35 C31 P2 121.3(8) . . ?
 C35 C31 Sr2 118.9(7) . . ?
 C31 C32 Sr2 79.7(6) . . ?
 C31 C32 C39 124.4(10) . . ?
 C33 C32 Sr2 74.3(6) . . ?
 C33 C32 C31 114.0(8) . . ?
 C33 C32 C39 121.5(9) . . ?
 C39 C32 Sr2 118.2(6) . . ?
 C32 C33 Sr2 77.9(6) . . ?
 C32 C33 C34 113.4(9) . . ?
 C32 C33 C40 120.7(9) . . ?
 C34 C33 Sr2 75.3(5) . . ?
 C34 C33 C40 125.9(10) . . ?
 C40 C33 Sr2 116.2(6) . . ?
 P2 C34 Sr2 79.1(3) . . ?
 C33 C34 P2 110.7(8) . . ?
 C33 C34 Sr2 76.4(6) . . ?
 C33 C34 C41 127.3(9) . . ?
 C41 C34 P2 121.9(7) . . ?
 C41 C34 Sr2 112.9(6) . . ?
 C31 C35 C36 111.8(9) . . ?
 C31 C35 C38 111.9(8) . . ?
 C36 C35 C38 105.9(9) . . ?
 C37 C35 C31 110.7(9) . . ?
 C37 C35 C36 109.4(9) . . ?
 C37 C35 C38 106.9(9) . . ?
 C35 C36 H36A 109.5 . . ?
 C35 C36 H36B 109.5 . . ?
 C35 C36 H36C 109.5 . . ?
 H36A C36 H36B 109.5 . . ?
 H36A C36 H36C 109.5 . . ?
 H36B C36 H36C 109.5 . . ?
 C35 C37 H37A 109.5 . . ?
 C35 C37 H37B 109.5 . . ?
 C35 C37 H37C 109.5 . . ?
 H37A C37 H37B 109.5 . . ?
 H37A C37 H37C 109.5 . . ?
 H37B C37 H37C 109.5 . . ?
 C35 C38 H38A 109.5 . . ?
 C35 C38 H38B 109.5 . . ?
 C35 C38 H38C 109.5 . . ?
 H38A C38 H38B 109.5 . . ?
 H38A C38 H38C 109.5 . . ?
 H38B C38 H38C 109.5 . . ?
 C32 C39 H39A 109.5 . . ?
 C32 C39 H39B 109.5 . . ?
 C32 C39 H39C 109.5 . . ?
 H39A C39 H39B 109.5 . . ?
 H39A C39 H39C 109.5 . . ?
 H39B C39 H39C 109.5 . . ?
 C33 C40 H40A 109.5 . . ?
 C33 C40 H40B 109.5 . . ?
 C33 C40 H40C 109.5 . . ?
 H40A C40 H40B 109.5 . . ?
 H40A C40 H40C 109.5 . . ?
 H40B C40 H40C 109.5 . . ?
 C34 C41 C42 110.6(9) . . ?
 C34 C41 C43 110.4(8) . . ?
 C34 C41 C44 110.2(8) . . ?
 C42 C41 C43 108.3(9) . . ?
 C42 C41 C44 109.8(9) . . ?
 C43 C41 C44 107.5(9) . . ?
 C41 C42 H42A 109.5 . . ?
 C41 C42 H42B 109.5 . . ?
 C41 C42 H42C 109.5 . . ?
 H42A C42 H42B 109.5 . . ?
 H42A C42 H42C 109.5 . . ?
 H42B C42 H42C 109.5 . . ?
 C41 C43 H43A 109.5 . . ?
 C41 C43 H43B 109.5 . . ?
 C41 C43 H43C 109.5 . . ?
 H43A C43 H43B 109.5 . . ?
 H43A C43 H43C 109.5 . . ?
 H43B C43 H43C 109.5 . . ?
 C41 C44 H44A 109.5 . . ?
 C41 C44 H44B 109.5 . . ?
 C41 C44 H44C 109.5 . . ?
 H44A C44 H44B 109.5 . . ?
 H44A C44 H44C 109.5 . . ?
 H44B C44 H44C 109.5 . . ?

loop_
  _geom_torsion_atom_site_label_1
  _geom_torsion_atom_site_label_2
  _geom_torsion_atom_site_label_3
  _geom_torsion_atom_site_label_4
  _geom_torsion
  _geom_torsion_site_symmetry_1
  _geom_torsion_site_symmetry_2
  _geom_torsion_site_symmetry_3
  _geom_torsion_site_symmetry_4
  _geom_torsion_publ_flag
 C1 P1 C4 Sr1 65.4(3) . . . . ?
 C1 P1 C4 C3 -1.4(7) . . . . ?
 C1 P1 C4 C11 -177.9(8) . . . . ?
 C1 C2 C3 Sr1 -71.4(8) . . . . ?
 C1 C2 C3 C4 -2.3(12) . . . . ?
 C1 C2 C3 C10 174.4(9) . . . . ?
 O1 C15 C16 C17 -21.2(14) . . . . ?
 P1 C1 C2 Sr1 -70.4(5) . . . . ?
 P1 C1 C2 C3 1.1(11) . . . . ?
 P1 C1 C2 C9 178.1(8) . . . . ?
 P1 C1 C5 C6 -7.7(12) . . . . ?
 P1 C1 C5 C7 -124.0(9) . . . . ?
 P1 C1 C5 C8 112.6(10) . . . . ?
 P1 C4 C11 C12 0.2(12) . . . . ?
 P1 C4 C11 C13 116.8(9) . . . . ?
 P1 C4 C11 C14 -119.7(9) . . . . ?
 Sr1 C1 P1 C4 -67.0(3) . . . . ?
 Sr1 C1 C2 C3 71.5(8) . . . . ?
 Sr1 C1 C2 C9 -111.5(10) . . . . ?
 Sr1 C1 C5 C6 -100.6(9) . . . . ?
 Sr1 C1 C5 C7 143.1(7) . . . . ?
 Sr1 C1 C5 C8 19.7(11) . . . . ?
 Sr1 O1 C15 C16 153.7(8) . . . . ?
 Sr1 O1 C18 C17 -138.4(7) . . . . ?
 Sr1 P1 C4 C3 -66.8(6) . . . . ?
 Sr1 P1 C4 C11 116.7(8) . . . . ?
 Sr1 C2 C3 C4 69.1(7) . . . . ?
 Sr1 C2 C3 C10 -114.2(9) . . . . ?
 Sr1 C3 C4 P1 68.4(5) . . . . ?
 Sr1 C3 C4 C11 -115.4(9) . . . . ?
 Sr1 C4 C11 C12 92.1(9) . . . . ?
 Sr1 C4 C11 C13 -151.3(7) . . . . ?
 Sr1 C4 C11 C14 -27.8(11) . . . . ?
 Sr1 C19 C20 Sr2 103.7(3) . . . . ?
 Sr1 C19 C20 C21 48.8(11) . . . . ?
 Sr1 C19 C26 Sr2 -103.0(3) . . . . ?
 Sr1 C19 C26 C25 -52.0(11) . . . . ?
 Sr1 C20 C21 Sr2 104.4(2) . . . . ?
 Sr1 C20 C21 C22 53.6(12) . . . . ?
 Sr1 C21 C22 Sr2 105.4(2) . . . . ?
 Sr1 C21 C22 C23 54.1(12) . . . . ?
 Sr1 C22 C23 Sr2 105.5(2) . . . . ?
 Sr1 C22 C23 C24 51.6(11) . . . . ?
 Sr1 C23 C24 Sr2 105.2(2) . . . . ?
 Sr1 C23 C24 C25 50.0(11) . . . . ?
 Sr1 C24 C25 Sr2 104.4(2) . . . . ?
 Sr1 C24 C25 C26 55.6(12) . . . . ?
 Sr1 C25 C26 Sr2 103.6(2) . . . . ?
 Sr1 C25 C26 C19 53.1(11) . . . . ?
 C2 C1 P1 Sr1 67.2(6) . . . . ?
 C2 C1 P1 C4 0.2(8) . . . . ?
 C2 C1 C5 C6 170.5(10) . . . . ?
 C2 C1 C5 C7 54.3(13) . . . . ?
 C2 C1 C5 C8 -69.1(14) . . . . ?
 C2 C3 C4 P1 2.4(11) . . . . ?
 C2 C3 C4 Sr1 -66.1(7) . . . . ?
 C2 C3 C4 C11 178.5(9) . . . . ?
 P2 C31 C32 Sr2 66.1(5) . . . . ?
 P2 C31 C32 C33 -1.5(11) . . . . ?
 P2 C31 C32 C39 -176.7(8) . . . . ?
 P2 C31 C35 C36 -114.8(9) . . . . ?
 P2 C31 C35 C37 123.0(9) . . . . ?
 P2 C31 C35 C38 3.9(13) . . . . ?
 P2 C34 C41 C42 -120.1(9) . . . . ?
 P2 C34 C41 C43 -0.2(12) . . . . ?
 P2 C34 C41 C44 118.4(9) . . . . ?
 Sr2 P2 C31 C32 -64.9(7) . . . . ?
 Sr2 P2 C31 C35 114.9(9) . . . . ?
 Sr2 P2 C34 C33 70.8(7) . . . . ?
 Sr2 P2 C34 C41 -110.3(8) . . . . ?
 Sr2 O005 C27 C28 162.3(7) . . . . ?
 Sr2 O005 C30 C29 -150.9(7) . . . . ?
 Sr2 C19 C20 Sr1 -103.7(3) . . . . ?
 Sr2 C19 C20 C21 -54.9(11) . . . . ?
 Sr2 C19 C26 Sr1 103.0(3) . . . . ?
 Sr2 C19 C26 C25 50.9(11) . . . . ?
 Sr2 C20 C21 Sr1 -104.4(2) . . . . ?
 Sr2 C20 C21 C22 -50.8(12) . . . . ?
 Sr2 C21 C22 Sr1 -105.4(2) . . . . ?
 Sr2 C21 C22 C23 -51.3(12) . . . . ?
 Sr2 C22 C23 Sr1 -105.5(2) . . . . ?
 Sr2 C22 C23 C24 -53.9(11) . . . . ?
 Sr2 C23 C24 Sr1 -105.2(2) . . . . ?
 Sr2 C23 C24 C25 -55.2(11) . . . . ?
 Sr2 C24 C25 Sr1 -104.4(2) . . . . ?
 Sr2 C24 C25 C26 -48.8(12) . . . . ?
 Sr2 C25 C26 Sr1 -103.6(2) . . . . ?
 Sr2 C25 C26 C19 -50.5(11) . . . . ?
 Sr2 C31 C32 C33 -67.6(8) . . . . ?
 Sr2 C31 C32 C39 117.2(10) . . . . ?
 Sr2 C31 C35 C36 -25.6(11) . . . . ?
 Sr2 C31 C35 C37 -147.8(7) . . . . ?
 Sr2 C31 C35 C38 93.1(9) . . . . ?
 Sr2 C32 C33 C34 -67.9(8) . . . . ?
 Sr2 C32 C33 C40 113.4(9) . . . . ?
 Sr2 C33 C34 P2 -72.5(5) . . . . ?
 Sr2 C33 C34 C41 108.6(10) . . . . ?
 Sr2 C34 C41 C42 148.8(7) . . . . ?
 Sr2 C34 C41 C43 -91.4(9) . . . . ?
 Sr2 C34 C41 C44 27.2(9) . . . . ?
 C3 C4 C11 C12 -175.6(9) . . . . ?
 C3 C4 C11 C13 -58.9(13) . . . . ?
 C3 C4 C11 C14 64.5(13) . . . . ?
 C5 C1 P1 Sr1 -114.3(8) . . . . ?
 C5 C1 P1 C4 178.7(8) . . . . ?
 C5 C1 C2 Sr1 111.2(9) . . . . ?
 C5 C1 C2 C3 -177.3(9) . . . . ?
 C5 C1 C2 C9 -0.3(16) . . . . ?
 O005 C27 C28 C29 12.6(13) . . . . ?
 C9 C2 C3 Sr1 111.6(9) . . . . ?
 C9 C2 C3 C4 -179.4(9) . . . . ?
 C9 C2 C3 C10 -2.6(15) . . . . ?
 C10 C3 C4 P1 -174.2(8) . . . . ?
 C10 C3 C4 Sr1 117.4(10) . . . . ?
 C10 C3 C4 C11 2.0(16) . . . . ?
 C15 O1 C18 Sr1 163.5(10) . . . . ?
 C15 O1 C18 C17 25.1(12) . . . . ?
 C15 C16 C17 C18 35.4(13) . . . . ?
 C16 C17 C18 O1 -37.0(11) . . . . ?
 C16 C17 C18 Sr1 -79.8(12) . . . . ?
 C18 O1 C15 C16 -2.2(13) . . . . ?
 C19 C20 C21 Sr1 -49.2(11) . . . . ?
 C19 C20 C21 Sr2 55.2(11) . . . . ?
 C19 C20 C21 C22 4(2) . . . . ?
 C20 C19 C26 Sr1 51.4(12) . . . . ?
 C20 C19 C26 Sr2 -51.6(12) . . . . ?
 C20 C19 C26 C25 -1(2) . . . . ?
 C20 C21 C22 Sr1 -54.6(12) . . . . ?
 C20 C21 C22 Sr2 50.8(12) . . . . ?
 C20 C21 C22 C23 -1(2) . . . . ?
 C21 C22 C23 Sr1 -54.1(12) . . . . ?
 C21 C22 C23 Sr2 51.4(12) . . . . ?
 C21 C22 C23 C24 -3(2) . . . . ?
 C22 C23 C24 Sr1 -51.4(11) . . . . ?
 C22 C23 C24 Sr2 53.8(11) . . . . ?
 C22 C23 C24 C25 -1(2) . . . . ?
 C23 C24 C25 Sr1 -50.4(11) . . . . ?
 C23 C24 C25 Sr2 54.0(11) . . . . ?
 C23 C24 C25 C26 5(2) . . . . ?
 C24 C25 C26 Sr1 -55.5(12) . . . . ?
 C24 C25 C26 Sr2 48.1(12) . . . . ?
 C24 C25 C26 C19 -2(2) . . . . ?
 C26 C19 C20 Sr1 -50.9(12) . . . . ?
 C26 C19 C20 Sr2 52.7(12) . . . . ?
 C26 C19 C20 C21 -2(2) . . . . ?
 C27 O005 C30 C29 41.0(11) . . . . ?
 C27 C28 C29 C30 11.6(13) . . . . ?
 C28 C29 C30 O005 -31.5(12) . . . . ?
 C30 O005 C27 C28 -33.1(12) . . . . ?
 C31 P2 C34 Sr2 -69.0(4) . . . . ?
 C31 P2 C34 C33 1.8(8) . . . . ?
 C31 P2 C34 C41 -179.3(9) . . . . ?
 C31 C32 C33 Sr2 70.9(8) . . . . ?
 C31 C32 C33 C34 3.0(13) . . . . ?
 C31 C32 C33 C40 -175.7(9) . . . . ?
 C32 C31 C35 C36 65.0(14) . . . . ?
 C32 C31 C35 C37 -57.2(14) . . . . ?
 C32 C31 C35 C38 -176.3(10) . . . . ?
 C32 C33 C34 P2 -3.0(11) . . . . ?
 C32 C33 C34 Sr2 69.5(8) . . . . ?
 C32 C33 C34 C41 178.1(9) . . . . ?
 C33 C34 C41 C42 58.7(14) . . . . ?
 C33 C34 C41 C43 178.5(10) . . . . ?
 C33 C34 C41 C44 -62.9(13) . . . . ?
 C34 P2 C31 Sr2 64.7(3) . . . . ?
 C34 P2 C31 C32 -0.2(8) . . . . ?
 C34 P2 C31 C35 179.6(9) . . . . ?
 C35 C31 C32 Sr2 -113.7(11) . . . . ?
 C35 C31 C32 C33 178.7(10) . . . . ?
 C35 C31 C32 C39 3.5(17) . . . . ?
 C39 C32 C33 Sr2 -113.8(9) . . . . ?
 C39 C32 C33 C34 178.3(9) . . . . ?
 C39 C32 C33 C40 -0.3(15) . . . . ?
 C40 C33 C34 P2 175.5(8) . . . . ?
 C40 C33 C34 Sr2 -111.9(10) . . . . ?
 C40 C33 C34 C41 -3.3(17) . . . . ?

_shelx_res_file
;
TITL ns278_a.res in P2(1)/c
    ns278.res
    created by SHELXL-2019/2 at 12:58:21 on 26-Oct-2023
REM Old TITL
REM SHELXT solution in P2(1)/c: R1 0.226, Rweak 0.028, Alpha 0.082
REM <I/s> 3.572 for 357 systematic absences, Orientation as input
REM Formula found by SHELXT: C44 Sr2 O2 P2
CELL 0.71073 15.6714 15.0708 19.8823 90 110.598 90
ZERR 4 0.0006 0.0008 0.0009 0 0.003 0
LATT 1
SYMM -X,0.5+Y,0.5-Z
SFAC C H O P Sr
UNIT 176 288 8 8 8

L.S. 4 0 0
PLAN  20
SIZE 0.071 0.117 0.129
TEMP -173.15
CONF
BOND
list 4
MORE -1
BOND $H
fmap 2 53
acta
MERG 0
OMIT -3 50.5
OMIT 1 4 2
OMIT 2 3 1
REM <olex2.extras>
REM <HklSrc "%.\\NS278.olex2_hklf5.hkl">
REM </olex2.extras>

WGHT    0.079000   51.524101
BASF   0.16174
FVAR       0.59726
C1    1    0.113751    0.839237    0.811700    11.00000    0.03078    0.01731 =
         0.04218   -0.00085    0.00889    0.00936
O1    3    0.064411    0.582187    0.854699    11.00000    0.02650    0.02952 =
         0.03773    0.00155    0.01480   -0.00144
P1    4    0.006324    0.792289    0.762780    11.00000    0.02363    0.02417 =
         0.03903    0.00094    0.01152    0.00344
SR1   5    0.163994    0.655785    0.792616    11.00000    0.02337    0.02062 =
         0.03786    0.00057    0.01197    0.00215
C2    1    0.169403    0.843555    0.768529    11.00000    0.03214    0.01657 =
         0.05177    0.00348    0.01957    0.00086
P2    4    0.500854    0.337573    0.745350    11.00000    0.02292    0.02494 =
         0.02920    0.00132    0.00967    0.00399
SR2   5    0.376136    0.470793    0.784340    11.00000    0.02150    0.02016 =
         0.03721   -0.00149    0.00976    0.00193
C3    1    0.125986    0.811529    0.697649    11.00000    0.02979    0.02920 =
         0.02486    0.00578    0.00918    0.00676
C4    1    0.036738    0.778317    0.684735    11.00000    0.02206    0.01587 =
         0.03550   -0.00132    0.01144    0.00536
C5    1    0.138672    0.872269    0.890402    11.00000    0.03511    0.03387 =
         0.03521    0.00229    0.00759    0.00956
O005  3    0.535078    0.531980    0.850285    11.00000    0.03055    0.02471 =
         0.03228   -0.00665    0.00919   -0.00425
C6    1    0.053216    0.868959    0.911542    11.00000    0.04541    0.07450 =
         0.03075    0.00170    0.01342    0.01117
AFIX 137
H6A   2    0.004641    0.904448    0.877544    11.00000   -1.50000
H6B   2    0.067804    0.892983    0.960107    11.00000   -1.50000
H6C   2    0.032788    0.807340    0.910435    11.00000   -1.50000
AFIX   0
C7    1    0.168023    0.970619    0.894679    11.00000    0.06220    0.04124 =
         0.04397   -0.00926    0.00830    0.00802
AFIX 137
H7A   2    0.230120    0.974434    0.893954    11.00000   -1.50000
H7B   2    0.166313    0.996784    0.939311    11.00000   -1.50000
H7C   2    0.126248    1.003006    0.853484    11.00000   -1.50000
AFIX   0
C8    1    0.212733    0.814398    0.941788    11.00000    0.04703    0.04400 =
         0.03957    0.00790    0.00551    0.01710
AFIX 137
H8A   2    0.190214    0.753470    0.940079    11.00000   -1.50000
H8B   2    0.229040    0.837580    0.990762    11.00000   -1.50000
H8C   2    0.266624    0.814887    0.927605    11.00000   -1.50000
AFIX   0
C9    1    0.264794    0.882712    0.792921    11.00000    0.02849    0.02777 =
         0.05032    0.00350    0.00640   -0.00868
AFIX 137
H9A   2    0.290002    0.884507    0.845537    11.00000   -1.50000
H9B   2    0.262110    0.943031    0.773871    11.00000   -1.50000
H9C   2    0.303801    0.845857    0.775089    11.00000   -1.50000
AFIX   0
C10   1    0.171470    0.818632    0.642207    11.00000    0.02749    0.03709 =
         0.04594    0.00659    0.01529   -0.00215
AFIX 137
H10A  2    0.237017    0.807815    0.665218    11.00000   -1.50000
H10B  2    0.161639    0.878211    0.621112    11.00000   -1.50000
H10C  2    0.145223    0.774472    0.604367    11.00000   -1.50000
AFIX   0
C11   1   -0.029943    0.741119    0.615577    11.00000    0.03147    0.02947 =
         0.03845   -0.00186    0.01244    0.00442
C12   1   -0.121389    0.719220    0.622511    11.00000    0.01848    0.03202 =
         0.05508   -0.00021    0.00708   -0.00126
AFIX 137
H12B  2   -0.162492    0.694467    0.577087    11.00000   -1.50000
H12A  2   -0.148186    0.773388    0.633861    11.00000   -1.50000
H12C  2   -0.112317    0.675717    0.661045    11.00000   -1.50000
AFIX   0
C13   1   -0.051804    0.811616    0.554580    11.00000    0.04253    0.04821 =
         0.03863    0.00984    0.00455   -0.00206
AFIX 137
H13A  2   -0.073501    0.866180    0.570072    11.00000   -1.50000
H13B  2   -0.099113    0.788628    0.511337    11.00000   -1.50000
H13C  2    0.003444    0.824409    0.543941    11.00000   -1.50000
AFIX   0
C14   1    0.004884    0.655642    0.592767    11.00000    0.03445    0.03951 =
         0.03652   -0.01068    0.00860   -0.00352
AFIX 137
H14A  2    0.063069    0.667289    0.586349    11.00000   -1.50000
H14B  2   -0.039727    0.634522    0.547383    11.00000   -1.50000
H14C  2    0.013635    0.610322    0.629946    11.00000   -1.50000
AFIX   0
C15   1    0.045026    0.591007    0.919195    11.00000    0.06255    0.05980 =
         0.03993   -0.00847    0.02867   -0.01646
AFIX  23
H15A  2    0.047707    0.654101    0.933655    11.00000   -1.20000
H15B  2    0.089636    0.557054    0.958653    11.00000   -1.20000
AFIX   0
C16   1   -0.049416    0.554711    0.902865    11.00000    0.04326    0.04798 =
         0.05975   -0.01028    0.02726   -0.01514
AFIX  23
H16A  2   -0.047233    0.492719    0.919862    11.00000   -1.20000
H16B  2   -0.084046    0.591146    0.925878    11.00000   -1.20000
AFIX   0
C17   1   -0.091800    0.559364    0.822540    11.00000    0.03295    0.03692 =
         0.06082    0.00226    0.00516    0.00662
AFIX  23
H17A  2   -0.140664    0.514617    0.803594    11.00000   -1.20000
H17B  2   -0.116795    0.619121    0.806255    11.00000   -1.20000
AFIX   0
C18   1   -0.012184    0.539258    0.800955    11.00000    0.03515    0.03445 =
         0.04061   -0.00079    0.01386   -0.00421
AFIX  23
H18A  2   -0.002207    0.474424    0.800559    11.00000   -1.20000
H18B  2   -0.021508    0.563281    0.752539    11.00000   -1.20000
AFIX   0
C19   1    0.284022    0.521233    0.880371    11.00000    0.03806    0.03738 =
         0.03804    0.00438    0.01863    0.01283
AFIX  43
H19   2    0.290621    0.499077    0.926668    11.00000   -1.20000
AFIX   0
C20   1    0.218952    0.471141    0.824009    11.00000    0.03034    0.01647 =
         0.05880    0.01150    0.02653    0.00595
AFIX  43
H20   2    0.194090    0.422441    0.841278    11.00000   -1.20000
AFIX   0
C21   1    0.184018    0.478785    0.748414    11.00000    0.01099    0.02194 =
         0.06975   -0.00466    0.01208    0.00245
AFIX  43
H21   2    0.137523    0.436502    0.726632    11.00000   -1.20000
AFIX   0
C22   1    0.201270    0.533597    0.697701    11.00000    0.02275    0.02687 =
         0.03701   -0.00209    0.00376    0.00120
AFIX  43
H22   2    0.163969    0.519060    0.649885    11.00000   -1.20000
AFIX   0
C23   1    0.259797    0.604275    0.700235    11.00000    0.02468    0.03441 =
         0.03628    0.00161    0.01076    0.00227
AFIX  43
H23   2    0.254890    0.624870    0.653860    11.00000   -1.20000
AFIX   0
C24   1    0.325621    0.652833    0.756921    11.00000    0.03137    0.01984 =
         0.05406    0.00278    0.03377    0.00026
AFIX  43
H24   2    0.355604    0.697468    0.739761    11.00000   -1.20000
AFIX   0
C25   1    0.355547    0.649059    0.832040    11.00000    0.01674    0.02374 =
         0.05387   -0.01561    0.00729   -0.00002
AFIX  43
H25   2    0.397231    0.695469    0.853579    11.00000   -1.20000
AFIX   0
C26   1    0.339924    0.594395    0.883905    11.00000    0.02974    0.03607 =
         0.04254   -0.00567    0.01621    0.00799
AFIX  43
H26   2    0.375131    0.610929    0.931763    11.00000   -1.20000
AFIX   0
C27   1    0.587778    0.554639    0.922526    11.00000    0.04372    0.04725 =
         0.03077   -0.00827    0.01322   -0.01439
AFIX  23
H27A  2    0.580606    0.509066    0.956006    11.00000   -1.20000
H27B  2    0.568073    0.612637    0.935372    11.00000   -1.20000
AFIX   0
C28   1    0.687101    0.559285    0.926689    11.00000    0.03407    0.06036 =
         0.04692    0.00625    0.00073   -0.00217
AFIX  23
H28A  2    0.722221    0.507496    0.952762    11.00000   -1.20000
H28B  2    0.716808    0.614353    0.950944    11.00000   -1.20000
AFIX   0
C29   1    0.679299    0.558509    0.846726    11.00000    0.03123    0.04784 =
         0.06752    0.01324    0.02710    0.00632
AFIX  23
H29A  2    0.716335    0.606578    0.836871    11.00000   -1.20000
H29B  2    0.699706    0.500909    0.833773    11.00000   -1.20000
AFIX   0
C30   1    0.580645    0.572892    0.806308    11.00000    0.03729    0.03559 =
         0.04342    0.00481    0.01156   -0.01307
AFIX  23
H30A  2    0.566439    0.637035    0.800009    11.00000   -1.20000
H30B  2    0.562014    0.544468    0.758408    11.00000   -1.20000
AFIX   0
C31   1    0.397010    0.346640    0.671205    11.00000    0.03959    0.02854 =
         0.02350   -0.00538    0.01106    0.00020
C32   1    0.323707    0.314273    0.690039    11.00000    0.01303    0.02706 =
         0.04457   -0.00504    0.00247    0.00205
C33   1    0.349869    0.281349    0.760455    11.00000    0.02844    0.01514 =
         0.04546    0.00216    0.01771   -0.00110
C34   1    0.444080    0.291189    0.799839    11.00000    0.03072    0.01734 =
         0.03699   -0.00077    0.01474   -0.00501
C35   1    0.394585    0.385072    0.599846    11.00000    0.02599    0.04007 =
         0.03097    0.00012    0.00265    0.00684
C36   1    0.340497    0.472819    0.582080    11.00000    0.04000    0.04881 =
         0.02944    0.00181    0.01534    0.00830
AFIX 137
H36A  2    0.278298    0.462680    0.581092    11.00000   -1.50000
H36B  2    0.338389    0.494330    0.535006    11.00000   -1.50000
H36C  2    0.370456    0.517172    0.618859    11.00000   -1.50000
AFIX   0
C37   1    0.353090    0.319102    0.539344    11.00000    0.05090    0.04376 =
         0.03164   -0.00911    0.01490   -0.00494
AFIX 137
H37A  2    0.384961    0.262166    0.551912    11.00000   -1.50000
H37B  2    0.359118    0.341812    0.495044    11.00000   -1.50000
H37C  2    0.288422    0.310773    0.532047    11.00000   -1.50000
AFIX   0
C38   1    0.491051    0.407110    0.600289    11.00000    0.03094    0.03763 =
         0.03563    0.00925    0.01431    0.00028
AFIX 137
H38A  2    0.521185    0.447925    0.639918    11.00000   -1.50000
H38B  2    0.486395    0.435023    0.554613    11.00000   -1.50000
H38C  2    0.526769    0.352361    0.606616    11.00000   -1.50000
AFIX   0
C39   1    0.225354    0.307608    0.638143    11.00000    0.01948    0.03039 =
         0.04268   -0.01048    0.00227   -0.00386
AFIX 137
H39A  2    0.183998    0.327880    0.662205    11.00000   -1.50000
H39B  2    0.211430    0.245798    0.622928    11.00000   -1.50000
H39C  2    0.217508    0.344867    0.595988    11.00000   -1.50000
AFIX   0
C40   1    0.281324    0.238732    0.787176    11.00000    0.04099    0.02071 =
         0.04590    0.00195    0.02153   -0.00138
AFIX 137
H40A  2    0.303683    0.240731    0.839799    11.00000   -1.50000
H40B  2    0.272162    0.176835    0.771124    11.00000   -1.50000
H40C  2    0.223346    0.270788    0.768062    11.00000   -1.50000
AFIX   0
C41   1    0.495214    0.265215    0.878342    11.00000    0.03226    0.02762 =
         0.03509    0.00967    0.00905    0.00196
C42   1    0.483912    0.165851    0.889640    11.00000    0.06531    0.02617 =
         0.04257    0.00378    0.02301    0.00563
AFIX 137
H42A  2    0.419721    0.152985    0.881397    11.00000   -1.50000
H42B  2    0.521206    0.149483    0.938949    11.00000   -1.50000
H42C  2    0.503586    0.131596    0.855795    11.00000   -1.50000
AFIX   0
C43   1    0.597311    0.285058    0.899343    11.00000    0.03002    0.04190 =
         0.03990    0.00601    0.00610    0.01620
AFIX 137
H43A  2    0.622053    0.251299    0.868238    11.00000   -1.50000
H43B  2    0.629081    0.267905    0.949517    11.00000   -1.50000
H43C  2    0.606017    0.348645    0.893689    11.00000   -1.50000
AFIX   0
C44   1    0.459349    0.320057    0.928919    11.00000    0.03077    0.03036 =
         0.04177   -0.00112    0.01556    0.00577
AFIX 137
H44A  2    0.470473    0.383271    0.923869    11.00000   -1.50000
H44B  2    0.491161    0.301647    0.978776    11.00000   -1.50000
H44C  2    0.393761    0.309887    0.916056    11.00000   -1.50000
AFIX   0
HKLF 5


REM  ns278_a.res in P2(1)/c
REM wR2 = 0.2283, GooF = S = 1.038, Restrained GooF = 1.038 for all data
REM R1 = 0.0827 for 5165 Fo > 4sig(Fo) and 0.1385 for all 7918 data
REM 468 parameters refined using 0 restraints

END

WGHT      0.0790     51.5249

REM Highest difference peak  0.980,  deepest hole -1.042,  1-sigma level  0.159
Q1    1   0.1493  0.4774  0.7804  11.00000  0.05    0.98
Q2    1   0.6043  0.4622  0.7811  11.00000  0.05    0.89
Q3    1   0.4008  0.6561  0.7970  11.00000  0.05    0.88
Q4    1  -0.0641  0.6593  0.7874  11.00000  0.05    0.75
Q5    1   0.1016  0.6532  0.7842  11.00000  0.05    0.73
Q6    1   0.4865  0.6583  0.8016  11.00000  0.05    0.70
Q7    1   0.3144  0.4647  0.7777  11.00000  0.05    0.70
Q8    1   0.0374  0.6554  0.7863  11.00000  0.05    0.66
Q9    1   0.1115  0.3608  0.6803  11.00000  0.05    0.65
Q10   1   0.0340  0.9746  0.8795  11.00000  0.05    0.64
Q11   1   0.2756  0.4419  0.7945  11.00000  0.05    0.63
Q12   1  -0.0443  0.7200  0.7017  11.00000  0.05    0.60
Q13   1   0.4839  0.4340  0.7868  11.00000  0.05    0.59
Q14   1   0.0375  0.4736  0.7679  11.00000  0.05    0.58
Q15   1   0.2387  0.4173  0.7161  11.00000  0.05    0.58
Q16   1   0.2133  0.2428  0.6979  11.00000  0.05    0.57
Q17   1   0.6973  0.4728  0.7864  11.00000  0.05    0.57
Q18   1  -0.0855  0.8959  0.8636  11.00000  0.05    0.57
Q19   1   0.6028  0.6203  0.7216  11.00000  0.05    0.56
Q20   1   0.2950  0.4051  0.5944  11.00000  0.05    0.54
;
_shelx_res_checksum                46954
_shelx_hkl_file
;
  -2   0   2 2358.36   84.79  -2
   2   0   0 2358.36   84.79   1
   3   0   0  134.98   11.21   1
   4   0   0 1605.64   93.59   1
   5   0   0 5190.62  169.29   1
   6   0   018996.16  852.92   1
  -7   0   6  347.06   41.69  -2
   7   0   0  347.06   41.69   1
   8   0   0 2624.98   67.89   1
  -9   0   8 9038.53   61.77  -2
   9   0   0 9038.53   61.77   1
  10   0   0  -41.22   40.17   1
 -11   0  10  487.79   31.16  -2
  11   0   0  487.79   31.16   1
  12   0   0  529.76   30.06   1
  13   0   0  841.95   35.17   1
  14   0   0   34.02   55.25   1
  15   0   0  799.43   56.07   1
  16   0   0  281.29  136.80   1
  17   0   0  101.49   88.09   1
  -1   1   1 2471.50   62.72  -2
   1   1   0 2471.50   62.72   1
  -2   1   223749.08  919.90  -2
   2   1   023749.08  919.90   1
   3   1   0  762.73   29.10   1
   4   1   0  755.47   31.87   1
   5   1   0 3860.53   83.77   1
   6   1   0   86.20   10.81   1
  -7   1   6 1699.32   23.56  -2
   7   1   0 1699.32   23.56   1
  -8   1   7 5123.31   74.56  -2
   8   1   0 5123.31   74.56   1
  -9   1   8   73.16   21.59  -2
   9   1   0   73.16   21.59   1
 -10   1   9  971.25   25.72  -2
  10   1   0  971.25   25.72   1
 -11   1  10 1749.05   83.88  -2
  11   1   0 1749.05   83.88   1
  12   1   0  -39.15   26.10   1
  13   1   0  728.19   26.80   1
  14   1   0  317.12   31.57   1
  15   1   0   47.92   41.51   1
  16   1   0   38.04   50.92   1
 -17   1  15   52.00   68.24  -2
  17   1   0   52.00   68.24   1
   0   2   0  385.51   21.28  -2
   0   2   0  385.51   21.28   1
  -1   2   1 4260.07  267.46  -2
   1   2   0 4260.07  267.46   1
  -2   2   2 1284.04  801.78  -2
   2   2   0 1284.04  801.78   1
   3   2   0 3805.16   68.53   1
   4   2   0 3876.45   87.69   1
   5   2   0  499.47   29.03   1
   6   2   0 2648.90   27.74   1
  -7   2   6 2892.74  130.44  -2
   7   2   0 2892.74  130.44   1
  -8   2   7   63.99   11.44  -2
   8   2   0   63.99   11.44   1
  -9   2   8  534.34   31.82  -2
   9   2   0  534.34   31.82   1
 -10   2   9  -36.40   24.27  -2
  10   2   0  -36.40   24.27   1
 -11   2  10  707.67   32.60  -2
  11   2   0  707.67   32.60   1
  12   2   0 2797.39   55.86   1
  13   2   0  387.00   33.94   1
  14   2   0  101.76   30.65   1
  15   2   0   29.11   38.26   1
  16   2   0  411.04   66.58   1
 -17   2  15  404.24   59.05  -2
  17   2   0  404.24   59.05   1
  -1   3   1  378.56   50.72  -2
   1   3   0  378.56   50.72   1
  -2   3   2 7335.87  241.27  -2
   2   3   0 7335.87  241.27   1
   3   3   0 2199.46   10.34   1
   4   3   0 1252.95   21.46   1
   5   3   0  154.05   15.40   1
   6   3   0 1223.77   40.83   1
  -7   3   6  947.77   43.50  -2
   7   3   0  947.77   43.50   1
  -8   3   7  595.40   24.15  -2
   8   3   0  595.40   24.15   1
  -9   3   8  123.74   22.01  -2
   9   3   0  123.74   22.01   1
 -10   3   9  399.92   34.97  -2
  10   3   0  399.92   34.97   1
 -11   3  10 1847.10   46.94  -2
  11   3   0 1847.10   46.94   1
  12   3   0   86.30   32.97   1
  13   3   0  115.26   27.96   1
  14   3   0  402.02   33.06   1
  15   3   0   92.43   68.87   1
  16   3   0   -5.46   44.43   1
 -17   3  15  642.92  122.87  -2
  17   3   0  642.92  122.87   1
   0   4   0   28.23   23.02  -2
   0   4   0   28.23   23.02   1
  -1   4   1 1037.17   27.59  -2
   1   4   0 1037.17   27.59   1
  -2   4   2  -13.05   46.93  -2
   2   4   0  -13.05   46.93   1
   3   4   0 6514.66  113.15   1
   4   4   0   21.08   41.79   1
   5   4   0 2625.45   53.00   1
   6   4   0  540.49   26.75   1
  -7   4   6  601.75   33.34  -2
   7   4   0  601.75   33.34   1
  -8   4   7 1343.02   40.02  -2
   8   4   0 1343.02   40.02   1
  -9   4   8  904.50   43.06  -2
   9   4   0  904.50   43.06   1
 -10   4   9 1185.30   37.28  -2
  10   4   0 1185.30   37.28   1
 -11   4  10  975.57   61.90  -2
  11   4   0  975.57   61.90   1
  12   4   0 4561.23   79.04   1
  13   4   0   48.38   37.79   1
  14   4   0    5.74   40.62   1
  15   4   0  -12.71   46.05   1
  16   4   0  465.02   65.47   1
 -17   4  15   96.21   60.74  -2
  17   4   0   96.21   60.74   1
  -1   5   125157.74  189.01  -2
   1   5   025157.74  189.01   1
  -2   5   2  293.32   86.42  -2
   2   5   0  293.32   86.42   1
   3   5   0 2397.35  214.06   1
   4   5   0  614.22   55.71   1
   5   5   0 6981.42   68.03   1
   6   5   0  171.21   25.65   1
  -7   5   6  790.35   27.48  -2
   7   5   0  790.35   27.48   1
  -8   5   7 1452.98   36.66  -2
   8   5   0 1452.98   36.66   1
  -9   5   8 2785.48   33.80  -2
   9   5   0 2785.48   33.80   1
 -10   5   9 1963.08   69.19  -2
  10   5   0 1963.08   69.19   1
 -11   5  10  110.34   21.75  -2
  11   5   0  110.34   21.75   1
  12   5   0   22.15   42.85   1
  13   5   0  112.74   39.30   1
  14   5   0 1847.93   62.64   1
  15   5   0  -34.90   54.47   1
  16   5   0  460.62  104.15   1
   0   6   023441.61  691.75  -2
   0   6   023441.61  691.75   1
  -1   6   1  262.96   18.54  -2
   1   6   0  262.96   18.54   1
  -2   6   2 1508.72   24.27  -2
   2   6   0 1508.72   24.27   1
   3   6   0 6887.89  187.88   1
   4   6   0 2364.10   63.69   1
   5   6   0 1797.55   78.83   1
   6   6   0 8718.50  101.40   1
  -7   6   6   26.89   31.23  -2
   7   6   0   26.89   31.23   1
  -8   6   7  704.23   64.31  -2
   8   6   0  704.23   64.31   1
  -9   6   8 1892.74   33.05  -2
   9   6   0 1892.74   33.05   1
 -10   6   9   45.64   35.89  -2
  10   6   0   45.64   35.89   1
 -11   6  10  428.22   54.69  -2
  11   6   0  428.22   54.69   1
  12   6   0  309.46   34.71   1
  13   6   0  810.45   61.48   1
  14   6   0   10.45   51.63   1
  15   6   0  950.20   53.58   1
  16   6   0   56.41   37.53   1
  -1   7   1 1358.16   46.11  -2
   1   7   0 1358.16   46.11   1
  -2   7   212059.03  125.37  -2
   2   7   012059.03  125.37   1
   3   7   0 2542.43   50.43   1
   4   7   0 1678.48   53.18   1
   5   7   0  249.59   24.58   1
   6   7   0 2499.02   61.57   1
  -7   7   6 1550.09   50.50  -2
   7   7   0 1550.09   50.50   1
  -8   7   7 1427.11   87.07  -2
   8   7   0 1427.11   87.07   1
  -9   7   8 1009.46   56.91  -2
   9   7   0 1009.46   56.91   1
 -10   7   9  471.64   32.74  -2
  10   7   0  471.64   32.74   1
 -11   7  10  628.53   57.69  -2
  11   7   0  628.53   57.69   1
  12   7   0   43.66   28.00   1
  13   7   0  556.37   51.93   1
  14   7   0   76.55   55.65   1
  15   7   0  600.03   64.79   1
  16   7   0  297.31   80.17   1
   0   8   0 1593.72  157.70  -2
   0   8   0 1593.72  157.70   1
  -1   8   1  810.65  171.28  -2
   1   8   0  810.65  171.28   1
  -2   8   2  861.51   35.34  -2
   2   8   0  861.51   35.34   1
   3   8   0   11.27   30.97   1
   4   8   0   85.62   30.32   1
   5   8   0   43.58   48.06   1
   6   8   0  140.39   23.89   1
  -7   8   6   93.34   36.84  -2
   7   8   0   93.34   36.84   1
  -8   8   7  429.64   37.33  -2
   8   8   0  429.64   37.33   1
  -9   8   8  862.42   37.82  -2
   9   8   0  862.42   37.82   1
 -10   8   9  230.07   25.74  -2
  10   8   0  230.07   25.74   1
 -11   8  10   73.67   39.27  -2
  11   8   0   73.67   39.27   1
  12   8   0  427.20   74.40   1
  13   8   0   19.94   25.27   1
  14   8   0  232.69   78.94   1
  15   8   0   67.15   62.15   1
  -1   9   1   78.41   39.47  -2
   1   9   0   78.41   39.47   1
  -2   9   2 4352.40   74.03  -2
   2   9   0 4352.40   74.03   1
   3   9   0 1297.14   41.86   1
   4   9   0  515.52   43.59   1
   5   9   0  -27.90   51.39   1
   6   9   0 3806.92  184.74   1
  -7   9   6 2320.28   76.66  -2
   7   9   0 2320.28   76.66   1
  -8   9   7  158.07   36.06  -2
   8   9   0  158.07   36.06   1
  -9   9   8  603.64   96.77  -2
   9   9   0  603.64   96.77   1
 -10   9   9  650.97   45.31  -2
  10   9   0  650.97   45.31   1
 -11   9  10 2651.93  192.45  -2
  11   9   0 2651.93  192.45   1
  12   9   0   29.85   45.61   1
  13   9   0  391.69   95.26   1
  14   9   0   55.36   72.40   1
  15   9   0  297.64   69.50   1
   0  10   0 4960.88  236.58  -2
   0  10   0 4960.88  236.58   1
  -1  10   1   43.71   32.95  -2
   1  10   0   43.71   32.95   1
  -2  10   2  100.82   31.11  -2
   2  10   0  100.82   31.11   1
   3  10   0 2256.34   94.73   1
   4  10   0 1340.94   44.18   1
   5  10   0   -1.43   55.34   1
   6  10   0 2358.36   69.89   1
  -7  10   6   40.45   70.46  -2
   7  10   0   40.45   70.46   1
  -8  10   7   89.33   53.41  -2
   8  10   0   89.33   53.41   1
  -9  10   8 1840.49  128.28  -2
   9  10   0 1840.49  128.28   1
 -10  10   9  218.13   43.43  -2
  10  10   0  218.13   43.43   1
 -11  10  10  130.79   60.95  -2
  11  10   0  130.79   60.95   1
  12  10   0  268.21  148.92   1
  13  10   0   31.83   66.16   1
  14  10   0    2.09  106.68   1
  -1  11   1 3619.40  223.77  -2
   1  11   0 3619.40  223.77   1
  -2  11   2    7.24   32.25  -2
   2  11   0    7.24   32.25   1
   3  11   0 1200.33   40.98   1
   4  11   0 1761.01   48.37   1
   5  11   0 4614.75  102.59   1
   6  11   0  974.57   94.59   1
  -7  11   6  112.93   58.29  -2
   7  11   0  112.93   58.29   1
  -8  11   7   82.81   38.02  -2
   8  11   0   82.81   38.02   1
  -9  11   8  664.46   76.25  -2
   9  11   0  664.46   76.25   1
 -10  11   9 1801.61  183.78  -2
  10  11   0 1801.61  183.78   1
 -11  11  10  152.99   60.82  -2
  11  11   0  152.99   60.82   1
  12  11   0   25.23   58.24   1
  13  11   0  -49.02   71.26   1
   0  12   0   40.99   50.26  -2
   0  12   0   40.99   50.26   1
  -1  12   1   82.76   34.32  -2
   1  12   0   82.76   34.32   1
  -2  12   2   23.94   41.39  -2
   2  12   0   23.94   41.39   1
   3  12   0 4417.04  135.94   1
   4  12   0  185.16   41.58   1
   5  12   0 1483.00  153.56   1
   6  12   0  889.40   87.01   1
  -7  12   6   24.68  130.60  -2
   7  12   0   24.68  130.60   1
  -8  12   7  826.15   82.97  -2
   8  12   0  826.15   82.97   1
  -9  12   8 1344.73   81.47  -2
   9  12   0 1344.73   81.47   1
 -10  12   9   67.99   43.11  -2
  10  12   0   67.99   43.11   1
 -11  12  10  403.77   73.22  -2
  11  12   0  403.77   73.22   1
  12  12   0 1533.57  236.64   1
  13  12   0  257.54  136.10   1
  -1  13   1   60.51   34.48  -2
   1  13   0   60.51   34.48   1
  -2  13   2 1173.07   56.09  -2
   2  13   0 1173.07   56.09   1
   3  13   0  242.99   50.23   1
   4  13   0   56.15   55.71   1
   5  13   0   19.75   54.99   1
   6  13   0  537.28  145.69   1
  -7  13   6   72.77  141.49  -2
   7  13   0   72.77  141.49   1
  -8  13   7  154.40   94.34  -2
   8  13   0  154.40   94.34   1
  -9  13   8  257.36   54.41  -2
   9  13   0  257.36   54.41   1
 -10  13   9  250.60   85.94  -2
  10  13   0  250.60   85.94   1
 -11  13  10  689.64   83.31  -2
  11  13   0  689.64   83.31   1
  12  13   0   39.45  126.13   1
   0  14   0  507.16   84.48  -2
   0  14   0  507.16   84.48   1
  -1  14   1 1983.89  218.67  -2
   1  14   0 1983.89  218.67   1
  -2  14   2  360.63   55.40  -2
   2  14   0  360.63   55.40   1
   3  14   0  189.29   39.35   1
   4  14   0  -16.55   45.57   1
   5  14   0  123.09   78.32   1
   6  14   0  301.86  117.51   1
  -7  14   6 1564.53  149.68  -2
   7  14   0 1564.53  149.68   1
  -8  14   7  517.26  148.98  -2
   8  14   0  517.26  148.98   1
  -9  14   8  192.32   80.34  -2
   9  14   0  192.32   80.34   1
 -10  14   9   41.43  210.88  -2
  10  14   0   41.43  210.88   1
 -11  14  10   27.05   67.94  -2
  11  14   0   27.05   67.94   1
  -1  15   1  878.55   63.14  -2
   1  15   0  878.55   63.14   1
  -2  15   2  836.13  103.45  -2
   2  15   0  836.13  103.45   1
   3  15   0    9.12   49.55   1
   4  15   0    6.01   64.76   1
   5  15   0   63.03   83.79   1
   6  15   0    0.91   83.94   1
   7  15   0 1472.19  167.89   1
  -8  15   7  627.77   90.38  -2
   8  15   0  627.77   90.38   1
  -9  15   8    4.14  128.12  -2
   9  15   0    4.14  128.12   1
   0  16   0 8448.04  128.34  -2
   0  16   0 8448.04  128.34   1
  -1  16   1   -8.32   61.49  -2
   1  16   0   -8.32   61.49   1
  -2  16   2  -76.97   64.20  -2
   2  16   0  -76.97   64.20   1
   3  16   0   82.47   63.99   1
   4  16   0  663.62  185.99   1
   5  16   0 1022.74   88.35   1
   6  16   0 2041.59  437.28   1
  -7  16   6  172.31   97.09  -2
   7  16   0  172.31   97.09   1
  -8  16   7  588.30   93.20  -2
   8  16   0  588.30   93.20   1
  -1  17   1 1226.10  177.96  -2
   1  17   0 1226.10  177.96   1
  -2  17   2  271.42   87.14  -2
   2  17   0  271.42   87.14   1
   3  17   0   -0.91   82.71   1
   4  17   0  237.11   88.67   1
   5  17   0   62.01   98.82   1
   6  17   0  122.78  135.56   1
   0  18   0  -81.08  105.93  -2
   0  18   0  -81.08  105.93   1
  -1  18   1   56.04   54.98  -2
   1  18   0   56.04   54.98   1
 -17   1  14   48.48   52.94  -2
 -17   1   1   48.48   52.94   1
 -16   1   1  -64.50   83.32   1
 -15   1   1   46.05   49.09   1
 -14   1   1 1508.42   54.42   1
 -13   1   1  914.26   48.92   1
 -12   1   1    7.70   21.81   1
 -11   1   9   80.00   25.07  -2
 -11   1   1   80.00   25.07   1
 -10   1   8 3577.79  107.45  -2
 -10   1   1 3577.79  107.45   1
  -9   1   7 2028.88   21.26  -2
  -9   1   1 2028.88   21.26   1
  -8   1   6 1050.06   28.79  -2
  -8   1   1 1050.06   28.79   1
  -7   1   5  345.62   38.20  -2
  -7   1   1  345.62   38.20   1
  -6   1   112626.73  405.06   1
  -5   1   1 6044.32  189.50   1
  -4   1   1   47.71   11.25   1
  -3   1   1 1360.99   44.91   1
  -2   1   1 7376.06  392.17  -2
  -2   1   1 7376.06  392.17   1
   1   1   012090.20  445.85  -2
  -1   1   112090.20  445.85   1
  -1   1   210212.65   55.87  -2
   1   1   110212.65   55.87   1
  -2   1   3 2019.21   23.68  -2
   2   1   1 2019.21   23.68   1
   3   1   1 1707.95   67.62   1
   4   1   1 1541.65   20.10   1
   5   1   1 7311.56   50.99   1
   6   1   1 6176.00  179.82   1
  -7   1   7  139.59   21.71  -2
   7   1   1  139.59   21.71   1
  -8   1   8  440.51   24.89  -2
   8   1   1  440.51   24.89   1
  -9   1   9   83.93   26.85  -2
   9   1   1   83.93   26.85   1
 -10   1  10 5412.34   56.49  -2
  10   1   1 5412.34   56.49   1
 -11   1  11  182.34   32.81  -2
  11   1   1  182.34   32.81   1
  12   1   1  220.97   30.14   1
  13   1   1   49.77   26.21   1
  14   1   1  788.59   30.76   1
  15   1   1  631.15   39.55   1
  16   1   1  -49.49   52.24   1
 -17   1  16  -23.65   58.06  -2
  17   1   1  -23.65   58.06   1
 -17   2  14  193.14   67.84  -2
 -17   2   1  193.14   67.84   1
 -16   2   1 2044.78  153.77   1
 -15   2   1   15.76   41.44   1
 -14   2   1  194.31   37.41   1
 -13   2   1  749.39   36.65   1
 -12   2   1 1158.60   44.99   1
 -11   2   9  189.24   33.81  -2
 -11   2   1  189.24   33.81   1
 -10   2   8 4666.47   53.63  -2
 -10   2   1 4666.47   53.63   1
  -9   2   7  483.46   29.14  -2
  -9   2   1  483.46   29.14   1
  -8   2   6 4522.99   37.86  -2
  -8   2   1 4522.99   37.86   1
  -7   2   5 2056.66   78.03  -2
  -7   2   1 2056.66   78.03   1
  -6   2   1 1379.17   26.80   1
  -5   2   1 2729.84  102.33   1
  -4   2   1  836.33   28.57   1
  -3   2   1  153.18   11.75   1
  -2   2   1 2746.98   21.87  -2
  -2   2   1 2746.98   21.87   1
   1   2   0 4199.61  137.07  -2
  -1   2   1 4199.61  137.07   1
   0   2   1  372.10   11.58  -2
   0   2   1  372.10   11.58   1
  -1   2   2 2971.27   33.71  -2
   1   2   1 2971.27   33.71   1
  -2   2   3  444.49   17.89  -2
   2   2   1  444.49   17.89   1
   3   2   1   72.13   17.22   1
   4   2   1  287.57   21.77   1
   5   2   1 2047.55   47.02   1
   6   2   1    7.49   13.54   1
  -7   2   7 1461.79   48.58  -2
   7   2   1 1461.79   48.58   1
  -8   2   8 5871.76  174.26  -2
   8   2   1 5871.76  174.26   1
  -9   2   9  211.54   18.22  -2
   9   2   1  211.54   18.22   1
 -10   2  10 1918.40   28.18  -2
  10   2   1 1918.40   28.18   1
 -11   2  11  781.06   74.11  -2
  11   2   1  781.06   74.11   1
  12   2   1 1274.56   34.76   1
  13   2   1   10.08   29.50   1
  14   2   1  224.94   40.11   1
  15   2   1  185.43   36.19   1
  16   2   1  586.77   43.35   1
 -17   2  16  521.60   68.04  -2
  17   2   1  521.60   68.04   1
 -17   3  14 1616.12  122.02  -2
 -17   3   1 1616.12  122.02   1
 -16   3   1   63.73   89.71   1
 -15   3   1  778.22   41.15   1
 -14   3   1  194.61   34.98   1
 -13   3   1 2328.46   46.42   1
 -12   3   1 1149.13   30.21   1
 -11   3   9 6740.33   48.47  -2
 -11   3   1 6740.33   48.47   1
 -10   3   8 1252.44   31.76  -2
 -10   3   1 1252.44   31.76   1
  -9   3   7  128.83   24.89  -2
  -9   3   1  128.83   24.89   1
  -8   3   6 1976.90   45.94  -2
  -8   3   1 1976.90   45.94   1
  -7   3   5 5404.27   91.42  -2
  -7   3   1 5404.27   91.42   1
  -6   3   1 4968.75  128.95   1
  -5   3   1  153.94   13.18   1
  -4   3   1   53.82   17.31   1
  -3   3   1 1352.13   39.71   1
  -2   3   1  454.31   40.19  -2
  -2   3   1  454.31   40.19   1
   1   3   0  256.36   19.25  -2
  -1   3   1  256.36   19.25   1
   0   3   1 4633.38   86.48  -2
   0   3   1 4633.38   86.48   1
  -1   3   2  156.95   12.06  -2
   1   3   1  156.95   12.06   1
  -2   3   3  268.27   29.15  -2
   2   3   1  268.27   29.15   1
   3   3   1 2201.83   90.95   1
   4   3   1 2568.10   51.88   1
   5   3   1   46.68   19.94   1
   6   3   1  502.69   18.17   1
  -7   3   7 7561.09  215.82  -2
   7   3   1 7561.09  215.82   1
  -8   3   8  173.80   26.17  -2
   8   3   1  173.80   26.17   1
  -9   3   9  805.13   32.07  -2
   9   3   1  805.13   32.07   1
 -10   3  10  268.07   27.60  -2
  10   3   1  268.07   27.60   1
 -11   3  11 5449.37  194.07  -2
  11   3   1 5449.37  194.07   1
  12   3   1   20.72   30.50   1
  13   3   1 1288.25   42.48   1
  14   3   1   57.72   33.14   1
  15   3   1  203.81   33.77   1
  16   3   1  448.75   58.48   1
 -17   3  16  517.13  149.25  -2
  17   3   1  517.13  149.25   1
 -17   4  14  319.59  124.95  -2
 -17   4   1  319.59  124.95   1
 -16   4   1  178.96   56.28   1
 -15   4   1  932.68   39.10   1
 -14   4   1   50.02   42.73   1
 -13   4   1 1541.14   61.08   1
 -12   4   1  492.28   39.37   1
 -11   4   9 1089.87   64.95  -2
 -11   4   1 1089.87   64.95   1
 -10   4   8 1439.46   38.63  -2
 -10   4   1 1439.46   38.63   1
  -9   4   7 3719.01   39.75  -2
  -9   4   1 3719.01   39.75   1
  -8   4   6 1282.95   37.13  -2
  -8   4   1 1282.95   37.13   1
  -7   4   5   49.54   26.23  -2
  -7   4   1   49.54   26.23   1
  -6   4   1  392.92   22.99   1
  -5   4   1    2.42   26.65   1
  -4   4   112141.74   45.49   1
  -3   4   1  259.35   44.72   1
  -2   4   110428.96   65.30  -2
  -2   4   110428.96   65.30   1
   1   4   0 1183.94  106.41  -2
  -1   4   1 1183.94  106.41   1
   0   4   1 8176.40  475.70  -2
   0   4   1 8176.40  475.70   1
  -1   4   2 6433.37   52.80  -2
   1   4   1 6433.37   52.80   1
  -2   4   3 3924.81  237.23  -2
   2   4   1 3924.81  237.23   1
   3   4   1 1306.25   52.25   1
   4   4   1 3025.05   37.25   1
   5   4   1 5808.06  105.36   1
   6   4   1  118.57   21.89   1
  -7   4   7  -31.94   21.29  -2
   7   4   1  -31.94   21.29   1
  -8   4   8  177.45   25.46  -2
   8   4   1  177.45   25.46   1
  -9   4   9 4019.05   30.62  -2
   9   4   1 4019.05   30.62   1
 -10   4  10 1117.55   46.72  -2
  10   4   1 1117.55   46.72   1
 -11   4  11  982.62   52.83  -2
  11   4   1  982.62   52.83   1
  12   4   1  490.91   67.14   1
  13   4   1  286.12   42.48   1
  14   4   1  505.88   36.98   1
  15   4   1  660.34   55.95   1
  16   4   1   66.05  137.50   1
 -17   5  14  -15.54  138.25  -2
 -17   5   1  -15.54  138.25   1
 -16   5   1   17.77   33.82   1
 -15   5   1  149.48   54.94   1
 -14   5   1  639.30   68.37   1
 -13   5   1  628.37   61.03   1
 -12   5   1  -30.77   37.15   1
 -11   5   9   71.25   29.35  -2
 -11   5   1   71.25   29.35   1
 -10   5   8 1672.72   47.89  -2
 -10   5   1 1672.72   47.89   1
  -9   5   7  970.01   38.13  -2
  -9   5   1  970.01   38.13   1
  -8   5   6  654.21   29.05  -2
  -8   5   1  654.21   29.05   1
  -7   5   5  853.45   44.17  -2
  -7   5   1  853.45   44.17   1
  -6   5   1 1471.10   31.27   1
  -5   5   1 1967.42   41.09   1
  -4   5   1  984.84   34.04   1
  -3   5   1  467.36   27.47   1
  -2   5   1 9741.07 1039.22  -2
  -2   5   1 9741.07 1039.22   1
   1   5   0 6673.29   98.17  -2
  -1   5   1 6673.29   98.17   1
   0   5   1   97.74   20.79  -2
   0   5   1   97.74   20.79   1
  -1   5   2 2651.92  234.86  -2
   1   5   1 2651.92  234.86   1
  -2   5   3 1043.66   36.95  -2
   2   5   1 1043.66   36.95   1
   3   5   1  345.57   39.57   1
   4   5   1  171.82   24.92   1
   5   5   1  925.94   35.64   1
   6   5   1  335.85   21.19   1
  -7   5   7   30.16   21.28  -2
   7   5   1   30.16   21.28   1
  -8   5   8  193.52   22.37  -2
   8   5   1  193.52   22.37   1
  -9   5   9 1195.76   28.37  -2
   9   5   1 1195.76   28.37   1
 -10   5  10 1062.89   27.93  -2
  10   5   1 1062.89   27.93   1
 -11   5  11  114.55   29.02  -2
  11   5   1  114.55   29.02   1
  12   5   1  117.30   46.97   1
  13   5   1   39.42   40.19   1
  14   5   1  150.62   55.82   1
  15   5   1  248.21   58.96   1
 -16   6   1  281.51   73.69   1
 -15   6   1  699.84   54.14   1
 -14   6   1   56.94   48.68   1
 -13   6   1 1081.02   50.50   1
 -12   6   1   35.74   36.48   1
 -11   6   9 1551.25   66.58  -2
 -11   6   1 1551.25   66.58   1
 -10   6   8 1068.24   47.49  -2
 -10   6   1 1068.24   47.49   1
  -9   6   7  641.32   33.32  -2
  -9   6   1  641.32   33.32   1
  -8   6   6 2074.79   65.14  -2
  -8   6   1 2074.79   65.14   1
  -7   6   5   27.72   25.12  -2
  -7   6   1   27.72   25.12   1
  -6   6   1 5025.00   51.88   1
  -5   6   1 5819.95   56.59   1
  -4   6   1 4545.00  171.51   1
  -3   6   1 3455.92   53.24   1
  -2   6   1 1011.49   68.75  -2
  -2   6   1 1011.49   68.75   1
   1   6   0   91.71   24.45  -2
  -1   6   1   91.71   24.45   1
   0   6   112413.57   77.97  -2
   0   6   112413.57   77.97   1
  -1   6   2  629.60   27.73  -2
   1   6   1  629.60   27.73   1
  -2   6   3  144.91   35.78  -2
   2   6   1  144.91   35.78   1
   3   6   1  286.96   57.00   1
   4   6   1  340.45   53.71   1
   5   6   1 4730.17   76.78   1
   6   6   1  622.25   59.33   1
  -7   6   7  778.58   22.26  -2
   7   6   1  778.58   22.26   1
  -8   6   8 2155.61   53.92  -2
   8   6   1 2155.61   53.92   1
  -9   6   9  777.32   26.77  -2
   9   6   1  777.32   26.77   1
 -10   6  10   39.86   26.62  -2
  10   6   1   39.86   26.62   1
 -11   6  11  483.64   19.94  -2
  11   6   1  483.64   19.94   1
  12   6   1  -45.35   30.24   1
  13   6   1  897.99   49.90   1
  14   6   1   93.95   58.61   1
  15   6   1  194.72   76.08   1
  16   6   1  227.48   77.15   1
 -16   7   1   85.46   51.80   1
 -15   7   1  215.45   71.31   1
 -14   7   1  712.34   75.31   1
 -13   7   1  287.58   57.64   1
 -12   7   1  109.40   34.86   1
 -11   7   9  334.61   38.87  -2
 -11   7   1  334.61   38.87   1
 -10   7   8  152.78   25.93  -2
 -10   7   1  152.78   25.93   1
  -9   7   7  272.67   24.53  -2
  -9   7   1  272.67   24.53   1
  -8   7   6 1552.30   84.74  -2
  -8   7   1 1552.30   84.74   1
  -7   7   5  110.22   45.19  -2
  -7   7   1  110.22   45.19   1
  -6   7   1   93.61   50.89   1
  -5   7   1 2600.85   49.53   1
  -4   7   1  707.48   53.45   1
  -3   7   1 1343.55   31.64   1
  -2   7   1 1621.80   34.63  -2
  -2   7   1 1621.80   34.63   1
   1   7   0 3684.53   35.47  -2
  -1   7   1 3684.53   35.47   1
   0   7   1 1663.95   70.99  -2
   0   7   1 1663.95   70.99   1
  -1   7   2 3496.67   53.54  -2
   1   7   1 3496.67   53.54   1
  -2   7   3  740.17   67.24  -2
   2   7   1  740.17   67.24   1
   3   7   1   11.29   24.66   1
   4   7   1  359.92   54.05   1
   5   7   1 1536.65   77.69   1
   6   7   1 1023.83   63.74   1
  -7   7   7  497.99   34.10  -2
   7   7   1  497.99   34.10   1
  -8   7   8 4154.26  157.11  -2
   8   7   1 4154.26  157.11   1
  -9   7   9  133.21   25.33  -2
   9   7   1  133.21   25.33   1
 -10   7  10  355.92   32.71  -2
  10   7   1  355.92   32.71   1
 -11   7  11   68.19   42.53  -2
  11   7   1   68.19   42.53   1
  12   7   1   18.02   44.88   1
  13   7   1  838.21  148.81   1
  14   7   1  671.57   63.31   1
  15   7   1  211.93   59.35   1
 -16   8   1 2282.92   98.62   1
 -15   8   1  241.49   58.76   1
 -14   8   1   -7.43   53.18   1
 -13   8   1  350.52   52.48   1
 -12   8   1 3321.47   64.72   1
 -11   8   9  248.27   39.21  -2
 -11   8   1  248.27   39.21   1
 -10   8   8  803.21   54.95  -2
 -10   8   1  803.21   54.95   1
  -9   8   7  357.05   28.62  -2
  -9   8   1  357.05   28.62   1
  -8   8   6 2044.22   61.94  -2
  -8   8   1 2044.22   61.94   1
  -7   8   5 8409.84  144.07  -2
  -7   8   1 8409.84  144.07   1
  -6   8   1 1726.41   49.21   1
  -5   8   1   -7.09   25.51   1
  -4   8   1 1131.68   52.31   1
  -3   8   1 3938.89   39.36   1
  -2   8   1   61.21   19.93  -2
  -2   8   1   61.21   19.93   1
   1   8   0 3087.90   51.17  -2
  -1   8   1 3087.90   51.17   1
   0   8   1   43.17   23.33  -2
   0   8   1   43.17   23.33   1
  -1   8   2 5039.73   38.83  -2
   1   8   1 5039.73   38.83   1
  -2   8   3   52.07   28.47  -2
   2   8   1   52.07   28.47   1
   3   8   1  183.20   32.40   1
   4   8   1 1755.43  125.38   1
   5   8   1  617.98   93.53   1
   6   8   1 4715.72   61.53   1
  -7   8   7 4015.83  348.65  -2
   7   8   1 4015.83  348.65   1
  -8   8   8 2254.36  153.95  -2
   8   8   1 2254.36  153.95   1
  -9   8   9 1054.70   43.41  -2
   9   8   1 1054.70   43.41   1
 -10   8  10  367.42   42.10  -2
  10   8   1  367.42   42.10   1
 -11   8  11  818.45   98.34  -2
  11   8   1  818.45   98.34   1
  12   8   1 1780.41   68.71   1
  13   8   1    2.45   23.44   1
  14   8   1   68.85   65.76   1
  15   8   1   72.65   64.73   1
 -15   9   1   37.31   70.84   1
 -14   9   1  541.02   73.70   1
 -13   9   1   28.14   52.61   1
 -12   9   1   71.40   38.09   1
 -11   9   9  132.62   36.86  -2
 -11   9   1  132.62   36.86   1
 -10   9   8  385.15   51.54  -2
 -10   9   1  385.15   51.54   1
  -9   9   7  639.71   54.68  -2
  -9   9   1  639.71   54.68   1
  -8   9   6 2226.73   70.27  -2
  -8   9   1 2226.73   70.27   1
  -7   9   5   49.58   53.04  -2
  -7   9   1   49.58   53.04   1
  -6   9   1  123.17   38.00   1
  -5   9   1  915.97   52.20   1
  -4   9   1   65.54   35.25   1
  -3   9   1   33.66   28.15   1
  -2   9   1 1252.50   50.38  -2
  -2   9   1 1252.50   50.38   1
   1   9   0  125.27   27.45  -2
  -1   9   1  125.27   27.45   1
   0   9   1  384.26   28.95  -2
   0   9   1  384.26   28.95   1
  -1   9   2 1424.85   34.45  -2
   1   9   1 1424.85   34.45   1
  -2   9   3  738.25   80.82  -2
   2   9   1  738.25   80.82   1
   3   9   1   81.39   39.87   1
   4   9   1  821.74   57.17   1
   5   9   1  723.80   49.98   1
   6   9   1  192.54   49.69   1
  -7   9   7 1424.51  132.49  -2
   7   9   1 1424.51  132.49   1
  -8   9   8  821.28   41.27  -2
   8   9   1  821.28   41.27   1
  -9   9   9   -6.24   42.78  -2
   9   9   1   -6.24   42.78   1
 -10   9  10  280.98   51.62  -2
  10   9   1  280.98   51.62   1
 -11   9  11  131.58   46.27  -2
  11   9   1  131.58   46.27   1
  12   9   1   -0.43   36.37   1
  13   9   1   15.00   19.16   1
  14   9   1   18.16   76.26   1
 -14  10   1   14.89   70.26   1
 -13  10   1  653.50   72.55   1
 -12  10   1  105.48  115.96   1
 -11  10   9  357.73   41.31  -2
 -11  10   1  357.73   41.31   1
 -10  10   8  770.68  121.77  -2
 -10  10   1  770.68  121.77   1
  -9  10   7  575.03   38.25  -2
  -9  10   1  575.03   38.25   1
  -8  10   6  359.94   33.74  -2
  -8  10   1  359.94   33.74   1
  -7  10   5   11.69   21.22  -2
  -7  10   1   11.69   21.22   1
  -6  10   1  119.22   33.15   1
  -5  10   1 2400.42   43.53   1
  -4  10   1 4212.92  173.96   1
  -3  10   1 1897.93   47.25   1
  -2  10   1  -18.58   32.00  -2
  -2  10   1  -18.58   32.00   1
   1  10   0  159.33   35.23  -2
  -1  10   1  159.33   35.23   1
   0  10   1 5039.22   40.93  -2
   0  10   1 5039.22   40.93   1
  -1  10   2  413.22   28.90  -2
   1  10   1  413.22   28.90   1
  -2  10   3   99.21   43.67  -2
   2  10   1   99.21   43.67   1
   3  10   1 1300.85   37.21   1
   4  10   1 1941.61   92.19   1
   5  10   1 4631.75  131.14   1
   6  10   1   -5.78   57.92   1
  -7  10   7  312.57  123.38  -2
   7  10   1  312.57  123.38   1
  -8  10   8  439.01   46.95  -2
   8  10   1  439.01   46.95   1
  -9  10   9 2055.49   57.04  -2
   9  10   1 2055.49   57.04   1
 -10  10  10   32.87   30.69  -2
  10  10   1   32.87   30.69   1
 -11  10  11  718.90   98.74  -2
  11  10   1  718.90   98.74   1
  12  10   1  -91.53   71.79   1
  13  10   1  847.63   75.23   1
  14  10   1  328.44   99.46   1
 -14  11   1  145.50  128.99   1
 -13  11   1   19.01   78.78   1
 -12  11   1  -15.71   21.19   1
 -11  11   9  -19.84   33.01  -2
 -11  11   1  -19.84   33.01   1
 -10  11   8  975.65  100.43  -2
 -10  11   1  975.65  100.43   1
  -9  11   7  211.29   43.15  -2
  -9  11   1  211.29   43.15   1
  -8  11   6  189.50   63.65  -2
  -8  11   1  189.50   63.65   1
  -7  11   5   66.88   63.07  -2
  -7  11   1   66.88   63.07   1
  -6  11   1  163.62   35.60   1
  -5  11   1 1830.23   54.65   1
  -4  11   1  614.63   50.64   1
  -3  11   1  182.38   65.36   1
  -2  11   1   64.24   30.21  -2
  -2  11   1   64.24   30.21   1
   1  11   0 1723.75   59.11  -2
  -1  11   1 1723.75   59.11   1
   0  11   1  130.79   42.91  -2
   0  11   1  130.79   42.91   1
  -1  11   2  842.27   42.69  -2
   1  11   1  842.27   42.69   1
  -2  11   3  225.31   47.96  -2
   2  11   1  225.31   47.96   1
   3  11   1   56.25   44.25   1
   4  11   1  499.21   53.53   1
   5  11   1  941.30   66.06   1
   6  11   1  324.83   59.13   1
  -7  11   7  749.86  113.47  -2
   7  11   1  749.86  113.47   1
  -8  11   8  142.36   45.50  -2
   8  11   1  142.36   45.50   1
  -9  11   9  124.36   42.94  -2
   9  11   1  124.36   42.94   1
 -10  11  10  325.95   35.11  -2
  10  11   1  325.95   35.11   1
 -11  11  11  -53.68   35.79  -2
  11  11   1  -53.68   35.79   1
  12  11   1    8.83   32.31   1
  13  11   1  123.34   76.49   1
 -13  12   1  615.62  144.72   1
 -12  12   1  171.52   76.53   1
 -11  12   9  146.08   48.98  -2
 -11  12   1  146.08   48.98   1
 -10  12   8  342.67   45.77  -2
 -10  12   1  342.67   45.77   1
  -9  12   7  489.04   79.63  -2
  -9  12   1  489.04   79.63   1
  -8  12   6  234.72  138.90  -2
  -8  12   1  234.72  138.90   1
  -7  12   5  -12.12   78.40  -2
  -7  12   1  -12.12   78.40   1
  -6  12   1  743.00   67.19   1
  -5  12   1 1113.43   67.83   1
  -4  12   1 4507.85   57.07   1
  -3  12   1  265.07   82.11   1
  -2  12   1  393.43   44.39  -2
  -2  12   1  393.43   44.39   1
   1  12   0  125.13   34.42  -2
  -1  12   1  125.13   34.42   1
   0  12   1 6691.04  316.92  -2
   0  12   1 6691.04  316.92   1
  -1  12   2   20.56   43.32  -2
   1  12   1   20.56   43.32   1
  -2  12   3  998.34   50.65  -2
   2  12   1  998.34   50.65   1
   3  12   1  132.37   50.28   1
   4  12   1 1134.81   61.05   1
   5  12   1  847.06   66.76   1
   6  12   1   81.71  117.19   1
  -7  12   7   32.88  102.48  -2
   7  12   1   32.88  102.48   1
  -8  12   8   88.51   38.76  -2
   8  12   1   88.51   38.76   1
  -9  12   9 1169.24   78.94  -2
   9  12   1 1169.24   78.94   1
 -10  12  10  -19.68   36.53  -2
  10  12   1  -19.68   36.53   1
 -11  12  11  156.37   55.20  -2
  11  12   1  156.37   55.20   1
  12  12   1   15.20   23.23   1
 -12  13   1  546.75  183.35   1
 -11  13   9 1207.16  126.72  -2
 -11  13   1 1207.16  126.72   1
 -10  13   8   26.94   40.83  -2
 -10  13   1   26.94   40.83   1
  -9  13   7    4.02   70.47  -2
  -9  13   1    4.02   70.47   1
  -8  13   6 1753.31  202.10  -2
  -8  13   1 1753.31  202.10   1
  -7  13   5 1895.85   90.12  -2
  -7  13   1 1895.85   90.12   1
  -6  13   1  881.71   89.03   1
  -5  13   1  287.06   45.44   1
  -4  13   1  295.84   48.17   1
  -3  13   1    2.16   51.98   1
  -2  13   1 4620.24  635.10  -2
  -2  13   1 4620.24  635.10   1
   1  13   0   44.78   44.41  -2
  -1  13   1   44.78   44.41   1
   0  13   1   51.81   38.25  -2
   0  13   1   51.81   38.25   1
  -1  13   2  215.66   43.10  -2
   1  13   1  215.66   43.10   1
  -2  13   3 1674.77   95.31  -2
   2  13   1 1674.77   95.31   1
   3  13   1  135.01   53.00   1
   4  13   1  365.12   64.74   1
   5  13   1  183.63  108.14   1
   6  13   1  222.63  102.91   1
  -7  13   7 1525.48  286.91  -2
   7  13   1 1525.48  286.91   1
  -8  13   8  136.25   49.61  -2
   8  13   1  136.25   49.61   1
  -9  13   9  -79.14   52.76  -2
   9  13   1  -79.14   52.76   1
 -10  13  10   61.91   39.90  -2
  10  13   1   61.91   39.90   1
 -11  13  11 1351.89   80.16  -2
  11  13   1 1351.89   80.16   1
 -11  14   9  -22.87   81.62  -2
 -11  14   1  -22.87   81.62   1
 -10  14   8 1009.02   97.20  -2
 -10  14   1 1009.02   97.20   1
  -9  14   7  131.65   80.82  -2
  -9  14   1  131.65   80.82   1
  -8  14   6  346.23   83.52  -2
  -8  14   1  346.23   83.52   1
  -7  14   5 3705.93  675.54  -2
  -7  14   1 3705.93  675.54   1
  -6  14   1  161.77   88.43   1
  -5  14   1   84.68   42.74   1
  -4  14   1   86.84   44.86   1
  -3  14   1  195.71   45.74   1
  -2  14   1  165.08   38.62  -2
  -2  14   1  165.08   38.62   1
   1  14   0 2955.54   80.30  -2
  -1  14   1 2955.54   80.30   1
   0  14   1  139.67   44.92  -2
   0  14   1  139.67   44.92   1
  -1  14   2  874.47   55.89  -2
   1  14   1  874.47   55.89   1
  -2  14   3  980.70   57.64  -2
   2  14   1  980.70   57.64   1
   3  14   1  409.16  206.63   1
   4  14   1  -41.10   66.63   1
   5  14   1   65.09  101.72   1
   6  14   1  274.94   81.45   1
  -7  14   7  770.10   88.26  -2
   7  14   1  770.10   88.26   1
  -8  14   8 1307.71  147.95  -2
   8  14   1 1307.71  147.95   1
  -9  14   9  334.79  163.90  -2
   9  14   1  334.79  163.90   1
 -10  14  10  686.44   87.96  -2
  10  14   1  686.44   87.96   1
 -10  15   8  610.17  243.75  -2
 -10  15   1  610.17  243.75   1
  -9  15   7  489.66  103.66  -2
  -9  15   1  489.66  103.66   1
  -8  15   6  -45.52   85.07  -2
  -8  15   1  -45.52   85.07   1
  -7  15   5  225.75  157.87  -2
  -7  15   1  225.75  157.87   1
  -6  15   1  722.78   84.74   1
  -5  15   1 1586.54  132.38   1
  -4  15   1  -31.16   44.04   1
  -3  15   1  430.92   58.49   1
  -2  15   1  161.25   51.71  -2
  -2  15   1  161.25   51.71   1
   1  15   0 1636.10  113.46  -2
  -1  15   1 1636.10  113.46   1
   0  15   1  -25.00   45.70  -2
   0  15   1  -25.00   45.70   1
  -1  15   2 1299.78   82.11  -2
   1  15   1 1299.78   82.11   1
  -2  15   3  337.50   49.17  -2
   2  15   1  337.50   49.17   1
   3  15   1  318.98   68.35   1
   4  15   1  194.72  101.51   1
   5  15   1  593.71   87.03   1
   6  15   1 1312.31  125.70   1
  -7  15   7  -12.28  165.19  -2
   7  15   1  -12.28  165.19   1
  -8  15   8  262.49   87.07  -2
   8  15   1  262.49   87.07   1
  -9  15   9   57.55   55.30  -2
   9  15   1   57.55   55.30   1
  -8  16   6  550.21  127.91  -2
  -8  16   1  550.21  127.91   1
  -7  16   5   77.38   95.22  -2
  -7  16   1   77.38   95.22   1
  -6  16   1  411.28  197.14   1
  -5  16   1  204.53  109.16   1
  -4  16   1   15.47   87.33   1
  -3  16   1  169.75   55.03   1
  -2  16   1  -22.38   51.28  -2
  -2  16   1  -22.38   51.28   1
   1  16   0  -15.09   60.04  -2
  -1  16   1  -15.09   60.04   1
   0  16   1  168.77   76.06  -2
   0  16   1  168.77   76.06   1
  -1  16   2  107.50   48.35  -2
   1  16   1  107.50   48.35   1
  -2  16   3   63.28  153.29  -2
   2  16   1   63.28  153.29   1
   3  16   1  190.53   67.89   1
   4  16   1  182.11  109.27   1
   5  16   1  510.05   87.12   1
   6  16   1  106.93   93.39   1
  -7  16   7 -106.84   73.03  -2
   7  16   1 -106.84   73.03   1
  -6  17   1  769.31  239.92   1
  -5  17   1 1044.50  127.69   1
  -4  17   1  -24.22   66.69   1
  -3  17   1  152.25   64.76   1
  -2  17   1  166.23   58.77  -2
  -2  17   1  166.23   58.77   1
   1  17   0 1756.53  241.00  -2
  -1  17   1 1756.53  241.00   1
   0  17   1   13.89   74.93  -2
   0  17   1   13.89   74.93   1
  -1  17   2 1816.23   92.56  -2
   1  17   1 1816.23   92.56   1
  -2  17   3   93.77   82.96  -2
   2  17   1   93.77   82.96   1
   3  17   1  634.78  209.21   1
   4  17   1 -152.50  101.67   1
   5  17   1  307.65   80.04   1
   1  18   0  114.53   68.95  -2
  -1  18   1  114.53   68.95   1
   0  18   1  201.77   69.66  -2
   0  18   1  201.77   69.66   1
  -1  18   2   13.07  210.61  -2
   1  18   1   13.07  210.61   1
 -18   0  14  438.36  180.06  -2
 -18   0   2  438.36  180.06   1
 -17   0   2  512.11   68.38   1
 -16   0   2  184.94  178.29   1
 -15   0   2 1600.81   90.03   1
 -14   0   2  575.53   35.41   1
 -13   0   2  135.91   34.91   1
 -12   0   2 1330.23   75.98   1
 -11   0   8 1377.55   89.87  -2
 -11   0   2 1377.55   89.87   1
 -10   0   2 1445.26  183.94   1
  -9   0   6  282.59   38.57  -2
  -9   0   2  282.59   38.57   1
  -8   0   2 6161.47  338.58   1
  -7   0   4 1522.73  130.90  -2
  -7   0   2 1522.73  130.90   1
  -6   0   2 9278.19  247.25   1
  -5   0   2  968.34   63.79   1
  -4   0   2 1390.93   28.83   1
  -3   0   2  237.61   22.01   1
   2   0   0 2964.86   32.76  -2
  -2   0   2 2964.86   32.76   1
  -1   0   2 1658.65   41.06   1
   0   0   299999.00 6592.12  -2
   0   0   299999.00 6592.12   1
   1   0   2 1686.72  123.54   1
  -2   0   415976.73  354.96  -2
   2   0   215976.73  354.96   1
   3   0   2 2032.11   26.30   1
   4   0   2 2195.41   43.97   1
   5   0   2 6868.99   49.45   1
   6   0   2 6223.01  154.43   1
  -7   0   8   25.09   27.32  -2
   7   0   2   25.09   27.32   1
   8   0   2 1399.27   73.81   1
  -9   0  10 9785.24  431.36  -2
   9   0   2 9785.24  431.36   1
  10   0   2 2652.69   76.05   1
 -11   0  12 3276.15   67.49  -2
  11   0   2 3276.15   67.49   1
  12   0   2  361.18   51.00   1
  13   0   2 2388.07   74.61   1
  14   0   2  221.07   33.09   1
  15   0   2  865.51   42.79   1
  16   0   2 1257.22  101.94   1
 -18   1  14  330.14  195.80  -2
 -18   1   2  330.14  195.80   1
 -17   1  13  158.22   49.29  -2
 -17   1   2  158.22   49.29   1
 -16   1   2  105.01   50.45   1
 -15   1   2  142.54   34.73   1
 -14   1   2  176.34   32.92   1
 -13   1   2  269.53   25.50   1
 -12   1   2  506.35   38.17   1
 -11   1   8  546.98   20.85  -2
 -11   1   2  546.98   20.85   1
 -10   1   7   44.62   15.37  -2
 -10   1   2   44.62   15.37   1
  -9   1   6  770.41   19.58  -2
  -9   1   2  770.41   19.58   1
  -8   1   5 5947.35  193.53  -2
  -8   1   2 5947.35  193.53   1
  -7   1   4 3919.74   64.30  -2
  -7   1   2 3919.74   64.30   1
  -6   1   2  747.86   23.22   1
  -5   1   2 2576.17   85.12   1
  -4   1   2  579.57   29.31   1
  -3   1   2   89.03   22.62   1
   2   1   021572.14   68.97  -2
  -2   1   221572.14   68.97   1
   1   1   1 2435.32  183.89  -2
  -1   1   2 2435.32  183.89   1
   0   1   2 2337.17  124.51  -2
   0   1   2 2337.17  124.51   1
  -1   1   3 2901.45  260.07  -2
   1   1   2 2901.45  260.07   1
  -2   1   4  390.02   44.94  -2
   2   1   2  390.02   44.94   1
   3   1   2  295.14   29.61   1
   4   1   2 2686.71   26.42   1
   5   1   2  672.99   24.10   1
   6   1   2  -19.69   20.53   1
  -7   1   8 1324.99   43.48  -2
   7   1   2 1324.99   43.48   1
  -8   1   9  544.72   27.38  -2
   8   1   2  544.72   27.38   1
  -9   1  10  195.82   32.59  -2
   9   1   2  195.82   32.59   1
 -10   1  11 1456.25   35.97  -2
  10   1   2 1456.25   35.97   1
 -11   1  12  985.67   67.52  -2
  11   1   2  985.67   67.52   1
  12   1   2  441.24   28.81   1
  13   1   2 1839.38   41.43   1
  14   1   2  269.11   31.03   1
  15   1   2   44.69   35.84   1
  16   1   2  342.71   62.75   1
 -17   2  13  304.62   56.46  -2
 -17   2   2  304.62   56.46   1
 -16   2   2  475.86   58.33   1
 -15   2   2  170.14   53.12   1
 -14   2   2   18.29   33.46   1
 -13   2   2   14.61   53.30   1
 -12   2   2 4483.66  117.92   1
 -11   2   8 1096.70   61.71  -2
 -11   2   2 1096.70   61.71   1
 -10   2   7  117.71   22.09  -2
 -10   2   2  117.71   22.09   1
  -9   2   6  465.12   27.06  -2
  -9   2   2  465.12   27.06   1
  -8   2   5 1245.50   33.79  -2
  -8   2   2 1245.50   33.79   1
  -7   2   412627.27  282.19  -2
  -7   2   212627.27  282.19   1
  -6   2   2  -33.31   27.18   1
  -5   2   2  978.93   59.50   1
  -4   2   2 2116.96   57.91   1
  -3   2   2  270.51   20.84   1
   2   2   0  830.60   41.81  -2
  -2   2   2  830.60   41.81   1
   1   2   1 2243.31   25.22  -2
  -1   2   2 2243.31   25.22   1
   0   2   2   76.61   22.14  -2
   0   2   2   76.61   22.14   1
  -1   2   3 1414.42  384.00  -2
   1   2   2 1414.42  384.00   1
  -2   2   4  246.01   31.90  -2
   2   2   2  246.01   31.90   1
   3   2   2 1591.12   17.64   1
   4   2   2 2189.10   77.85   1
   5   2   2 4588.12  206.79   1
   6   2   2 7978.22  402.22   1
  -7   2   8  363.68   83.59  -2
   7   2   2  363.68   83.59   1
  -8   2   9  424.51   23.55  -2
   8   2   2  424.51   23.55   1
  -9   2  10  301.72   34.93  -2
   9   2   2  301.72   34.93   1
 -10   2  11  394.12   24.25  -2
  10   2   2  394.12   24.25   1
 -11   2  12  202.67   21.45  -2
  11   2   2  202.67   21.45   1
  12   2   2 2205.35  110.94   1
  13   2   2  926.70   36.79   1
  14   2   2  372.00   35.93   1
  15   2   2   13.44   43.01   1
  16   2   2  118.51   65.32   1
 -17   3  13  777.65  116.75  -2
 -17   3   2  777.65  116.75   1
 -16   3   2 -135.22   90.15   1
 -15   3   2    6.31   34.19   1
 -14   3   2  129.26   30.17   1
 -13   3   2  447.81   25.05   1
 -12   3   2  187.95   59.22   1
 -11   3   8   47.83   23.82  -2
 -11   3   2   47.83   23.82   1
 -10   3   7 1817.34  107.29  -2
 -10   3   2 1817.34  107.29   1
  -9   3   6   33.44   29.72  -2
  -9   3   2   33.44   29.72   1
  -8   3   5 1821.79   69.93  -2
  -8   3   2 1821.79   69.93   1
  -7   3   4   16.55   18.53  -2
  -7   3   2   16.55   18.53   1
  -6   3   2 2774.51   66.20   1
  -5   3   2 2846.01   46.13   1
  -4   3   2    3.66   16.78   1
  -3   3   2 6152.40   72.30   1
   2   3   0 5383.86   40.85  -2
  -2   3   2 5383.86   40.85   1
   1   3   1  189.33   25.11  -2
  -1   3   2  189.33   25.11   1
   0   3   246477.56   74.89  -2
   0   3   246477.56   74.89   1
  -2   3   4 4355.34  214.39  -2
   2   3   2 4355.34  214.39   1
   3   3   2 2591.29  119.62   1
   4   3   2  228.32   21.32   1
   5   3   2 1134.56   31.49   1
   6   3   2  903.90   50.04   1
  -7   3   8  753.44   29.48  -2
   7   3   2  753.44   29.48   1
  -8   3   9  460.17   26.62  -2
   8   3   2  460.17   26.62   1
  -9   3  10 1444.19   35.97  -2
   9   3   2 1444.19   35.97   1
 -10   3  11   57.03   14.79  -2
  10   3   2   57.03   14.79   1
 -11   3  12 2386.27   51.37  -2
  11   3   2 2386.27   51.37   1
  12   3   2   99.05   36.78   1
  13   3   2   74.39   29.45   1
  14   3   2  430.40   56.21   1
  15   3   2   33.58   41.38   1
  16   3   2   88.95   46.61   1
 -17   4  13   73.15  119.41  -2
 -17   4   2   73.15  119.41   1
 -16   4   2 1452.56  118.56   1
 -15   4   2  -63.26   72.66   1
 -14   4   2  205.55   31.67   1
 -13   4   2   88.26   29.99   1
 -12   4   2 3104.40   56.26   1
 -11   4   8 4825.63  131.69  -2
 -11   4   2 4825.63  131.69   1
 -10   4   7  818.36   57.00  -2
 -10   4   2  818.36   57.00   1
  -9   4   6  479.67   27.82  -2
  -9   4   2  479.67   27.82   1
  -8   4   5 1453.73   49.10  -2
  -8   4   2 1453.73   49.10   1
  -7   4   4 7583.83  128.14  -2
  -7   4   2 7583.83  128.14   1
  -6   4   2  319.31   20.93   1
  -5   4   2 3980.76   53.51   1
  -4   4   2   33.52   28.75   1
  -3   4   2 4337.25  112.93   1
   2   4   0  -24.95   32.06  -2
  -2   4   2  -24.95   32.06   1
   1   4   1 1467.90  224.73  -2
  -1   4   2 1467.90  224.73   1
   0   4   2  235.45   26.62  -2
   0   4   2  235.45   26.62   1
  -1   4   3  339.76   24.68  -2
   1   4   2  339.76   24.68   1
  -2   4   4 6412.39  220.80  -2
   2   4   2 6412.39  220.80   1
   3   4   210958.46  878.98   1
   4   4   2    9.06   25.78   1
   5   4   2 1398.55   36.69   1
   6   4   2  955.68   33.30   1
  -7   4   8  127.84   24.88  -2
   7   4   2  127.84   24.88   1
  -8   4   9  772.67   31.92  -2
   8   4   2  772.67   31.92   1
  -9   4  10  921.02   38.61  -2
   9   4   2  921.02   38.61   1
 -10   4  11  643.28   58.76  -2
  10   4   2  643.28   58.76   1
 -11   4  12   47.83   33.64  -2
  11   4   2   47.83   33.64   1
  12   4   2 3322.60   50.95   1
  13   4   2  513.59   45.73   1
  14   4   2  -35.30   44.52   1
  15   4   2  302.04   57.42   1
  16   4   2  200.54   65.09   1
 -17   5  13  -53.23  151.18  -2
 -17   5   2  -53.23  151.18   1
 -16   5   2   29.96  108.08   1
 -15   5   2  236.58   42.72   1
 -14   5   2 2129.39   55.05   1
 -13   5   2  -43.83   64.60   1
 -12   5   2  105.14   34.49   1
 -11   5   8  223.77   33.32  -2
 -11   5   2  223.77   33.32   1
 -10   5   7 2951.96   77.22  -2
 -10   5   2 2951.96   77.22   1
  -9   5   6 5846.12  369.99  -2
  -9   5   2 5846.12  369.99   1
  -8   5   5  256.87   30.99  -2
  -8   5   2  256.87   30.99   1
  -7   5   4  482.81   31.96  -2
  -7   5   2  482.81   31.96   1
  -6   5   2   34.92   22.15   1
  -5   5   217637.13   70.13   1
  -4   5   2  230.47   37.14   1
  -3   5   2 3206.48  134.32   1
   2   5   0 2039.22   46.54  -2
  -2   5   2 2039.22   46.54   1
   1   5   111765.54  509.35  -2
  -1   5   211765.54  509.35   1
   0   5   2 1594.41   23.73  -2
   0   5   2 1594.41   23.73   1
  -1   5   317051.97 1198.22  -2
   1   5   217051.97 1198.22   1
  -2   5   4 1685.82  123.22  -2
   2   5   2 1685.82  123.22   1
   3   5   2  254.31   28.34   1
   4   5   2 8837.91  640.61   1
   5   5   2 1541.51   56.36   1
   6   5   2  949.50   53.76   1
  -7   5   8   82.96   32.98  -2
   7   5   2   82.96   32.98   1
  -8   5   9 2931.67   36.74  -2
   8   5   2 2931.67   36.74   1
  -9   5  10   84.33   37.08  -2
   9   5   2   84.33   37.08   1
 -10   5  11 4281.33  163.72  -2
  10   5   2 4281.33  163.72   1
 -11   5  12   34.56   30.81  -2
  11   5   2   34.56   30.81   1
  12   5   2   25.32   41.01   1
  13   5   2   78.45   41.20   1
  14   5   2 1365.74  120.44   1
  15   5   2  510.44  394.29   1
  16   5   2  443.64   83.19   1
 -17   6  13  497.69  125.81  -2
 -17   6   2  497.69  125.81   1
 -16   6   2  -48.48   78.24   1
 -15   6   2 1240.19   83.84   1
 -14   6   2   -8.45   36.45   1
 -13   6   2  652.86   73.52   1
 -12   6   2  370.48   43.18   1
 -11   6   8  189.18   60.72  -2
 -11   6   2  189.18   60.72   1
 -10   6   7  191.11   45.69  -2
 -10   6   2  191.11   45.69   1
  -9   6   6 3091.40  113.07  -2
  -9   6   2 3091.40  113.07   1
  -8   6   5 1137.72   51.46  -2
  -8   6   2 1137.72   51.46   1
  -7   6   4  130.06   26.98  -2
  -7   6   2  130.06   26.98   1
  -6   6   2 3984.58   90.57   1
  -5   6   2   67.17   36.28   1
  -4   6   2 7480.76  484.64   1
  -3   6   2 3370.17   88.69   1
   2   6   0   68.19   28.41  -2
  -2   6   2   68.19   28.41   1
   1   6   1  618.58   28.56  -2
  -1   6   2  618.58   28.56   1
   0   6   210616.00 1094.34  -2
   0   6   210616.00 1094.34   1
  -1   6   3 2122.95   30.90  -2
   1   6   2 2122.95   30.90   1
  -2   6   4  195.29   77.75  -2
   2   6   2  195.29   77.75   1
   3   6   2 5657.40   42.19   1
   4   6   2  317.54   31.39   1
   5   6   2 1181.94   55.33   1
   6   6   2 5227.26   31.79   1
  -7   6   8   52.29   24.54  -2
   7   6   2   52.29   24.54   1
  -8   6   9   34.68   22.57  -2
   8   6   2   34.68   22.57   1
  -9   6  10 3021.53   40.37  -2
   9   6   2 3021.53   40.37   1
 -10   6  11  464.69   36.71  -2
  10   6   2  464.69   36.71   1
 -11   6  12   -0.29   34.04  -2
  11   6   2   -0.29   34.04   1
  12   6   2  644.57   51.83   1
  13   6   2  100.70   60.27   1
  14   6   2  518.14   64.28   1
  15   6   2  763.21  572.52   1
 -16   7   2  121.04   63.68   1
 -15   7   2  804.36   76.47   1
 -14   7   2   19.33   64.31   1
 -13   7   2  609.51   37.87   1
 -12   7   2  440.07   47.21   1
 -11   7   8 1010.00   46.16  -2
 -11   7   2 1010.00   46.16   1
 -10   7   7  642.44   38.23  -2
 -10   7   2  642.44   38.23   1
  -9   7   6  621.79   53.72  -2
  -9   7   2  621.79   53.72   1
  -8   7   5 1216.93   33.49  -2
  -8   7   2 1216.93   33.49   1
  -7   7   4  702.89   50.45  -2
  -7   7   2  702.89   50.45   1
  -6   7   2 4663.32  132.31   1
  -5   7   2  190.88   39.21   1
  -4   7   2 1194.47   41.70   1
  -3   7   2   32.01   30.74   1
   2   7   0 8062.88  113.45  -2
  -2   7   2 8062.88  113.45   1
   1   7   1  720.61   57.81  -2
  -1   7   2  720.61   57.81   1
   0   7   2  141.09   29.95  -2
   0   7   2  141.09   29.95   1
  -1   7   3  143.73   28.11  -2
   1   7   2  143.73   28.11   1
  -2   7   4 2365.83  262.23  -2
   2   7   2 2365.83  262.23   1
   3   7   2  607.28   48.52   1
   4   7   2  201.55   50.47   1
   5   7   2  521.26   76.99   1
   6   7   2  661.79   57.68   1
  -7   7   8 5211.03  221.34  -2
   7   7   2 5211.03  221.34   1
  -8   7   9  213.42   21.63  -2
   8   7   2  213.42   21.63   1
  -9   7  10   54.67   30.97  -2
   9   7   2   54.67   30.97   1
 -10   7  11  420.07   34.47  -2
  10   7   2  420.07   34.47   1
 -11   7  12 1403.15   77.64  -2
  11   7   2 1403.15   77.64   1
  12   7   2  415.19   43.33   1
  13   7   2  -12.98   41.88   1
  14   7   2  412.69  100.43   1
  15   7   2   63.82   88.79   1
 -16   8   2  104.19   70.23   1
 -15   8   2  164.13   66.03   1
 -14   8   2   21.05   71.75   1
 -13   8   2  -88.96   67.09   1
 -12   8   2  424.20   73.54   1
 -11   8   8   29.26   37.10  -2
 -11   8   2   29.26   37.10   1
 -10   8   7  405.23   33.91  -2
 -10   8   2  405.23   33.91   1
  -9   8   6  191.73   58.25  -2
  -9   8   2  191.73   58.25   1
  -8   8   5  100.38   32.81  -2
  -8   8   2  100.38   32.81   1
  -7   8   4   67.14   56.09  -2
  -7   8   2   67.14   56.09   1
  -6   8   2  344.17   44.49   1
  -5   8   2   89.34   27.47   1
  -4   8   2  158.54   17.40   1
  -3   8   2   55.20   37.61   1
   2   8   0  625.80   30.14  -2
  -2   8   2  625.80   30.14   1
   1   8   1 1192.83  140.44  -2
  -1   8   2 1192.83  140.44   1
   0   8   2   44.34   24.30  -2
   0   8   2   44.34   24.30   1
  -1   8   3 3634.41  140.14  -2
   1   8   2 3634.41  140.14   1
  -2   8   4 1120.31  108.30  -2
   2   8   2 1120.31  108.30   1
   3   8   2  -68.50   49.69   1
   4   8   2  239.38   51.92   1
   5   8   2   56.33   53.41   1
   6   8   2  261.69   60.68   1
  -7   8   8  127.01   39.73  -2
   7   8   2  127.01   39.73   1
  -8   8   9  395.37   31.88  -2
   8   8   2  395.37   31.88   1
  -9   8  10  287.43   30.60  -2
   9   8   2  287.43   30.60   1
 -10   8  11  706.09   39.95  -2
  10   8   2  706.09   39.95   1
 -11   8  12   18.80   43.46  -2
  11   8   2   18.80   43.46   1
  12   8   2  207.49   51.07   1
  13   8   2   -1.74   22.89   1
  14   8   2    1.47   67.49   1
  15   8   2  -39.01   87.39   1
 -15   9   2  200.43   58.20   1
 -14   9   2  -71.20   54.43   1
 -13   9   2  609.38   70.55   1
 -12   9   2  261.59   60.10   1
 -11   9   8 2769.57  117.10  -2
 -11   9   2 2769.57  117.10   1
 -10   9   7 1887.19  138.25  -2
 -10   9   2 1887.19  138.25   1
  -9   9   6  440.76   30.68  -2
  -9   9   2  440.76   30.68   1
  -8   9   5  565.00   67.16  -2
  -8   9   2  565.00   67.16   1
  -7   9   4   34.73   25.15  -2
  -7   9   2   34.73   25.15   1
  -6   9   2 3358.03  101.25   1
  -5   9   2  171.78   45.08   1
  -4   9   2   34.92   25.87   1
  -3   9   2   93.77   31.82   1
   2   9   0 3329.98   78.06  -2
  -2   9   2 3329.98   78.06   1
   1   9   1  674.10   84.97  -2
  -1   9   2  674.10   84.97   1
   0   9   2  -10.89   43.10  -2
   0   9   2  -10.89   43.10   1
  -1   9   3   37.71   31.59  -2
   1   9   2   37.71   31.59   1
  -2   9   4 1669.94  171.61  -2
   2   9   2 1669.94  171.61   1
   3   9   2 4759.28  127.48   1
   4   9   2  678.73   54.78   1
   5   9   2  258.95  249.30   1
   6   9   2  622.20   76.19   1
  -7   9   8 4495.50  145.37  -2
   7   9   2 4495.50  145.37   1
  -8   9   9  222.94   35.64  -2
   8   9   2  222.94   35.64   1
  -9   9  10  807.96   59.76  -2
   9   9   2  807.96   59.76   1
 -10   9  11   95.82   30.95  -2
  10   9   2   95.82   30.95   1
 -11   9  12 1193.88   47.43  -2
  11   9   2 1193.88   47.43   1
  12   9   2   10.79   58.52   1
  13   9   2  414.63   92.08   1
  14   9   2  631.15  125.75   1
 -15  10   2  839.90   91.88   1
 -14  10   2  197.02  113.60   1
 -13  10   2   40.81   51.65   1
 -12  10   2  -20.41   47.22   1
 -11  10   8  111.05   42.66  -2
 -11  10   2  111.05   42.66   1
 -10  10   7  849.99   49.04  -2
 -10  10   2  849.99   49.04   1
  -9  10   6 1344.79   96.45  -2
  -9  10   2 1344.79   96.45   1
  -8  10   5  132.78   60.10  -2
  -8  10   2  132.78   60.10   1
  -7  10   4  111.15   31.45  -2
  -7  10   2  111.15   31.45   1
  -6  10   2 1252.70   37.40   1
  -5  10   2  907.99   85.24   1
  -4  10   2 3028.36   30.18   1
  -3  10   2 3054.36  120.91   1
   2  10   0   47.98   38.73  -2
  -2  10   2   47.98   38.73   1
   1  10   1  166.98   35.71  -2
  -1  10   2  166.98   35.71   1
   0  10   2 3963.29   52.54  -2
   0  10   2 3963.29   52.54   1
  -1  10   3 1616.49   64.71  -2
   1  10   2 1616.49   64.71   1
  -2  10   4 1268.77   53.50  -2
   2  10   2 1268.77   53.50   1
   3  10   2 1687.08  134.05   1
   4  10   2  133.12   61.58   1
   5  10   2  652.53  180.01   1
   6  10   2  947.94   61.58   1
  -7  10   8  210.20   45.13  -2
   7  10   2  210.20   45.13   1
  -8  10   9  352.10   41.93  -2
   8  10   2  352.10   41.93   1
  -9  10  10 3027.66  160.23  -2
   9  10   2 3027.66  160.23   1
 -10  10  11   75.72   30.14  -2
  10  10   2   75.72   30.14   1
 -11  10  12   18.40   36.00  -2
  11  10   2   18.40   36.00   1
  12  10   2  241.80   69.40   1
  13  10   2   -4.36   22.49   1
  14  10   2  171.37  170.10   1
 -14  11   2 1613.64   79.27   1
 -13  11   2  160.53   76.88   1
 -12  11   2   25.07   40.30   1
 -11  11   8  118.23   27.99  -2
 -11  11   2  118.23   27.99   1
 -10  11   7 1621.71   70.80  -2
 -10  11   2 1621.71   70.80   1
  -9  11   6 1965.04  102.21  -2
  -9  11   2 1965.04  102.21   1
  -8  11   5  233.75  106.09  -2
  -8  11   2  233.75  106.09   1
  -7  11   4  567.07   83.71  -2
  -7  11   2  567.07   83.71   1
  -6  11   2  675.94   36.54   1
  -5  11   2 6406.96  128.90   1
  -4  11   2  101.41   28.49   1
  -3  11   2 1545.11   47.32   1
   2  11   0   86.75   24.24  -2
  -2  11   2   86.75   24.24   1
   1  11   1 2888.08  116.05  -2
  -1  11   2 2888.08  116.05   1
   0  11   2 1563.29   58.78  -2
   0  11   2 1563.29   58.78   1
  -1  11   3 3763.66   47.45  -2
   1  11   2 3763.66   47.45   1
  -2  11   4  297.45   43.78  -2
   2  11   2  297.45   43.78   1
   3  11   2  330.63   59.26   1
   4  11   2 6272.47  477.21   1
   5  11   2 1782.07   85.02   1
   6  11   2  574.84  195.53   1
  -7  11   8   35.77   98.81  -2
   7  11   2   35.77   98.81   1
  -8  11   9   62.29   40.94  -2
   8  11   2   62.29   40.94   1
  -9  11  10   82.61   45.08  -2
   9  11   2   82.61   45.08   1
 -10  11  11 2008.81   76.95  -2
  10  11   2 2008.81   76.95   1
 -11  11  12   -2.82   37.33  -2
  11  11   2   -2.82   37.33   1
  12  11   2    8.30   20.63   1
  13  11   2   87.89  163.09   1
 -13  12   2  -22.32   73.74   1
 -12  12   2  757.64   74.30   1
 -11  12   8 1351.70   86.88  -2
 -11  12   2 1351.70   86.88   1
 -10  12   7  413.34  108.62  -2
 -10  12   2  413.34  108.62   1
  -9  12   6 1179.60  109.88  -2
  -9  12   2 1179.60  109.88   1
  -8  12   5  854.47   80.28  -2
  -8  12   2  854.47   80.28   1
  -7  12   4 1000.21   43.34  -2
  -7  12   2 1000.21   43.34   1
  -6  12   2  189.25   43.87   1
  -5  12   2  612.74   48.68   1
  -4  12   2   52.09   31.37   1
  -3  12   2 3546.26   67.65   1
   2  12   0  -34.45   27.51  -2
  -2  12   2  -34.45   27.51   1
   1  12   1  104.82   29.65  -2
  -1  12   2  104.82   29.65   1
   0  12   2  104.10   53.53  -2
   0  12   2  104.10   53.53   1
  -1  12   3  127.17   41.18  -2
   1  12   2  127.17   41.18   1
  -2  12   4 1247.86  212.55  -2
   2  12   2 1247.86  212.55   1
   3  12   2 3514.97  181.57   1
   4  12   2   10.15   86.26   1
   5  12   2  903.77  102.69   1
   6  12   2  386.78   63.81   1
  -7  12   8  307.22   85.34  -2
   7  12   2  307.22   85.34   1
  -8  12   9  623.42   77.42  -2
   8  12   2  623.42   77.42   1
  -9  12  10  783.26   80.94  -2
   9  12   2  783.26   80.94   1
 -10  12  11  -19.19   55.31  -2
  10  12   2  -19.19   55.31   1
 -11  12  12  313.87   56.50  -2
  11  12   2  313.87   56.50   1
  12  12   2  674.33   74.58   1
 -12  13   2  -21.87   83.65   1
 -11  13   8  146.64  100.38  -2
 -11  13   2  146.64  100.38   1
 -10  13   7  329.45   69.23  -2
 -10  13   2  329.45   69.23   1
  -9  13   6  183.43  140.73  -2
  -9  13   2  183.43  140.73   1
  -8  13   5  426.93   85.21  -2
  -8  13   2  426.93   85.21   1
  -7  13   4   38.40   44.61  -2
  -7  13   2   38.40   44.61   1
  -6  13   2  950.81   53.12   1
  -5  13   2  207.55   41.85   1
  -4  13   2  105.54   43.79   1
  -3  13   2  -76.05   50.70   1
   2  13   0  723.67   48.88  -2
  -2  13   2  723.67   48.88   1
   1  13   1  198.68   50.96  -2
  -1  13   2  198.68   50.96   1
   0  13   2   76.69   53.25  -2
   0  13   2   76.69   53.25   1
  -1  13   3   93.02   52.22  -2
   1  13   2   93.02   52.22   1
  -2  13   4  268.60   80.01  -2
   2  13   2  268.60   80.01   1
   3  13   2  226.86   80.93   1
   4  13   2   89.32   58.51   1
   5  13   2  -16.19   63.09   1
   6  13   2  587.93  101.51   1
  -7  13   8  261.22   74.68  -2
   7  13   2  261.22   74.68   1
  -8  13   9  251.93   84.14  -2
   8  13   2  251.93   84.14   1
  -9  13  10    6.22   45.75  -2
   9  13   2    6.22   45.75   1
 -10  13  11   99.00   45.67  -2
  10  13   2   99.00   45.67   1
 -11  13  12  402.44   60.55  -2
  11  13   2  402.44   60.55   1
 -11  14   8  478.04   89.34  -2
 -11  14   2  478.04   89.34   1
 -10  14   7   46.28   87.87  -2
 -10  14   2   46.28   87.87   1
  -9  14   6  204.07   84.25  -2
  -9  14   2  204.07   84.25   1
  -8  14   5  663.47  175.16  -2
  -8  14   2  663.47  175.16   1
  -7  14   4 2052.04  173.81  -2
  -7  14   2 2052.04  173.81   1
  -6  14   2  -43.45   56.25   1
  -5  14   2  113.06   51.03   1
  -4  14   2  120.69   46.24   1
  -3  14   2  336.10   46.27   1
   2  14   0  809.15   75.98  -2
  -2  14   2  809.15   75.98   1
   1  14   1  964.80   71.84  -2
  -1  14   2  964.80   71.84   1
   0  14   2  -63.58   54.68  -2
   0  14   2  -63.58   54.68   1
  -1  14   3  781.36  105.55  -2
   1  14   2  781.36  105.55   1
  -2  14   4  140.26  250.54  -2
   2  14   2  140.26  250.54   1
   3  14   2   -1.23   58.46   1
   4  14   2  315.58   64.42   1
   5  14   2  118.67   69.74   1
   6  14   2  940.19  109.48   1
  -7  14   8  109.79   80.51  -2
   7  14   2  109.79   80.51   1
  -8  14   9  410.54   85.42  -2
   8  14   2  410.54   85.42   1
  -9  14  10  123.38   64.74  -2
   9  14   2  123.38   64.74   1
 -10  14  11  160.15   54.25  -2
  10  14   2  160.15   54.25   1
 -10  15   7  110.54   94.01  -2
 -10  15   2  110.54   94.01   1
  -9  15   6  235.52   86.24  -2
  -9  15   2  235.52   86.24   1
  -8  15   5  496.92   94.67  -2
  -8  15   2  496.92   94.67   1
  -7  15   4  451.19   94.96  -2
  -7  15   2  451.19   94.96   1
  -6  15   2  751.21   51.73   1
  -5  15   2  201.85   59.07   1
  -4  15   2  -10.85   84.00   1
  -3  15   2   30.92   58.41   1
   2  15   0 1613.32   63.63  -2
  -2  15   2 1613.32   63.63   1
   1  15   1  163.45   46.30  -2
  -1  15   2  163.45   46.30   1
   0  15   2   33.13   61.48  -2
   0  15   2   33.13   61.48   1
  -1  15   3  359.71   64.72  -2
   1  15   2  359.71   64.72   1
  -2  15   4  821.12   77.32  -2
   2  15   2  821.12   77.32   1
   3  15   2  699.26   80.19   1
   4  15   2    6.07   95.85   1
   5  15   2  208.39   92.24   1
   6  15   2   20.58   99.03   1
  -7  15   8 1349.07  117.73  -2
   7  15   2 1349.07  117.73   1
  -8  15   9   52.34   80.63  -2
   8  15   2   52.34   80.63   1
  -9  15  10  204.86   83.55  -2
   9  15   2  204.86   83.55   1
  -8  16   5  574.46  162.28  -2
  -8  16   2  574.46  162.28   1
  -7  16   4  110.54  210.67  -2
  -7  16   2  110.54  210.67   1
  -6  16   2 1742.58   55.86   1
  -5  16   2   16.60   60.80   1
  -4  16   2 1169.34   62.98   1
  -3  16   2  -85.16   60.38   1
   2  16   0  -39.83   84.67  -2
  -2  16   2  -39.83   84.67   1
   1  16   1  280.93   86.31  -2
  -1  16   2  280.93   86.31   1
   0  16   2 6027.01  407.57  -2
   0  16   2 6027.01  407.57   1
  -1  16   3  793.24   81.54  -2
   1  16   2  793.24   81.54   1
  -2  16   4  -86.49   77.52  -2
   2  16   2  -86.49   77.52   1
   3  16   2  174.47  158.94   1
   4  16   2  390.41  186.64   1
   5  16   2 3418.06  576.02   1
   6  16   2  475.78   80.48   1
  -7  16   8   78.02  246.01  -2
   7  16   2   78.02  246.01   1
  -6  17   2  169.49  145.74   1
  -5  17   2  287.12   62.07   1
  -4  17   2   25.65   57.93   1
  -3  17   2  -42.22   68.72   1
   2  17   0  393.55   69.07  -2
  -2  17   2  393.55   69.07   1
   1  17   1  820.92   67.18  -2
  -1  17   2  820.92   67.18   1
   0  17   2  109.36   94.40  -2
   0  17   2  109.36   94.40   1
  -1  17   3  789.90  194.83  -2
   1  17   2  789.90  194.83   1
  -2  17   4  276.00   77.55  -2
   2  17   2  276.00   77.55   1
   3  17   2  157.57   83.28   1
   4  17   2  648.90  181.73   1
   5  17   2   77.70   89.42   1
   1  18   1  121.60   79.82  -2
  -1  18   2  121.60   79.82   1
   0  18   2  141.89   81.77  -2
   0  18   2  141.89   81.77   1
 -18   1  13 1455.59  134.99  -2
 -18   1   3 1455.59  134.99   1
 -17   1  12  233.49   45.81  -2
 -17   1   3  233.49   45.81   1
 -16   1   3   70.17   43.87   1
 -15   1   3   -0.67   33.41   1
 -14   1   3  985.42   34.91   1
 -13   1   3 1619.32   50.24   1
 -12   1   3  -22.76   19.81   1
 -11   1   7  303.81   17.19  -2
 -11   1   3  303.81   17.19   1
 -10   1   6  512.91   20.30  -2
 -10   1   3  512.91   20.30   1
  -9   1   5 2304.60   53.02  -2
  -9   1   3 2304.60   53.02   1
  -8   1   4  652.91   14.03  -2
  -8   1   3  652.91   14.03   1
  -7   1   3  524.30   20.97  -2
  -7   1   3  524.30   20.97   1
  -6   1   3  385.63   24.91   1
  -5   1   3 8264.83  173.09   1
  -4   1   3   20.06   12.76   1
  -3   1   3   13.32   39.87   1
   2   1   1  302.86   19.32  -2
  -2   1   3  302.86   19.32   1
   1   1   2 8660.85  332.81  -2
  -1   1   3 8660.85  332.81   1
   0   1   313789.87  731.30  -2
   0   1   313789.87  731.30   1
  -1   1   4 3082.41   44.83  -2
   1   1   3 3082.41   44.83   1
  -2   1   5  653.81  109.59  -2
   2   1   3  653.81  109.59   1
   3   1   3 2708.16   40.30   1
   4   1   310265.38  301.93   1
   5   1   3 1000.67   32.95   1
   6   1   3 3043.59   72.48   1
  -7   1   9  338.09   28.61  -2
   7   1   3  338.09   28.61   1
  -8   1  10  581.47   42.39  -2
   8   1   3  581.47   42.39   1
  -9   1  11  307.65   33.19  -2
   9   1   3  307.65   33.19   1
 -10   1  12 2811.78  100.31  -2
  10   1   3 2811.78  100.31   1
 -11   1  13  904.91   53.80  -2
  11   1   3  904.91   53.80   1
  12   1   3  371.21   46.57   1
  13   1   3  378.05   25.78   1
  14   1   3  849.72   29.40   1
  15   1   3 1479.15   69.20   1
  16   1   3  -91.97   71.89   1
 -18   2  13  260.10   83.40  -2
 -18   2   3  260.10   83.40   1
 -17   2  12  589.25  128.03  -2
 -17   2   3  589.25  128.03   1
 -16   2   3 2529.90   68.28   1
 -15   2   3    3.93   32.38   1
 -14   2   3   94.17   27.48   1
 -13   2   3 1191.45   31.12   1
 -12   2   3    5.11   26.70   1
 -11   2   7 1179.14   68.90  -2
 -11   2   3 1179.14   68.90   1
 -10   2   6 3090.53   52.13  -2
 -10   2   3 3090.53   52.13   1
  -9   2   5  701.05   35.37  -2
  -9   2   3  701.05   35.37   1
  -8   2   4  246.94   33.54  -2
  -8   2   3  246.94   33.54   1
  -7   2   3 4994.06   96.76  -2
  -7   2   3 4994.06   96.76   1
  -6   2   3  268.86   21.42   1
  -5   2   3  307.41   23.35   1
  -4   2   3 4108.15   29.52   1
  -3   2   3 3525.18  293.70   1
   2   2   1  359.91   34.05  -2
  -2   2   3  359.91   34.05   1
   1   2   2 2992.77   48.28  -2
  -1   2   3 2992.77   48.28   1
   0   2   3   32.00   35.24  -2
   0   2   3   32.00   35.24   1
  -1   2   4  141.59   24.38  -2
   1   2   3  141.59   24.38   1
  -2   2   510359.62  413.41  -2
   2   2   310359.62  413.41   1
   3   2   3 4945.06  260.78   1
   4   2   3   75.14   16.12   1
   5   2   3 3189.85  111.36   1
   6   2   3   84.40   30.29   1
  -7   2   9  146.90   23.47  -2
   7   2   3  146.90   23.47   1
  -8   2  10 4715.43  100.60  -2
   8   2   3 4715.43  100.60   1
  -9   2  11  271.27   26.79  -2
   9   2   3  271.27   26.79   1
 -10   2  12 1043.16   45.95  -2
  10   2   3 1043.16   45.95   1
 -11   2  13  740.90   29.45  -2
  11   2   3  740.90   29.45   1
  12   2   3  840.88   76.29   1
  13   2   3   -2.67   32.15   1
  14   2   3  454.54   40.03   1
  15   2   3   99.05   62.45   1
  16   2   3  131.85   99.84   1
 -18   3  13   -7.32  121.94  -2
 -18   3   3   -7.32  121.94   1
 -17   3  12 1865.95  124.79  -2
 -17   3   3 1865.95  124.79   1
 -16   3   3  454.83  230.33   1
 -15   3   3 1428.83  178.07   1
 -14   3   3   97.14   33.65   1
 -13   3   3 1163.92   65.02   1
 -12   3   3 2035.49  103.65   1
 -11   3   7 4175.83  156.96  -2
 -11   3   3 4175.83  156.96   1
 -10   3   6 3079.04   44.40  -2
 -10   3   3 3079.04   44.40   1
  -9   3   5   90.62   26.36  -2
  -9   3   3   90.62   26.36   1
  -8   3   4 4965.68   49.79  -2
  -8   3   3 4965.68   49.79   1
  -7   3   3  271.69   28.02  -2
  -7   3   3  271.69   28.02   1
  -6   3   311810.21  269.17   1
  -5   3   3 2339.77   16.68   1
  -4   3   3  635.84   30.54   1
  -3   3   3 1098.79   23.15   1
   2   3   1 7794.79  799.73  -2
  -2   3   3 7794.79  799.73   1
  -1   3   3 2118.64   49.35   1
   0   3   3 1664.22   41.49  -2
   0   3   3 1664.22   41.49   1
  -1   3   4 1655.38   34.48  -2
   1   3   3 1655.38   34.48   1
  -2   3   5  211.53   27.16  -2
   2   3   3  211.53   27.16   1
   3   3   310740.48  171.52   1
   4   3   3  834.90   27.74   1
   5   3   3    1.68   18.58   1
   6   3   3    3.29   28.73   1
  -7   3   9 5348.77   56.54  -2
   7   3   3 5348.77   56.54   1
  -8   3  10  821.99   40.20  -2
   8   3   3  821.99   40.20   1
  -9   3  11 1366.09   59.90  -2
   9   3   3 1366.09   59.90   1
 -10   3  12  322.60   39.45  -2
  10   3   3  322.60   39.45   1
 -11   3  13 2578.47   78.96  -2
  11   3   3 2578.47   78.96   1
  12   3   3  798.57   48.30   1
  13   3   3   57.54   35.04   1
  14   3   3   -6.07   22.97   1
  15   3   3   58.32   65.09   1
  16   3   3  696.10   48.53   1
 -17   4  12  260.64  127.10  -2
 -17   4   3  260.64  127.10   1
 -16   4   3  371.09  120.93   1
 -15   4   3  633.65   61.50   1
 -14   4   3  -24.41   46.31   1
 -13   4   3 2116.48   81.13   1
 -12   4   3 1796.27   61.14   1
 -11   4   7  254.99   33.89  -2
 -11   4   3  254.99   33.89   1
 -10   4   6 4253.23  158.84  -2
 -10   4   3 4253.23  158.84   1
  -9   4   5 1308.70   52.90  -2
  -9   4   3 1308.70   52.90   1
  -8   4   4  422.69   22.70  -2
  -8   4   3  422.69   22.70   1
  -7   4   3  173.18   40.81  -2
  -7   4   3  173.18   40.81   1
  -6   4   3   66.29   32.10   1
  -5   4   3   86.66   18.30   1
  -4   4   315118.98  481.24   1
  -3   4   3 1474.37   32.69   1
   2   4   1 3446.32  313.52  -2
  -2   4   3 3446.32  313.52   1
   1   4   2 9579.47  480.66  -2
  -1   4   3 9579.47  480.66   1
   0   4   3 4505.81   37.50  -2
   0   4   3 4505.81   37.50   1
  -2   4   5 7146.21   81.25  -2
   2   4   3 7146.21   81.25   1
   3   4   3   63.93   48.60   1
   4   4   3  916.19   23.75   1
   5   4   3 3519.29   35.92   1
   6   4   3 1762.55   49.32   1
  -7   4   9  591.92   49.14  -2
   7   4   3  591.92   49.14   1
  -8   4  10 2125.36   45.46  -2
   8   4   3 2125.36   45.46   1
  -9   4  11 4997.32  129.63  -2
   9   4   3 4997.32  129.63   1
 -10   4  12  679.94   33.46  -2
  10   4   3  679.94   33.46   1
 -11   4  13   72.39   31.19  -2
  11   4   3   72.39   31.19   1
  12   4   3  247.80   48.78   1
  13   4   3  185.56   56.95   1
  14   4   3 1480.93  216.32   1
  15   4   3  148.71   71.66   1
  16   4   3   -7.22   70.69   1
 -17   5  12  228.25  232.22  -2
 -17   5   3  228.25  232.22   1
 -16   5   3   82.27   68.87   1
 -15   5   3   59.16   76.69   1
 -14   5   3  141.82   48.90   1
 -13   5   3   14.83   34.96   1
 -12   5   3  -22.82   41.17   1
 -11   5   7  203.34   53.30  -2
 -11   5   3  203.34   53.30   1
 -10   5   6  472.11   48.60  -2
 -10   5   3  472.11   48.60   1
  -9   5   5 1133.18   44.53  -2
  -9   5   3 1133.18   44.53   1
  -8   5   4 1215.55   25.40  -2
  -8   5   3 1215.55   25.40   1
  -7   5   3  248.78   24.00  -2
  -7   5   3  248.78   24.00   1
  -6   5   3 1483.22   28.30   1
  -5   5   3 3430.82  110.88   1
  -4   5   3  869.69   38.86   1
  -3   5   3 1554.24   64.27   1
   2   5   1  344.22   20.98  -2
  -2   5   3  344.22   20.98   1
   1   5   210825.25  495.96  -2
  -1   5   310825.25  495.96   1
   0   5   3 2120.88  187.23  -2
   0   5   3 2120.88  187.23   1
  -1   5   4 1425.36  278.61  -2
   1   5   3 1425.36  278.61   1
  -2   5   5 2034.22   53.93  -2
   2   5   3 2034.22   53.93   1
   3   5   3  631.38   80.33   1
   4   5   3 1906.05   66.35   1
   5   5   3  106.55   24.91   1
   6   5   3 1426.88   48.24   1
  -7   5   9   34.16   24.29  -2
   7   5   3   34.16   24.29   1
  -8   5  10 1772.90   63.37  -2
   8   5   3 1772.90   63.37   1
  -9   5  11  517.31   17.97  -2
   9   5   3  517.31   17.97   1
 -10   5  12 1854.72   46.24  -2
  10   5   3 1854.72   46.24   1
 -11   5  13  473.84   36.78  -2
  11   5   3  473.84   36.78   1
  12   5   3  297.94   44.05   1
  13   5   3   31.27   47.21   1
  14   5   3  -17.51   34.69   1
  15   5   3  572.84   81.68   1
 -17   6  12  -71.95   47.97  -2
 -17   6   3  -71.95   47.97   1
 -16   6   3  825.52  107.03   1
 -15   6   3   38.39   71.80   1
 -14   6   3  819.02   89.79   1
 -13   6   3  950.86   50.73   1
 -12   6   3  272.65   50.06   1
 -11   6   7  893.07  137.45  -2
 -11   6   3  893.07  137.45   1
 -10   6   6 1344.16   55.14  -2
 -10   6   3 1344.16   55.14   1
  -9   6   5  256.95   58.68  -2
  -9   6   3  256.95   58.68   1
  -8   6   4  691.33   22.99  -2
  -8   6   3  691.33   22.99   1
  -7   6   3  313.15   17.88  -2
  -7   6   3  313.15   17.88   1
  -6   6   3 3576.59   26.51   1
  -5   6   3   -9.57   32.43   1
  -4   6   3 7124.98  214.54   1
  -3   6   3 6201.60  281.92   1
   2   6   1  926.25   32.69  -2
  -2   6   3  926.25   32.69   1
   1   6   2 1352.01   41.70  -2
  -1   6   3 1352.01   41.70   1
   0   6   3 8916.03   71.39  -2
   0   6   3 8916.03   71.39   1
  -1   6   4 1174.47   50.48  -2
   1   6   3 1174.47   50.48   1
  -2   6   5 3033.04  113.63  -2
   2   6   3 3033.04  113.63   1
   3   6   3   64.25   45.07   1
   4   6   3  326.33   26.54   1
   5   6   3 3506.39  120.42   1
   6   6   3  237.84   23.24   1
  -7   6   9   -9.38   20.36  -2
   7   6   3   -9.38   20.36   1
  -8   6  10 1719.98   46.67  -2
   8   6   3 1719.98   46.67   1
  -9   6  11 1788.57   52.48  -2
   9   6   3 1788.57   52.48   1
 -10   6  12 1145.71   38.64  -2
  10   6   3 1145.71   38.64   1
 -11   6  13  182.58   48.17  -2
  11   6   3  182.58   48.17   1
  12   6   3  110.73   42.72   1
  13   6   3  905.37   60.84   1
  14   6   3  742.56   76.51   1
  15   6   3   30.39   77.15   1
 -16   7   3   34.91  103.66   1
 -15   7   3  343.24   83.47   1
 -14   7   3  424.97   60.64   1
 -13   7   3  211.97   59.03   1
 -12   7   3  346.11   53.35   1
 -11   7   7  820.07   56.86  -2
 -11   7   3  820.07   56.86   1
 -10   7   6  145.95   60.61  -2
 -10   7   3  145.95   60.61   1
  -9   7   5 1226.43  165.91  -2
  -9   7   3 1226.43  165.91   1
  -8   7   4  329.32   38.23  -2
  -8   7   3  329.32   38.23   1
  -7   7   3  282.48   46.94  -2
  -7   7   3  282.48   46.94   1
  -6   7   3  686.27   42.92   1
  -5   7   3 1507.35   76.24   1
  -4   7   3  112.40   36.49   1
  -3   7   3  748.70   33.58   1
   2   7   1 4695.51  127.48  -2
  -2   7   3 4695.51  127.48   1
   1   7   2  274.05   26.48  -2
  -1   7   3  274.05   26.48   1
   0   7   3  227.69   28.38  -2
   0   7   3  227.69   28.38   1
  -1   7   4 1254.69  133.62  -2
   1   7   3 1254.69  133.62   1
  -2   7   5   10.80   48.97  -2
   2   7   3   10.80   48.97   1
   3   7   3   40.58   79.41   1
   4   7   3  800.01   27.64   1
   5   7   3  -19.47   24.19   1
   6   7   3 2505.02  103.85   1
  -7   7   9 1209.56   47.45  -2
   7   7   3 1209.56   47.45   1
  -8   7  10 1015.90   50.86  -2
   8   7   3 1015.90   50.86   1
  -9   7  11    3.65   34.63  -2
   9   7   3    3.65   34.63   1
 -10   7  12 1088.01   31.96  -2
  10   7   3 1088.01   31.96   1
 -11   7  13   58.41   32.98  -2
  11   7   3   58.41   32.98   1
  12   7   3   48.82   39.79   1
  13   7   3  611.60   60.97   1
  14   7   3  328.50  138.52   1
  15   7   3   64.55   85.34   1
 -16   8   3 1363.63   81.01   1
 -15   8   3  908.91   74.19   1
 -14   8   3  101.45   69.22   1
 -13   8   3 1052.06   72.39   1
 -12   8   3 1737.15  109.43   1
 -11   8   7 2966.42   78.04  -2
 -11   8   3 2966.42   78.04   1
 -10   8   6 2629.55  102.50  -2
 -10   8   3 2629.55  102.50   1
  -9   8   5  886.51   69.90  -2
  -9   8   3  886.51   69.90   1
  -8   8   4  847.33   53.87  -2
  -8   8   3  847.33   53.87   1
  -7   8   3 8076.12  337.26  -2
  -7   8   3 8076.12  337.26   1
  -6   8   3   15.38   31.35   1
  -5   8   3   12.25   15.35   1
  -4   8   3 1170.88   56.83   1
  -3   8   3 1238.02   41.61   1
   2   8   1   65.41   37.08  -2
  -2   8   3   65.41   37.08   1
   1   8   2 8802.59   62.30  -2
  -1   8   3 8802.59   62.30   1
   0   8   3   74.44   26.16  -2
   0   8   3   74.44   26.16   1
   1   8   3 8440.62  134.43   1
  -2   8   5 3029.62  148.28  -2
   2   8   3 3029.62  148.28   1
   3   8   3  488.15   73.22   1
   4   8   3  893.08   33.55   1
   5   8   3  722.81   57.55   1
   6   8   3 3877.51  137.93   1
  -7   8   9  630.61   31.73  -2
   7   8   3  630.61   31.73   1
   8   8   3 5356.41   93.32   1
  -9   8  11 2485.95   50.02  -2
   9   8   3 2485.95   50.02   1
 -10   8  12  921.87   43.08  -2
  10   8   3  921.87   43.08   1
 -11   8  13 1706.11  173.29  -2
  11   8   3 1706.11  173.29   1
  12   8   3  731.20   54.50   1
  13   8   3  351.68   65.41   1
  14   8   3   41.91   80.98   1
 -15   9   3  120.26   77.23   1
 -14   9   3  101.82   69.27   1
 -13   9   3  108.56   60.63   1
 -12   9   3 1232.56  169.10   1
 -11   9   7  692.48   79.88  -2
 -11   9   3  692.48   79.88   1
 -10   9   6   88.28   31.84  -2
 -10   9   3   88.28   31.84   1
  -9   9   5  602.66   44.07  -2
  -9   9   3  602.66   44.07   1
  -8   9   4  796.74   51.43  -2
  -8   9   3  796.74   51.43   1
  -7   9   3   51.66   28.18  -2
  -7   9   3   51.66   28.18   1
  -6   9   3  423.25   34.29   1
  -5   9   3  751.08   32.98   1
  -4   9   3   43.47   45.54   1
  -3   9   3  144.89   31.70   1
   2   9   1  938.62   36.15  -2
  -2   9   3  938.62   36.15   1
   1   9   2  -11.16   29.37  -2
  -1   9   3  -11.16   29.37   1
   0   9   3 2074.79   46.12  -2
   0   9   3 2074.79   46.12   1
  -1   9   4 2576.47   69.89  -2
   1   9   3 2576.47   69.89   1
  -2   9   5  492.15   53.83  -2
   2   9   3  492.15   53.83   1
   3   9   3  429.74   54.52   1
   4   9   3  546.37   64.45   1
   5   9   3   84.71   60.83   1
   6   9   3  522.62   47.83   1
  -7   9   9 1117.23   40.99  -2
   7   9   3 1117.23   40.99   1
  -8   9  10  510.66   51.24  -2
   8   9   3  510.66   51.24   1
  -9   9  11  283.84   48.96  -2
   9   9   3  283.84   48.96   1
 -10   9  12  529.23   42.10  -2
  10   9   3  529.23   42.10   1
 -11   9  13   72.84   39.63  -2
  11   9   3   72.84   39.63   1
  12   9   3   94.14   59.21   1
  13   9   3  591.89   70.67   1
  14   9   3   71.52  127.26   1
 -15  10   3  357.68   70.50   1
 -14  10   3  144.67   88.58   1
 -13  10   3  314.54   58.40   1
 -12  10   3 1057.37   57.78   1
 -11  10   7 1630.68   43.98  -2
 -11  10   3 1630.68   43.98   1
 -10  10   6 2169.66   68.80  -2
 -10  10   3 2169.66   68.80   1
  -9  10   5  293.84   42.51  -2
  -9  10   3  293.84   42.51   1
  -8  10   4  412.89   29.88  -2
  -8  10   3  412.89   29.88   1
  -7  10   3  -40.16   30.89  -2
  -7  10   3  -40.16   30.89   1
  -6  10   3  756.11   52.07   1
  -5  10   3  886.62   35.45   1
  -4  10   3 3041.33   41.81   1
  -3  10   3 1405.08  114.82   1
   2  10   1  443.56   25.70  -2
  -2  10   3  443.56   25.70   1
   1  10   2 1422.09   38.44  -2
  -1  10   3 1422.09   38.44   1
   0  10   3 1376.39   63.01  -2
   0  10   3 1376.39   63.01   1
  -1  10   4 2581.95  135.56  -2
   1  10   3 2581.95  135.56   1
  -2  10   5  690.64  175.48  -2
   2  10   3  690.64  175.48   1
   3  10   3  300.09   85.72   1
   4  10   3   22.73   53.08   1
   5  10   3 2927.70  171.84   1
   6  10   3  317.92   47.54   1
  -7  10   9  -30.36   37.17  -2
   7  10   3  -30.36   37.17   1
  -8  10  10  351.69   44.53  -2
   8  10   3  351.69   44.53   1
  -9  10  11 1292.34  101.21  -2
   9  10   3 1292.34  101.21   1
 -10  10  12  125.64   37.36  -2
  10  10   3  125.64   37.36   1
 -11  10  13  808.80   86.90  -2
  11  10   3  808.80   86.90   1
  12  10   3  106.61   71.78   1
  13  10   3  592.27   72.52   1
 -14  11   3    9.45   81.01   1
 -13  11   3  526.30   79.07   1
 -12  11   3   23.60   34.86   1
 -11  11   7  -40.46   31.80  -2
 -11  11   3  -40.46   31.80   1
 -10  11   6   65.41   43.05  -2
 -10  11   3   65.41   43.05   1
  -9  11   5  593.80   68.74  -2
  -9  11   3  593.80   68.74   1
  -8  11   4   31.37   30.91  -2
  -8  11   3   31.37   30.91   1
  -7  11   3  193.90   36.09  -2
  -7  11   3  193.90   36.09   1
  -6  11   3  -30.19   43.36   1
  -5  11   3  450.43   37.19   1
  -4  11   3  -31.83   35.55   1
  -3  11   3  654.32   28.59   1
   2  11   1  403.37   26.64  -2
  -2  11   3  403.37   26.64   1
   1  11   2 2623.44   68.85  -2
  -1  11   3 2623.44   68.85   1
   0  11   3  377.95   81.14  -2
   0  11   3  377.95   81.14   1
  -1  11   4  716.80   50.84  -2
   1  11   3  716.80   50.84   1
  -2  11   5  111.72   44.76  -2
   2  11   3  111.72   44.76   1
   3  11   3 1279.11   70.17   1
   4  11   3   21.45   55.76   1
   5  11   3   92.62   62.41   1
   6  11   3  353.65   69.56   1
  -7  11   9   19.36   39.36  -2
   7  11   3   19.36   39.36   1
  -8  11  10  283.18   48.72  -2
   8  11   3  283.18   48.72   1
  -9  11  11   51.48   39.35  -2
   9  11   3   51.48   39.35   1
 -10  11  12  305.74   57.98  -2
  10  11   3  305.74   57.98   1
 -11  11  13   37.02   43.82  -2
  11  11   3   37.02   43.82   1
  12  11   3  -10.50   88.58   1
 -13  12   3  160.29   77.11   1
 -12  12   3  -13.11   40.95   1
 -11  12   7  192.60   75.82  -2
 -11  12   3  192.60   75.82   1
 -10  12   6 1205.50  171.01  -2
 -10  12   3 1205.50  171.01   1
  -9  12   5   49.27   80.21  -2
  -9  12   3   49.27   80.21   1
  -8  12   4  928.52   43.81  -2
  -8  12   3  928.52   43.81   1
  -7  12   3   59.63   36.58  -2
  -7  12   3   59.63   36.58   1
  -6  12   3 1010.95   43.47   1
  -5  12   3   65.48   32.49   1
  -4  12   3 3414.88  139.50   1
  -3  12   3  214.56   29.74   1
   2  12   1  907.92   53.31  -2
  -2  12   3  907.92   53.31   1
   1  12   2  364.28   38.64  -2
  -1  12   3  364.28   38.64   1
   0  12   3  566.17   39.45  -2
   0  12   3  566.17   39.45   1
  -1  12   4 1139.18   49.89  -2
   1  12   3 1139.18   49.89   1
  -2  12   5   23.29   56.75  -2
   2  12   3   23.29   56.75   1
   3  12   3   82.33   75.36   1
   4  12   3  271.90   43.87   1
   5  12   3 1018.18  192.19   1
   6  12   3  111.96   94.07   1
  -7  12   9   90.00   44.11  -2
   7  12   3   90.00   44.11   1
  -8  12  10  120.39   45.80  -2
   8  12   3  120.39   45.80   1
  -9  12  11 2140.42   65.32  -2
   9  12   3 2140.42   65.32   1
 -10  12  12  406.49   48.19  -2
  10  12   3  406.49   48.19   1
 -11  12  13  294.95   75.79  -2
  11  12   3  294.95   75.79   1
  12  12   3  -20.52   22.18   1
 -12  13   3  847.21  120.34   1
 -11  13   7  410.78   74.46  -2
 -11  13   3  410.78   74.46   1
 -10  13   6  801.41  107.69  -2
 -10  13   3  801.41  107.69   1
  -9  13   5  181.53   77.01  -2
  -9  13   3  181.53   77.01   1
  -8  13   4 1855.21   85.99  -2
  -8  13   3 1855.21   85.99   1
  -7  13   3  161.48   42.98  -2
  -7  13   3  161.48   42.98   1
  -6  13   3 1392.25   45.70   1
  -5  13   3   -3.40   32.80   1
  -4  13   3  236.58   33.55   1
  -3  13   3  164.66   30.83   1
   2  13   1 1856.17   84.56  -2
  -2  13   3 1856.17   84.56   1
   1  13   2  272.39   39.01  -2
  -1  13   3  272.39   39.01   1
   0  13   3  192.70   51.56  -2
   0  13   3  192.70   51.56   1
  -1  13   4  762.09   49.51  -2
   1  13   3  762.09   49.51   1
  -2  13   5   80.62   50.14  -2
   2  13   3   80.62   50.14   1
   3  13   3  741.28   56.86   1
   4  13   3  -73.42   48.94   1
   5  13   3   82.76   71.96   1
   6  13   3   17.31   71.18   1
  -7  13   9 1282.39  274.03  -2
   7  13   3 1282.39  274.03   1
  -8  13  10  132.89   85.55  -2
   8  13   3  132.89   85.55   1
  -9  13  11  265.80   58.77  -2
   9  13   3  265.80   58.77   1
 -10  13  12   95.92   63.34  -2
  10  13   3   95.92   63.34   1
 -11  13  13  655.24  190.84  -2
  11  13   3  655.24  190.84   1
 -11  14   7  329.04  157.87  -2
 -11  14   3  329.04  157.87   1
 -10  14   6  529.21  232.43  -2
 -10  14   3  529.21  232.43   1
  -9  14   5   71.13   89.39  -2
  -9  14   3   71.13   89.39   1
  -8  14   4  415.81  289.38  -2
  -8  14   3  415.81  289.38   1
  -7  14   3 3920.60   98.87  -2
  -7  14   3 3920.60   98.87   1
  -6  14   3   42.27   51.57   1
  -5  14   3    1.95   43.51   1
  -4  14   3   46.44   53.93   1
  -3  14   3  192.34   48.51   1
   2  14   1    2.13   40.96  -2
  -2  14   3    2.13   40.96   1
   1  14   2  997.50   48.63  -2
  -1  14   3  997.50   48.63   1
   0  14   3   80.61   63.21  -2
   0  14   3   80.61   63.21   1
  -1  14   4  179.45   67.36  -2
   1  14   3  179.45   67.36   1
  -2  14   5 1187.36   49.57  -2
   2  14   3 1187.36   49.57   1
   3  14   3   84.68   68.56   1
   4  14   3   17.33   98.11   1
   5  14   3   88.75  109.54   1
   6  14   3  292.89  119.94   1
  -7  14   9   81.89   73.53  -2
   7  14   3   81.89   73.53   1
  -8  14  10 1569.56   85.36  -2
   8  14   3 1569.56   85.36   1
  -9  14  11  188.34   84.04  -2
   9  14   3  188.34   84.04   1
 -10  14  12   57.63   61.06  -2
  10  14   3   57.63   61.06   1
 -10  15   6  207.30   72.89  -2
 -10  15   3  207.30   72.89   1
  -9  15   5 1123.03  123.49  -2
  -9  15   3 1123.03  123.49   1
  -8  15   4  133.14  256.30  -2
  -8  15   3  133.14  256.30   1
  -7  15   3  -15.41   49.99  -2
  -7  15   3  -15.41   49.99   1
  -6  15   3  -30.39   61.70   1
  -5  15   3 1497.80   60.18   1
  -4  15   3   60.34   51.05   1
  -3  15   3   55.80   43.43   1
   2  15   1   -6.31   62.12  -2
  -2  15   3   -6.31   62.12   1
   1  15   2  625.73   92.94  -2
  -1  15   3  625.73   92.94   1
   0  15   3  858.37  108.73  -2
   0  15   3  858.37  108.73   1
  -1  15   4  293.03  111.58  -2
   1  15   3  293.03  111.58   1
  -2  15   5   78.27   64.88  -2
   2  15   3   78.27   64.88   1
   3  15   3  135.61   69.26   1
   4  15   3  654.73  167.08   1
   5  15   3   93.77   79.46   1
   6  15   3 1741.05  504.20   1
  -7  15   9  227.96   84.64  -2
   7  15   3  227.96   84.64   1
  -8  15  10  223.31   65.86  -2
   8  15   3  223.31   65.86   1
  -8  16   4  139.01  165.73  -2
  -8  16   3  139.01  165.73   1
  -7  16   3   40.70   61.07  -2
  -7  16   3   40.70   61.07   1
  -6  16   3  183.65  273.44   1
  -5  16   3  212.43   58.55   1
  -4  16   3 -149.40   99.60   1
  -3  16   3  369.22   60.53   1
   2  16   1   52.05  149.68  -2
  -2  16   3   52.05  149.68   1
   1  16   2   78.04   60.39  -2
  -1  16   3   78.04   60.39   1
   0  16   3  102.40   53.86  -2
   0  16   3  102.40   53.86   1
  -1  16   4  427.93   83.88  -2
   1  16   3  427.93   83.88   1
  -2  16   5   18.10   55.74  -2
   2  16   3   18.10   55.74   1
   3  16   3  -43.12   83.55   1
   4  16   3  -10.60   85.78   1
   5  16   3  211.62  163.63   1
   6  16   3  -15.89  127.69   1
  -7  16   9 -185.31  140.79  -2
   7  16   3 -185.31  140.79   1
  -6  17   3  118.69   65.21   1
  -5  17   3  770.12   75.73   1
  -4  17   3  -14.82   72.83   1
  -3  17   3  189.38  128.29   1
   2  17   1   71.01  197.95  -2
  -2  17   3   71.01  197.95   1
   1  17   2 1144.09  223.71  -2
  -1  17   3 1144.09  223.71   1
   0  17   3  931.66   84.28  -2
   0  17   3  931.66   84.28   1
  -1  17   4  133.13   79.85  -2
   1  17   3  133.13   79.85   1
  -2  17   5  149.88   86.70  -2
   2  17   3  149.88   86.70   1
   3  17   3   13.81  258.73   1
   4  17   3  799.58  108.73   1
 -18   0  12  244.72  179.85  -2
 -18   0   4  244.72  179.85   1
 -17   0   4  460.72   59.29   1
 -16   0   4  120.25   86.31   1
 -15   0   4  901.26   84.53   1
 -14   0   4 4002.55  394.54   1
 -13   0   4  275.69   28.94   1
 -12   0   4  458.81   25.63   1
 -11   0   6 1003.51   94.18  -2
 -11   0   4 1003.51   94.18   1
 -10   0   4 3302.57   57.87   1
  -9   0   4   38.44   39.52  -2
  -9   0   4   38.44   39.52   1
  -8   0   4 7072.61  175.92   1
  -7   0   2  477.23   83.30  -2
  -7   0   4  477.23   83.30   1
  -6   0   4 6822.34  185.13   1
  -5   0   4 3928.30  198.65   1
  -4   0   4 3784.04   55.93   1
  -3   0   4 1232.74   29.58   1
   2   0   214943.85 1019.77  -2
  -2   0   414943.85 1019.77   1
  -1   0   4 3514.87   18.53   1
   0   0   4  781.14   27.37  -2
   0   0   4  781.14   27.37   1
   1   0   4 7642.65   51.19   1
  -2   0   6 2139.93   32.09  -2
   2   0   4 2139.93   32.09   1
   3   0   4   82.48   24.73   1
   4   0   4  111.71   27.74   1
   5   0   419573.69   71.44   1
   6   0   4  553.88   43.08   1
  -7   0  10  885.73   52.66  -2
   7   0   4  885.73   52.66   1
   8   0   4   -4.25   40.59   1
  -9   0  12 3310.23   74.78  -2
   9   0   4 3310.23   74.78   1
  10   0   4 4094.40  198.87   1
 -11   0  14 3062.07  102.15  -2
  11   0   4 3062.07  102.15   1
  12   0   4  465.30   60.97   1
  13   0   4  128.41   38.31   1
  14   0   4  861.79   44.82   1
  15   0   4  728.45   97.63   1
  16   0   4 1134.16  116.27   1
 -18   1  12  436.01  135.74  -2
 -18   1   4  436.01  135.74   1
 -17   1  11  304.55   47.49  -2
 -17   1   4  304.55   47.49   1
 -16   1   4   94.55   52.63   1
 -15   1   4  210.10   27.68   1
 -14   1   4  507.56   26.45   1
 -13   1   4   -0.46   25.73   1
 -12   1   4 3306.19  103.84   1
 -11   1   6  -24.55   35.13  -2
 -11   1   4  -24.55   35.13   1
 -10   1   5  357.84   35.01  -2
 -10   1   4  357.84   35.01   1
  -9   1   4  868.21   20.09  -2
  -9   1   4  868.21   20.09   1
  -8   1   3  703.96   19.02  -2
  -8   1   4  703.96   19.02   1
  -7   1   2  135.72   21.72  -2
  -7   1   4  135.72   21.72   1
  -6   1   4 5632.02  128.25   1
  -5   1   4  188.89   19.40   1
  -4   1   4  204.07   41.93   1
  -3   1   4  385.15   17.14   1
   2   1   2  621.32   52.59  -2
  -2   1   4  621.32   52.59   1
   1   1   3 1040.94   24.33  -2
  -1   1   4 1040.94   24.33   1
   0   1   4 2396.52   27.21  -2
   0   1   4 2396.52   27.21   1
  -1   1   5 1973.31   23.76  -2
   1   1   4 1973.31   23.76   1
  -2   1   6 4051.93  154.71  -2
   2   1   4 4051.93  154.71   1
   3   1   4 2587.81   35.12   1
   4   1   4 2322.24   61.56   1
   5   1   4  127.79   25.68   1
   6   1   4  812.54   28.92   1
  -7   1  10 2445.52   56.65  -2
   7   1   4 2445.52   56.65   1
  -8   1  11  274.65   41.35  -2
   8   1   4  274.65   41.35   1
  -9   1  12   58.06   52.88  -2
   9   1   4   58.06   52.88   1
 -10   1  13 1091.02   35.69  -2
  10   1   4 1091.02   35.69   1
 -11   1  14  524.82   75.86  -2
  11   1   4  524.82   75.86   1
  12   1   4 1160.19   42.39   1
  13   1   4 1514.00   59.46   1
  14   1   4   16.44   30.55   1
  15   1   4   21.61   43.56   1
  16   1   4  125.74  143.37   1
 -18   2  12  687.69   92.70  -2
 -18   2   4  687.69   92.70   1
 -17   2  11   10.56  124.55  -2
 -17   2   4   10.56  124.55   1
 -16   2   4  305.76   75.43   1
 -15   2   4 1228.85   39.98   1
 -14   2   4  251.35   28.11   1
 -13   2   4  493.79   26.17   1
 -12   2   4 3657.13  104.78   1
 -11   2   6 1417.25   44.30  -2
 -11   2   4 1417.25   44.30   1
 -10   2   5   88.47   32.40  -2
 -10   2   4   88.47   32.40   1
  -9   2   4   -0.55   26.13  -2
  -9   2   4   -0.55   26.13   1
  -8   2   3  460.10   15.97  -2
  -8   2   4  460.10   15.97   1
  -7   2   2 3990.70   65.90  -2
  -7   2   4 3990.70   65.90   1
  -6   2   4  709.06   25.06   1
  -5   2   4 2969.82   48.82   1
  -4   2   4  448.55  154.63   1
  -3   2   4  281.49   19.72   1
   2   2   2 2932.53   35.78  -2
  -2   2   4 2932.53   35.78   1
   1   2   3   53.61   31.79  -2
  -1   2   4   53.61   31.79   1
   0   2   4  889.42   66.06  -2
   0   2   4  889.42   66.06   1
  -1   2   5 1698.88  146.87  -2
   1   2   4 1698.88  146.87   1
  -2   2   6 2649.78   89.40  -2
   2   2   4 2649.78   89.40   1
   3   2   4  791.02   43.70   1
   4   2   4 5141.00  111.14   1
   5   2   4 1716.58   24.56   1
   6   2   4 6436.64   97.93   1
  -7   2  10   42.75   24.87  -2
   7   2   4   42.75   24.87   1
  -8   2  11 1442.44   42.17  -2
   8   2   4 1442.44   42.17   1
  -9   2  12 1130.81   71.90  -2
   9   2   4 1130.81   71.90   1
 -10   2  13  181.74   32.65  -2
  10   2   4  181.74   32.65   1
 -11   2  14  746.50   53.10  -2
  11   2   4  746.50   53.10   1
  12   2   4  362.76   61.07   1
  13   2   4  434.66   29.49   1
  14   2   4  236.67   47.26   1
  15   2   4   67.13   49.93   1
  16   2   4  -28.82   71.44   1
 -18   3  12 -172.08  114.72  -2
 -18   3   4 -172.08  114.72   1
 -17   3  11  628.99  122.96  -2
 -17   3   4  628.99  122.96   1
 -16   3   4   80.26  110.80   1
 -15   3   4   69.55  110.33   1
 -14   3   4  163.27   50.84   1
 -13   3   4  514.27   47.51   1
 -12   3   4  458.77   46.07   1
 -11   3   6  614.30   39.18  -2
 -11   3   4  614.30   39.18   1
 -10   3   5  552.84   67.72  -2
 -10   3   4  552.84   67.72   1
  -9   3   4 1760.16   73.16  -2
  -9   3   4 1760.16   73.16   1
  -8   3   3 1388.62   25.30  -2
  -8   3   4 1388.62   25.30   1
  -7   3   2 1013.43   32.51  -2
  -7   3   4 1013.43   32.51   1
  -6   3   4  858.87   95.25   1
  -5   3   4 1208.67   33.58   1
  -4   3   4  750.76   24.40   1
  -3   3   4   50.90   22.58   1
   2   3   2 1158.20  476.88  -2
  -2   3   4 1158.20  476.88   1
   1   3   3 1109.16   50.32  -2
  -1   3   4 1109.16   50.32   1
   0   3   4  561.96   44.61  -2
   0   3   4  561.96   44.61   1
  -1   3   5 1529.20   50.32  -2
   1   3   4 1529.20   50.32   1
  -2   3   6  656.75   39.49  -2
   2   3   4  656.75   39.49   1
   3   3   4 2345.34   74.46   1
   4   3   4   58.65   18.52   1
   5   3   4  255.64   30.31   1
   6   3   4  696.09   31.81   1
  -7   3  10 1144.35   62.92  -2
   7   3   4 1144.35   62.92   1
  -8   3  11  357.51   40.77  -2
   8   3   4  357.51   40.77   1
  -9   3  12    3.57   37.34  -2
   9   3   4    3.57   37.34   1
 -10   3  13  148.36   37.31  -2
  10   3   4  148.36   37.31   1
 -11   3  14  103.61   38.77  -2
  11   3   4  103.61   38.77   1
  12   3   4    7.88   44.26   1
  13   3   4   56.32   44.94   1
  14   3   4   74.70   47.17   1
  15   3   4   -6.51   54.04   1
  16   3   4  353.92   69.63   1
 -18   4  12  255.27  213.85  -2
 -18   4   4  255.27  213.85   1
 -17   4  11  402.68  116.97  -2
 -17   4   4  402.68  116.97   1
 -16   4   4 1199.55  130.23   1
 -15   4   4  -10.78   47.42   1
 -14   4   4   61.13   62.54   1
 -13   4   4  199.92   50.11   1
 -12   4   4 1145.31   73.00   1
 -11   4   6 3965.50  185.39  -2
 -11   4   4 3965.50  185.39   1
  -9   4   4  519.77   48.99  -2
  -9   4   4  519.77   48.99   1
  -8   4   3  119.85   38.58  -2
  -8   4   4  119.85   38.58   1
  -7   4   2 5884.89  203.12  -2
  -7   4   4 5884.89  203.12   1
  -6   4   4  191.29   29.28   1
  -5   4   4 5632.39   94.21   1
  -4   4   4   33.58   22.93   1
  -3   4   410737.32  174.51   1
   2   4   2 5344.25  260.37  -2
  -2   4   4 5344.25  260.37   1
  -1   4   4 6081.04 2973.11   1
   0   4   4   98.42   38.42  -2
   0   4   4   98.42   38.42   1
  -2   4   6 8128.32   42.24  -2
   2   4   4 8128.32   42.24   1
   3   4   4 1752.78   38.27   1
   4   4   4 3264.51   32.40   1
   5   4   4  356.11   26.80   1
   6   4   4 2004.67  121.26   1
  -8   4  11 1641.78   67.66  -2
   8   4   4 1641.78   67.66   1
  -9   4  12  185.70   33.86  -2
   9   4   4  185.70   33.86   1
 -10   4  13   62.81   31.36  -2
  10   4   4   62.81   31.36   1
 -11   4  14   71.91   29.75  -2
  11   4   4   71.91   29.75   1
  12   4   4  418.48   48.40   1
  13   4   4 1287.71   66.86   1
  14   4   4    9.85   24.42   1
  15   4   4  643.10   64.76   1
 -17   5  11  -81.49  106.44  -2
 -17   5   4  -81.49  106.44   1
 -16   5   4   26.72   71.71   1
 -15   5   4  856.09  105.72   1
 -14   5   4 1246.55   76.50   1
 -13   5   4  318.77   56.60   1
 -12   5   4  102.45   58.57   1
 -11   5   6 1302.81   56.00  -2
 -11   5   4 1302.81   56.00   1
 -10   5   5 1006.27   63.45  -2
 -10   5   4 1006.27   63.45   1
  -9   5   4 5190.85  225.59  -2
  -9   5   4 5190.85  225.59   1
  -8   5   3  613.78   45.35  -2
  -8   5   4  613.78   45.35   1
  -7   5   2  115.36   18.94  -2
  -7   5   4  115.36   18.94   1
  -6   5   4  986.67   31.89   1
  -5   5   4 8365.02   87.69   1
  -4   5   4  310.96   40.31   1
  -3   5   4  732.36   51.81   1
   2   5   2  742.95   47.95  -2
  -2   5   4  742.95   47.95   1
   1   5   3 6114.95  281.46  -2
  -1   5   4 6114.95  281.46   1
   0   5   425478.48  332.38  -2
   0   5   425478.48  332.38   1
  -1   5   5 1835.60   32.55  -2
   1   5   4 1835.60   32.55   1
  -2   5   6 2861.52   64.87  -2
   2   5   4 2861.52   64.87   1
   3   5   4   64.30   25.60   1
   4   5   4 7197.07   58.55   1
   5   5   4  -31.39   35.08   1
   6   5   4 4404.99  109.81   1
  -7   5  10   90.64   26.18  -2
   7   5   4   90.64   26.18   1
  -8   5  11  868.68   64.49  -2
   8   5   4  868.68   64.49   1
  -9   5  12 2490.84   53.67  -2
   9   5   4 2490.84   53.67   1
 -10   5  13 2924.68  121.46  -2
  10   5   4 2924.68  121.46   1
 -11   5  14    7.97   43.41  -2
  11   5   4    7.97   43.41   1
  12   5   4   13.76   38.52   1
  13   5   4  523.55   44.53   1
  14   5   4  132.37  148.98   1
  15   5   4  997.52   78.77   1
 -17   6  11  660.62   92.38  -2
 -17   6   4  660.62   92.38   1
 -16   6   4   55.65   68.04   1
 -15   6   4  453.17   74.33   1
 -14   6   4  995.16   61.90   1
 -13   6   4  151.75   56.79   1
 -12   6   4 1379.39   77.26   1
 -11   6   6 2005.60   60.28  -2
 -11   6   4 2005.60   60.28   1
 -10   6   5  658.62   35.15  -2
 -10   6   4  658.62   35.15   1
  -9   6   4  694.56   44.38  -2
  -9   6   4  694.56   44.38   1
  -8   6   3 1412.84   48.61  -2
  -8   6   4 1412.84   48.61   1
  -7   6   2  424.82   45.46  -2
  -7   6   4  424.82   45.46   1
  -6   6   4 5653.64   60.01   1
  -5   6   4 4492.14   53.68   1
  -4   6   4 1868.72   42.98   1
  -3   6   4   31.01   29.91   1
   2   6   2 2289.17   37.61  -2
  -2   6   4 2289.17   37.61   1
   1   6   3 1819.60   46.63  -2
  -1   6   4 1819.60   46.63   1
   0   6   4 8949.00   84.96  -2
   0   6   4 8949.00   84.96   1
  -1   6   5 2722.83   80.12  -2
   1   6   4 2722.83   80.12   1
  -2   6   6  -17.37   29.65  -2
   2   6   4  -17.37   29.65   1
   3   6   4 1285.36  106.73   1
   4   6   4   14.45   31.28   1
   5   6   4 2266.57   33.70   1
   6   6   4  581.95   51.40   1
  -7   6  10  897.37   57.00  -2
   7   6   4  897.37   57.00   1
  -8   6  11  296.03   18.28  -2
   8   6   4  296.03   18.28   1
  -9   6  12 3060.31   86.19  -2
   9   6   4 3060.31   86.19   1
 -10   6  13  802.34   66.86  -2
  10   6   4  802.34   66.86   1
 -11   6  14  -59.66   39.77  -2
  11   6   4  -59.66   39.77   1
  12   6   4   -2.53   45.02   1
  13   6   4  176.59   55.83   1
  14   6   4  382.98  369.34   1
  15   6   4  425.21   91.27   1
 -17   7  11  845.04   82.10  -2
 -17   7   4  845.04   82.10   1
 -16   7   4  393.00   83.00   1
 -15   7   4  138.61   74.41   1
 -14   7   4   18.04   58.54   1
 -13   7   4  280.86   65.14   1
 -12   7   4 3535.76   80.02   1
 -11   7   6  579.07   51.44  -2
 -11   7   4  579.07   51.44   1
 -10   7   5 1679.69   92.35  -2
 -10   7   4 1679.69   92.35   1
  -9   7   4   58.49   19.86  -2
  -9   7   4   58.49   19.86   1
  -8   7   3  487.76   22.87  -2
  -8   7   4  487.76   22.87   1
  -7   7   2   89.07   28.81  -2
  -7   7   4   89.07   28.81   1
  -6   7   4 4152.87   48.29   1
  -5   7   4 1997.76   40.15   1
  -4   7   4 1545.92   42.86   1
  -3   7   4  474.73   28.93   1
   2   7   2  410.81   47.65  -2
  -2   7   4  410.81   47.65   1
   1   7   3 1911.91   33.73  -2
  -1   7   4 1911.91   33.73   1
   0   7   4   66.22   37.58  -2
   0   7   4   66.22   37.58   1
  -1   7   5  736.85   36.36  -2
   1   7   4  736.85   36.36   1
  -2   7   6 4031.29  149.95  -2
   2   7   4 4031.29  149.95   1
   3   7   4 2257.16   61.02   1
   4   7   4  977.96   40.14   1
   5   7   4  225.15   27.21   1
   6   7   4  109.88   56.87   1
  -7   7  10 4965.62  276.17  -2
   7   7   4 4965.62  276.17   1
  -8   7  11 2155.13  126.80  -2
   8   7   4 2155.13  126.80   1
  -9   7  12  111.35   30.05  -2
   9   7   4  111.35   30.05   1
 -10   7  13  298.24   44.00  -2
  10   7   4  298.24   44.00   1
 -11   7  14  659.08   64.58  -2
  11   7   4  659.08   64.58   1
  12   7   4  761.18   62.34   1
  13   7   4  134.48   47.94   1
  14   7   4  134.36  192.62   1
 -16   8   4 -162.54  108.36   1
 -15   8   4  155.13   76.48   1
 -14   8   4   31.18   77.79   1
 -13   8   4   79.41   53.64   1
 -12   8   4   74.30   22.15   1
 -11   8   6  -55.26   89.12  -2
 -11   8   4  -55.26   89.12   1
 -10   8   5   49.57   26.93  -2
 -10   8   4   49.57   26.93   1
  -9   8   4   29.98   29.58  -2
  -9   8   4   29.98   29.58   1
  -8   8   3 1015.54   59.87  -2
  -8   8   4 1015.54   59.87   1
  -7   8   2  247.59   34.77  -2
  -7   8   4  247.59   34.77   1
  -6   8   4  466.45   55.82   1
  -5   8   4   14.48   45.42   1
  -4   8   4  238.99   39.40   1
  -3   8   4   61.26   30.46   1
   2   8   2 1108.92   56.13  -2
  -2   8   4 1108.92   56.13   1
   0   8   4  172.56   35.04  -2
   0   8   4  172.56   35.04   1
  -1   8   5 2057.24   60.49  -2
   1   8   4 2057.24   60.49   1
  -2   8   6  671.46   60.26  -2
   2   8   4  671.46   60.26   1
   3   8   4    4.13   40.13   1
   4   8   4  -60.50   40.33   1
   5   8   4  -13.02   32.09   1
   6   8   4  134.27   54.52   1
  -7   8  10   25.35   22.80  -2
   7   8   4   25.35   22.80   1
  -8   8  11  702.21   69.45  -2
   8   8   4  702.21   69.45   1
  -9   8  12   40.43   27.83  -2
   9   8   4   40.43   27.83   1
 -10   8  13  523.21   38.20  -2
  10   8   4  523.21   38.20   1
 -11   8  14  -46.18   39.50  -2
  11   8   4  -46.18   39.50   1
  12   8   4  -90.31   60.21   1
  13   8   4  102.30   71.09   1
  14   8   4   20.67  143.32   1
 -16   9   4  474.31  163.04   1
 -15   9   4  186.58  105.05   1
 -14   9   4  195.57   80.10   1
 -13   9   4  805.73   66.15   1
 -12   9   4 1949.54  105.69   1
 -11   9   6  641.97   82.91  -2
 -11   9   4  641.97   82.91   1
 -10   9   5  870.09  158.46  -2
 -10   9   4  870.09  158.46   1
  -9   9   4  437.13   30.35  -2
  -9   9   4  437.13   30.35   1
  -8   9   3  551.72   37.60  -2
  -8   9   4  551.72   37.60   1
  -7   9   2   57.36   34.30  -2
  -7   9   4   57.36   34.30   1
  -6   9   4 2686.47   80.94   1
  -5   9   4 1070.12   56.78   1
  -4   9   4  420.80   42.98   1
  -3   9   4 2262.51  129.48   1
   2   9   2 1146.12   57.95  -2
  -2   9   4 1146.12   57.95   1
   1   9   3 2379.41   63.55  -2
  -1   9   4 2379.41   63.55   1
   0   9   4  211.72   22.01  -2
   0   9   4  211.72   22.01   1
  -1   9   5  247.21   42.82  -2
   1   9   4  247.21   42.82   1
  -2   9   6  468.22   84.54  -2
   2   9   4  468.22   84.54   1
   3   9   4 2743.58   85.18   1
   4   9   4  184.17   33.13   1
   5   9   4   68.27   22.72   1
   6   9   4   -5.79   42.51   1
  -7   9  10 4295.05  111.79  -2
   7   9   4 4295.05  111.79   1
  -8   9  11  442.40   57.33  -2
   8   9   4  442.40   57.33   1
  -9   9  12   52.57   35.88  -2
   9   9   4   52.57   35.88   1
 -10   9  13   67.15   38.90  -2
  10   9   4   67.15   38.90   1
 -11   9  14  729.39   85.45  -2
  11   9   4  729.39   85.45   1
  12   9   4  422.34   65.58   1
  13   9   4   -2.46   25.32   1
 -15  10   4  649.66  183.73   1
 -14  10   4  141.94   69.46   1
 -13  10   4   56.27   54.73   1
 -12  10   4   27.78   25.26   1
 -11  10   6 1685.51  512.77  -2
 -11  10   4 1685.51  512.77   1
 -10  10   5 1256.66   66.43  -2
 -10  10   4 1256.66   66.43   1
  -9  10   4  784.11   63.92  -2
  -9  10   4  784.11   63.92   1
  -8  10   3  542.54   29.15  -2
  -8  10   4  542.54   29.15   1
  -7  10   2    3.08   45.95  -2
  -7  10   4    3.08   45.95   1
  -6  10   4  263.88   24.94   1
  -5  10   4 2284.98   99.30   1
  -4  10   4 1676.97   49.68   1
  -3  10   4 1739.76   77.19   1
   2  10   2  131.39   48.06  -2
  -2  10   4  131.39   48.06   1
   1  10   3 2138.73   69.81  -2
  -1  10   4 2138.73   69.81   1
   0  10   4  580.41   61.46  -2
   0  10   4  580.41   61.46   1
  -1  10   5 4585.77   88.80  -2
   1  10   4 4585.77   88.80   1
  -2  10   6 2497.76   62.60  -2
   2  10   4 2497.76   62.60   1
   3  10   4 1055.95   65.27   1
   4  10   4   74.12   57.46   1
   5  10   4  760.81   98.71   1
   6  10   4   35.73   38.79   1
  -7  10  10  885.13   72.79  -2
   7  10   4  885.13   72.79   1
  -8  10  11  731.81   56.95  -2
   8  10   4  731.81   56.95   1
  -9  10  12 1738.36  119.29  -2
   9  10   4 1738.36  119.29   1
 -10  10  13   71.29   45.75  -2
  10  10   4   71.29   45.75   1
 -11  10  14   18.99   47.84  -2
  11  10   4   18.99   47.84   1
  12  10   4  131.79   49.44   1
  13  10   4   29.05   71.86   1
 -14  11   4  733.47  150.38   1
 -13  11   4   63.07  108.66   1
 -12  11   4    2.80   14.25   1
 -11  11   6  330.34   41.07  -2
 -11  11   4  330.34   41.07   1
 -10  11   5  418.90   70.78  -2
 -10  11   4  418.90   70.78   1
  -9  11   4 2766.49  238.88  -2
  -9  11   4 2766.49  238.88   1
  -8  11   3  178.89   52.31  -2
  -8  11   4  178.89   52.31   1
  -7  11   2  433.48   41.21  -2
  -7  11   4  433.48   41.21   1
  -6  11   4   74.76   37.10   1
  -5  11   4 5941.36   55.86   1
  -4  11   4 1625.84   60.92   1
  -3  11   4 1712.36   91.85   1
   2  11   2   71.58   32.08  -2
  -2  11   4   71.58   32.08   1
   1  11   3 2088.37   77.80  -2
  -1  11   4 2088.37   77.80   1
   0  11   4 8432.53  768.91  -2
   0  11   4 8432.53  768.91   1
  -1  11   5 1196.49   43.17  -2
   1  11   4 1196.49   43.17   1
  -2  11   6  392.25   68.81  -2
   2  11   4  392.25   68.81   1
   3  11   4   22.57   47.18   1
   4  11   4 3975.32   89.71   1
   5  11   4   95.22   54.10   1
   6  11   4 1264.05   75.54   1
  -7  11  10  -40.64   49.04  -2
   7  11   4  -40.64   49.04   1
  -8  11  11  484.38   43.45  -2
   8  11   4  484.38   43.45   1
  -9  11  12  847.27   59.27  -2
   9  11   4  847.27   59.27   1
 -10  11  13 1327.62   49.91  -2
  10  11   4 1327.62   49.91   1
 -11  11  14  109.17   57.69  -2
  11  11   4  109.17   57.69   1
  12  11   4  134.23   73.30   1
 -13  12   4  182.31   90.43   1
 -12  12   4  271.89   88.41   1
 -11  12   6 1897.18  114.47  -2
 -11  12   4 1897.18  114.47   1
 -10  12   5  390.45   46.21  -2
 -10  12   4  390.45   46.21   1
  -9  12   4  627.95   36.07  -2
  -9  12   4  627.95   36.07   1
  -8  12   3  285.56   40.80  -2
  -8  12   4  285.56   40.80   1
  -7  12   2 1201.90   70.15  -2
  -7  12   4 1201.90   70.15   1
  -6  12   4  171.23   35.14   1
  -5  12   4 1169.82   75.03   1
  -4  12   4  148.45   45.03   1
  -3  12   4 3491.19  181.85   1
   2  12   2 1194.04   45.65  -2
  -2  12   4 1194.04   45.65   1
   1  12   3  365.97   82.54  -2
  -1  12   4  365.97   82.54   1
   0  12   4   10.29   57.35  -2
   0  12   4   10.29   57.35   1
  -1  12   5  507.11   51.01  -2
   1  12   4  507.11   51.01   1
  -2  12   6 3650.69  207.97  -2
   2  12   4 3650.69  207.97   1
   3  12   4 1156.82   57.85   1
   4  12   4  170.31   54.99   1
   5  12   4  -37.16   63.22   1
   6  12   4  360.56   92.67   1
  -7  12  10  237.87   93.43  -2
   7  12   4  237.87   93.43   1
  -8  12  11  572.93   66.22  -2
   8  12   4  572.93   66.22   1
  -9  12  12   -8.80   53.14  -2
   9  12   4   -8.80   53.14   1
 -10  12  13 -110.84   73.89  -2
  10  12   4 -110.84   73.89   1
 -11  12  14   85.70   56.34  -2
  11  12   4   85.70   56.34   1
 -12  13   4  254.96   75.27   1
 -11  13   6  108.23   77.93  -2
 -11  13   4  108.23   77.93   1
 -10  13   5  870.40  119.13  -2
 -10  13   4  870.40  119.13   1
  -9  13   4   63.37   42.12  -2
  -9  13   4   63.37   42.12   1
  -8  13   3  808.49  117.83  -2
  -8  13   4  808.49  117.83   1
  -7  13   2  236.09   51.84  -2
  -7  13   4  236.09   51.84   1
  -6  13   4  442.58   42.25   1
  -5  13   4  631.98   28.40   1
  -4  13   4  511.37   99.08   1
  -3  13   4  204.26   36.78   1
   2  13   2   57.07   54.24  -2
  -2  13   4   57.07   54.24   1
   1  13   3  609.85   43.16  -2
  -1  13   4  609.85   43.16   1
   0  13   4  368.52   46.50  -2
   0  13   4  368.52   46.50   1
  -1  13   5  140.90   56.41  -2
   1  13   4  140.90   56.41   1
  -2  13   6  357.63   92.00  -2
   2  13   4  357.63   92.00   1
   3  13   4  691.92   69.16   1
   4  13   4   74.90   50.09   1
   5  13   4   77.59  107.76   1
   6  13   4  122.84   74.41   1
  -7  13  10  287.14   63.14  -2
   7  13   4  287.14   63.14   1
  -8  13  11  724.35   70.13  -2
   8  13   4  724.35   70.13   1
  -9  13  12   57.41   47.75  -2
   9  13   4   57.41   47.75   1
 -10  13  13  -84.97   64.68  -2
  10  13   4  -84.97   64.68   1
 -11  14   6   52.48  107.09  -2
 -11  14   4   52.48  107.09   1
 -10  14   5   80.50   91.73  -2
 -10  14   4   80.50   91.73   1
  -9  14   4  -39.88   85.42  -2
  -9  14   4  -39.88   85.42   1
  -8  14   3  267.31   70.69  -2
  -8  14   4  267.31   70.69   1
  -7  14   2 2847.70   81.63  -2
  -7  14   4 2847.70   81.63   1
  -6  14   4  -83.03   55.35   1
  -5  14   4   41.27   37.49   1
  -4  14   4   11.61   38.64   1
  -3  14   4  496.25   50.87   1
   2  14   2 1279.42  114.87  -2
  -2  14   4 1279.42  114.87   1
   1  14   3  288.28   42.77  -2
  -1  14   4  288.28   42.77   1
   0  14   4  -20.02   40.79  -2
   0  14   4  -20.02   40.79   1
  -1  14   5  260.71  112.45  -2
   1  14   4  260.71  112.45   1
  -2  14   6  742.55   60.88  -2
   2  14   4  742.55   60.88   1
   3  14   4  106.51   56.68   1
   4  14   4  798.52   90.62   1
   5  14   4  -41.26   71.07   1
   6  14   4 1239.11  113.90   1
  -7  14  10  -16.21   72.20  -2
   7  14   4  -16.21   72.20   1
  -8  14  11  180.23   69.67  -2
   8  14   4  180.23   69.67   1
  -9  14  12  177.54   55.10  -2
   9  14   4  177.54   55.10   1
 -10  15   5  111.63  329.58  -2
 -10  15   4  111.63  329.58   1
  -9  15   4  144.77   94.23  -2
  -9  15   4  144.77   94.23   1
  -8  15   3  135.86   49.77  -2
  -8  15   4  135.86   49.77   1
  -7  15   2   94.58   83.46  -2
  -7  15   4   94.58   83.46   1
  -6  15   4 1253.53  280.33   1
  -5  15   4  615.14   54.41   1
  -4  15   4  -70.37   64.23   1
  -3  15   4  410.49   46.22   1
   2  15   2  957.79   54.76  -2
  -2  15   4  957.79   54.76   1
   1  15   3  277.91   46.79  -2
  -1  15   4  277.91   46.79   1
   0  15   4  405.40   57.55  -2
   0  15   4  405.40   57.55   1
  -1  15   5  183.67   57.13  -2
   1  15   4  183.67   57.13   1
  -2  15   6   37.60   54.21  -2
   2  15   4   37.60   54.21   1
   3  15   4  941.89   86.69   1
   4  15   4  685.07  237.61   1
   5  15   4   25.39  188.90   1
   6  15   4  114.27   79.46   1
  -7  15  10  846.81  102.26  -2
   7  15   4  846.81  102.26   1
  -8  15  11  162.86   60.26  -2
   8  15   4  162.86   60.26   1
  -8  16   3  361.51   48.80  -2
  -8  16   4  361.51   48.80   1
  -7  16   2  -32.74   93.64  -2
  -7  16   4  -32.74   93.64   1
  -6  16   4 1126.23  150.48   1
  -5  16   4  262.49   96.17   1
  -4  16   4 1119.23   84.21   1
  -3  16   4  111.04  105.06   1
   2  16   2   12.76   74.78  -2
  -2  16   4   12.76   74.78   1
   1  16   3 1594.25  144.83  -2
  -1  16   4 1594.25  144.83   1
   0  16   4 1311.20  180.06  -2
   0  16   4 1311.20  180.06   1
  -1  16   5 1757.94   83.42  -2
   1  16   4 1757.94   83.42   1
  -2  16   6   56.69   80.54  -2
   2  16   4   56.69   80.54   1
   3  16   4  433.47   82.87   1
   4  16   4   -7.30   84.43   1
   5  16   4 2013.16   88.84   1
   6  16   4  215.18   83.64   1
  -6  17   4  783.40  170.69   1
  -5  17   4  271.74  115.89   1
  -4  17   4   -9.16   95.74   1
  -3  17   4  695.34   74.95   1
   2  17   2  463.19   82.83  -2
  -2  17   4  463.19   82.83   1
   1  17   3  -54.80   77.48  -2
  -1  17   4  -54.80   77.48   1
   0  17   4  354.30   88.27  -2
   0  17   4  354.30   88.27   1
  -1  17   5  734.06  100.70  -2
   1  17   4  734.06  100.70   1
  -2  17   6  134.54   78.86  -2
   2  17   4  134.54   78.86   1
   3  17   4  266.34   79.54   1
   4  17   4  292.57  169.99   1
 -18   1  11 1015.34  126.70  -2
 -18   1   5 1015.34  126.70   1
 -17   1  10  272.52   70.15  -2
 -17   1   5  272.52   70.15   1
 -16   1   5  149.15   40.45   1
 -15   1   5  286.01   26.00   1
 -14   1   5  192.88   30.83   1
 -13   1   5 1649.52   58.13   1
 -12   1   5  133.10   47.88   1
 -11   1   5  191.31   44.25  -2
 -11   1   5  191.31   44.25   1
 -10   1   4  487.65   22.13  -2
 -10   1   5  487.65   22.13   1
  -9   1   3 4107.47   58.98  -2
  -9   1   5 4107.47   58.98   1
  -8   1   2 4890.88  134.48  -2
  -8   1   5 4890.88  134.48   1
  -7   1   1  807.61   38.42  -2
  -7   1   5  807.61   38.42   1
  -6   1   5 2917.42  191.56   1
  -5   1   515066.21  453.58   1
  -4   1   5 4607.86  161.64   1
  -3   1   5 3868.53  204.69   1
   2   1   3 2469.70   82.44  -2
  -2   1   5 2469.70   82.44   1
   1   1   4 2071.23   30.60  -2
  -1   1   5 2071.23   30.60   1
   0   1   512183.88  201.45  -2
   0   1   512183.88  201.45   1
  -1   1   6  336.53   16.93  -2
   1   1   5  336.53   16.93   1
  -2   1   7  597.61   25.35  -2
   2   1   5  597.61   25.35   1
   4   1   5 6736.56  138.35   1
   5   1   5  425.72   18.22   1
   6   1   5 1213.82   41.91   1
  -7   1  11   60.37   29.41  -2
   7   1   5   60.37   29.41   1
  -8   1  12 1175.36   57.97  -2
   8   1   5 1175.36   57.97   1
  -9   1  13  363.57   37.03  -2
   9   1   5  363.57   37.03   1
 -10   1  14  820.55   44.16  -2
  10   1   5  820.55   44.16   1
 -11   1  15 1052.79   72.22  -2
  11   1   5 1052.79   72.22   1
  12   1   5  -26.40   36.73   1
  13   1   5  843.39   46.99   1
  14   1   5  176.08   40.98   1
  15   1   5 1586.07  104.79   1
 -18   2  11  300.25  127.16  -2
 -18   2   5  300.25  127.16   1
 -17   2  10  730.84  121.01  -2
 -17   2   5  730.84  121.01   1
 -16   2   5 1533.72  120.65   1
 -15   2   5   25.64   30.54   1
 -14   2   5    3.68   25.54   1
 -13   2   5  724.87   63.21   1
 -12   2   5  437.78   37.91   1
 -11   2   5 3051.87   88.22  -2
 -11   2   5 3051.87   88.22   1
 -10   2   4  277.58   14.05  -2
 -10   2   5  277.58   14.05   1
  -9   2   3  203.44   10.96  -2
  -9   2   5  203.44   10.96   1
  -8   2   2  435.87   38.40  -2
  -8   2   5  435.87   38.40   1
  -7   2   112419.76  133.51  -2
  -7   2   512419.76  133.51   1
  -6   2   5 1295.26   54.90   1
  -5   2   5  966.19   46.50   1
  -4   2   5 2629.39   48.65   1
  -3   2   5  228.38   38.20   1
   2   2   3 1651.27  624.84  -2
  -2   2   5 1651.27  624.84   1
   1   2   4 1569.91   68.26  -2
  -1   2   5 1569.91   68.26   1
   0   2   5 5379.38   35.67  -2
   0   2   5 5379.38   35.67   1
  -1   2   6  596.81   30.55  -2
   1   2   5  596.81   30.55   1
   2   2   514242.32  159.91   1
   3   2   5  153.04   19.98   1
   4   2   5   14.72   22.48   1
   5   2   5 4036.47   56.74   1
   6   2   5  -15.18   32.12   1
  -7   2  11  353.93   28.32  -2
   7   2   5  353.93   28.32   1
  -8   2  12 3598.43   59.39  -2
   8   2   5 3598.43   59.39   1
  -9   2  13  551.43   40.62  -2
   9   2   5  551.43   40.62   1
 -10   2  14  225.32   46.31  -2
  10   2   5  225.32   46.31   1
 -11   2  15 1257.45   44.07  -2
  11   2   5 1257.45   44.07   1
  12   2   5  209.99   45.60   1
  13   2   5   -5.41   46.54   1
  14   2   5  945.15   62.80   1
  15   2   5   72.04   59.15   1
 -18   3  11  303.57  124.37  -2
 -18   3   5  303.57  124.37   1
 -17   3  10 1468.21  130.96  -2
 -17   3   5 1468.21  130.96   1
 -16   3   5  923.13  222.09   1
 -15   3   5  309.50   48.39   1
 -14   3   5   55.61   70.38   1
 -13   3   5  144.28   41.64   1
 -12   3   5 1673.70   77.47   1
 -11   3   5   38.45   46.15  -2
 -11   3   5   38.45   46.15   1
 -10   3   4 2388.17   75.41  -2
 -10   3   5 2388.17   75.41   1
  -9   3   3  103.73   21.88  -2
  -9   3   5  103.73   21.88   1
  -8   3   2 5237.33  120.14  -2
  -8   3   5 5237.33  120.14   1
  -7   3   1 1271.79   93.38  -2
  -7   3   5 1271.79   93.38   1
  -6   3   5 5850.75  176.99   1
  -5   3   5  254.36   25.56   1
  -4   3   5  157.69   28.31   1
  -3   3   510207.10  332.43   1
   2   3   3 1803.82  237.55  -2
  -2   3   5 1803.82  237.55   1
   1   3   4 7065.09  515.95  -2
  -1   3   5 7065.09  515.95   1
   0   3   5   -1.72   51.19  -2
   0   3   5   -1.72   51.19   1
  -1   3   6 3534.48  270.64  -2
   1   3   5 3534.48  270.64   1
  -2   3   7  691.14   85.74  -2
   2   3   5  691.14   85.74   1
   3   3   5 7294.02  581.14   1
   4   3   5  658.09   30.76   1
   5   3   5  108.94   26.67   1
   6   3   5   39.71   30.69   1
  -7   3  11 4630.11  218.90  -2
   7   3   5 4630.11  218.90   1
  -8   3  12 1419.78   61.88  -2
   8   3   5 1419.78   61.88   1
  -9   3  13  542.89   34.76  -2
   9   3   5  542.89   34.76   1
 -10   3  14  277.81   35.07  -2
  10   3   5  277.81   35.07   1
 -11   3  15 1278.75   52.41  -2
  11   3   5 1278.75   52.41   1
  12   3   5  807.98   46.84   1
  13   3   5  -10.87   47.79   1
  14   3   5  -30.17   40.84   1
  15   3   5   38.87   49.80   1
 -18   4  11  998.06  202.15  -2
 -18   4   5  998.06  202.15   1
 -17   4  10  767.16  117.51  -2
 -17   4   5  767.16  117.51   1
 -16   4   5 -176.93  117.95   1
 -15   4   5  124.35   56.22   1
 -14   4   5   13.21   57.06   1
 -13   4   5  582.11  140.05   1
 -12   4   5  225.94   41.24   1
 -11   4   5   38.03   34.46  -2
 -11   4   5   38.03   34.46   1
 -10   4   5 4081.02   38.57   1
  -9   4   3  377.26   32.56  -2
  -9   4   5  377.26   32.56   1
  -8   4   2  348.57   27.61  -2
  -8   4   5  348.57   27.61   1
  -7   4   1   52.51   16.19  -2
  -7   4   5   52.51   16.19   1
  -6   4   5  329.85   30.66   1
  -5   4   5 2621.39   92.13   1
  -4   4   5 3049.37   39.30   1
  -3   4   5  238.90   32.54   1
   2   4   3 3930.52  867.51  -2
  -2   4   5 3930.52  867.51   1
  -1   4   5 7615.80  535.72   1
   0   4   5   37.77   38.64  -2
   0   4   5   37.77   38.64   1
  -1   4   6 6991.97  229.47  -2
   1   4   5 6991.97  229.47   1
  -2   4   7  769.67   92.94  -2
   2   4   5  769.67   92.94   1
   3   4   5  396.21   51.94   1
   4   4   5 1391.35   52.23   1
   5   4   5 1813.76   72.25   1
   6   4   5 1866.63  116.76   1
  -7   4  11  205.71   61.65  -2
   7   4   5  205.71   61.65   1
  -8   4  12 1135.08   46.76  -2
   8   4   5 1135.08   46.76   1
  -9   4  13 1472.00   43.91  -2
   9   4   5 1472.00   43.91   1
 -10   4  14  522.79   38.71  -2
  10   4   5  522.79   38.71   1
 -11   4  15  164.79   42.07  -2
  11   4   5  164.79   42.07   1
  12   4   5   67.27   50.81   1
  13   4   5  236.96   58.56   1
  14   4   5 1164.11   65.52   1
  15   4   5  -83.42   65.54   1
 -17   5  10  390.07  120.18  -2
 -17   5   5  390.07  120.18   1
 -16   5   5  434.00   70.57   1
 -15   5   5   17.60   50.80   1
 -14   5   5    8.64   57.97   1
 -13   5   5  140.32   68.64   1
 -12   5   5  428.93   61.48   1
 -11   5   5  739.63   44.83  -2
 -11   5   5  739.63   44.83   1
 -10   5   4   44.12   37.39  -2
 -10   5   5   44.12   37.39   1
  -9   5   3  896.20   37.04  -2
  -9   5   5  896.20   37.04   1
  -8   5   2  992.99   52.66  -2
  -8   5   5  992.99   52.66   1
  -7   5   1  995.20   50.77  -2
  -7   5   5  995.20   50.77   1
  -6   5   5  229.06   27.69   1
  -5   5   5 1721.50   99.65   1
  -4   5   5 1605.85   62.67   1
  -3   5   5 1269.40   32.64   1
   2   5   3   47.12   24.85  -2
  -2   5   5   47.12   24.85   1
   1   5   4  752.35   36.51  -2
  -1   5   5  752.35   36.51   1
   0   5   5 2639.46  306.90  -2
   0   5   5 2639.46  306.90   1
  -1   5   6 1153.66   66.38  -2
   1   5   5 1153.66   66.38   1
  -2   5   7 1339.65   71.44  -2
   2   5   5 1339.65   71.44   1
   3   5   5 2566.32   47.14   1
   4   5   5  109.50   35.05   1
   5   5   5   45.93   32.52   1
   6   5   5  108.58   37.86   1
  -7   5  11  -37.98   43.04  -2
   7   5   5  -37.98   43.04   1
  -8   5  12 1567.38  431.03  -2
   8   5   5 1567.38  431.03   1
  -9   5  13  104.48   41.37  -2
   9   5   5  104.48   41.37   1
 -10   5  14 2560.62   67.24  -2
  10   5   5 2560.62   67.24   1
 -11   5  15  111.03   45.94  -2
  11   5   5  111.03   45.94   1
  12   5   5  180.81   46.71   1
  13   5   5    1.62   40.84   1
  14   5   5   85.24   82.22   1
  15   5   5  806.79   90.84   1
 -17   6  10   55.92  103.36  -2
 -17   6   5   55.92  103.36   1
 -16   6   5  379.83  117.07   1
 -15   6   5  227.97   76.57   1
 -14   6   5 1209.10   68.55   1
 -13   6   5  -48.21   55.97   1
 -12   6   5  187.30   58.85   1
 -11   6   5 2425.41   99.83  -2
 -11   6   5 2425.41   99.83   1
 -10   6   4  662.04   44.64  -2
 -10   6   5  662.04   44.64   1
  -9   6   3  615.92   65.30  -2
  -9   6   5  615.92   65.30   1
  -8   6   2  952.15  110.13  -2
  -8   6   5  952.15  110.13   1
  -7   6   1   21.98   36.39  -2
  -7   6   5   21.98   36.39   1
  -6   6   5 3989.09   82.44   1
  -5   6   5  541.56   42.09   1
  -4   6   5 2661.14   47.84   1
  -3   6   5 6637.58  128.99   1
   2   6   3  -24.57   51.42  -2
  -2   6   5  -24.57   51.42   1
   1   6   4 2565.77   39.97  -2
  -1   6   5 2565.77   39.97   1
   0   6   5 5707.36   47.20  -2
   0   6   5 5707.36   47.20   1
  -1   6   6 3086.83  183.84  -2
   1   6   5 3086.83  183.84   1
  -2   6   7 1435.79   40.19  -2
   2   6   5 1435.79   40.19   1
   3   6   5   67.27   25.85   1
   4   6   5   34.46   27.32   1
   5   6   5 3227.00   67.83   1
   6   6   5  164.62   42.26   1
  -7   6  11  140.00   45.27  -2
   7   6   5  140.00   45.27   1
  -8   6  12  423.71   65.27  -2
   8   6   5  423.71   65.27   1
  -9   6  13 1446.02   49.88  -2
   9   6   5 1446.02   49.88   1
 -10   6  14 1018.63   75.90  -2
  10   6   5 1018.63   75.90   1
 -11   6  15  172.39   39.78  -2
  11   6   5  172.39   39.78   1
  12   6   5    2.91   49.88   1
  13   6   5  455.06   96.66   1
  14   6   5 1040.62   86.53   1
 -17   7  10  -30.88   86.80  -2
 -17   7   5  -30.88   86.80   1
 -16   7   5  247.71  101.61   1
 -15   7   5  120.35   81.02   1
 -14   7   5   75.36   62.78   1
 -13   7   5  817.38  269.93   1
 -12   7   5 1704.81  613.31   1
 -11   7   5   92.79   83.83  -2
 -11   7   5   92.79   83.83   1
 -10   7   4  691.56   66.53  -2
 -10   7   5  691.56   66.53   1
  -9   7   3 1398.10   97.40  -2
  -9   7   5 1398.10   97.40   1
  -8   7   2  383.76   55.29  -2
  -8   7   5  383.76   55.29   1
  -7   7   1   16.80   34.89  -2
  -7   7   5   16.80   34.89   1
  -6   7   5 2534.92   69.59   1
  -5   7   5 1592.65   67.89   1
  -4   7   5  361.70   40.85   1
  -3   7   5  144.61   56.82   1
   2   7   3  568.89   38.58  -2
  -2   7   5  568.89   38.58   1
   1   7   4  284.30   33.58  -2
  -1   7   5  284.30   33.58   1
   0   7   5 4772.83   49.40  -2
   0   7   5 4772.83   49.40   1
  -1   7   6  805.10   35.34  -2
   1   7   5  805.10   35.34   1
  -2   7   7   -9.47   33.42  -2
   2   7   5   -9.47   33.42   1
   3   7   5   28.90   22.48   1
   4   7   5 1248.47   74.47   1
   5   7   5  653.75   60.49   1
   6   7   5 2160.00   33.94   1
  -7   7  11  450.54   31.58  -2
   7   7   5  450.54   31.58   1
  -8   7  12   41.74   31.36  -2
   8   7   5   41.74   31.36   1
  -9   7  13 1624.66  132.69  -2
   9   7   5 1624.66  132.69   1
 -10   7  14  266.40   23.20  -2
  10   7   5  266.40   23.20   1
 -11   7  15   58.18   45.51  -2
  11   7   5   58.18   45.51   1
  12   7   5  135.66   74.25   1
  13   7   5  889.65   59.62   1
  14   7   5   -9.45   38.54   1
 -16   8   5  610.87   88.49   1
 -15   8   5 1457.54  150.79   1
 -14   8   5  -71.76  171.28   1
 -13   8   5 2959.13  233.94   1
 -12   8   5  405.03  267.67   1
 -11   8   5 4515.92   94.14  -2
 -11   8   5 4515.92   94.14   1
 -10   8   4    5.52   27.76  -2
 -10   8   5    5.52   27.76   1
  -9   8   3  901.68   23.54  -2
  -9   8   5  901.68   23.54   1
  -8   8   2  343.63   40.87  -2
  -8   8   5  343.63   40.87   1
  -7   8   1 9568.93   80.93  -2
  -7   8   5 9568.93   80.93   1
  -6   8   5 1964.23   67.08   1
  -5   8   5    9.66   42.59   1
  -4   8   5 1726.41   70.10   1
  -3   8   5  283.68   40.64   1
   2   8   3 3712.81  188.74  -2
  -2   8   5 3712.81  188.74   1
   1   8   4 6287.47  186.12  -2
  -1   8   5 6287.47  186.12   1
   0   8   5  337.25   36.55  -2
   0   8   5  337.25   36.55   1
  -1   8   6 1555.40   35.48  -2
   1   8   5 1555.40   35.48   1
  -2   8   7 5541.32   80.63  -2
   2   8   5 5541.32   80.63   1
   3   8   5  500.69   35.14   1
   4   8   5 1128.33   53.62   1
   5   8   5  458.86   30.09   1
   6   8   5  721.45   39.85   1
  -7   8  11  150.63   31.93  -2
   7   8   5  150.63   31.93   1
  -8   8  12 2473.85  134.43  -2
   8   8   5 2473.85  134.43   1
  -9   8  13 1335.30  120.17  -2
   9   8   5 1335.30  120.17   1
 -10   8  14   84.59   34.54  -2
  10   8   5   84.59   34.54   1
 -11   8  15 1817.59  282.60  -2
  11   8   5 1817.59  282.60   1
  12   8   5  223.29   79.96   1
  13   8   5  641.25  133.57   1
 -16   9   5  378.34   99.81   1
 -15   9   5  134.77   73.79   1
 -14   9   5  -45.55   82.73   1
 -13   9   5  170.38   96.28   1
 -12   9   5 1049.96  105.60   1
 -11   9   5  845.26  279.13  -2
 -11   9   5  845.26  279.13   1
 -10   9   4  225.90  142.94  -2
 -10   9   5  225.90  142.94   1
  -9   9   3  853.09   46.59  -2
  -9   9   5  853.09   46.59   1
  -8   9   2  201.87   47.19  -2
  -8   9   5  201.87   47.19   1
  -7   9   1  179.74   47.51  -2
  -7   9   5  179.74   47.51   1
  -6   9   5 2244.98   74.45   1
  -5   9   5  280.94   53.06   1
  -4   9   5   14.40   30.50   1
  -3   9   5 1134.02   91.65   1
   2   9   3  820.75   62.60  -2
  -2   9   5  820.75   62.60   1
   1   9   4  256.42   44.48  -2
  -1   9   5  256.42   44.48   1
   0   9   5 1335.89  105.71  -2
   0   9   5 1335.89  105.71   1
  -1   9   6  866.99  128.50  -2
   1   9   5  866.99  128.50   1
  -2   9   7  348.91   37.31  -2
   2   9   5  348.91   37.31   1
   3   9   5  457.63   61.03   1
   4   9   5   98.74   43.12   1
   5   9   5  273.73   40.56   1
   6   9   5  298.40   36.98   1
  -7   9  11  772.75   50.91  -2
   7   9   5  772.75   50.91   1
  -8   9  12   43.90   24.79  -2
   8   9   5   43.90   24.79   1
  -9   9  13  501.13   28.60  -2
   9   9   5  501.13   28.60   1
 -10   9  14  188.24   75.11  -2
  10   9   5  188.24   75.11   1
 -11   9  15  189.03   68.45  -2
  11   9   5  189.03   68.45   1
  12   9   5  717.02   82.78   1
  13   9   5  300.85   70.14   1
 -15  10   5   73.39  104.90   1
 -14  10   5  176.78   86.58   1
 -13  10   5   92.10  160.72   1
 -12  10   5  231.14   99.15   1
 -11  10   5 2083.85  167.62  -2
 -11  10   5 2083.85  167.62   1
 -10  10   4 1037.63   52.25  -2
 -10  10   5 1037.63   52.25   1
  -9  10   3  539.02   34.47  -2
  -9  10   5  539.02   34.47   1
  -8  10   2  409.18   50.17  -2
  -8  10   5  409.18   50.17   1
  -7  10   1   35.57   38.62  -2
  -7  10   5   35.57   38.62   1
  -6  10   5 1793.41   82.92   1
  -5  10   5  231.41   70.69   1
  -4  10   5 1792.90   60.23   1
  -3  10   5 2002.62   72.32   1
   2  10   3 2704.01  213.29  -2
  -2  10   5 2704.01  213.29   1
   1  10   4 3530.86  141.81  -2
  -1  10   5 3530.86  141.81   1
   0  10   5  607.07   40.39  -2
   0  10   5  607.07   40.39   1
  -1  10   6 2960.42   45.29  -2
   1  10   5 2960.42   45.29   1
  -2  10   7  588.90   39.87  -2
   2  10   5  588.90   39.87   1
   3  10   5  104.49   42.75   1
   4  10   5  190.20   33.30   1
   5  10   5 2829.38  131.79   1
   6  10   5  358.84   39.05   1
  -7  10  11  491.03   52.11  -2
   7  10   5  491.03   52.11   1
  -8  10  12  115.76   57.99  -2
   8  10   5  115.76   57.99   1
  -9  10  13  392.45   42.83  -2
   9  10   5  392.45   42.83   1
 -10  10  14  347.92   48.70  -2
  10  10   5  347.92   48.70   1
 -11  10  15  127.29   59.21  -2
  11  10   5  127.29   59.21   1
  12  10   5   38.02   68.91   1
 -14  11   5  325.48  380.87   1
 -13  11   5  249.51   67.89   1
 -12  11   5 -211.00  193.26   1
 -11  11   5  300.14  101.41  -2
 -11  11   5  300.14  101.41   1
 -10  11   4  643.04   59.46  -2
 -10  11   5  643.04   59.46   1
  -9  11   3  171.28   77.93  -2
  -9  11   5  171.28   77.93   1
  -8  11   2  236.89   39.31  -2
  -8  11   5  236.89   39.31   1
  -7  11   1   24.90   33.20  -2
  -7  11   5   24.90   33.20   1
  -6  11   5   76.55   24.88   1
  -5  11   5  321.35   74.28   1
  -4  11   5  939.28   77.18   1
  -3  11   5  409.73   95.90   1
   2  11   3   59.21   64.87  -2
  -2  11   5   59.21   64.87   1
   1  11   4  332.13   50.16  -2
  -1  11   5  332.13   50.16   1
   0  11   5 1439.39   57.67  -2
   0  11   5 1439.39   57.67   1
  -1  11   6  333.16   43.81  -2
   1  11   5  333.16   43.81   1
  -2  11   7    6.18   45.68  -2
   2  11   5    6.18   45.68   1
   3  11   5  332.68   72.05   1
   4  11   5  233.78   72.23   1
   5  11   5   52.20   51.34   1
   6  11   5  183.53   47.05   1
  -7  11  11  -13.28   59.48  -2
   7  11   5  -13.28   59.48   1
  -8  11  12  107.33   89.60  -2
   8  11   5  107.33   89.60   1
  -9  11  13  106.05   57.70  -2
   9  11   5  106.05   57.70   1
 -10  11  14  519.61   63.00  -2
  10  11   5  519.61   63.00   1
 -11  11  15   73.55   64.03  -2
  11  11   5   73.55   64.03   1
  12  11   5  187.25   72.11   1
 -14  12   5  118.56  111.45   1
 -13  12   5   69.25  106.32   1
 -12  12   5  588.33  101.42   1
 -11  12   5   36.90  109.43  -2
 -11  12   5   36.90  109.43   1
 -10  12   4 1488.85  162.23  -2
 -10  12   5 1488.85  162.23   1
  -9  12   3   82.03   79.85  -2
  -9  12   5   82.03   79.85   1
  -8  12   2  948.12   87.66  -2
  -8  12   5  948.12   87.66   1
  -7  12   1   92.42   47.63  -2
  -7  12   5   92.42   47.63   1
  -6  12   5 1286.05   47.16   1
  -5  12   5  382.07   83.44   1
  -4  12   5  639.93   40.27   1
  -3  12   5  588.44   93.42   1
   2  12   3  126.85   33.89  -2
  -2  12   5  126.85   33.89   1
   1  12   4 1225.41   58.46  -2
  -1  12   5 1225.41   58.46   1
   0  12   5  701.25   45.10  -2
   0  12   5  701.25   45.10   1
  -1  12   6 3269.96  274.65  -2
   1  12   5 3269.96  274.65   1
  -2  12   7  272.99   38.08  -2
   2  12   5  272.99   38.08   1
   3  12   5    3.77   35.86   1
   4  12   5  -37.24   57.71   1
   5  12   5  880.46   78.53   1
   6  12   5  729.74  118.10   1
  -7  12  11    7.76  105.17  -2
   7  12   5    7.76  105.17   1
  -8  12  12  496.13   61.12  -2
   8  12   5  496.13   61.12   1
  -9  12  13 1200.11   63.77  -2
   9  12   5 1200.11   63.77   1
 -10  12  14  606.14   70.46  -2
  10  12   5  606.14   70.46   1
 -11  12  15  223.10   74.27  -2
  11  12   5  223.10   74.27   1
 -13  13   5   63.78  116.81   1
 -12  13   5 1174.75  214.98   1
 -11  13   5   85.14  162.18  -2
 -11  13   5   85.14  162.18   1
 -10  13   4 1913.03  167.13  -2
 -10  13   5 1913.03  167.13   1
  -9  13   3   76.04   45.22  -2
  -9  13   5   76.04   45.22   1
  -8  13   2 1187.01   48.81  -2
  -8  13   5 1187.01   48.81   1
  -7  13   1  734.70   46.96  -2
  -7  13   5  734.70   46.96   1
  -6  13   5 1213.38   71.28   1
  -5  13   5  -17.03   45.50   1
  -4  13   5  162.30   33.85   1
  -3  13   5  199.81   48.48   1
   2  13   3  737.99   51.72  -2
  -2  13   5  737.99   51.72   1
   1  13   4  928.96   74.62  -2
  -1  13   5  928.96   74.62   1
   0  13   5   29.19   46.53  -2
   0  13   5   29.19   46.53   1
  -1  13   6  761.89   71.50  -2
   1  13   5  761.89   71.50   1
  -2  13   7  105.42   55.71  -2
   2  13   5  105.42   55.71   1
   3  13   5 1375.55   69.69   1
   4  13   5  147.19   90.41   1
   5  13   5  108.62  109.48   1
   6  13   5  362.61  120.58   1
  -7  13  11 1025.77   67.80  -2
   7  13   5 1025.77   67.80   1
  -8  13  12  446.45   72.63  -2
   8  13   5  446.45   72.63   1
  -9  13  13   75.69   68.72  -2
   9  13   5   75.69   68.72   1
 -10  13  14  -60.58   75.00  -2
  10  13   5  -60.58   75.00   1
 -11  14   5  344.56  126.02  -2
 -11  14   5  344.56  126.02   1
 -10  14   4  -90.84  125.54  -2
 -10  14   5  -90.84  125.54   1
  -9  14   3   78.09   79.47  -2
  -9  14   5   78.09   79.47   1
  -8  14   2  184.14   45.69  -2
  -8  14   5  184.14   45.69   1
  -7  14   1 2408.45   58.03  -2
  -7  14   5 2408.45   58.03   1
  -6  14   5  144.69   27.44   1
  -5  14   5  -34.65   45.41   1
  -4  14   5  361.60   36.07   1
  -3  14   5  -52.91   40.10   1
   2  14   3  641.64   51.19  -2
  -2  14   5  641.64   51.19   1
   1  14   4  632.35   52.98  -2
  -1  14   5  632.35   52.98   1
   0  14   5   17.32   78.59  -2
   0  14   5   17.32   78.59   1
  -1  14   6  266.74   53.44  -2
   1  14   5  266.74   53.44   1
  -2  14   7  914.01   69.83  -2
   2  14   5  914.01   69.83   1
   3  14   5  427.49  157.87   1
   4  14   5  495.61  150.97   1
   5  14   5  196.57   71.70   1
   6  14   5   80.28  121.87   1
  -7  14  11  115.52   74.62  -2
   7  14   5  115.52   74.62   1
  -8  14  12  661.18   71.44  -2
   8  14   5  661.18   71.44   1
  -9  14  13  102.59   76.31  -2
   9  14   5  102.59   76.31   1
 -10  15   4  134.09  144.72  -2
 -10  15   5  134.09  144.72   1
  -9  15   3 1079.17  112.20  -2
  -9  15   5 1079.17  112.20   1
  -8  15   2  247.11  223.87  -2
  -8  15   5  247.11  223.87   1
  -7  15   1   34.37   70.10  -2
  -7  15   5   34.37   70.10   1
  -6  15   5   36.57   69.45   1
  -5  15   5 1466.80  121.17   1
  -4  15   5  240.08   43.19   1
  -3  15   5  -48.41   76.24   1
   2  15   3   33.30   42.20  -2
  -2  15   5   33.30   42.20   1
   1  15   4  180.30   58.62  -2
  -1  15   5  180.30   58.62   1
   0  15   5  907.41   82.28  -2
   0  15   5  907.41   82.28   1
  -1  15   6  194.90   71.06  -2
   1  15   5  194.90   71.06   1
  -2  15   7   10.82   56.32  -2
   2  15   5   10.82   56.32   1
   3  15   5  513.50   75.47   1
   4  15   5  526.40  126.56   1
   5  15   5  427.42   77.67   1
   6  15   5  440.41  117.78   1
  -7  15  11   28.17   72.25  -2
   7  15   5   28.17   72.25   1
  -8  16   2  183.70   85.99  -2
  -8  16   5  183.70   85.99   1
  -7  16   1   -7.22   66.70  -2
  -7  16   5   -7.22   66.70   1
  -6  16   5   25.74   99.03   1
  -5  16   5  288.01   67.51   1
  -4  16   5   90.35   69.76   1
  -3  16   5  445.43   75.41   1
   2  16   3   76.63   85.83  -2
  -2  16   5   76.63   85.83   1
   1  16   4  717.90   81.63  -2
  -1  16   5  717.90   81.63   1
   0  16   5  202.61   75.38  -2
   0  16   5  202.61   75.38   1
  -1  16   6  329.86   91.86  -2
   1  16   5  329.86   91.86   1
  -2  16   7  136.68  103.99  -2
   2  16   5  136.68  103.99   1
   3  16   5  -58.29   87.92   1
   4  16   5   40.68   82.18   1
   5  16   5   33.78   79.68   1
  -6  17   5   63.18   92.24   1
  -5  17   5  353.30  111.15   1
  -4  17   5  244.85   81.54   1
  -3  17   5    1.22   74.49   1
   2  17   3  195.08   79.88  -2
  -2  17   5  195.08   79.88   1
   1  17   4  463.56  103.07  -2
  -1  17   5  463.56  103.07   1
   0  17   5 2040.45  437.71  -2
   0  17   5 2040.45  437.71   1
  -1  17   6   43.27  134.11  -2
   1  17   5   43.27  134.11   1
  -2  17   7  263.91   83.37  -2
   2  17   5  263.91   83.37   1
   3  17   5  -66.95   85.47   1
 -18   0  10  290.73  195.90  -2
 -18   0   6  290.73  195.90   1
 -17   0   6  752.49  234.54   1
 -16   0   6  208.73   45.49   1
 -15   0   6  484.11   51.02   1
 -14   0   6 9788.89 1367.99   1
 -13   0   6   31.05   26.83   1
 -12   0   6   53.40   35.51   1
 -11   0   4  162.86   25.12  -2
 -11   0   6  162.86   25.12   1
 -10   0   6 4173.70   84.00   1
  -9   0   2  151.55   26.54  -2
  -9   0   6  151.55   26.54   1
  -8   0   6 5563.94  136.75   1
   7   0   0  -34.26   53.23  -2
  -7   0   6  -34.26   53.23   1
  -6   0   617243.81  119.83   1
  -5   0   6 1404.52   61.85   1
  -4   0   6 2838.82  301.94   1
  -3   0   6 2562.82   26.94   1
   2   0   4 3606.98  139.82  -2
  -2   0   6 3606.98  139.82   1
  -1   0   6 3465.53   25.02   1
   0   0   614482.91  278.12  -2
   0   0   614482.91  278.12   1
   1   0   610425.29   71.12   1
  -2   0   8 4662.48  115.14  -2
   2   0   6 4662.48  115.14   1
   3   0   6   46.60   39.11   1
   4   0   6 8306.25  113.20   1
   5   0   6 4863.49  119.56   1
   6   0   6   -3.74   48.14   1
  -7   0  12  605.85   52.06  -2
   7   0   6  605.85   52.06   1
   8   0   6   96.37   57.38   1
  -9   0  14 3055.37   69.14  -2
   9   0   6 3055.37   69.14   1
  10   0   6 7370.34   78.08   1
 -11   0  16   52.15   56.12  -2
  11   0   6   52.15   56.12   1
  12   0   6  661.55   63.30   1
  13   0   6   -5.46   65.54   1
  14   0   6 1542.04   74.49   1
  15   0   6   37.28  119.29   1
 -18   1  10  308.61  126.03  -2
 -18   1   6  308.61  126.03   1
 -17   1   9  185.40   67.39  -2
 -17   1   6  185.40   67.39   1
 -16   1   6  671.98   36.65   1
 -15   1   6  649.73   37.75   1
 -14   1   6  163.14   22.99   1
 -13   1   6  -33.63   47.83   1
 -12   1   6 4095.47   66.58   1
 -11   1   4    0.84   19.49  -2
 -11   1   6    0.84   19.49   1
 -10   1   3  256.06   19.68  -2
 -10   1   6  256.06   19.68   1
  -9   1   2  427.15   43.04  -2
  -9   1   6  427.15   43.04   1
  -8   1   1  417.78   24.53  -2
  -8   1   6  417.78   24.53   1
   7   1   0 1177.51   65.39  -2
  -7   1   6 1177.51   65.39   1
  -6   1   6 6746.35   56.47   1
  -5   1   6  536.39   39.71   1
  -4   1   6  374.47   32.44   1
  -3   1   6 2606.13   38.25   1
   2   1   4  217.59   76.40  -2
  -2   1   6  217.59   76.40   1
   1   1   5  828.77   21.60  -2
  -1   1   6  828.77   21.60   1
   0   1   6 5188.07   28.37  -2
   0   1   6 5188.07   28.37   1
  -1   1   7 1485.75   24.44  -2
   1   1   6 1485.75   24.44   1
  -2   1   8  678.99   47.14  -2
   2   1   6  678.99   47.14   1
   3   1   6 3547.22   66.66   1
   4   1   6  280.33   49.16   1
   5   1   6  408.70   35.07   1
   6   1   6 3605.91   73.09   1
  -7   1  12 1144.11   33.02  -2
   7   1   6 1144.11   33.02   1
  -8   1  13  213.58   38.12  -2
   8   1   6  213.58   38.12   1
  -9   1  14  891.62   39.47  -2
   9   1   6  891.62   39.47   1
 -10   1  15  742.03   27.24  -2
  10   1   6  742.03   27.24   1
 -11   1  16   92.04   38.77  -2
  11   1   6   92.04   38.77   1
  12   1   6 1271.55   59.97   1
  13   1   6  219.68   48.38   1
  14   1   6  -25.04   93.80   1
  15   1   6   94.85   75.35   1
 -18   2  10 1039.57  133.15  -2
 -18   2   6 1039.57  133.15   1
 -17   2   9  800.79  130.86  -2
 -17   2   6  800.79  130.86   1
 -16   2   6  -31.71   74.40   1
 -15   2   6 1937.71   71.91   1
 -14   2   6  205.53   50.31   1
 -13   2   6 1154.27   81.67   1
 -12   2   6  759.89   20.35   1
 -11   2   4 2132.62   49.86  -2
 -11   2   6 2132.62   49.86   1
 -10   2   3 1745.60   78.55  -2
 -10   2   6 1745.60   78.55   1
  -9   2   2  599.46   30.53  -2
  -9   2   6  599.46   30.53   1
  -8   2   1 2417.58   74.98  -2
  -8   2   6 2417.58   74.98   1
   7   2   0 2737.62  204.90  -2
  -7   2   6 2737.62  204.90   1
  -6   2   6  882.19   69.33   1
  -5   2   6  662.13   50.22   1
  -4   2   6  532.34   28.01   1
  -3   2   6 4482.71  879.42   1
   2   2   414733.45   70.02  -2
  -2   2   614733.45   70.02   1
   1   2   5 1350.07   30.73  -2
  -1   2   6 1350.07   30.73   1
   0   2   6  273.10   24.48  -2
   0   2   6  273.10   24.48   1
  -1   2   7  140.19   23.52  -2
   1   2   6  140.19   23.52   1
  -2   2   8 2870.79  297.78  -2
   2   2   6 2870.79  297.78   1
   3   2   6 1371.04   58.13   1
   4   2   6 5588.47  211.53   1
   5   2   6  742.29   27.74   1
   6   2   6 1636.51  128.19   1
  -7   2  12 1141.82   49.52  -2
   7   2   6 1141.82   49.52   1
  -8   2  13    3.43   42.28  -2
   8   2   6    3.43   42.28   1
  -9   2  14 2637.58   51.07  -2
   9   2   6 2637.58   51.07   1
 -10   2  15  144.86   38.54  -2
  10   2   6  144.86   38.54   1
 -11   2  16 1609.47  100.38  -2
  11   2   6 1609.47  100.38   1
  12   2   6   -4.47   48.64   1
  13   2   6  142.90   51.37   1
  14   2   6  271.51   76.47   1
  15   2   6   91.63   77.43   1
 -18   3  10  266.58  125.67  -2
 -18   3   6  266.58  125.67   1
 -17   3   9  299.63  123.38  -2
 -17   3   6  299.63  123.38   1
 -16   3   6  412.01  120.88   1
 -15   3   6  112.28  144.67   1
 -14   3   6   73.06   49.78   1
 -13   3   6   48.76   36.04   1
 -12   3   6  231.94   43.43   1
 -11   3   4  117.12   37.44  -2
 -11   3   6  117.12   37.44   1
 -10   3   3 1110.47   28.60  -2
 -10   3   6 1110.47   28.60   1
  -9   3   2   -7.27   31.28  -2
  -9   3   6   -7.27   31.28   1
  -8   3   1 1052.88   34.09  -2
  -8   3   6 1052.88   34.09   1
   7   3   0  788.59   77.57  -2
  -7   3   6  788.59   77.57   1
  -6   3   6   90.28   28.32   1
  -5   3   6  129.57   11.09   1
  -4   3   6  125.91   25.53   1
  -3   3   6  923.26   59.32   1
   2   3   4 1665.45   40.25  -2
  -2   3   6 1665.45   40.25   1
   1   3   5 1647.47   72.74  -2
  -1   3   6 1647.47   72.74   1
   0   3   6 2986.50   46.02  -2
   0   3   6 2986.50   46.02   1
  -1   3   7 1360.42  507.81  -2
   1   3   6 1360.42  507.81   1
  -2   3   8   13.23   26.99  -2
   2   3   6   13.23   26.99   1
   3   3   6  730.96   41.49   1
   4   3   6  412.19   35.37   1
   5   3   6   31.74   27.53   1
   6   3   6  315.31   52.12   1
  -7   3  12 1681.05   61.83  -2
   7   3   6 1681.05   61.83   1
  -8   3  13  973.33   41.23  -2
   8   3   6  973.33   41.23   1
  -9   3  14  319.98   35.88  -2
   9   3   6  319.98   35.88   1
 -10   3  15   84.04   43.37  -2
  10   3   6   84.04   43.37   1
 -11   3  16  221.98   50.93  -2
  11   3   6  221.98   50.93   1
  12   3   6  322.79   64.12   1
  13   3   6  -28.95   80.17   1
  14   3   6   18.07   69.64   1
  15   3   6  -55.28   74.86   1
 -18   4  10  119.31  128.31  -2
 -18   4   6  119.31  128.31   1
 -17   4   9 1552.06  124.62  -2
 -17   4   6 1552.06  124.62   1
 -16   4   6  277.81  288.15   1
 -15   4   6  168.76   93.75   1
 -14   4   6   15.69   70.48   1
 -13   4   6 1292.81   62.80   1
 -12   4   6   -6.84   48.16   1
 -11   4   4 4284.68  139.17  -2
 -11   4   6 4284.68  139.17   1
 -10   4   3 1059.85  101.30  -2
 -10   4   6 1059.85  101.30   1
  -9   4   2  346.11   29.50  -2
  -9   4   6  346.11   29.50   1
  -8   4   1 1221.27   34.37  -2
  -8   4   6 1221.27   34.37   1
   7   4   0 2126.88   55.73  -2
  -7   4   6 2126.88   55.73   1
  -6   4   6  425.38   36.92   1
  -5   4   6 2341.64   40.20   1
  -4   4   6  291.42   46.57   1
  -3   4   6 4722.68  127.80   1
   2   4   420761.53  175.92  -2
  -2   4   620761.53  175.92   1
   1   4   5 1473.81  168.00  -2
  -1   4   6 1473.81  168.00   1
   0   4   6   44.82   41.33  -2
   0   4   6   44.82   41.33   1
  -1   4   7  508.57   37.63  -2
   1   4   6  508.57   37.63   1
  -2   4   8 4325.14  441.22  -2
   2   4   6 4325.14  441.22   1
   3   4   6  109.49   32.81   1
   4   4   6 3298.73   71.80   1
   5   4   6  162.00   32.71   1
   6   4   6  815.42  106.57   1
  -7   4  12 2219.80  109.64  -2
   7   4   6 2219.80  109.64   1
  -8   4  13 1863.27   46.78  -2
   8   4   6 1863.27   46.78   1
  -9   4  14   64.71   45.79  -2
   9   4   6   64.71   45.79   1
 -10   4  15    8.29   37.40  -2
  10   4   6    8.29   37.40   1
 -11   4  16   91.23   40.63  -2
  11   4   6   91.23   40.63   1
  12   4   6  -46.66   49.46   1
  13   4   6  436.69  446.66   1
 -17   5   9  109.81  215.52  -2
 -17   5   6  109.81  215.52   1
 -16   5   6  -19.27   79.06   1
 -15   5   6  863.28   65.89   1
 -14   5   6   94.98   69.87   1
 -13   5   6 1589.91  111.49   1
 -12   5   6  107.95   37.77   1
 -11   5   4 1548.93   31.98  -2
 -11   5   6 1548.93   31.98   1
 -10   5   3  833.87   41.23  -2
 -10   5   6  833.87   41.23   1
  -9   5   2 5669.93  142.42  -2
  -9   5   6 5669.93  142.42   1
  -8   5   1  457.25   27.65  -2
  -8   5   6  457.25   27.65   1
   7   5   0  361.59   35.24  -2
  -7   5   6  361.59   35.24   1
  -6   5   6  565.99   34.18   1
  -5   5   6 2548.19   69.45   1
  -4   5   6 7066.40  102.26   1
  -3   5   6 2012.56   65.60   1
   2   5   4 1679.54  282.54  -2
  -2   5   6 1679.54  282.54   1
   1   5   5 1381.88   53.99  -2
  -1   5   6 1381.88   53.99   1
   0   5   616672.48  630.76  -2
   0   5   616672.48  630.76   1
  -1   5   7   13.86   38.68  -2
   1   5   6   13.86   38.68   1
  -2   5   8 3786.08   56.84  -2
   2   5   6 3786.08   56.84   1
   3   5   6  294.71   37.34   1
   4   5   6 1121.26   51.96   1
   5   5   6  457.76   38.29   1
   6   5   6 4198.70  200.96   1
  -7   5  12   42.30   31.91  -2
   7   5   6   42.30   31.91   1
  -8   5  13   96.30   79.26  -2
   8   5   6   96.30   79.26   1
  -9   5  14 2772.47  282.17  -2
   9   5   6 2772.47  282.17   1
 -10   5  15  284.53   56.58  -2
  10   5   6  284.53   56.58   1
 -11   5  16  967.84   63.74  -2
  11   5   6  967.84   63.74   1
  12   5   6   83.94   59.09   1
  13   5   6  -48.92   36.53   1
 -17   6   6  717.55   95.44   1
 -16   6   6 -112.72   84.64   1
 -15   6   6  105.67   64.29   1
 -14   6   6 2311.11  251.80   1
 -13   6   6  420.68   89.75   1
 -12   6   6   46.26   40.85   1
 -11   6   4  903.52   62.46  -2
 -11   6   6  903.52   62.46   1
 -10   6   3  815.33   47.30  -2
 -10   6   6  815.33   47.30   1
  -9   6   2  816.61   35.52  -2
  -9   6   6  816.61   35.52   1
  -8   6   1 2098.88   87.99  -2
  -8   6   6 2098.88   87.99   1
   7   6   0  111.60   37.23  -2
  -7   6   6  111.60   37.23   1
  -6   6   6 2361.99  124.04   1
  -5   6   6 3368.56   70.63   1
  -4   6   6  189.29   42.36   1
  -3   6   6  525.32   34.47   1
   2   6   4 3903.08   90.46  -2
  -2   6   6 3903.08   90.46   1
   1   6   5 3922.12   46.21  -2
  -1   6   6 3922.12   46.21   1
   0   6   6  734.80   77.59  -2
   0   6   6  734.80   77.59   1
  -1   6   7 5304.08   93.64  -2
   1   6   6 5304.08   93.64   1
  -2   6   8  191.92   71.01  -2
   2   6   6  191.92   71.01   1
   3   6   6 1442.61   59.25   1
   4   6   6 3037.51   46.33   1
   5   6   6  532.71   97.24   1
   6   6   6   87.14   33.18   1
  -7   6  12 1046.59   64.94  -2
   7   6   6 1046.59   64.94   1
  -8   6  13  497.03   58.05  -2
   8   6   6  497.03   58.05   1
  -9   6  14  986.06  168.10  -2
   9   6   6  986.06  168.10   1
 -10   6  15 1212.95   63.64  -2
  10   6   6 1212.95   63.64   1
 -11   6  16  334.69   50.16  -2
  11   6   6  334.69   50.16   1
  12   6   6  186.65   85.40   1
  13   6   6   52.28   97.84   1
  14   6   6  561.53   79.09   1
 -17   7   9  886.28  124.30  -2
 -17   7   6  886.28  124.30   1
 -16   7   6 1413.45  251.29   1
 -15   7   6  -39.96   89.48   1
 -14   7   6   -9.03   93.82   1
 -13   7   6  588.98   96.22   1
 -12   7   6 5918.96  229.47   1
 -11   7   4  176.49   36.59  -2
 -11   7   6  176.49   36.59   1
 -10   7   3  345.82   72.31  -2
 -10   7   6  345.82   72.31   1
  -9   7   2  257.76   21.18  -2
  -9   7   6  257.76   21.18   1
  -8   7   1 1318.20   43.29  -2
  -8   7   6 1318.20   43.29   1
   7   7   0 1123.28   45.71  -2
  -7   7   6 1123.28   45.71   1
  -6   7   6 2477.58  112.01   1
  -5   7   6 1660.12   85.34   1
  -4   7   6  142.87   61.54   1
  -3   7   6  538.82  108.78   1
   2   7   4  758.90   95.80  -2
  -2   7   6  758.90   95.80   1
   1   7   5 2142.19   44.35  -2
  -1   7   6 2142.19   44.35   1
   0   7   6   77.33   38.62  -2
   0   7   6   77.33   38.62   1
  -1   7   7 1584.91   45.26  -2
   1   7   6 1584.91   45.26   1
  -2   7   8   61.76   65.19  -2
   2   7   6   61.76   65.19   1
   3   7   6 2048.72  150.85   1
   4   7   6  320.81   38.51   1
   5   7   6  -10.04   23.47   1
   6   7   6  547.39   38.73   1
  -7   7  12 1424.19   69.18  -2
   7   7   6 1424.19   69.18   1
  -8   7  13 1587.97  126.45  -2
   8   7   6 1587.97  126.45   1
  -9   7  14   -6.83   26.66  -2
   9   7   6   -6.83   26.66   1
 -10   7  15    0.78   26.33  -2
  10   7   6    0.78   26.33   1
 -11   7  16   32.72   45.59  -2
  11   7   6   32.72   45.59   1
  12   7   6 1463.48  231.09   1
  13   7   6   13.16   40.29   1
 -16   8   6  -63.65  103.72   1
 -15   8   6  193.98  346.07   1
 -14   8   6  261.39  104.76   1
 -13   8   6   81.48  115.25   1
 -12   8   6  266.43   92.41   1
 -11   8   4   31.63   22.72  -2
 -11   8   6   31.63   22.72   1
 -10   8   3  782.44   69.56  -2
 -10   8   6  782.44   69.56   1
  -9   8   2   92.42   23.71  -2
  -9   8   6   92.42   23.71   1
  -8   8   1  486.75   72.85  -2
  -8   8   6  486.75   72.85   1
   7   8   0  413.28   52.10  -2
  -7   8   6  413.28   52.10   1
  -6   8   6  178.51  178.84   1
  -5   8   6  316.53   38.46   1
  -4   8   6  175.04   45.32   1
  -3   8   6  189.45   64.12   1
   2   8   4 1337.93   79.63  -2
  -2   8   6 1337.93   79.63   1
   1   8   5  518.64   37.75  -2
  -1   8   6  518.64   37.75   1
   0   8   6  -57.86   38.57  -2
   0   8   6  -57.86   38.57   1
  -1   8   7  -56.01   41.94  -2
   1   8   6  -56.01   41.94   1
  -2   8   8   10.58   36.94  -2
   2   8   6   10.58   36.94   1
   3   8   6   93.00   35.68   1
   4   8   6  624.04   49.35   1
   5   8   6   72.73   28.09   1
   6   8   6   62.47   64.13   1
  -7   8  12   97.94   34.16  -2
   7   8   6   97.94   34.16   1
  -8   8  13  226.80   35.10  -2
   8   8   6  226.80   35.10   1
  -9   8  14  -69.78   46.52  -2
   9   8   6  -69.78   46.52   1
 -10   8  15  -31.77   29.58  -2
  10   8   6  -31.77   29.58   1
 -11   8  16   82.85   58.38  -2
  11   8   6   82.85   58.38   1
  12   8   6   43.70  106.14   1
  13   8   6  -51.63  100.27   1
 -16   9   6  515.51  106.39   1
 -15   9   6   10.28   71.25   1
 -14   9   6   13.09  106.79   1
 -13   9   6  263.32  165.30   1
 -12   9   6 3380.95   33.23   1
 -11   9   4  206.43   27.31  -2
 -11   9   6  206.43   27.31   1
 -10   9   3  449.84   41.11  -2
 -10   9   6  449.84   41.11   1
  -9   9   2   49.47   88.30  -2
  -9   9   6   49.47   88.30   1
  -8   9   1 1674.13  119.93  -2
  -8   9   6 1674.13  119.93   1
   7   9   0  745.38   62.02  -2
  -7   9   6  745.38   62.02   1
  -6   9   6 2013.86   79.63   1
  -5   9   6 1997.76   75.49   1
  -4   9   6 1028.29   72.15   1
  -3   9   6 2562.44   78.83   1
   2   9   4  351.29   74.84  -2
  -2   9   6  351.29   74.84   1
   1   9   5 3070.01   68.78  -2
  -1   9   6 3070.01   68.78   1
   0   9   6  244.20   58.88  -2
   0   9   6  244.20   58.88   1
  -1   9   7 1353.36   39.22  -2
   1   9   6 1353.36   39.22   1
  -2   9   8  624.43   39.78  -2
   2   9   6  624.43   39.78   1
   3   9   6 2073.11  172.41   1
   4   9   6  285.16   32.52   1
   5   9   6   55.60   35.23   1
   6   9   6  122.23   48.71   1
  -7   9  12  934.37   82.81  -2
   7   9   6  934.37   82.81   1
  -8   9  13  719.87   55.39  -2
   8   9   6  719.87   55.39   1
  -9   9  14   -4.63   22.50  -2
   9   9   6   -4.63   22.50   1
 -10   9  15  334.59   77.80  -2
  10   9   6  334.59   77.80   1
 -11   9  16  467.67   68.46  -2
  11   9   6  467.67   68.46   1
  12   9   6  278.20   66.97   1
 -15  10   6  503.91   96.66   1
 -14  10   6   40.53  111.13   1
 -13  10   6   26.61  282.81   1
 -12  10   6    5.31  100.52   1
 -11  10   4 2280.43  210.02  -2
 -11  10   6 2280.43  210.02   1
 -10  10   3 1736.66   76.71  -2
 -10  10   6 1736.66   76.71   1
  -9  10   2  302.22   93.78  -2
  -9  10   6  302.22   93.78   1
  -8  10   1  466.31   72.20  -2
  -8  10   6  466.31   72.20   1
   7  10   0    0.69   65.61  -2
  -7  10   6    0.69   65.61   1
  -6  10   6   95.11   71.15   1
  -5  10   6 5398.65   94.55   1
  -4  10   6   53.12   48.88   1
  -3  10   6  222.90   51.15   1
   2  10   4  978.60   44.43  -2
  -2  10   6  978.60   44.43   1
   1  10   5 1826.26  179.09  -2
  -1  10   6 1826.26  179.09   1
   0  10   6   -4.29   41.24  -2
   0  10   6   -4.29   41.24   1
  -1  10   7 3153.29  149.08  -2
   1  10   6 3153.29  149.08   1
  -2  10   8  822.09   38.20  -2
   2  10   6  822.09   38.20   1
   3  10   6  133.35   38.91   1
   4  10   6  437.78   47.42   1
   5  10   6  718.23   42.75   1
   6  10   6   94.97   48.32   1
  -7  10  12  395.25   62.33  -2
   7  10   6  395.25   62.33   1
  -8  10  13  788.34   45.53  -2
   8  10   6  788.34   45.53   1
  -9  10  14  301.17   50.40  -2
   9  10   6  301.17   50.40   1
 -10  10  15  368.97   92.19  -2
  10  10   6  368.97   92.19   1
 -11  10  16   45.25   68.69  -2
  11  10   6   45.25   68.69   1
  12  10   6   27.15   53.39   1
 -14  11   6  -49.18  109.51   1
 -13  11   6  395.57  103.04   1
 -12  11   6  -56.15  123.49   1
 -11  11   4  292.80  250.86  -2
 -11  11   6  292.80  250.86   1
 -10  11   3   29.91   37.56  -2
 -10  11   6   29.91   37.56   1
  -9  11   2 2701.81  111.22  -2
  -9  11   6 2701.81  111.22   1
  -8  11   1   98.58   97.77  -2
  -8  11   6   98.58   97.77   1
   7  11   0 -113.94   75.96  -2
  -7  11   6 -113.94   75.96   1
  -6  11   6  554.03   70.63   1
  -5  11   6 3248.96   98.87   1
  -4  11   6 2385.10  148.06   1
  -3  11   6 1593.22   76.78   1
   2  11   4   39.99   35.41  -2
  -2  11   6   39.99   35.41   1
   1  11   5  843.12   67.73  -2
  -1  11   6  843.12   67.73   1
   0  11   610280.17  229.63  -2
   0  11   610280.17  229.63   1
  -1  11   7  148.06   68.88  -2
   1  11   6  148.06   68.88   1
  -2  11   8  967.87   87.02  -2
   2  11   6  967.87   87.02   1
   3  11   6  544.21   60.97   1
   4  11   6 2043.26   66.68   1
   5  11   6  109.70   38.78   1
   6  11   6 1133.51   90.41   1
  -7  11  12  251.57   57.89  -2
   7  11   6  251.57   57.89   1
  -8  11  13  122.95   64.11  -2
   8  11   6  122.95   64.11   1
  -9  11  14 1510.83  121.98  -2
   9  11   6 1510.83  121.98   1
 -10  11  15  198.34   78.06  -2
  10  11   6  198.34   78.06   1
 -11  11  16  101.04   77.10  -2
  11  11   6  101.04   77.10   1
 -14  12   6   94.62  111.61   1
 -13  12   6  -20.28  103.33   1
 -12  12   6 -131.64  104.20   1
 -11  12   4 1155.01   33.34  -2
 -11  12   6 1155.01   33.34   1
 -10  12   3  235.87   35.99  -2
 -10  12   6  235.87   35.99   1
  -9  12   2  646.75   47.52  -2
  -9  12   6  646.75   47.52   1
  -8  12   1  361.33   40.62  -2
  -8  12   6  361.33   40.62   1
   7  12   0   71.16   26.61  -2
  -7  12   6   71.16   26.61   1
  -6  12   6  277.81   70.66   1
  -5  12   6 2219.09   47.32   1
  -4  12   6   -4.01   55.86   1
  -3  12   6 2273.73  419.72   1
   2  12   4 3485.36 1174.08  -2
  -2  12   6 3485.36 1174.08   1
   1  12   5  753.92   66.69  -2
  -1  12   6  753.92   66.69   1
   0  12   6   12.01   80.23  -2
   0  12   6   12.01   80.23   1
  -1  12   7  975.77   47.19  -2
   1  12   6  975.77   47.19   1
  -2  12   8 1923.29   67.89  -2
   2  12   6 1923.29   67.89   1
   3  12   6   60.33   44.22   1
   4  12   6 1728.05  321.50   1
   5  12   6   -0.32   98.49   1
   6  12   6  610.99  100.65   1
  -7  12  12 1201.07  109.27  -2
   7  12   6 1201.07  109.27   1
  -8  12  13  446.98   61.93  -2
   8  12   6  446.98   61.93   1
  -9  12  14 -100.75  101.94  -2
   9  12   6 -100.75  101.94   1
 -10  12  15  176.73   59.61  -2
  10  12   6  176.73   59.61   1
 -13  13   6  -11.58  139.06   1
 -12  13   6  301.95  109.90   1
 -11  13   4 -133.52  107.17  -2
 -11  13   6 -133.52  107.17   1
 -10  13   3  566.94   40.90  -2
 -10  13   6  566.94   40.90   1
  -9  13   2   40.15   45.69  -2
  -9  13   6   40.15   45.69   1
  -8  13   1  792.56   55.62  -2
  -8  13   6  792.56   55.62   1
   7  13   0  -32.09   21.39  -2
  -7  13   6  -32.09   21.39   1
  -6  13   6   75.45   28.17   1
  -5  13   6  226.98   36.64   1
  -4  13   6   52.99   53.99   1
  -3  13   6  180.86   43.32   1
   2  13   4    9.72   43.71  -2
  -2  13   6    9.72   43.71   1
   1  13   5  499.28   56.84  -2
  -1  13   6  499.28   56.84   1
   0  13   6  425.11   51.48  -2
   0  13   6  425.11   51.48   1
  -1  13   7  147.01   41.34  -2
   1  13   6  147.01   41.34   1
  -2  13   8   24.18   49.97  -2
   2  13   6   24.18   49.97   1
   3  13   6  678.44  125.04   1
   4  13   6  177.37  117.13   1
   5  13   6  242.67  120.15   1
   6  13   6   88.58  114.01   1
  -7  13  12   49.25  106.47  -2
   7  13   6   49.25  106.47   1
  -8  13  13  481.94   72.83  -2
   8  13   6  481.94   72.83   1
  -9  13  14   96.48   63.20  -2
   9  13   6   96.48   63.20   1
 -11  14   4  386.83  110.84  -2
 -11  14   6  386.83  110.84   1
 -10  14   3  623.52  103.05  -2
 -10  14   6  623.52  103.05   1
  -9  14   2  197.13   49.89  -2
  -9  14   6  197.13   49.89   1
  -8  14   1   91.40   57.17  -2
  -8  14   6   91.40   57.17   1
   7  14   0 1836.07  103.93  -2
  -7  14   6 1836.07  103.93   1
  -6  14   6  107.00   27.84   1
  -5  14   6   15.73   50.44   1
  -4  14   6   69.02   35.80   1
  -3  14   6  106.40   46.84   1
   2  14   4  629.89   53.45  -2
  -2  14   6  629.89   53.45   1
   1  14   5   51.44   45.51  -2
  -1  14   6   51.44   45.51   1
   0  14   6   69.82   45.34  -2
   0  14   6   69.82   45.34   1
  -1  14   7  306.09   59.25  -2
   1  14   6  306.09   59.25   1
  -2  14   8  672.38   62.04  -2
   2  14   6  672.38   62.04   1
   3  14   6  451.27   90.62   1
   4  14   6  451.94  121.44   1
   5  14   6  124.46  124.25   1
   6  14   6  414.76  106.03   1
  -7  14  12   57.56  203.56  -2
   7  14   6   57.56  203.56   1
  -8  14  13  -26.92   64.76  -2
   8  14   6  -26.92   64.76   1
 -10  15   3   77.69  164.65  -2
 -10  15   6   77.69  164.65   1
  -9  15   2   87.40   47.97  -2
  -9  15   6   87.40   47.97   1
  -8  15   1  228.24   49.10  -2
  -8  15   6  228.24   49.10   1
  -6  15   6  523.89   60.40   1
  -5  15   6    2.11  153.29   1
  -4  15   6   86.54   88.20   1
  -3  15   6 1281.75   72.98   1
   2  15   4  -40.88   41.27  -2
  -2  15   6  -40.88   41.27   1
   1  15   5  346.87   49.48  -2
  -1  15   6  346.87   49.48   1
   0  15   6  180.55   71.95  -2
   0  15   6  180.55   71.95   1
  -1  15   7  231.39   57.84  -2
   1  15   6  231.39   57.84   1
  -2  15   8   31.24   86.42  -2
   2  15   6   31.24   86.42   1
   3  15   6  610.45  161.96   1
   4  15   6  145.71   73.64   1
   5  15   6  147.34   76.56   1
   6  15   6  -50.11  114.44   1
  -7  15  12  548.73   77.04  -2
   7  15   6  548.73   77.04   1
  -8  16   1  739.77   63.66  -2
  -8  16   6  739.77   63.66   1
   7  16   0   96.26   56.78  -2
  -7  16   6   96.26   56.78   1
  -6  16   6 1025.23  177.05   1
  -5  16   6 1948.69   75.88   1
  -4  16   6  382.88  127.42   1
  -3  16   6  873.17  149.03   1
   2  16   4 -111.65   74.43  -2
  -2  16   6 -111.65   74.43   1
   1  16   5  695.97   85.02  -2
  -1  16   6  695.97   85.02   1
   0  16   6  233.37   56.81  -2
   0  16   6  233.37   56.81   1
  -1  16   7 1435.55   81.32  -2
   1  16   6 1435.55   81.32   1
  -2  16   8  165.04   84.87  -2
   2  16   6  165.04   84.87   1
   3  16   6  356.60   79.39   1
   4  16   6  522.64   80.12   1
   5  16   6  865.41   84.02   1
  -5  17   6  -96.22  192.56   1
  -4  17   6   49.72   80.17   1
  -3  17   6  509.30   75.98   1
   2  17   4  114.13  118.97  -2
  -2  17   6  114.13  118.97   1
   1  17   5  284.76   79.47  -2
  -1  17   6  284.76   79.47   1
   0  17   6  750.86   77.38  -2
   0  17   6  750.86   77.38   1
  -1  17   7   35.31   82.54  -2
   1  17   6   35.31   82.54   1
  -2  17   8    0.74  138.90  -2
   2  17   6    0.74  138.90   1
 -18   1   7  211.04  392.13   1
 -17   1   8  282.03  139.17  -2
 -17   1   7  282.03  139.17   1
 -16   1   7    5.69   62.56   1
 -15   1   7 1474.91  162.43   1
 -14   1   7   12.39   27.78   1
 -13   1   7 1288.04   62.02   1
 -12   1   7 1080.41   31.10   1
 -11   1   3   -7.08   22.96  -2
 -11   1   7   -7.08   22.96   1
 -10   1   2   38.62   22.53  -2
 -10   1   7   38.62   22.53   1
  -9   1   1 1816.14   31.48  -2
  -9   1   7 1816.14   31.48   1
   8   1   0 4183.02   93.20  -2
  -8   1   7 4183.02   93.20   1
   7   1   1  370.48   18.64  -2
  -7   1   7  370.48   18.64   1
  -6   1   7  642.54   75.59   1
  -5   1   7 4580.05  462.39   1
  -4   1   712883.47   88.09   1
  -3   1   7  104.49   22.94   1
   2   1   5 2340.16   27.10  -2
  -2   1   7 2340.16   27.10   1
   1   1   6  725.52   16.53  -2
  -1   1   7  725.52   16.53   1
   0   1   7 4492.28   72.11  -2
   0   1   7 4492.28   72.11   1
  -1   1   8 1941.92   91.81  -2
   1   1   7 1941.92   91.81   1
  -2   1   9  592.63   47.46  -2
   2   1   7  592.63   47.46   1
   3   1   7  314.22   24.85   1
   4   1   7 3037.09   91.26   1
   5   1   7 3052.83   52.57   1
   6   1   7   65.94   27.51   1
  -7   1  13  284.12   32.16  -2
   7   1   7  284.12   32.16   1
  -8   1  14  684.26   44.86  -2
   8   1   7  684.26   44.86   1
  -9   1  15 2644.55   92.19  -2
   9   1   7 2644.55   92.19   1
 -10   1  16  227.71   51.34  -2
  10   1   7  227.71   51.34   1
 -11   1  17  515.09   50.81  -2
  11   1   7  515.09   50.81   1
  12   1   7  129.30   51.93   1
  13   1   7  786.40   78.82   1
  14   1   7  126.30   75.69   1
 -18   2   9  181.51  134.35  -2
 -18   2   7  181.51  134.35   1
 -17   2   8  737.61  130.97  -2
 -17   2   7  737.61  130.97   1
 -16   2   7  410.78   80.89   1
 -15   2   7  983.80   73.82   1
 -14   2   7   50.94   49.49   1
 -13   2   7  923.59   98.07   1
 -12   2   7 1796.76   25.02   1
 -11   2   3 1276.59   42.49  -2
 -11   2   7 1276.59   42.49   1
 -10   2   2  340.82   29.36  -2
 -10   2   7  340.82   29.36   1
  -9   2   1 1581.67   63.84  -2
  -9   2   7 1581.67   63.84   1
   8   2   0   68.49   27.86  -2
  -8   2   7   68.49   27.86   1
   7   2   1 2173.80   67.19  -2
  -7   2   7 2173.80   67.19   1
  -6   2   7 4658.95  116.17   1
  -5   2   7 4928.17   39.68   1
  -4   2   7 1391.47   30.91   1
  -3   2   7 1022.94   36.31   1
   1   2   6   73.66   20.30  -2
  -1   2   7   73.66   20.30   1
   0   2   7 1872.43   26.94  -2
   0   2   7 1872.43   26.94   1
  -1   2   8  441.57   25.96  -2
   1   2   7  441.57   25.96   1
  -2   2   9 4479.33  150.71  -2
   2   2   7 4479.33  150.71   1
   3   2   7 3969.20  138.88   1
   4   2   7  477.33   40.98   1
   5   2   7 1494.30   33.72   1
   6   2   7  -25.97   19.15   1
  -7   2  13 1301.37   48.07  -2
   7   2   7 1301.37   48.07   1
  -8   2  14 1900.31   48.84  -2
   8   2   7 1900.31   48.84   1
  -9   2  15  929.70   37.18  -2
   9   2   7  929.70   37.18   1
 -10   2  16   17.10   51.49  -2
  10   2   7   17.10   51.49   1
 -11   2  17  425.97   44.62  -2
  11   2   7  425.97   44.62   1
  12   2   7  108.05   57.76   1
  13   2   7  618.05  155.33   1
  14   2   7  545.43  118.10   1
 -18   3   9   77.62  129.07  -2
 -18   3   7   77.62  129.07   1
 -17   3   8  547.16  166.06  -2
 -17   3   7  547.16  166.06   1
 -16   3   7 2313.52  245.90   1
 -15   3   7  -78.21   52.14   1
 -14   3   7  137.43   52.87   1
 -13   3   7  280.52   44.13   1
 -12   3   7 1636.13   26.55   1
 -11   3   3  920.05   70.24  -2
 -11   3   7  920.05   70.24   1
 -10   3   2 5262.51   86.26  -2
 -10   3   7 5262.51   86.26   1
  -9   3   1  278.28   31.08  -2
  -9   3   7  278.28   31.08   1
   8   3   0 1633.18   48.39  -2
  -8   3   7 1633.18   48.39   1
   7   3   1 5164.48   43.97  -2
  -7   3   7 5164.48   43.97   1
  -6   3   7  452.65   34.70   1
  -5   3   7 2234.91  104.20   1
  -4   3   7   13.42   40.95   1
  -3   3   7 6199.02   67.64   1
   2   3   5 1594.70   41.22  -2
  -2   3   7 1594.70   41.22   1
   1   3   6 3625.50   47.66  -2
  -1   3   7 3625.50   47.66   1
   0   3   7   47.40   31.65  -2
   0   3   7   47.40   31.65   1
  -1   3   8   35.67   41.13  -2
   1   3   7   35.67   41.13   1
  -2   3   9  161.91   30.13  -2
   2   3   7  161.91   30.13   1
   3   3   712605.07  835.74   1
   4   3   7  119.20   28.91   1
   5   3   7   88.45   33.34   1
   6   3   7  711.14   42.56   1
  -7   3  13  951.81   48.23  -2
   7   3   7  951.81   48.23   1
   8   3   7 4351.56  115.96   1
  -9   3  15  117.05   42.31  -2
   9   3   7  117.05   42.31   1
 -10   3  16  273.92   80.28  -2
  10   3   7  273.92   80.28   1
 -11   3  17  -13.79   46.46  -2
  11   3   7  -13.79   46.46   1
  12   3   7  775.02   70.67   1
  13   3   7  212.28   69.08   1
  14   3   7  191.88   74.48   1
 -18   4   9 2349.71  134.90  -2
 -18   4   7 2349.71  134.90   1
 -17   4   8  561.20  126.76  -2
 -17   4   7  561.20  126.76   1
 -16   4   7  161.96  193.53   1
 -15   4   7    9.61   53.15   1
 -14   4   7   51.10   38.33   1
 -13   4   7   92.94   46.65   1
 -12   4   7  959.58   46.52   1
 -11   4   3  192.52   44.53  -2
 -11   4   7  192.52   44.53   1
 -10   4   2 2447.79   75.64  -2
 -10   4   7 2447.79   75.64   1
  -9   4   1 1506.96   36.57  -2
  -9   4   7 1506.96   36.57   1
   8   4   0 1352.70   19.36  -2
  -8   4   7 1352.70   19.36   1
   7   4   1  438.33   35.42  -2
  -7   4   7  438.33   35.42   1
  -6   4   7   66.74   36.42   1
  -5   4   7 5955.58   77.85   1
  -4   4   7 1018.77  115.89   1
  -3   4   7  786.16   41.29   1
   2   4   5  305.27   40.92  -2
  -2   4   7  305.27   40.92   1
   1   4   6 2480.21   89.54  -2
  -1   4   7 2480.21   89.54   1
   0   4   7  474.16   33.36  -2
   0   4   7  474.16   33.36   1
  -1   4   8 1796.24   34.66  -2
   1   4   7 1796.24   34.66   1
  -2   4   9   53.42   25.98  -2
   2   4   7   53.42   25.98   1
   3   4   7  192.57   28.47   1
   4   4   7  212.03   25.34   1
   5   4   7 1285.84  120.98   1
   6   4   7 1731.46   46.27   1
  -7   4  13  161.51   44.35  -2
   7   4   7  161.51   44.35   1
  -8   4  14 2144.09   64.63  -2
   8   4   7 2144.09   64.63   1
  -9   4  15  268.30   55.57  -2
   9   4   7  268.30   55.57   1
 -10   4  16  699.74   54.52  -2
  10   4   7  699.74   54.52   1
 -11   4  17   43.53   41.59  -2
  11   4   7   43.53   41.59   1
  12   4   7   15.92   71.39   1
  14   4   7  970.69  135.88   1
 -18   5   9 -247.39  164.92  -2
 -18   5   7 -247.39  164.92   1
 -17   5   8  378.69  118.90  -2
 -17   5   7  378.69  118.90   1
 -16   5   7  241.16   95.18   1
 -15   5   7   21.84   58.33   1
 -14   5   7   52.33   45.03   1
 -13   5   7  995.16   75.64   1
 -12   5   7  708.14   19.77   1
 -11   5   3  104.50   31.25  -2
 -11   5   7  104.50   31.25   1
 -10   5   2  896.67   36.49  -2
 -10   5   7  896.67   36.49   1
  -9   5   1 1223.19   69.76  -2
  -9   5   7 1223.19   69.76   1
   8   5   0  780.27   38.06  -2
  -8   5   7  780.27   38.06   1
   7   5   1  141.53   25.82  -2
  -7   5   7  141.53   25.82   1
  -6   5   7  296.33   28.85   1
  -5   5   7  236.61   89.33   1
  -4   5   7 2670.59   51.01   1
  -3   5   7  798.33   80.28   1
   2   5   5  651.94   62.01  -2
  -2   5   7  651.94   62.01   1
   1   5   6  110.09   52.45  -2
  -1   5   7  110.09   52.45   1
   0   5   7 2452.84   73.98  -2
   0   5   7 2452.84   73.98   1
  -1   5   8  509.24   85.99  -2
   1   5   7  509.24   85.99   1
  -2   5   9  250.65   42.59  -2
   2   5   7  250.65   42.59   1
   3   5   7  110.17   32.98   1
   4   5   7 1093.61   38.49   1
   5   5   7  134.87   36.15   1
   6   5   7  401.32   40.69   1
  -7   5  13  746.50   69.50  -2
   7   5   7  746.50   69.50   1
  -8   5  14  689.03   52.81  -2
   8   5   7  689.03   52.81   1
  -9   5  15  469.12   59.26  -2
   9   5   7  469.12   59.26   1
 -10   5  16  550.89   62.01  -2
  10   5   7  550.89   62.01   1
 -11   5  17  -29.63  130.44  -2
  11   5   7  -29.63  130.44   1
  12   5   7  285.81   78.12   1
 -17   6   7  286.44   95.51   1
 -16   6   7  -98.38  122.95   1
 -15   6   7  -88.45   70.05   1
 -14   6   7 2187.65  115.62   1
 -13   6   7  -37.24   46.07   1
 -12   6   7  373.04   15.25   1
 -11   6   3 1952.04   73.25  -2
 -11   6   7 1952.04   73.25   1
 -10   6   2  147.89   63.79  -2
 -10   6   7  147.89   63.79   1
  -9   6   1 1458.66   99.95  -2
  -9   6   7 1458.66   99.95   1
   8   6   0 1210.89   71.90  -2
  -8   6   7 1210.89   71.90   1
   7   6   1   56.58   35.80  -2
  -7   6   7   56.58   35.80   1
  -6   6   7 5616.81   68.20   1
  -5   6   7  220.31   36.54   1
  -4   6   7  401.15   42.61   1
  -3   6   7 3690.25   58.21   1
   2   6   5  297.68  157.31  -2
  -2   6   7  297.68  157.31   1
   1   6   6 3762.24  221.28  -2
  -1   6   7 3762.24  221.28   1
   0   6   7   52.82   49.81  -2
   0   6   7   52.82   49.81   1
  -1   6   8 2227.15   85.34  -2
   1   6   7 2227.15   85.34   1
  -2   6   9  746.50   41.32  -2
   2   6   7  746.50   41.32   1
   3   6   7  203.04   39.82   1
   4   6   7 1028.76   34.79   1
   5   6   7 2189.13   96.11   1
   6   6   7  996.66   44.14   1
  -7   6  13  247.03   35.11  -2
   7   6   7  247.03   35.11   1
  -8   6  14  143.57   45.54  -2
   8   6   7  143.57   45.54   1
  -9   6  15  426.03  101.83  -2
   9   6   7  426.03  101.83   1
 -10   6  16 1177.37   94.94  -2
  10   6   7 1177.37   94.94   1
 -11   6  17  -33.17   56.99  -2
  11   6   7  -33.17   56.99   1
  12   6   7   35.34   80.17   1
  13   6   7  113.36   99.14   1
 -17   7   8  219.02   86.82  -2
 -17   7   7  219.02   86.82   1
 -16   7   7  310.36  257.97   1
 -15   7   7   21.19   79.47   1
 -14   7   7  -99.81   71.44   1
 -13   7   7 1308.36   91.73   1
 -12   7   7  315.87   50.38   1
 -11   7   3   -9.13   49.62  -2
 -11   7   7   -9.13   49.62   1
 -10   7   2  540.83   23.42  -2
 -10   7   7  540.83   23.42   1
  -9   7   1  941.49   17.98  -2
  -9   7   7  941.49   17.98   1
   8   7   0  330.43   39.46  -2
  -8   7   7  330.43   39.46   1
   7   7   1  509.56   40.21  -2
  -7   7   7  509.56   40.21   1
  -6   7   7 2118.77   62.10   1
  -5   7   7   68.42   33.57   1
  -4   7   7 1409.85   76.28   1
  -3   7   7  234.28   58.35   1
   2   7   5  125.23   53.64  -2
  -2   7   7  125.23   53.64   1
   1   7   6 1367.67   47.80  -2
  -1   7   7 1367.67   47.80   1
   0   7   7 1544.04   60.45  -2
   0   7   7 1544.04   60.45   1
  -1   7   8  723.56  150.97  -2
   1   7   7  723.56  150.97   1
  -2   7   9  532.76   82.22  -2
   2   7   7  532.76   82.22   1
   3   7   7  546.06   60.12   1
   4   7   7  114.37   30.77   1
   5   7   7 1099.06   49.88   1
   6   7   7  874.85   40.71   1
  -7   7  13   76.36   41.81  -2
   7   7   7   76.36   41.81   1
  -8   7  14   10.96   42.51  -2
   8   7   7   10.96   42.51   1
  -9   7  15 1327.37   82.76  -2
   9   7   7 1327.37   82.76   1
 -10   7  16  115.28   32.21  -2
  10   7   7  115.28   32.21   1
 -11   7  17  489.37  168.05  -2
  11   7   7  489.37  168.05   1
  12   7   7  310.03   84.86   1
  13   7   7  280.39   82.65   1
 -16   8   7   54.41  109.97   1
 -15   8   7 2222.09  112.51   1
 -14   8   7  179.43  100.11   1
 -13   8   7 3333.28  117.68   1
 -12   8   7   28.70   45.50   1
 -11   8   3 4302.29  195.45  -2
 -11   8   7 4302.29  195.45   1
 -10   8   2 1066.36   66.20  -2
 -10   8   7 1066.36   66.20   1
  -9   8   1  382.15   42.81  -2
  -9   8   7  382.15   42.81   1
   8   8   0  841.59   76.50  -2
  -8   8   7  841.59   76.50   1
   7   8   1 5962.92  474.62  -2
  -7   8   7 5962.92  474.62   1
  -6   8   7 6162.59  674.73   1
  -5   8   7  196.00   56.25   1
  -4   8   7  215.66   42.03   1
  -3   8   7  306.55   44.24   1
   2   8   5 6992.15  316.11  -2
  -2   8   7 6992.15  316.11   1
   1   8   6   58.48   40.96  -2
  -1   8   7   58.48   40.96   1
   0   8   7  214.38   40.88  -2
   0   8   7  214.38   40.88   1
  -1   8   8   98.99   44.53  -2
   1   8   7   98.99   44.53   1
  -2   8   9 4710.09  182.97  -2
   2   8   7 4710.09  182.97   1
   3   8   7 2839.86  143.78   1
   4   8   7  862.47   30.50   1
   5   8   7  -23.77   43.79   1
   6   8   7  442.79   30.13   1
  -7   8  13 1047.74   54.82  -2
   7   8   7 1047.74   54.82   1
  -8   8  14   68.08   29.11  -2
   8   8   7   68.08   29.11   1
  -9   8  15  869.24   87.45  -2
   9   8   7  869.24   87.45   1
 -10   8  16   46.98   74.14  -2
  10   8   7   46.98   74.14   1
 -11   8  17 1628.64  554.90  -2
  11   8   7 1628.64  554.90   1
  12   8   7   -4.60   58.39   1
 -16   9   7  483.79  107.15   1
 -15   9   7  229.55  108.60   1
 -14   9   7   35.88  101.17   1
 -13   9   7  291.47  101.91   1
 -12   9   7  985.13  150.16   1
 -11   9   3  137.49   70.92  -2
 -11   9   7  137.49   70.92   1
 -10   9   2 1417.07   31.38  -2
 -10   9   7 1417.07   31.38   1
  -9   9   1  693.21  125.22  -2
  -9   9   7  693.21  125.22   1
   8   9   0  110.53   77.26  -2
  -8   9   7  110.53   77.26   1
   7   9   1 2153.49   91.86  -2
  -7   9   7 2153.49   91.86   1
  -6   9   7 1347.73  105.28   1
  -5   9   7   -6.45   47.60   1
  -4   9   7  216.18   40.16   1
  -3   9   7  413.48   76.02   1
   2   9   5  758.81   69.53  -2
  -2   9   7  758.81   69.53   1
   1   9   6  958.04   67.08  -2
  -1   9   7  958.04   67.08   1
   0   9   7 1992.96   81.13  -2
   0   9   7 1992.96   81.13   1
  -1   9   8  395.26   45.29  -2
   1   9   7  395.26   45.29   1
  -2   9   9   -5.82   38.32  -2
   2   9   7   -5.82   38.32   1
   3   9   7  129.41   26.72   1
   4   9   7  -31.58   46.68   1
   5   9   7  628.83   28.95   1
   6   9   7   18.95   40.83   1
  -7   9  13   -5.10   32.67  -2
   7   9   7   -5.10   32.67   1
  -8   9  14   -8.01   37.52  -2
   8   9   7   -8.01   37.52   1
  -9   9  15 1087.15   52.42  -2
   9   9   7 1087.15   52.42   1
 -10   9  16  210.67   79.53  -2
  10   9   7  210.67   79.53   1
 -11   9  17  358.68  160.29  -2
  11   9   7  358.68  160.29   1
  12   9   7  190.00   63.63   1
 -15  10   7  -40.26  108.19   1
 -14  10   7  674.52  125.92   1
 -13  10   7 -156.58  125.43   1
 -12  10   7 -119.23   79.49   1
 -11  10   3  528.69  166.97  -2
 -11  10   7  528.69  166.97   1
 -10  10   2 1175.22   75.98  -2
 -10  10   7 1175.22   75.98   1
  -9  10   1 1116.02   84.79  -2
  -9  10   7 1116.02   84.79   1
   8  10   0  355.06   81.50  -2
  -8  10   7  355.06   81.50   1
   7  10   1  514.55   94.84  -2
  -7  10   7  514.55   94.84   1
  -6  10   7 2117.00   82.72   1
  -5  10   7  716.52   51.78   1
  -4  10   7  416.92   48.89   1
  -3  10   7 1101.85   88.88   1
   2  10   5  722.08   51.23  -2
  -2  10   7  722.08   51.23   1
   1  10   6 2046.24   77.56  -2
  -1  10   7 2046.24   77.56   1
   0  10   7  455.37   46.20  -2
   0  10   7  455.37   46.20   1
  -1  10   8  742.41   43.20  -2
   1  10   7  742.41   43.20   1
  -2  10   9  378.62   47.55  -2
   2  10   7  378.62   47.55   1
   3  10   7   20.76   35.91   1
   4  10   7   89.88   30.41   1
   5  10   7 2336.85  201.26   1
   6  10   7  268.91   36.06   1
  -7  10  13  388.79   41.85  -2
   7  10   7  388.79   41.85   1
  -8  10  14  176.99   36.75  -2
   8  10   7  176.99   36.75   1
  -9  10  15  290.58   67.78  -2
   9  10   7  290.58   67.78   1
 -10  10  16  443.43   89.65  -2
  10  10   7  443.43   89.65   1
 -11  10  17   -6.71   69.53  -2
  11  10   7   -6.71   69.53   1
 -14  11   7  -23.72  109.44   1
 -13  11   7   91.38  102.20   1
 -12  11   7  -61.40  187.82   1
 -11  11   3   -7.04   33.33  -2
 -11  11   7   -7.04   33.33   1
 -10  11   2  244.97   44.29  -2
 -10  11   7  244.97   44.29   1
  -9  11   1  348.67   27.12  -2
  -9  11   7  348.67   27.12   1
   8  11   0  240.03   87.51  -2
  -8  11   7  240.03   87.51   1
   7  11   1  205.45   66.71  -2
  -7  11   7  205.45   66.71   1
  -6  11   7  111.59   88.43   1
  -5  11   7  358.96   60.64   1
  -4  11   7 1711.40  179.31   1
  -3  11   7  134.20   41.05   1
   2  11   5   44.60   34.74  -2
  -2  11   7   44.60   34.74   1
   1  11   6  115.33   47.79  -2
  -1  11   7  115.33   47.79   1
   0  11   7  621.98   92.55  -2
   0  11   7  621.98   92.55   1
  -1  11   8  173.23   48.43  -2
   1  11   7  173.23   48.43   1
  -2  11   9  366.56   49.30  -2
   2  11   7  366.56   49.30   1
   3  11   7   21.49   37.06   1
   4  11   7   90.48   58.64   1
   5  11   7  248.09   48.87   1
   6  11   7  155.38   58.15   1
  -7  11  13   13.87   42.95  -2
   7  11   7   13.87   42.95   1
  -8  11  14  153.28  130.71  -2
   8  11   7  153.28  130.71   1
  -9  11  15  163.47   93.00  -2
   9  11   7  163.47   93.00   1
 -10  11  16   18.86   91.06  -2
  10  11   7   18.86   91.06   1
  11  11   7  -33.52   80.82   1
 -14  12   7  367.39  125.38   1
 -13  12   7   24.58  100.03   1
 -12  12   7   28.03  100.76   1
 -11  12   3    4.56  121.44  -2
 -11  12   7    4.56  121.44   1
 -10  12   2 1235.84   97.04  -2
 -10  12   7 1235.84   97.04   1
  -9  12   1  357.58   99.11  -2
  -9  12   7  357.58   99.11   1
   8  12   0  810.31  109.10  -2
  -8  12   7  810.31  109.10   1
   7  12   1 -122.82   81.88  -2
  -7  12   7 -122.82   81.88   1
  -6  12   7  332.14   78.51   1
  -5  12   7  298.20   81.07   1
  -4  12   7   86.61   57.45   1
  -3  12   7  123.48   58.62   1
   2  12   5   72.32   36.45  -2
  -2  12   7   72.32   36.45   1
   1  12   6 2614.92   82.33  -2
  -1  12   7 2614.92   82.33   1
   0  12   7  155.32   51.16  -2
   0  12   7  155.32   51.16   1
  -1  12   8 1328.33   93.48  -2
   1  12   7 1328.33   93.48   1
  -2  12   9   60.93   51.43  -2
   2  12   7   60.93   51.43   1
   3  12   7    7.04   37.06   1
   4  12   7  506.13   52.71   1
   5  12   7 1007.43  124.78   1
   6  12   7  719.07  115.09   1
  -7  12  13   31.58   69.77  -2
   7  12   7   31.58   69.77   1
  -8  12  14  306.11   82.27  -2
   8  12   7  306.11   82.27   1
  -9  12  15   19.50  101.83  -2
   9  12   7   19.50  101.83   1
 -10  12  16  666.27  100.11  -2
  10  12   7  666.27  100.11   1
 -13  13   7  -67.92  149.14   1
 -12  13   7  988.99  108.75   1
 -11  13   3 -155.34  107.25  -2
 -11  13   7 -155.34  107.25   1
 -10  13   2 1193.39   46.12  -2
 -10  13   7 1193.39   46.12   1
  -9  13   1 -144.75   96.50  -2
  -9  13   7 -144.75   96.50   1
   8  13   0  574.85   71.79  -2
  -8  13   7  574.85   71.79   1
   7  13   1 1112.64   80.14  -2
  -7  13   7 1112.64   80.14   1
  -6  13   7  524.54   64.48   1
  -5  13   7   63.07   61.75   1
  -4  13   7  118.40   60.38   1
  -3  13   7 1316.25   77.20   1
   2  13   5  351.14   72.61  -2
  -2  13   7  351.14   72.61   1
   1  13   6  938.41   76.29  -2
  -1  13   7  938.41   76.29   1
   0  13   7   10.47   48.78  -2
   0  13   7   10.47   48.78   1
  -1  13   8  432.08   62.50  -2
   1  13   7  432.08   62.50   1
  -2  13   9  359.11   75.19  -2
   2  13   7  359.11   75.19   1
   3  13   7 1895.97   61.06   1
   4  13   7  262.79   84.05   1
   5  13   7  100.97  122.20   1
   6  13   7  612.82  115.19   1
  -7  13  13  680.82  114.06  -2
   7  13   7  680.82  114.06   1
  -8  13  14  828.01  100.32  -2
   8  13   7  828.01  100.32   1
  -9  13  15   80.82  109.48  -2
   9  13   7   80.82  109.48   1
 -11  14   3  253.66  115.12  -2
 -11  14   7  253.66  115.12   1
 -10  14   2    0.67   60.94  -2
 -10  14   7    0.67   60.94   1
  -9  14   1  459.46   56.54  -2
  -9  14   7  459.46   56.54   1
   8  14   0  716.49   58.29  -2
  -8  14   7  716.49   58.29   1
   7  14   1 1748.60   94.36  -2
  -7  14   7 1748.60   94.36   1
  -6  14   7  738.44   73.45   1
  -5  14   7   74.38   35.30   1
  -4  14   7  323.66   53.73   1
  -3  14   7  183.86   39.08   1
   2  14   5  970.09   69.29  -2
  -2  14   7  970.09   69.29   1
   1  14   6  704.20   75.97  -2
  -1  14   7  704.20   75.97   1
   0  14   7  137.41   59.86  -2
   0  14   7  137.41   59.86   1
  -1  14   8   13.05   45.90  -2
   1  14   7   13.05   45.90   1
  -2  14   9  678.91   84.77  -2
   2  14   7  678.91   84.77   1
   3  14   7 1424.46  141.16   1
   4  14   7   68.21  130.50   1
   5  14   7  134.37  111.53   1
   6  14   7   29.96  102.37   1
  -7  14  13  164.35   64.51  -2
   7  14   7  164.35   64.51   1
 -10  15   2  -29.83  112.35  -2
 -10  15   7  -29.83  112.35   1
  -9  15   1  720.94   47.47  -2
  -9  15   7  720.94   47.47   1
   8  15   0  447.41   66.11  -2
  -8  15   7  447.41   66.11   1
   7  15   1   95.36   49.25  -2
  -7  15   7   95.36   49.25   1
  -6  15   7  241.71   95.55   1
  -5  15   7  870.64   69.54   1
  -4  15   7 1973.16  181.14   1
  -3  15   7  183.81  123.44   1
   2  15   5   65.59   74.43  -2
  -2  15   7   65.59   74.43   1
   1  15   6   -6.14   73.60  -2
  -1  15   7   -6.14   73.60   1
   0  15   7  484.67   82.08  -2
   0  15   7  484.67   82.08   1
  -1  15   8  160.94   78.34  -2
   1  15   7  160.94   78.34   1
  -2  15   9   35.24  144.93  -2
   2  15   7   35.24  144.93   1
   3  15   7  684.05  155.50   1
   4  15   7  326.29  144.29   1
   5  15   7  425.75  121.98   1
   6  15   7   -0.54  123.81   1
   8  16   0  125.39   55.13  -2
  -8  16   7  125.39   55.13   1
   7  16   1  -21.48   74.62  -2
  -7  16   7  -21.48   74.62   1
  -6  16   7   19.35   82.87   1
  -5  16   7  258.54   69.75   1
  -4  16   7  -27.18  120.47   1
  -3  16   7  333.42   75.18   1
   2  16   5   54.72   72.13  -2
  -2  16   7   54.72   72.13   1
   1  16   6  768.34   77.75  -2
  -1  16   7  768.34   77.75   1
   0  16   7   59.05  154.09  -2
   0  16   7   59.05  154.09   1
  -1  16   8  218.00  136.53  -2
   1  16   7  218.00  136.53   1
  -2  16   9  364.87  135.13  -2
   2  16   7  364.87  135.13   1
   3  16   7   14.11   74.39   1
   4  16   7  -85.68   81.84   1
  -5  17   7  247.32  133.84   1
  -4  17   7 1466.95  284.37   1
  -3  17   7   71.33  130.71   1
   2  17   5  158.04   77.26  -2
  -2  17   7  158.04   77.26   1
   1  17   6  111.49   80.38  -2
  -1  17   7  111.49   80.38   1
   0  17   7 1251.89  317.67  -2
   0  17   7 1251.89  317.67   1
   1  17   7  514.08  169.29   1
 -18   0   8  866.27  195.37  -2
 -18   0   8  866.27  195.37   1
 -16   0   8   71.09   37.25   1
 -15   0   8   84.33   61.61   1
 -14   0   8 9764.30 1269.39   1
 -13   0   8   -8.09   34.80   1
 -12   0   8  652.71   42.93   1
 -11   0   2  476.16   40.39  -2
 -11   0   8  476.16   40.39   1
 -10   0   8 2118.83   69.47   1
   9   0   0 5437.74  242.94  -2
  -9   0   8 5437.74  242.94   1
  -8   0   8 6604.24  198.87   1
   7   0   2   13.47   83.30  -2
  -7   0   8   13.47   83.30   1
  -6   0   8 4329.93  304.69   1
  -5   0   812985.40   58.91   1
  -4   0   8  102.16   25.14   1
  -3   0   8  124.32   24.03   1
   2   0   6 2265.25   30.46  -2
  -2   0   8 2265.25   30.46   1
  -1   0   8 6054.47   47.88   1
   0   0   8 1297.32   37.20  -2
   0   0   8 1297.32   37.20   1
   1   0   812542.71  858.46   1
  -2   0  10 2542.09  212.07  -2
   2   0   8 2542.09  212.07   1
   3   0   8  813.29   40.43   1
   4   0   8 5314.99  229.96   1
   5   0   8  885.73   46.74   1
   6   0   8  433.33   46.18   1
  -7   0  14  964.92   61.63  -2
   7   0   8  964.92   61.63   1
   8   0   8  -43.09   28.73   1
  -9   0  16 1847.55   59.46  -2
   9   0   8 1847.55   59.46   1
  10   0   8 5497.66   81.10   1
 -11   0  18   60.20   64.08  -2
  11   0   8   60.20   64.08   1
  12   0   8  143.78   91.76   1
  13   0   8  115.52  110.02   1
  14   0   8  899.57  126.40   1
 -18   1   8  262.59  172.84  -2
 -18   1   8  262.59  172.84   1
 -17   1   7   94.07   91.49  -2
 -17   1   8   94.07   91.49   1
 -16   1   8  878.92   76.98   1
 -15   1   8  301.07   50.43   1
 -14   1   8   90.89   19.07   1
 -13   1   8  115.19   20.75   1
 -12   1   8 2045.66   48.32   1
 -11   1   2   14.31   24.11  -2
 -11   1   8   14.31   24.11   1
 -10   1   1 1480.09  103.97  -2
 -10   1   8 1480.09  103.97   1
   9   1   0  142.92   17.61  -2
  -9   1   8  142.92   17.61   1
   8   1   1  321.06   19.32  -2
  -8   1   8  321.06   19.32   1
   7   1   2 1016.96   28.39  -2
  -7   1   8 1016.96   28.39   1
  -6   1   8 3853.28  144.23   1
  -5   1   8   12.65   19.85   1
  -4   1   8  101.99   17.02   1
  -3   1   8 4441.74   44.89   1
   2   1   6 2766.25   42.27  -2
  -2   1   8 2766.25   42.27   1
   1   1   7 5647.82  159.10  -2
  -1   1   8 5647.82  159.10   1
   0   1   8  463.79   22.06  -2
   0   1   8  463.79   22.06   1
  -1   1   9 1402.45   28.43  -2
   1   1   8 1402.45   28.43   1
  -2   1  10 3585.28   32.28  -2
   2   1   8 3585.28   32.28   1
   3   1   8  835.75   38.07   1
   4   1   8  313.81   30.32   1
   5   1   8  484.96   34.22   1
   6   1   8 1482.94   32.75   1
  -7   1  14  726.73   23.18  -2
   7   1   8  726.73   23.18   1
  -8   1  15  395.77   33.00  -2
   8   1   8  395.77   33.00   1
  -9   1  16 1323.97   51.66  -2
   9   1   8 1323.97   51.66   1
 -10   1  17   72.30   48.13  -2
  10   1   8   72.30   48.13   1
 -11   1  18   -4.01   45.32  -2
  11   1   8   -4.01   45.32   1
  12   1   8  670.33   59.16   1
  13   1   8   19.99  125.48   1
  14   1   8   46.20   82.97   1
 -18   2   8  762.77  130.11  -2
 -18   2   8  762.77  130.11   1
 -17   2   7  718.52  198.54  -2
 -17   2   8  718.52  198.54   1
 -16   2   8   -7.27   50.56   1
 -15   2   8  954.71   72.94   1
 -14   2   8   13.38   47.79   1
 -13   2   8  587.92   38.60   1
 -12   2   8  666.50   29.55   1
 -11   2   2 2193.54   61.88  -2
 -11   2   8 2193.54   61.88   1
 -10   2   1 4823.86  360.23  -2
 -10   2   8 4823.86  360.23   1
   9   2   0  143.27   32.00  -2
  -9   2   8  143.27   32.00   1
   8   2   1 4793.52  859.10  -2
  -8   2   8 4793.52  859.10   1
   7   2   2 1246.40  143.05  -2
  -7   2   8 1246.40  143.05   1
  -6   2   8   95.73   30.49   1
  -5   2   8 1763.64   35.60   1
  -4   2   8  313.02   31.95   1
  -3   2   8  205.02   28.03   1
   2   2   6 8492.72  100.62  -2
  -2   2   8 8492.72  100.62   1
   1   2   7  219.07   21.61  -2
  -1   2   8  219.07   21.61   1
   0   2   8 1149.04   52.99  -2
   0   2   8 1149.04   52.99   1
  -1   2   9  176.13   29.97  -2
   1   2   8  176.13   29.97   1
  -2   2  10 2226.77  109.99  -2
   2   2   8 2226.77  109.99   1
   3   2   8 2156.42  116.87   1
   4   2   8  431.95   29.38   1
   5   2   8  140.34   31.60   1
   6   2   8  913.49   37.98   1
  -7   2  14 2350.00   50.19  -2
   7   2   8 2350.00   50.19   1
  -8   2  15  557.50   38.98  -2
   8   2   8  557.50   38.98   1
  -9   2  16  445.48   44.43  -2
   9   2   8  445.48   44.43   1
 -10   2  17  119.54   43.11  -2
  10   2   8  119.54   43.11   1
 -11   2  18  545.85   75.83  -2
  11   2   8  545.85   75.83   1
  12   2   8  127.59  112.72   1
  13   2   8  272.03   79.44   1
  14   2   8  402.79   80.09   1
 -18   3   8  153.65  274.19  -2
 -18   3   8  153.65  274.19   1
 -17   3   7   -5.17  166.22  -2
 -17   3   8   -5.17  166.22   1
 -16   3   8  246.80   61.86   1
 -15   3   8   35.96   47.01   1
 -14   3   8   97.26   48.52   1
 -13   3   8  480.35   25.66   1
 -12   3   8  527.68   23.74   1
 -11   3   2 1380.95   35.90  -2
 -11   3   8 1380.95   35.90   1
 -10   3   1 1332.49   58.97  -2
 -10   3   8 1332.49   58.97   1
   9   3   0   75.68   32.90  -2
  -9   3   8   75.68   32.90   1
   8   3   1   82.98   55.84  -2
  -8   3   8   82.98   55.84   1
   7   3   2 1036.93   72.49  -2
  -7   3   8 1036.93   72.49   1
  -6   3   8   19.95   30.87   1
  -5   3   8  -21.24   32.72   1
  -4   3   8   67.31   37.00   1
  -3   3   8 2149.25   48.66   1
   2   3   6  106.72   42.67  -2
  -2   3   8  106.72   42.67   1
   1   3   7  376.14   28.19  -2
  -1   3   8  376.14   28.19   1
   0   3   8  489.72   33.49  -2
   0   3   8  489.72   33.49   1
  -1   3   9 1011.10   46.68  -2
   1   3   8 1011.10   46.68   1
  -2   3  10  118.20   33.10  -2
   2   3   8  118.20   33.10   1
   3   3   8  -59.97   39.98   1
   4   3   8  479.28   22.82   1
   5   3   8  281.23   39.09   1
   6   3   8  -65.49   50.06   1
  -7   3  14  228.20   43.47  -2
   7   3   8  228.20   43.47   1
  -8   3  15  610.80   46.14  -2
   8   3   8  610.80   46.14   1
  -9   3  16  215.06   43.73  -2
   9   3   8  215.06   43.73   1
 -10   3  17   82.74   42.23  -2
  10   3   8   82.74   42.23   1
 -11   3  18  250.11  131.57  -2
  11   3   8  250.11  131.57   1
  12   3   8  -15.51   80.55   1
  13   3   8  198.41  103.72   1
  14   3   8   40.19   79.66   1
 -18   4   8  177.19  137.82  -2
 -18   4   8  177.19  137.82   1
 -17   4   7 2411.20  198.92  -2
 -17   4   8 2411.20  198.92   1
 -16   4   8   58.04   77.33   1
 -15   4   8  315.48   46.81   1
 -14   4   8  -55.46   68.03   1
 -13   4   8  547.95   23.72   1
 -12   4   8  384.21   25.54   1
 -11   4   2 5168.72   85.77  -2
 -11   4   8 5168.72   85.77   1
 -10   4   1 1345.07   38.33  -2
 -10   4   8 1345.07   38.33   1
   9   4   0  348.08   38.85  -2
  -9   4   8  348.08   38.85   1
   8   4   1  793.32   69.74  -2
  -8   4   8  793.32   69.74   1
   7   4   2  247.92   26.24  -2
  -7   4   8  247.92   26.24   1
  -6   4   8 1175.66   40.31   1
  -5   4   8  622.45   67.77   1
  -4   4   8  272.74   38.36   1
  -3   4   8  173.04   79.86   1
   2   4   6 8030.98  126.94  -2
  -2   4   8 8030.98  126.94   1
   1   4   7 1030.68   52.10  -2
  -1   4   8 1030.68   52.10   1
   0   4   8  644.55   53.32  -2
   0   4   8  644.55   53.32   1
  -1   4   9  892.96   60.14  -2
   1   4   8  892.96   60.14   1
  -2   4  10 3805.32  121.41  -2
   2   4   8 3805.32  121.41   1
   3   4   8  967.24   85.77   1
   4   4   8  496.02   57.48   1
   5   4   8   80.19   46.25   1
   6   4   8  293.63   48.32   1
  -7   4  14 3230.62   64.18  -2
   7   4   8 3230.62   64.18   1
  -8   4  15 1284.58   63.77  -2
   8   4   8 1284.58   63.77   1
  -9   4  16  284.81   48.66  -2
   9   4   8  284.81   48.66   1
 -10   4  17   21.54   51.75  -2
  10   4   8   21.54   51.75   1
 -11   4  18  214.02   50.81  -2
  11   4   8  214.02   50.81   1
  12   4   8    2.11   29.99   1
  13   4   8  550.32  126.83   1
 -18   5   8  408.03  132.51  -2
 -18   5   8  408.03  132.51   1
 -17   5   7 1130.60  206.14  -2
 -17   5   8 1130.60  206.14   1
 -16   5   8  -94.94   97.73   1
 -15   5   8  670.41   51.44   1
 -14   5   8  123.14   49.11   1
 -13   5   8 1414.56   47.31   1
 -12   5   8   -4.67   34.24   1
 -11   5   2  186.43   31.27  -2
 -11   5   8  186.43   31.27   1
 -10   5   1 1924.14   51.05  -2
 -10   5   8 1924.14   51.05   1
   9   5   0 4864.75   63.25  -2
  -9   5   8 4864.75   63.25   1
   8   5   1  667.03   37.52  -2
  -8   5   8  667.03   37.52   1
   7   5   2  319.60   31.67  -2
  -7   5   8  319.60   31.67   1
  -6   5   8  722.95   31.14   1
  -5   5   8  -43.64   30.98   1
  -4   5   8 5324.10  282.54   1
  -3   5   8  815.25   67.97   1
   2   5   6  870.83   91.33  -2
  -2   5   8  870.83   91.33   1
   1   5   7  713.12   55.65  -2
  -1   5   8  713.12   55.65   1
   0   5   8 7974.03  134.63  -2
   0   5   8 7974.03  134.63   1
  -1   5   9 1344.52   47.38  -2
   1   5   8 1344.52   47.38   1
  -2   5  10  586.03   35.82  -2
   2   5   8  586.03   35.82   1
   3   5   8  966.68   33.09   1
   4   5   8  894.02   95.74   1
   5   5   8 1101.45   51.93   1
   6   5   8  558.11   44.88   1
  -7   5  14   -8.40   52.05  -2
   7   5   8   -8.40   52.05   1
  -8   5  15  131.09   58.97  -2
   8   5   8  131.09   58.97   1
  -9   5  16 2430.55  296.77  -2
   9   5   8 2430.55  296.77   1
 -10   5  17  137.72   92.56  -2
  10   5   8  137.72   92.56   1
 -11   5  18  941.24  156.30  -2
  11   5   8  941.24  156.30   1
  12   5   8   11.92   57.60   1
 -16   6   8   74.62   94.29   1
 -15   6   8  101.99   61.98   1
 -14   6   8 1613.05  126.56   1
 -13   6   8  -10.03   33.16   1
 -12   6   8  156.91   47.77   1
 -11   6   2  696.93   39.19  -2
 -11   6   8  696.93   39.19   1
 -10   6   1  753.47   37.15  -2
 -10   6   8  753.47   37.15   1
   9   6   0  499.01   39.32  -2
  -9   6   8  499.01   39.32   1
   8   6   1 2225.68   57.98  -2
  -8   6   8 2225.68   57.98   1
   7   6   2  134.04   26.11  -2
  -7   6   8  134.04   26.11   1
  -6   6   8   -2.08   30.37   1
  -5   6   8 3565.83  120.47   1
  -4   6   8  115.65   39.18   1
  -3   6   8  819.48   90.52   1
   2   6   6  484.51  192.13  -2
  -2   6   8  484.51  192.13   1
   1   6   7 1046.24  105.01  -2
  -1   6   8 1046.24  105.01   1
   0   6   8  744.82   56.91  -2
   0   6   8  744.82   56.91   1
  -1   6   9 5620.65  292.19  -2
   1   6   8 5620.65  292.19   1
  -2   6  10   67.17   41.64  -2
   2   6   8   67.17   41.64   1
   3   6   8  695.16   40.03   1
   4   6   8 4848.94  103.84   1
   5   6   8  232.94   37.43   1
   6   6   8  367.30   36.41   1
  -7   6  14  344.89   42.67  -2
   7   6   8  344.89   42.67   1
  -8   6  15  771.81   70.47  -2
   8   6   8  771.81   70.47   1
  -9   6  16  146.34   76.40  -2
   9   6   8  146.34   76.40   1
 -10   6  17 2025.21   90.19  -2
  10   6   8 2025.21   90.19   1
 -11   6  18  -83.59   59.18  -2
  11   6   8  -83.59   59.18   1
  12   6   8   13.67   35.62   1
  13   6   8  211.96  104.09   1
 -17   7   7  295.39  115.55  -2
 -17   7   8  295.39  115.55   1
 -16   7   8 1367.81  290.30   1
 -15   7   8  -90.32   60.21   1
 -14   7   8  128.27   63.95   1
 -13   7   8  487.84   53.23   1
 -12   7   8 3033.73  102.91   1
 -11   7   2  728.89   42.98  -2
 -11   7   8  728.89   42.98   1
 -10   7   1  223.13   22.22  -2
 -10   7   8  223.13   22.22   1
   9   7   0  330.79   49.05  -2
  -9   7   8  330.79   49.05   1
   8   7   1 3829.80  118.95  -2
  -8   7   8 3829.80  118.95   1
   7   7   2 3308.09  275.24  -2
  -7   7   8 3308.09  275.24   1
  -6   7   8  103.45   43.74   1
  -5   7   8 1329.00   46.05   1
  -4   7   8    5.08   44.28   1
  -3   7   8 2491.63   66.71   1
   2   7   6   63.63   44.65  -2
  -2   7   8   63.63   44.65   1
   1   7   7 3202.45   50.65  -2
  -1   7   8 3202.45   50.65   1
  -1   7   9 4492.66  104.96  -2
   1   7   8 4492.66  104.96   1
  -2   7  10 2263.68   94.13  -2
   2   7   8 2263.68   94.13   1
   3   7   8  876.50   48.44   1
   4   7   8 2357.59   54.13   1
   5   7   8   64.07   41.40   1
   6   7   8  668.97   33.95   1
  -7   7  14  792.21  104.47  -2
   7   7   8  792.21  104.47   1
  -8   7  15  740.85  107.38  -2
   8   7   8  740.85  107.38   1
  -9   7  16  109.48   93.75  -2
   9   7   8  109.48   93.75   1
 -10   7  17  -30.17   77.37  -2
  10   7   8  -30.17   77.37   1
 -11   7  18  -95.09   63.40  -2
  11   7   8  -95.09   63.40   1
  12   7   8  424.73  344.07   1
 -16   8   8 -117.66  101.77   1
 -15   8   8   95.05  210.24   1
 -14   8   8  184.81  103.24   1
 -13   8   8  292.70   71.40   1
 -12   8   8  325.58   44.36   1
 -11   8   2   33.96   31.03  -2
 -11   8   8   33.96   31.03   1
 -10   8   1  208.99   52.39  -2
 -10   8   8  208.99   52.39   1
   9   8   0  305.04   47.80  -2
  -9   8   8  305.04   47.80   1
   8   8   1  639.26   51.57  -2
  -8   8   8  639.26   51.57   1
   7   8   2   20.81   45.49  -2
  -7   8   8   20.81   45.49   1
  -6   8   8  -46.91   65.19   1
  -5   8   8   74.96   56.60   1
  -4   8   8   97.55   41.12   1
  -3   8   8  100.60   35.11   1
   2   8   6   42.48   80.33  -2
  -2   8   8   42.48   80.33   1
   1   8   7  -52.42   55.98  -2
  -1   8   8  -52.42   55.98   1
   0   8   8  510.40   48.81  -2
   0   8   8  510.40   48.81   1
  -1   8   9  232.40   59.21  -2
   1   8   8  232.40   59.21   1
  -2   8  10    1.93   33.62  -2
   2   8   8    1.93   33.62   1
   3   8   8  -81.47   54.31   1
   4   8   8  400.52   27.10   1
   5   8   8   46.16   29.38   1
   6   8   8   36.21   35.99   1
  -7   8  14   73.88   29.59  -2
   7   8   8   73.88   29.59   1
  -8   8  15  453.59   40.04  -2
   8   8   8  453.59   40.04   1
  -9   8  16   35.91   54.96  -2
   9   8   8   35.91   54.96   1
 -10   8  17   81.03   77.69  -2
  10   8   8   81.03   77.69   1
 -11   8  18  -96.16   70.04  -2
  11   8   8  -96.16   70.04   1
  12   8   8  -63.52   80.12   1
 -16   9   8  868.91  225.32   1
 -15   9   8   40.70  104.50   1
 -14   9   8  -85.99  157.54   1
 -13   9   8  122.48   70.32   1
 -12   9   8 2447.24  156.37   1
 -11   9   2 1978.74  194.02  -2
 -11   9   8 1978.74  194.02   1
 -10   9   1  927.80   47.69  -2
 -10   9   8  927.80   47.69   1
   9   9   0   26.62  116.59  -2
  -9   9   8   26.62  116.59   1
   8   9   1 1431.28   62.45  -2
  -8   9   8 1431.28   62.45   1
   7   9   2 4159.09   90.74  -2
  -7   9   8 4159.09   90.74   1
  -6   9   8  -70.39   46.93   1
  -5   9   8  559.76   43.88   1
  -4   9   8  -29.75   35.54   1
  -3   9   8 1511.16   77.32   1
   2   9   6  260.65   51.93  -2
  -2   9   8  260.65   51.93   1
   1   9   7 1625.01  100.11  -2
  -1   9   8 1625.01  100.11   1
   0   9   8  436.76   70.73  -2
   0   9   8  436.76   70.73   1
  -1   9   9 1997.53   87.93  -2
   1   9   8 1997.53   87.93   1
  -2   9  10 1255.37  165.46  -2
   2   9   8 1255.37  165.46   1
   3   9   8 2787.34  168.94   1
   4   9   8  307.43   25.57   1
   5   9   8  396.18   44.13   1
   6   9   8   40.47   29.65   1
  -7   9  14   15.12   39.29  -2
   7   9   8   15.12   39.29   1
  -8   9  15 1517.03   66.27  -2
   8   9   8 1517.03   66.27   1
  -9   9  16   84.48   84.59  -2
   9   9   8   84.48   84.59   1
 -10   9  17   15.84   84.59  -2
  10   9   8   15.84   84.59   1
 -11   9  18   -6.40   69.23  -2
  11   9   8   -6.40   69.23   1
 -15  10   8  -67.14  101.91   1
 -14  10   8  161.89  160.29   1
 -13  10   8   38.74   81.50   1
 -12  10   8  729.37   72.96   1
 -11  10   2 1210.70   98.51  -2
 -11  10   8 1210.70   98.51   1
 -10  10   1 1553.16   94.09  -2
 -10  10   8 1553.16   94.09   1
   9  10   0  678.41  134.91  -2
  -9  10   8  678.41  134.91   1
   8  10   1  728.20  137.45  -2
  -8  10   8  728.20  137.45   1
   7  10   2  137.07  103.56  -2
  -7  10   8  137.07  103.56   1
  -6  10   8  235.99   50.04   1
  -5  10   8 4438.50   90.40   1
  -4  10   8    0.45   47.99   1
  -3  10   8   98.40   48.92   1
   2  10   6 1415.91   79.42  -2
  -2  10   8 1415.91   79.42   1
   1  10   7  375.72   47.64  -2
  -1  10   8  375.72   47.64   1
   0  10   8  573.00   49.03  -2
   0  10   8  573.00   49.03   1
  -1  10   9 4084.03   59.31  -2
   1  10   8 4084.03   59.31   1
  -2  10  10  -35.18   36.99  -2
   2  10   8  -35.18   36.99   1
   3  10   8  160.94   34.09   1
   4  10   8 1745.81  122.06   1
   5  10   8  -71.63   47.75   1
   6  10   8   67.25   39.77   1
  -7  10  14  564.63   40.89  -2
   7  10   8  564.63   40.89   1
  -8  10  15  586.12   59.18  -2
   8  10   8  586.12   59.18   1
  -9  10  16   18.32   87.07  -2
   9  10   8   18.32   87.07   1
 -10  10  17  165.19   93.86  -2
  10  10   8  165.19   93.86   1
 -11  10  18 -102.41   68.28  -2
  11  10   8 -102.41   68.28   1
 -14  11   8   31.12  102.20   1
 -13  11   8  550.74  112.48   1
 -12  11   8  -31.18   79.54   1
 -11  11   2   25.94   98.68  -2
 -11  11   8   25.94   98.68   1
 -10  11   1  635.36   99.47  -2
 -10  11   8  635.36   99.47   1
   9  11   0  813.69   95.69  -2
  -9  11   8  813.69   95.69   1
   8  11   1  498.12   69.20  -2
  -8  11   8  498.12   69.20   1
   7  11   2  149.01   74.42  -2
  -7  11   8  149.01   74.42   1
  -6  11   8  418.91  109.37   1
  -5  11   8   -1.01   47.90   1
  -4  11   8 3050.99  656.68   1
  -3  11   8  477.95   52.80   1
   2  11   6  130.15   76.57  -2
  -2  11   8  130.15   76.57   1
   1  11   7  163.97   56.11  -2
  -1  11   8  163.97   56.11   1
   0  11   8 2279.43   67.67  -2
   0  11   8 2279.43   67.67   1
  -1  11   9 1052.39   63.92  -2
   1  11   8 1052.39   63.92   1
  -2  11  10  688.42   38.07  -2
   2  11   8  688.42   38.07   1
   3  11   8  835.24   47.83   1
   4  11   8 1258.30   46.28   1
   5  11   8 1255.08   77.32   1
   6  11   8   77.18   47.16   1
  -7  11  14  442.11   42.78  -2
   7  11   8  442.11   42.78   1
  -8  11  15   66.71   65.46  -2
   8  11   8   66.71   65.46   1
  -9  11  16 1915.30  123.71  -2
   9  11   8 1915.30  123.71   1
 -10  11  17   -5.17   90.62  -2
  10  11   8   -5.17   90.62   1
 -13  12   8   -3.39  152.05   1
 -12  12   8  -55.23  101.89   1
 -11  12   2 1294.68  108.95  -2
 -11  12   8 1294.68  108.95   1
 -10  12   1  283.45   80.79  -2
 -10  12   8  283.45   80.79   1
   9  12   0  810.53   94.60  -2
  -9  12   8  810.53   94.60   1
   8  12   1  599.25   69.97  -2
  -8  12   8  599.25   69.97   1
   7  12   2  125.99   85.88  -2
  -7  12   8  125.99   85.88   1
  -6  12   8  255.29   76.45   1
  -5  12   8  803.00   64.19   1
  -4  12   8   26.30   56.79   1
  -3  12   8  252.90   53.99   1
   2  12   6 1475.68  138.36  -2
  -2  12   8 1475.68  138.36   1
   1  12   7  761.43   71.89  -2
  -1  12   8  761.43   71.89   1
   0  12   8   -7.49   23.49  -2
   0  12   8   -7.49   23.49   1
  -1  12   9  973.45   71.31  -2
   1  12   8  973.45   71.31   1
  -2  12  10  217.60   40.33  -2
   2  12   8  217.60   40.33   1
   3  12   8   48.59   44.34   1
   4  12   8  968.79   62.21   1
   5  12   8  -34.42   36.95   1
   6  12   8    1.86   41.51   1
  -7  12  14 1768.53   78.33  -2
   7  12   8 1768.53   78.33   1
  -8  12  15  232.76   98.71  -2
   8  12   8  232.76   98.71   1
  -9  12  16  -68.21  117.24  -2
   9  12   8  -68.21  117.24   1
 -12  13   8  498.11  104.65   1
 -11  13   2  -51.91  112.31  -2
 -11  13   8  -51.91  112.31   1
 -10  13   1  124.49   46.88  -2
 -10  13   8  124.49   46.88   1
   9  13   0  252.95   96.50  -2
  -9  13   8  252.95   96.50   1
   8  13   1  318.24   55.07  -2
  -8  13   8  318.24   55.07   1
   7  13   2   41.59   72.39  -2
  -7  13   8   41.59   72.39   1
  -6  13   8 -129.69   99.27   1
  -5  13   8   66.29   58.96   1
  -4  13   8   44.81   70.82   1
  -3  13   8  351.63   63.63   1
   2  13   6 -118.44   78.96  -2
  -2  13   8 -118.44   78.96   1
   1  13   7  110.85   57.60  -2
  -1  13   8  110.85   57.60   1
   0  13   8  337.98   56.20  -2
   0  13   8  337.98   56.20   1
  -1  13   9  150.60   43.47  -2
   1  13   8  150.60   43.47   1
  -2  13  10  287.95   48.84  -2
   2  13   8  287.95   48.84   1
   3  13   8  431.63   57.60   1
   4  13   8  355.19   52.33   1
   5  13   8  206.57  119.29   1
   6  13   8  125.61  173.71   1
  -7  13  14   -7.45   65.04  -2
   7  13   8   -7.45   65.04   1
  -8  13  15  195.58  118.00  -2
   8  13   8  195.58  118.00   1
 -11  14   2   47.18  195.31  -2
 -11  14   8   47.18  195.31   1
 -10  14   1  847.36  137.04  -2
 -10  14   8  847.36  137.04   1
   9  14   0  109.46   47.64  -2
  -9  14   8  109.46   47.64   1
   8  14   1  695.15   51.97  -2
  -8  14   8  695.15   51.97   1
   7  14   2  100.36   76.63  -2
  -7  14   8  100.36   76.63   1
  -6  14   8  329.43   37.32   1
  -5  14   8   40.26   41.75   1
  -4  14   8   87.90   98.33   1
  -3  14   8   34.49   56.47   1
   2  14   6 1083.17   78.94  -2
  -2  14   8 1083.17   78.94   1
   1  14   7   23.19   49.48  -2
  -1  14   8   23.19   49.48   1
   0  14   8  176.11   45.79  -2
   0  14   8  176.11   45.79   1
  -1  14   9   97.53   62.36  -2
   1  14   8   97.53   62.36   1
  -2  14  10 1150.02   73.19  -2
   2  14   8 1150.02   73.19   1
   3  14   8  991.21  121.17   1
   4  14   8  -43.53  115.62   1
   5  14   8  -55.17  124.89   1
   6  14   8  237.93  102.26   1
  -7  14  14  191.38  100.97  -2
   7  14   8  191.38  100.97   1
 -10  15   1  129.41  106.03  -2
 -10  15   8  129.41  106.03   1
   9  15   0  107.29   58.73  -2
  -9  15   8  107.29   58.73   1
   8  15   1   29.52   91.06  -2
  -8  15   8   29.52   91.06   1
   7  15   2  927.86   58.26  -2
  -7  15   8  927.86   58.26   1
  -6  15   8  529.19   72.85   1
  -5  15   8  191.11   78.12   1
  -4  15   8   71.70   60.31   1
  -3  15   8  529.65   92.65   1
   2  15   6  -71.41   49.85  -2
  -2  15   8  -71.41   49.85   1
   1  15   7  656.53  117.64  -2
  -1  15   8  656.53  117.64   1
   0  15   8   42.46  120.10  -2
   0  15   8   42.46  120.10   1
  -1  15   9   49.10   69.13  -2
   1  15   8   49.10   69.13   1
  -2  15  10  664.55  139.55  -2
   2  15   8  664.55  139.55   1
   3  15   8  646.12  143.10   1
   4  15   8  297.31  138.58   1
   5  15   8 1068.21  125.11   1
   7  16   2 -138.29   92.20  -2
  -7  16   8 -138.29   92.20   1
  -6  16   8  334.43   72.93   1
  -5  16   8 2794.12   86.77   1
  -4  16   8  106.57  176.62   1
   2  16   6 -119.18  159.81  -2
  -2  16   8 -119.18  159.81   1
   1  16   7  166.49  159.91  -2
  -1  16   8  166.49  159.91   1
   0  16   8   -8.84  150.97  -2
   0  16   8   -8.84  150.97   1
  -1  16   9 1070.26  156.47  -2
   1  16   8 1070.26  156.47   1
  -2  16  10  153.02  140.73  -2
   2  16   8  153.02  140.73   1
   3  16   8  -24.57  142.03   1
  -3  17   8   43.71   78.72   1
   2  17   6  -83.80   74.90  -2
  -2  17   8  -83.80   74.90   1
 -17   1   6  453.08   57.36  -2
 -17   1   9  453.08   57.36   1
 -16   1   9  125.53   62.15   1
 -15   1   9  792.39   28.13   1
 -14   1   9  297.24   24.14   1
 -13   1   9  842.05   34.39   1
 -12   1   9  942.19   26.98   1
 -11   1   1 1068.20   18.34  -2
 -11   1   9 1068.20   18.34   1
  10   1   0 1974.65   49.14  -2
 -10   1   9 1974.65   49.14   1
   9   1   1  167.13   17.41  -2
  -9   1   9  167.13   17.41   1
   8   1   2  833.57   53.57  -2
  -8   1   9  833.57   53.57   1
   7   1   3   62.12   36.56  -2
  -7   1   9   62.12   36.56   1
  -6   1   9  177.83   38.36   1
  -5   1   9  228.31   14.87   1
  -4   1   912044.44   42.80   1
  -3   1   9  267.61   29.66   1
   2   1   7 1157.64   24.26  -2
  -2   1   9 1157.64   24.26   1
   1   1   8  391.47   22.02  -2
  -1   1   9  391.47   22.02   1
   0   1   9  310.89   22.93  -2
   0   1   9  310.89   22.93   1
  -1   1  10 3214.71   67.52  -2
   1   1   9 3214.71   67.52   1
  -2   1  11  335.92   37.93  -2
   2   1   9  335.92   37.93   1
   3   1   9  817.55   34.42   1
   4   1   9  709.30   36.95   1
   5   1   9 2963.78   83.78   1
   6   1   9  -51.49   34.33   1
  -7   1  15  642.05   52.36  -2
   7   1   9  642.05   52.36   1
  -8   1  16  857.64   43.06  -2
   8   1   9  857.64   43.06   1
  -9   1  17 2534.17   74.52  -2
   9   1   9 2534.17   74.52   1
 -10   1  18 1128.03   58.44  -2
  10   1   9 1128.03   58.44   1
 -11   1  19  196.89   67.13  -2
  11   1   9  196.89   67.13   1
  12   1   9  240.26  129.79   1
  13   1   9  184.64   82.15   1
 -18   2   7  244.72  213.04  -2
 -18   2   9  244.72  213.04   1
 -17   2   6  824.61   82.76  -2
 -17   2   9  824.61   82.76   1
 -16   2   9   23.34   55.72   1
 -15   2   9 1990.42  115.87   1
 -14   2   9  147.00   25.67   1
 -13   2   9  491.34   24.36   1
 -12   2   9 4271.55   50.36   1
 -11   2   1  779.75   32.96  -2
 -11   2   9  779.75   32.96   1
  10   2   0   48.49   36.29  -2
 -10   2   9   48.49   36.29   1
   9   2   1  518.56   68.91  -2
  -9   2   9  518.56   68.91   1
   8   2   2   84.46   84.16  -2
  -8   2   9   84.46   84.16   1
   7   2   3   91.27   67.78  -2
  -7   2   9   91.27   67.78   1
  -6   2   9 8280.50  138.25   1
  -5   2   9 1765.86   53.18   1
  -4   2   9 2668.73   41.25   1
  -3   2   9 1475.99   31.75   1
   2   2   7 1934.79   29.68  -2
  -2   2   9 1934.79   29.68   1
   1   2   8  110.66   24.86  -2
  -1   2   9  110.66   24.86   1
   0   2   9 1608.45   32.39  -2
   0   2   9 1608.45   32.39   1
  -1   2  10 1847.14   61.94  -2
   1   2   9 1847.14   61.94   1
  -2   2  11 1116.47   61.33  -2
   2   2   9 1116.47   61.33   1
   3   2   9 2446.49   47.80   1
   4   2   9   59.38   31.19   1
   5   2   9  283.59   35.42   1
   6   2   9  431.30   32.53   1
  -7   2  15 1513.82   44.13  -2
   7   2   9 1513.82   44.13   1
  -8   2  16  158.63   42.82  -2
   8   2   9  158.63   42.82   1
  -9   2  17 1045.26   47.59  -2
   9   2   9 1045.26   47.59   1
 -10   2  18  -50.73   50.17  -2
  10   2   9  -50.73   50.17   1
 -11   2  19  162.38  110.56  -2
  11   2   9  162.38  110.56   1
  12   2   9  676.29   84.32   1
  13   2   9  314.45   95.26   1
 -18   3   7  347.63  214.76  -2
 -18   3   9  347.63  214.76   1
 -17   3   6  115.86   75.13  -2
 -17   3   9  115.86   75.13   1
 -16   3   9 2840.31  353.07   1
 -15   3   9   51.44   51.16   1
 -14   3   9  102.32   20.88   1
 -13   3   9 1177.23   46.30   1
 -12   3   9 1976.24  104.94   1
 -11   3   1 3497.13  242.11  -2
 -11   3   9 3497.13  242.11   1
  10   3   0 1338.80  147.77  -2
 -10   3   9 1338.80  147.77   1
   9   3   1  213.15   83.08  -2
  -9   3   9  213.15   83.08   1
   8   3   2  112.51   58.14  -2
  -8   3   9  112.51   58.14   1
   7   3   3 5747.70   56.95  -2
  -7   3   9 5747.70   56.95   1
  -6   3   9  -27.53   39.49   1
  -5   3   9  640.01   44.24   1
  -4   3   9 2850.35   68.72   1
  -3   3   9 4965.31  118.68   1
   2   3   7   20.43   30.64  -2
  -2   3   9   20.43   30.64   1
   1   3   8 1383.93   53.23  -2
  -1   3   9 1383.93   53.23   1
   0   3   9  706.19   50.72  -2
   0   3   9  706.19   50.72   1
  -1   3  10  258.94   53.59  -2
   1   3   9  258.94   53.59   1
  -2   3  11 8402.00   64.99  -2
   2   3   9 8402.00   64.99   1
   3   3   9 2517.56  132.56   1
   4   3   9  730.33   31.15   1
   5   3   9   15.15   35.03   1
   6   3   9  458.49   36.32   1
  -7   3  15  185.93   47.70  -2
   7   3   9  185.93   47.70   1
   8   3   9 5852.93  170.71   1
  -9   3  17  300.95   43.93  -2
   9   3   9  300.95   43.93   1
 -10   3  18  208.19   62.40  -2
  10   3   9  208.19   62.40   1
 -11   3  19  155.32  126.78  -2
  11   3   9  155.32  126.78   1
  12   3   9  579.84   81.18   1
  13   3   9  653.87   81.93   1
 -18   4   7 3129.84  245.37  -2
 -18   4   9 3129.84  245.37   1
 -17   4   6  336.38  122.52  -2
 -17   4   9  336.38  122.52   1
 -16   4   9  -54.46   80.35   1
 -15   4   9  105.78   56.38   1
 -14   4   9  -21.49   39.97   1
 -13   4   9 1518.05   29.89   1
 -12   4   9 1938.86   38.47   1
 -11   4   1  627.28   62.72  -2
 -11   4   9  627.28   62.72   1
  10   4   0 1429.83   47.38  -2
 -10   4   9 1429.83   47.38   1
   9   4   1 4381.21  124.99  -2
  -9   4   9 4381.21  124.99   1
   8   4   2  210.47   37.21  -2
  -8   4   9  210.47   37.21   1
   7   4   3  340.64   89.92  -2
  -7   4   9  340.64   89.92   1
  -6   4   9 1410.25   65.14   1
  -5   4   9 1137.43   47.84   1
  -4   4   9 1259.39   55.93   1
  -3   4   9 2035.41   79.31   1
   2   4   7  219.77   42.48  -2
  -2   4   9  219.77   42.48   1
   1   4   8 1021.14   43.05  -2
  -1   4   9 1021.14   43.05   1
   0   4   9 2120.07   57.79  -2
   0   4   9 2120.07   57.79   1
  -1   4  10 1028.70   34.70  -2
   1   4   9 1028.70   34.70   1
  -2   4  11  223.37   75.16  -2
   2   4   9  223.37   75.16   1
   3   4   9    0.50   36.76   1
   4   4   9  103.76   32.44   1
   5   4   9  -55.14   36.76   1
   6   4   9 4501.10   77.03   1
  -7   4  15  268.47   69.01  -2
   7   4   9  268.47   69.01   1
  -8   4  16 1291.44   83.89  -2
   8   4   9 1291.44   83.89   1
  -9   4  17  281.98   59.07  -2
   9   4   9  281.98   59.07   1
 -10   4  18  560.56   94.83  -2
  10   4   9  560.56   94.83   1
 -11   4  19  158.20   83.51  -2
  11   4   9  158.20   83.51   1
  12   4   9  192.56  130.50   1
 -18   5   7   90.62  202.69  -2
 -18   5   9   90.62  202.69   1
 -17   5   6  214.10  109.65  -2
 -17   5   9  214.10  109.65   1
 -16   5   9  354.25   67.08   1
 -15   5   9  323.34   54.67   1
 -14   5   9  253.15   32.60   1
 -13   5   9   72.85   21.84   1
 -12   5   9  131.50   35.50   1
 -11   5   1  -19.77   33.15  -2
 -11   5   9  -19.77   33.15   1
  10   5   0  502.58   53.75  -2
 -10   5   9  502.58   53.75   1
   9   5   1 1743.39   46.12  -2
  -9   5   9 1743.39   46.12   1
   8   5   2  908.14   81.32  -2
  -8   5   9  908.14   81.32   1
   7   5   3    2.97   24.81  -2
  -7   5   9    2.97   24.81   1
  -6   5   9  147.58   91.32   1
  -5   5   9  252.88   57.34   1
  -4   5   9 3710.46   63.14   1
  -3   5   9  597.58   45.87   1
   2   5   7  984.98   48.32  -2
  -2   5   9  984.98   48.32   1
   1   5   8 1065.14   61.13  -2
  -1   5   9 1065.14   61.13   1
   0   5   9 1304.09   39.65  -2
   0   5   9 1304.09   39.65   1
  -1   5  10 1717.92   46.42  -2
   1   5   9 1717.92   46.42   1
  -2   5  11  101.87   35.06  -2
   2   5   9  101.87   35.06   1
   3   5   9  102.20   40.37   1
   4   5   9  753.15   75.00   1
   5   5   9  107.97   32.52   1
   6   5   9  167.21   49.98   1
  -7   5  15  702.25   51.71  -2
   7   5   9  702.25   51.71   1
  -8   5  16  339.82   57.89  -2
   8   5   9  339.82   57.89   1
  -9   5  17  587.75   55.49  -2
   9   5   9  587.75   55.49   1
 -10   5  18  274.46   82.97  -2
  10   5   9  274.46   82.97   1
 -11   5  19  -55.63   81.63  -2
  11   5   9  -55.63   81.63   1
  12   5   9   19.83   98.49   1
  13   5   9   39.33  144.29   1
 -16   6   9  -33.92   37.42   1
 -15   6   9  -95.21   72.68   1
 -14   6   9 2509.19  133.78   1
 -13   6   9  156.92   50.39   1
 -12   6   9  375.86   39.58   1
 -11   6   1   58.44  100.18  -2
 -11   6   9   58.44  100.18   1
  10   6   0   47.27   23.49  -2
 -10   6   9   47.27   23.49   1
   9   6   1 2030.46   66.29  -2
  -9   6   9 2030.46   66.29   1
   8   6   2   97.57   27.43  -2
  -8   6   9   97.57   27.43   1
   7   6   3   42.07   32.64  -2
  -7   6   9   42.07   32.64   1
  -6   6   9 1955.93  151.56   1
  -5   6   9 1105.06   48.70   1
  -4   6   9  483.11   56.39   1
  -3   6   9 2329.12  436.04   1
   2   6   7  684.44   68.97  -2
  -2   6   9  684.44   68.97   1
   1   6   8 3275.33  239.82  -2
  -1   6   9 3275.33  239.82   1
   0   6   9  146.23   41.15  -2
   0   6   9  146.23   41.15   1
  -1   6  10  188.16   30.53  -2
   1   6   9  188.16   30.53   1
  -2   6  11 1389.02   46.52  -2
   2   6   9 1389.02   46.52   1
   3   6   9   54.13   33.60   1
   4   6   9  936.46   55.24   1
   5   6   9 1641.19   68.78   1
   6   6   9 1179.40   51.13   1
  -7   6  15   60.74   39.47  -2
   7   6   9   60.74   39.47   1
  -8   6  16  355.70   83.84  -2
   8   6   9  355.70   83.84   1
  -9   6  17  101.62   81.57  -2
   9   6   9  101.62   81.57   1
 -10   6  18 1208.73   92.56  -2
  10   6   9 1208.73   92.56   1
 -11   6  19  -60.02   84.70  -2
  11   6   9  -60.02   84.70   1
  12   6   9   46.66   91.59   1
 -17   7   6  238.65  104.48  -2
 -17   7   9  238.65  104.48   1
 -16   7   9  419.76   77.42   1
 -15   7   9    3.55   23.95   1
 -14   7   9  -39.74   56.23   1
 -13   7   9  972.40   86.05   1
 -12   7   9   11.45   36.38   1
 -11   7   1   36.95   35.44  -2
 -11   7   9   36.95   35.44   1
  10   7   0  563.81   28.65  -2
 -10   7   9  563.81   28.65   1
   9   7   1  353.89   40.03  -2
  -9   7   9  353.89   40.03   1
   8   7   2  648.06   32.70  -2
  -8   7   9  648.06   32.70   1
   7   7   3 1111.01   39.03  -2
  -7   7   9 1111.01   39.03   1
  -6   7   9  798.16   73.35   1
  -5   7   9   95.13   33.17   1
  -4   7   9 1569.86   62.49   1
  -3   7   9  361.28   80.82   1
   2   7   7  286.36  186.75  -2
  -2   7   9  286.36  186.75   1
   1   7   8 4124.25  382.87  -2
  -1   7   9 4124.25  382.87   1
   0   7   9 1295.29   90.57  -2
   0   7   9 1295.29   90.57   1
  -1   7  10  236.96   53.36  -2
   1   7   9  236.96   53.36   1
  -2   7  11  355.24   43.06  -2
   2   7   9  355.24   43.06   1
   3   7   9  234.88   58.43   1
   4   7   9   23.92   29.89   1
   5   7   9  891.13   44.49   1
   6   7   9  -46.75   46.30   1
  -7   7  15   54.91   53.17  -2
   7   7   9   54.91   53.17   1
  -8   7  16  210.67   84.27  -2
   8   7   9  210.67   84.27   1
  -9   7  17  581.36   89.55  -2
   9   7   9  581.36   89.55   1
 -10   7  18  493.43   97.20  -2
  10   7   9  493.43   97.20   1
 -11   7  19  394.91  123.71  -2
  11   7   9  394.91  123.71   1
  12   7   9   22.52   90.95   1
 -16   8   9  -10.70  135.67   1
 -15   8   9 2188.90  136.24   1
 -14   8   9   15.47   23.92   1
 -13   8   9 1015.09   76.13   1
 -12   8   9 1602.81   60.99   1
 -11   8   1  550.17   64.31  -2
 -11   8   9  550.17   64.31   1
  10   8   0  425.69   84.05  -2
 -10   8   9  425.69   84.05   1
   9   8   1 1096.73   44.01  -2
  -9   8   9 1096.73   44.01   1
   8   8   2 1032.22   48.57  -2
  -8   8   9 1032.22   48.57   1
   7   8   3 1588.75   48.62  -2
  -7   8   9 1588.75   48.62   1
  -6   8   9 6495.66  176.62   1
  -5   8   9  498.98   82.38   1
  -4   8   9  426.96   45.74   1
  -3   8   9  989.49   49.75   1
   2   8   7 3716.68  196.93  -2
  -2   8   9 3716.68  196.93   1
   1   8   8  922.77   54.14  -2
  -1   8   9  922.77   54.14   1
   0   8   9  536.42   50.92  -2
   0   8   9  536.42   50.92   1
  -1   8  10 -149.78  106.25  -2
   1   8   9 -149.78  106.25   1
  -2   8  11 2868.56  141.76  -2
   2   8   9 2868.56  141.76   1
   3   8   9 5620.23  179.26   1
   4   8   9   47.35   33.48   1
   5   8   9  245.62   31.13   1
   6   8   9   40.92   39.22   1
  -7   8  15 1855.92  100.65  -2
   7   8   9 1855.92  100.65   1
  -8   8  16  162.18   93.00  -2
   8   8   9  162.18   93.00   1
  -9   8  17 1040.30   93.53  -2
   9   8   9 1040.30   93.53   1
 -10   8  18  146.23   97.20  -2
  10   8   9  146.23   97.20   1
 -11   8  19  649.26  223.28  -2
  11   8   9  649.26  223.28   1
 -16   9   9  120.89  107.30   1
 -15   9   9   32.98   98.31   1
 -14   9   9    6.66   25.10   1
 -13   9   9  357.82  102.21   1
 -12   9   9  100.92   41.60   1
 -11   9   1  155.76   30.10  -2
 -11   9   9  155.76   30.10   1
  10   9   0 1303.29   26.41  -2
 -10   9   9 1303.29   26.41   1
   9   9   1  174.25  124.68  -2
  -9   9   9  174.25  124.68   1
   8   9   2  445.76   53.07  -2
  -8   9   9  445.76   53.07   1
   7   9   3 2080.07   93.37  -2
  -7   9   9 2080.07   93.37   1
  -6   9   9  127.72   50.28   1
  -5   9   9   -5.00   43.58   1
  -4   9   9  983.67  124.19   1
  -3   9   9   65.30   51.37   1
   2   9   7   48.65   46.67  -2
  -2   9   9   48.65   46.67   1
   1   9   8 2880.26   92.85  -2
  -1   9   9 2880.26   92.85   1
   0   9   9  510.30   47.99  -2
   0   9   9  510.30   47.99   1
  -1   9  10  316.97   52.26  -2
   1   9   9  316.97   52.26   1
  -2   9  11  742.77   48.41  -2
   2   9   9  742.77   48.41   1
   3   9   9  -47.38   32.14   1
   4   9   9   54.17   25.80   1
   5   9   9 1226.30   47.97   1
   6   9   9  -74.99   59.48   1
  -7   9  15   -0.19   47.74  -2
   7   9   9   -0.19   47.74   1
  -8   9  16  102.44   41.34  -2
   8   9   9  102.44   41.34   1
  -9   9  17  553.23   94.94  -2
   9   9   9  553.23   94.94   1
 -10   9  18   50.22  108.08  -2
  10   9   9   50.22  108.08   1
 -11   9  19  100.43   86.96  -2
  11   9   9  100.43   86.96   1
 -15  10   9  112.47  102.77   1
 -14  10   9  512.75   96.48   1
 -13  10   9  -40.51   91.42   1
 -12  10   9  -19.25   33.19   1
 -11  10   1  267.95   92.54  -2
 -11  10   9  267.95   92.54   1
  10  10   0  470.05   91.05  -2
 -10  10   9  470.05   91.05   1
   9  10   1 2955.37   90.22  -2
  -9  10   9 2955.37   90.22   1
   8  10   2   39.75   82.49  -2
  -8  10   9   39.75   82.49   1
   7  10   3   14.10  142.24  -2
  -7  10   9   14.10  142.24   1
  -6  10   9  510.25   81.14   1
  -5  10   9 1517.69   58.65   1
  -4  10   9    6.14   50.31   1
  -3  10   9 1365.28   93.50   1
   2  10   7  810.99   82.54  -2
  -2  10   9  810.99   82.54   1
   1  10   8 3519.13   64.70  -2
  -1  10   9 3519.13   64.70   1
   0  10   9 1584.24   49.87  -2
   0  10   9 1584.24   49.87   1
  -1  10  10  281.48   47.08  -2
   1  10   9  281.48   47.08   1
  -2  10  11  342.19   75.90  -2
   2  10   9  342.19   75.90   1
   3  10   9   97.46   33.27   1
   4  10   9  277.90   61.07   1
   5  10   9  336.01   70.15   1
   6  10   9  571.74   42.78   1
  -7  10  15  123.96   44.92  -2
   7  10   9  123.96   44.92   1
  -8  10  16  113.44   54.45  -2
   8  10   9  113.44   54.45   1
  -9  10  17  118.32   93.43  -2
   9  10   9  118.32   93.43   1
 -10  10  18  237.50  106.36  -2
  10  10   9  237.50  106.36   1
 -14  11   9  -57.89   90.38   1
 -13  11   9 -122.75   82.91   1
 -12  11   9  602.58  241.85   1
 -11  11   1  145.16  104.77  -2
 -11  11   9  145.16  104.77   1
  10  11   0  299.34  100.38  -2
 -10  11   9  299.34  100.38   1
   9  11   1  270.47   86.23  -2
  -9  11   9  270.47   86.23   1
   8  11   2  127.17  110.67  -2
  -8  11   9  127.17  110.67   1
   7  11   3  610.37   86.85  -2
  -7  11   9  610.37   86.85   1
  -6  11   9   76.14   84.15   1
  -5  11   9  -20.59  172.68   1
  -4  11   9  364.55  102.15   1
  -3  11   9  101.89   48.95   1
   2  11   7  366.55   52.19  -2
  -2  11   9  366.55   52.19   1
   1  11   8  312.14   49.95  -2
  -1  11   9  312.14   49.95   1
   0  11   9   72.91   54.96  -2
   0  11   9   72.91   54.96   1
  -1  11  10  388.90   51.92  -2
   1  11   9  388.90   51.92   1
  -2  11  11   19.52   41.18  -2
   2  11   9   19.52   41.18   1
   3  11   9   -1.61   40.11   1
   4  11   9  -56.61   42.62   1
   5  11   9  158.41   42.48   1
   6  11   9   17.90   47.02   1
  -7  11  15   68.69   72.55  -2
   7  11   9   68.69   72.55   1
  -8  11  16  194.83  110.67  -2
   8  11   9  194.83  110.67   1
  -9  11  17  345.58  115.62  -2
   9  11   9  345.58  115.62   1
 -13  12   9  136.99   83.20   1
 -12  12   9  177.05   79.03   1
 -11  12   1  255.99   94.58  -2
 -11  12   9  255.99   94.58   1
  10  12   0  375.54   83.09  -2
 -10  12   9  375.54   83.09   1
   9  12   1 1173.84  100.90  -2
  -9  12   9 1173.84  100.90   1
   8  12   2  155.40   88.75  -2
  -8  12   9  155.40   88.75   1
   7  12   3  132.59   89.21  -2
  -7  12   9  132.59   89.21   1
  -6  12   9   40.88   87.03   1
  -5  12   9  802.03   93.80   1
  -4  12   9  153.60   97.84   1
  -3  12   9  615.89  103.56   1
   2  12   7   41.49   47.57  -2
  -2  12   9   41.49   47.57   1
   1  12   8 1733.20  472.36  -2
  -1  12   9 1733.20  472.36   1
   0  12   9 1828.99  167.89  -2
   0  12   9 1828.99  167.89   1
  -1  12  10  212.23   70.80  -2
   1  12   9  212.23   70.80   1
  -2  12  11  -48.38   48.84  -2
   2  12   9  -48.38   48.84   1
   3  12   9  -78.34   52.23   1
   4  12   9  443.43   69.13   1
   5  12   9  683.19   53.80   1
   6  12   9  366.17   71.37   1
  -7  12  15   11.37   67.05  -2
   7  12   9   11.37   67.05   1
  -8  12  16  127.91  112.39  -2
   8  12   9  127.91  112.39   1
 -12  13   9  605.62   98.82   1
 -11  13   1  561.89   47.14  -2
 -11  13   9  561.89   47.14   1
  10  13   0  519.79   96.89  -2
 -10  13   9  519.79   96.89   1
   9  13   1  -72.88   88.33  -2
  -9  13   9  -72.88   88.33   1
   8  13   2  -56.75   80.01  -2
  -8  13   9  -56.75   80.01   1
   7  13   3 1755.74   96.68  -2
  -7  13   9 1755.74   96.68   1
  -6  13   9    8.12   71.12   1
  -5  13   9  233.71  140.84   1
  -4  13   9   84.00   68.26   1
  -3  13   9 1827.77  125.59   1
   2  13   7  746.82   87.82  -2
  -2  13   9  746.82   87.82   1
   1  13   8  780.03  153.29  -2
  -1  13   9  780.03  153.29   1
   0  13   9  -76.47   58.74  -2
   0  13   9  -76.47   58.74   1
  -1  13  10   49.51   63.47  -2
   1  13   9   49.51   63.47   1
  -2  13  11 1716.17   75.46  -2
   2  13   9 1716.17   75.46   1
   3  13   9  450.13   83.19   1
   4  13   9  272.73   55.03   1
   5  13   9  -17.34   52.22   1
   6  13   9  234.82   68.08   1
  -7  13  15  125.54   97.52  -2
   7  13   9  125.54   97.52   1
 -11  14   1  325.83  152.32  -2
 -11  14   9  325.83  152.32   1
  10  14   0   61.84   46.63  -2
 -10  14   9   61.84   46.63   1
   9  14   1  696.07  114.55  -2
  -9  14   9  696.07  114.55   1
   8  14   2  190.79   74.72  -2
  -8  14   9  190.79   74.72   1
   7  14   3  362.89   87.87  -2
  -7  14   9  362.89   87.87   1
  -6  14   9 2482.43  172.47   1
  -5  14   9  -58.73   62.12   1
  -4  14   9   41.62   74.50   1
  -3  14   9  366.32   54.63   1
   2  14   7 1238.36   88.31  -2
  -2  14   9 1238.36   88.31   1
   1  14   8  -26.95  146.93  -2
  -1  14   9  -26.95  146.93   1
   0  14   9  174.83   78.65  -2
   0  14   9  174.83   78.65   1
  -1  14  10  -62.70   72.65  -2
   1  14   9  -62.70   72.65   1
  -2  14  11  510.96   71.47  -2
   2  14   9  510.96   71.47   1
   3  14   9 1788.46  158.40   1
   4  14   9   68.21  116.38   1
   5  14   9  -56.14  110.24   1
   6  14   9  188.99  135.13   1
   9  15   1  -74.72   50.53  -2
  -9  15   9  -74.72   50.53   1
   8  15   2  315.31   89.85  -2
  -8  15   9  315.31   89.85   1
   7  15   3   71.94   67.92  -2
  -7  15   9   71.94   67.92   1
  -6  15   9  323.25   92.11   1
  -5  15   9   46.83   68.69   1
  -4  15   9 1527.05  225.14   1
  -3  15   9  885.43  158.94   1
   2  15   7   60.19   44.05  -2
  -2  15   9   60.19   44.05   1
   1  15   8  162.75   85.88  -2
  -1  15   9  162.75   85.88   1
   0  15   9  652.53   79.79  -2
   0  15   9  652.53   79.79   1
  -1  15  10  628.75   79.48  -2
   1  15   9  628.75   79.48   1
  -2  15  11   21.55  131.25  -2
   2  15   9   21.55  131.25   1
   3  15   9  153.12  139.12   1
   4  15   9   30.93  140.52   1
   7  16   3  161.73   55.69  -2
  -7  16   9  161.73   55.69   1
  -6  16   9   72.57  270.26   1
  -5  16   9   85.02  236.91   1
  -4  16   9  -44.05   89.88   1
  -3  16   9  176.38   95.23   1
   2  16   7  187.02   87.64  -2
  -2  16   9  187.02   87.64   1
   1  16   8  560.01   88.47  -2
  -1  16   9  560.01   88.47   1
   0  16   9   71.77  140.41  -2
   0  16   9   71.77  140.41   1
  -1  16  10   71.55  144.50  -2
   1  16   9   71.55  144.50   1
  -2  16  11  -72.74  147.09  -2
   2  16   9  -72.74  147.09   1
 -18   0   6  958.40  119.72  -2
 -18   0  10  958.40  119.72   1
 -17   0  10  533.97  225.97   1
 -16   0  10  315.91   72.00   1
 -15   0  10  395.20   70.94   1
 -14   0  10 2516.33  181.63   1
 -13   0  10  176.07   69.17   1
 -12   0  10   99.85   38.10   1
  11   0   0   -1.89   71.43  -2
 -11   0  10   -1.89   71.43   1
 -10   0  10   97.31   39.50   1
   9   0   2 7631.25  219.37  -2
  -9   0  10 7631.25  219.37   1
  -8   0  10  665.84   25.41   1
   7   0   4 3310.80   53.30  -2
  -7   0  10 3310.80   53.30   1
  -6   0  10  273.43   41.16   1
  -5   0  1010284.98  194.13   1
  -4   0  10 5402.69  201.29   1
  -3   0  10 3548.63  115.89   1
   2   0   8 1001.37   31.63  -2
  -2   0  10 1001.37   31.63   1
  -1   0  10 3470.75   62.12   1
   0   0  10 6556.01   57.58  -2
   0   0  10 6556.01   57.58   1
   1   0  10 8015.88   75.43   1
  -2   0  12 2968.27   82.38  -2
   2   0  10 2968.27   82.38   1
   3   0  10  529.01   70.84   1
   4   0  10 2420.38  176.83   1
   5   0  10  -55.52   64.82   1
   6   0  10  338.29   37.69   1
  -7   0  16  808.40   70.77  -2
   7   0  10  808.40   70.77   1
   8   0  10 1378.46   45.27   1
  -9   0  18  477.15   76.30  -2
   9   0  10  477.15   76.30   1
  10   0  10 1429.85  121.77   1
 -11   0  20  362.07  111.53  -2
  11   0  10  362.07  111.53   1
  12   0  10  -84.37  117.03   1
  13   0  10  612.07  127.69   1
 -18   1   6  120.89   80.06  -2
 -18   1  10  120.89   80.06   1
 -17   1   5  425.21   59.97  -2
 -17   1  10  425.21   59.97   1
 -16   1  10  643.12   52.12   1
 -15   1  10   44.82   25.89   1
 -14   1  10   94.56   25.52   1
 -13   1  10  909.31   29.10   1
 -12   1  10  418.83   27.60   1
  11   1   0  492.47   16.27  -2
 -11   1  10  492.47   16.27   1
  10   1   1 1945.91   85.90  -2
 -10   1  10 1945.91   85.90   1
   9   1   2  343.04   64.01  -2
  -9   1  10  343.04   64.01   1
   8   1   3  450.21   20.54  -2
  -8   1  10  450.21   20.54   1
   7   1   4 1510.48   43.72  -2
  -7   1  10 1510.48   43.72   1
  -6   1  10  542.86   23.67   1
  -5   1  10  202.10   25.49   1
  -4   1  10   71.54   22.93   1
  -3   1  10  418.39   25.10   1
   2   1   8 3035.31   36.99  -2
  -2   1  10 3035.31   36.99   1
   1   1   9 4161.26   74.38  -2
  -1   1  10 4161.26   74.38   1
   0   1  10   37.31   24.45  -2
   0   1  10   37.31   24.45   1
  -1   1  11   59.11   37.85  -2
   1   1  10   59.11   37.85   1
  -2   1  12 2563.71   55.02  -2
   2   1  10 2563.71   55.02   1
   3   1  10  115.27   38.88   1
   4   1  10 1047.60   42.49   1
   5   1  10 1392.94   41.42   1
   6   1  10  765.23   40.56   1
  -7   1  16   96.84   32.22  -2
   7   1  10   96.84   32.22   1
  -8   1  17  446.78   24.63  -2
   8   1  10  446.78   24.63   1
  -9   1  18  127.29   34.14  -2
   9   1  10  127.29   34.14   1
 -10   1  19   49.20   78.39  -2
  10   1  10   49.20   78.39   1
 -11   1  20  867.03   82.69  -2
  11   1  10  867.03   82.69   1
  12   1  10  469.81   86.89   1
  13   1  10   22.10   91.43   1
 -18   2   6  555.69   77.41  -2
 -18   2  10  555.69   77.41   1
 -17   2   5  419.08   60.19  -2
 -17   2  10  419.08   60.19   1
 -16   2  10  445.41   68.60   1
 -15   2  10  204.05   26.16   1
 -14   2  10   50.37   24.94   1
 -13   2  10  557.60   33.19   1
 -12   2  10   -3.66   39.37   1
  11   2   0   99.07   55.03  -2
 -11   2  10   99.07   55.03   1
  10   2   1 3576.87  117.28  -2
 -10   2  10 3576.87  117.28   1
   9   2   2   11.64   66.21  -2
  -9   2  10   11.64   66.21   1
   8   2   3 5011.38   97.20  -2
  -8   2  10 5011.38   97.20   1
   7   2   4   19.40   46.44  -2
  -7   2  10   19.40   46.44   1
  -6   2  10  391.50   24.99   1
  -5   2  10 3488.60   41.49   1
  -4   2  10  -31.83   21.22   1
  -3   2  10  262.50   84.37   1
   2   2   8 4067.91   41.93  -2
  -2   2  10 4067.91   41.93   1
   1   2   9 1910.40  113.74  -2
  -1   2  10 1910.40  113.74   1
   0   2  10  668.91   39.77  -2
   0   2  10  668.91   39.77   1
  -1   2  11  302.20   66.66  -2
   1   2  10  302.20   66.66   1
  -2   2  12 2210.05  105.70  -2
   2   2  10 2210.05  105.70   1
   3   2  10 3050.93   92.58   1
   4   2  10   36.26   32.97   1
   5   2  10   69.92   36.62   1
   6   2  10  645.52   43.89   1
  -7   2  16 2435.84   57.13  -2
   7   2  10 2435.84   57.13   1
  -8   2  17  605.64   70.15  -2
   8   2  10  605.64   70.15   1
  -9   2  18  -62.43   41.62  -2
   9   2  10  -62.43   41.62   1
 -10   2  19  -44.65  181.68  -2
  10   2  10  -44.65  181.68   1
 -11   2  20  261.36   78.91  -2
  11   2  10  261.36   78.91   1
  12   2  10  132.13   83.27   1
  13   2  10  320.16   89.76   1
 -18   3   6  -15.93   72.40  -2
 -18   3  10  -15.93   72.40   1
 -17   3   5  254.88   75.73  -2
 -17   3  10  254.88   75.73   1
 -16   3  10   58.49   57.74   1
 -15   3  10    1.89   37.10   1
 -14   3  10  113.61   25.30   1
 -13   3  10  -22.89   26.48   1
 -12   3  10  620.81   40.79   1
  11   3   0  566.89   81.80  -2
 -11   3  10  566.89   81.80   1
  10   3   1   12.98   39.36  -2
 -10   3  10   12.98   39.36   1
   9   3   2  359.68   79.58  -2
  -9   3  10  359.68   79.58   1
   8   3   3  257.33   78.02  -2
  -8   3  10  257.33   78.02   1
   7   3   4 1576.38   78.65  -2
  -7   3  10 1576.38   78.65   1
  -6   3  10  439.65   40.71   1
  -5   3  10  880.10  107.81   1
  -4   3  10   14.89   27.78   1
  -3   3  10 6479.77  264.47   1
   2   3   8   28.29   26.39  -2
  -2   3  10   28.29   26.39   1
   1   3   9  313.46   35.85  -2
  -1   3  10  313.46   35.85   1
   0   3  10  361.02   29.53  -2
   0   3  10  361.02   29.53   1
  -1   3  11  396.76   36.78  -2
   1   3  10  396.76   36.78   1
  -2   3  12 1685.87   47.31  -2
   2   3  10 1685.87   47.31   1
   3   3  10  -33.82   44.13   1
   4   3  10  608.07   36.82   1
   5   3  10  552.41   61.42   1
   6   3  10  397.05   64.79   1
  -7   3  16  201.76   45.92  -2
   7   3  10  201.76   45.92   1
  -8   3  17   97.57   58.07  -2
   8   3  10   97.57   58.07   1
  -9   3  18  -68.55   57.94  -2
   9   3  10  -68.55   57.94   1
 -10   3  19  168.87   66.89  -2
  10   3  10  168.87   66.89   1
 -11   3  20  101.03   83.91  -2
  11   3  10  101.03   83.91   1
  12   3  10   32.37   76.61   1
 -18   4   6  148.89  107.43  -2
 -18   4  10  148.89  107.43   1
 -17   4   5 1066.95   74.66  -2
 -17   4  10 1066.95   74.66   1
 -16   4  10  375.90   59.17   1
 -15   4  10  -13.32   25.03   1
 -14   4  10   32.90   22.46   1
 -13   4  10  255.83   59.54   1
 -12   4  10 2160.80   71.31   1
  11   4   0 2036.97   39.77  -2
 -11   4  10 2036.97   39.77   1
  10   4   1 1278.89   65.70  -2
 -10   4  10 1278.89   65.70   1
   9   4   2  794.28   51.48  -2
  -9   4  10  794.28   51.48   1
   8   4   3  710.73  109.16  -2
  -8   4  10  710.73  109.16   1
  -7   4  10  583.77  105.44   1
  -6   4  10 4466.08  175.43   1
  -5   4  10  137.85   24.43   1
  -4   4  10 1102.52   47.13   1
  -3   4  10   58.63   45.69   1
   2   4   8 2667.42   39.10  -2
  -2   4  10 2667.42   39.10   1
   1   4   9 1838.59   66.95  -2
  -1   4  10 1838.59   66.95   1
   0   4  10  233.88   39.72  -2
   0   4  10  233.88   39.72   1
  -1   4  11  318.50   31.85  -2
   1   4  10  318.50   31.85   1
  -2   4  12  622.60   83.08  -2
   2   4  10  622.60   83.08   1
   3   4  10 2738.74   92.56   1
   4   4  10  608.96   45.46   1
   5   4  10   -9.80   32.53   1
   6   4  10  123.13   47.77   1
  -7   4  16 1860.38   70.59  -2
   7   4  10 1860.38   70.59   1
  -8   4  17  435.48   80.06  -2
   8   4  10  435.48   80.06   1
  -9   4  18  439.36   69.11  -2
   9   4  10  439.36   69.11   1
 -10   4  19   93.15   97.47  -2
  10   4  10   93.15   97.47   1
 -11   4  20   44.19   32.97  -2
  11   4  10   44.19   32.97   1
  12   4  10   98.49  126.29   1
 -18   5  10  319.63  109.26   1
 -17   5   5  596.34   58.62  -2
 -17   5  10  596.34   58.62   1
 -16   5  10   21.69   52.81   1
 -15   5  10  480.25   77.11   1
 -14   5  10  748.11   24.55   1
 -13   5  10  250.73   37.45   1
 -12   5  10   23.09   35.85   1
  11   5   0  -55.53   37.02  -2
 -11   5  10  -55.53   37.02   1
  10   5   1 1846.09   82.16  -2
 -10   5  10 1846.09   82.16   1
   9   5   2  152.79   42.06  -2
  -9   5  10  152.79   42.06   1
   8   5   3 5207.90   77.02  -2
  -8   5  10 5207.90   77.02   1
   7   5   4   93.86   31.68  -2
  -7   5  10   93.86   31.68   1
  -6   5  10 2086.35   85.08   1
  -5   5  10  238.25   40.11   1
  -4   5  10 2333.02   56.91   1
  -3   5  10  829.64   48.45   1
   2   5   8  974.98   58.03  -2
  -2   5  10  974.98   58.03   1
   1   5   9  683.06   35.23  -2
  -1   5  10  683.06   35.23   1
   0   5  10 4832.06  182.08  -2
   0   5  10 4832.06  182.08   1
  -1   5  11 2654.47   76.39  -2
   1   5  10 2654.47   76.39   1
  -2   5  12  877.72   59.29  -2
   2   5  10  877.72   59.29   1
   3   5  10  699.91   33.27   1
   4   5  10  356.93   34.68   1
   5   5  10  814.99  123.52   1
   6   5  10  142.81   47.56   1
  -7   5  16  132.80   58.77  -2
   7   5  10  132.80   58.77   1
  -8   5  17  271.87   61.43  -2
   8   5  10  271.87   61.43   1
  -9   5  18 1738.32   67.85  -2
   9   5  10 1738.32   67.85   1
 -10   5  19  253.23   98.81  -2
  10   5  10  253.23   98.81   1
 -11   5  20  -22.59   32.46  -2
  11   5  10  -22.59   32.46   1
  12   5  10  -37.09  106.20   1
 -17   6   5   11.07   46.82  -2
 -17   6  10   11.07   46.82   1
 -16   6  10  -70.34   46.89   1
 -15   6  10  -33.76   54.00   1
 -14   6  10  936.41  101.09   1
 -13   6  10 1026.46   76.36   1
 -12   6  10  233.28   38.18   1
  11   6   0  783.22   53.20  -2
 -11   6  10  783.22   53.20   1
  10   6   1   49.63   25.55  -2
 -10   6  10   49.63   25.55   1
   9   6   2 1226.61   46.72  -2
  -9   6  10 1226.61   46.72   1
   8   6   3 1742.34   32.49  -2
  -8   6  10 1742.34   32.49   1
   7   6   4  519.57   49.07  -2
  -7   6  10  519.57   49.07   1
  -6   6  10   66.72   36.69   1
  -5   6  10 2976.58   59.04   1
  -4   6  10  906.30   51.30   1
  -3   6  10  311.55   50.89   1
   2   6   8  380.81   58.44  -2
  -2   6  10  380.81   58.44   1
   1   6   9  523.50   61.48  -2
  -1   6  10  523.50   61.48   1
   0   6  10  177.77   35.27  -2
   0   6  10  177.77   35.27   1
  -1   6  11 2788.94  100.94  -2
   1   6  10 2788.94  100.94   1
  -2   6  12  439.03   39.26  -2
   2   6  10  439.03   39.26   1
   3   6  10   86.03   44.41   1
   4   6  10 3239.33  128.39   1
   5   6  10   69.49   34.63   1
   6   6  10  389.92   76.02   1
  -7   6  16  376.32   55.74  -2
   7   6  10  376.32   55.74   1
  -8   6  17  361.88   67.73  -2
   8   6  10  361.88   67.73   1
  -9   6  18   13.27   54.10  -2
   9   6  10   13.27   54.10   1
 -10   6  19  803.45   96.01  -2
  10   6  10  803.45   96.01   1
 -11   6  20  244.40   93.53  -2
  11   6  10  244.40   93.53   1
  12   6  10   -3.23   96.66   1
 -17   7   5   61.89   88.35  -2
 -17   7  10   61.89   88.35   1
 -16   7  10 1291.76   87.70   1
 -15   7  10    7.68   68.65   1
 -14   7  10   39.82   52.98   1
 -13   7  10  -92.20   61.47   1
 -12   7  10  329.97   72.95   1
  11   7   0  483.52   21.38  -2
 -11   7  10  483.52   21.38   1
  10   7   1   57.70   42.90  -2
 -10   7  10   57.70   42.90   1
   9   7   2  119.58   30.05  -2
  -9   7  10  119.58   30.05   1
   8   7   3  595.77   50.41  -2
  -8   7  10  595.77   50.41   1
   7   7   4 3556.42   69.13  -2
  -7   7  10 3556.42   69.13   1
  -6   7  10   27.37   51.11   1
  -5   7  10  244.66   34.45   1
  -4   7  10  593.04   39.44   1
  -3   7  10 2005.49   59.54   1
   2   7   8 2543.57   83.00  -2
  -2   7  10 2543.57   83.00   1
   1   7   9 1459.55   68.98  -2
  -1   7  10 1459.55   68.98   1
   0   7  10   48.17   74.80  -2
   0   7  10   48.17   74.80   1
  -1   7  11  887.61   45.38  -2
   1   7  10  887.61   45.38   1
  -2   7  12 1618.56   66.65  -2
   2   7  10 1618.56   66.65   1
   3   7  10  727.10   50.87   1
   4   7  10 3060.82   98.65   1
   5   7  10  102.41   39.58   1
   6   7  10  738.27   60.40   1
  -7   7  16   61.62   57.56  -2
   7   7  10   61.62   57.56   1
  -8   7  17  430.99   58.73  -2
   8   7  10  430.99   58.73   1
  -9   7  18  100.86   90.62  -2
   9   7  10  100.86   90.62   1
 -10   7  19   37.93   88.47  -2
  10   7  10   37.93   88.47   1
 -11   7  20  130.82   90.73  -2
  11   7  10  130.82   90.73   1
 -16   8  10  114.05   87.64   1
 -15   8  10   18.29   19.72   1
 -14   8  10   -4.62   21.79   1
 -13   8  10  197.61   79.63   1
 -12   8  10   99.40   58.50   1
  11   8   0   39.03   30.37  -2
 -11   8  10   39.03   30.37   1
  10   8   1  167.39   79.88  -2
 -10   8  10  167.39   79.88   1
   9   8   2  680.79   40.95  -2
  -9   8  10  680.79   40.95   1
   7   8   4  -19.45   39.14  -2
  -7   8  10  -19.45   39.14   1
  -6   8  10   11.41   43.91   1
  -5   8  10    4.32   36.97   1
  -4   8  10  407.15   94.04   1
  -3   8  10    7.08  105.23   1
   2   8   8   -0.92   49.97  -2
  -2   8  10   -0.92   49.97   1
   1   8   9   96.00  104.63  -2
  -1   8  10   96.00  104.63   1
   0   8  10  780.92  124.35  -2
   0   8  10  780.92  124.35   1
  -1   8  11  379.90   48.66  -2
   1   8  10  379.90   48.66   1
  -2   8  12   73.77   39.38  -2
   2   8  10   73.77   39.38   1
   3   8  10  -28.33   43.83   1
   4   8  10  142.06   33.67   1
   5   8  10  -29.10   58.21   1
   6   8  10   20.05   49.87   1
  -7   8  16    8.22   54.69  -2
   7   8  10    8.22   54.69   1
  -8   8  17  161.31   99.78  -2
   8   8  10  161.31   99.78   1
  -9   8  18  -45.04   93.75  -2
   9   8  10  -45.04   93.75   1
 -10   8  19  115.30   89.98  -2
  10   8  10  115.30   89.98   1
 -11   8  20 -109.27   93.10  -2
  11   8  10 -109.27   93.10   1
 -16   9  10  735.97  112.38   1
 -15   9  10  104.09   80.82   1
 -14   9  10    6.64   18.33   1
 -13   9  10  -31.43   22.56   1
 -12   9  10  444.75   68.61   1
  11   9   0 1692.64   73.54  -2
 -11   9  10 1692.64   73.54   1
  10   9   1  208.53   40.48  -2
 -10   9  10  208.53   40.48   1
   9   9   2  340.94   54.08  -2
  -9   9  10  340.94   54.08   1
   8   9   3  589.75   81.10  -2
  -8   9  10  589.75   81.10   1
   7   9   4 4888.49  304.58  -2
  -7   9  10 4888.49  304.58   1
  -6   9  10  284.27   43.42   1
  -5   9  10  200.51   48.53   1
  -4   9  10  -12.81   55.79   1
  -3   9  10 2606.09   62.62   1
   2   9   8  699.94   49.64  -2
  -2   9  10  699.94   49.64   1
   1   9   9  929.48   56.48  -2
  -1   9  10  929.48   56.48   1
   0   9  10 1074.04  131.25  -2
   0   9  10 1074.04  131.25   1
  -1   9  11  952.80   43.05  -2
   1   9  10  952.80   43.05   1
  -2   9  12 3417.11   57.52  -2
   2   9  10 3417.11   57.52   1
   3   9  10 1074.93   48.26   1
   4   9  10 1732.61   84.54   1
   5   9  10  387.64   43.25   1
   6   9  10  297.70   40.75   1
  -7   9  16  120.06   46.35  -2
   7   9  10  120.06   46.35   1
  -8   9  17 1079.42  105.93  -2
   8   9  10 1079.42  105.93   1
  -9   9  18  162.50   97.20  -2
   9   9  10  162.50   97.20   1
 -10   9  19    2.59   95.26  -2
  10   9  10    2.59   95.26   1
 -15  10  10  -73.23   90.70   1
 -14  10  10  145.54   79.78   1
 -13  10  10  -21.70  110.39   1
 -12  10  10   21.20   56.79   1
  11  10   0  682.26   54.93  -2
 -11  10  10  682.26   54.93   1
  10  10   1    4.75   47.25  -2
 -10  10  10    4.75   47.25   1
   9  10   2 1356.35  100.75  -2
  -9  10  10 1356.35  100.75   1
   8  10   3  668.75  118.32  -2
  -8  10  10  668.75  118.32   1
   7  10   4  299.50   87.91  -2
  -7  10  10  299.50   87.91   1
  -6  10  10  456.19   84.58   1
  -5  10  10 2808.83   90.73   1
  -4  10  10  -98.50   87.64   1
  -3  10  10   57.99   82.33   1
   2  10   8  211.08   58.04  -2
  -2  10  10  211.08   58.04   1
   1  10   9  320.04   58.46  -2
  -1  10  10  320.04   58.46   1
   0  10  10 1334.32   93.26  -2
   0  10  10 1334.32   93.26   1
  -1  10  11 5372.57  133.08  -2
   1  10  10 5372.57  133.08   1
  -2  10  12  141.24   65.30  -2
   2  10  10  141.24   65.30   1
   3  10  10   43.69   37.11   1
   4  10  10  564.89   81.27   1
   5  10  10  438.26   47.71   1
   6  10  10  467.08   71.31   1
  -7  10  16  357.68   64.96  -2
   7  10  10  357.68   64.96   1
  -8  10  17  444.50  104.20  -2
   8  10  10  444.50  104.20   1
  -9  10  18  133.62   99.57  -2
   9  10  10  133.62   99.57   1
 -14  11  10  865.91  111.37   1
 -13  11  10  613.02   94.06   1
 -12  11  10   65.13   80.32   1
  11  11   0  -24.92   63.20  -2
 -11  11  10  -24.92   63.20   1
  10  11   1 1189.26   65.65  -2
 -10  11  10 1189.26   65.65   1
   9  11   2  532.82  137.34  -2
  -9  11  10  532.82  137.34   1
   8  11   3  983.94  121.34  -2
  -8  11  10  983.94  121.34   1
   7  11   4   58.09  126.67  -2
  -7  11  10   58.09  126.67   1
  -6  11  10  829.15   92.88   1
  -5  11  10  669.80  120.42   1
  -4  11  10 3891.47   97.05   1
  -3  11  10   54.29  105.17   1
   2  11   8   21.78   59.88  -2
  -2  11  10   21.78   59.88   1
   1  11   9   42.56   50.00  -2
  -1  11  10   42.56   50.00   1
   0  11  10  280.59   53.20  -2
   0  11  10  280.59   53.20   1
  -1  11  11 1041.26   80.96  -2
   1  11  10 1041.26   80.96   1
  -2  11  12   71.73   49.23  -2
   2  11  10   71.73   49.23   1
   3  11  10  328.07   45.46   1
   4  11  10  273.98  128.83   1
   5  11  10 1616.93  121.77   1
   6  11  10   43.87   68.42   1
  -7  11  16  229.36  148.06  -2
   7  11  10  229.36  148.06   1
  -8  11  17  182.00   99.14  -2
   8  11  10  182.00   99.14   1
  -9  11  18  576.83  118.00  -2
   9  11  10  576.83  118.00   1
 -13  12  10   79.40   96.35   1
 -12  12  10  492.67  136.04   1
  11  12   0  945.41  101.87  -2
 -11  12  10  945.41  101.87   1
  10  12   1  125.01   97.87  -2
 -10  12  10  125.01   97.87   1
   9  12   2  779.13   77.82  -2
  -9  12  10  779.13   77.82   1
   8  12   3  434.35  165.14  -2
  -8  12  10  434.35  165.14   1
   7  12   4  159.35  216.92  -2
  -7  12  10  159.35  216.92   1
  -6  12  10 1174.53  127.21   1
  -5  12  10  159.75   73.96   1
  -4  12  10  146.86   84.12   1
  -3  12  10  116.84  185.51   1
   2  12   8  660.63  142.83  -2
  -2  12  10  660.63  142.83   1
   1  12   9  886.29   88.54  -2
  -1  12  10  886.29   88.54   1
   0  12  10   -2.96   89.06  -2
   0  12  10   -2.96   89.06   1
  -1  12  11  174.45   21.63  -2
   1  12  10  174.45   21.63   1
  -2  12  12  -29.73   48.85  -2
   2  12  10  -29.73   48.85   1
   3  12  10  544.97   73.25   1
   4  12  10  -71.83   50.14   1
   5  12  10  106.62   36.81   1
   6  12  10  144.47   84.37   1
  -7  12  16  918.10  109.48  -2
   7  12  10  918.10  109.48   1
  -8  12  17  145.58  110.78  -2
   8  12  10  145.58  110.78   1
 -12  13  10  338.57  110.09   1
  11  13   0  614.62  102.34  -2
 -11  13  10  614.62  102.34   1
  10  13   1  733.74  174.08  -2
 -10  13  10  733.74  174.08   1
   9  13   2  138.93   94.10  -2
  -9  13  10  138.93   94.10   1
   8  13   3  503.12   98.05  -2
  -8  13  10  503.12   98.05   1
   7  13   4  102.71   69.02  -2
  -7  13  10  102.71   69.02   1
  -6  13  10  326.65   91.19   1
  -5  13  10  145.01   82.91   1
  -4  13  10  -57.17   77.65   1
  -3  13  10  269.55   77.75   1
   2  13   8  -13.91   87.96  -2
  -2  13  10  -13.91   87.96   1
   1  13   9   40.93   79.95  -2
  -1  13  10   40.93   79.95   1
   0  13  10   14.50   82.05  -2
   0  13  10   14.50   82.05   1
  -1  13  11   56.12   78.92  -2
   1  13  10   56.12   78.92   1
  -2  13  12  534.90   76.66  -2
   2  13  10  534.90   76.66   1
   3  13  10   64.64   89.12   1
   4  13  10  258.40  118.43   1
   5  13  10  278.54   66.82   1
   6  13  10   17.41   68.35   1
  -7  13  16  111.21  102.59  -2
   7  13  10  111.21  102.59   1
  11  14   0  203.99   95.39  -2
 -11  14  10  203.99   95.39   1
  10  14   1  724.97  105.20  -2
 -10  14  10  724.97  105.20   1
   9  14   2   63.63  120.42  -2
  -9  14  10   63.63  120.42   1
   8  14   3  855.51   91.42  -2
  -8  14  10  855.51   91.42   1
   7  14   4   72.61   79.79  -2
  -7  14  10   72.61   79.79   1
  -6  14  10   97.62   74.41   1
  -5  14  10   76.41   74.95   1
  -4  14  10  -61.33   63.59   1
  -3  14  10  434.24   84.78   1
   2  14   8  541.77   81.76  -2
  -2  14  10  541.77   81.76   1
   1  14   9    3.85   74.82  -2
  -1  14  10    3.85   74.82   1
   0  14  10  192.85   82.16  -2
   0  14  10  192.85   82.16   1
  -1  14  11 -154.53  103.02  -2
   1  14  10 -154.53  103.02   1
  -2  14  12  431.32   94.99  -2
   2  14  10  431.32   94.99   1
   3  14  10  839.55  134.16   1
   4  14  10 -188.79  125.86   1
   5  14  10   36.79   66.26   1
   9  15   2  -84.89   91.67  -2
  -9  15  10  -84.89   91.67   1
   8  15   3  124.66   72.91  -2
  -8  15  10  124.66   72.91   1
   7  15   4  604.15   79.68  -2
  -7  15  10  604.15   79.68   1
  -6  15  10  250.91   82.95   1
  -5  15  10  186.48  100.86   1
  -4  15  10   13.04   58.02   1
  -3  15  10  161.07   89.32   1
   2  15   8  270.06  240.68  -2
  -2  15  10  270.06  240.68   1
   1  15   9  632.23  214.39  -2
  -1  15  10  632.23  214.39   1
   0  15  10  -55.62   93.21  -2
   0  15  10  -55.62   93.21   1
  -1  15  11   -4.20  140.62  -2
   1  15  10   -4.20  140.62   1
  -2  15  12  506.90  144.72  -2
   2  15  10  506.90  144.72   1
   3  15  10  -92.03  126.51   1
  -6  16  10   48.39  153.50   1
  -5  16  10 1521.34  108.41   1
  -4  16  10  236.00   89.80   1
  -3  16  10  221.45  221.55   1
   2  16   8   73.14   85.37  -2
  -2  16  10   73.14   85.37   1
   1  16   9  231.59   80.31  -2
  -1  16  10  231.59   80.31   1
   0  16  10  816.81  154.53  -2
   0  16  10  816.81  154.53   1
 -18   1   5  424.29   79.86  -2
 -18   1  11  424.29   79.86   1
 -17   1   4  287.06   79.36  -2
 -17   1  11  287.06   79.36   1
 -16   1  11  142.48   35.72   1
 -15   1  11   82.29   26.39   1
 -14   1  11  781.99   29.61   1
 -13   1  11  558.06   25.31   1
 -12   1  11  712.95   47.72   1
  11   1   1  836.41   40.89  -2
 -11   1  11  836.41   40.89   1
  10   1   2 2365.91   54.40  -2
 -10   1  11 2365.91   54.40   1
   9   1   3  330.10   22.55  -2
  -9   1  11  330.10   22.55   1
   8   1   4 1003.57   33.27  -2
  -8   1  11 1003.57   33.27   1
   7   1   5  400.95   21.00  -2
  -7   1  11  400.95   21.00   1
  -6   1  11  235.96   63.47   1
  -5   1  11  699.38   25.48   1
  -4   1  11 3440.52   49.27   1
  -3   1  11  513.09   23.07   1
   2   1   9 1524.81   38.62  -2
  -2   1  11 1524.81   38.62   1
   1   1  10  219.73   25.83  -2
  -1   1  11  219.73   25.83   1
   0   1  11 1727.06   38.78  -2
   0   1  11 1727.06   38.78   1
  -1   1  12 4742.77   46.13  -2
   1   1  11 4742.77   46.13   1
  -2   1  13  606.85   32.04  -2
   2   1  11  606.85   32.04   1
   3   1  11    8.40   33.35   1
   4   1  11  235.34   38.21   1
   5   1  11 1668.88   73.74   1
   6   1  11   44.14   43.55   1
  -7   1  17  272.90   52.87  -2
   7   1  11  272.90   52.87   1
  -8   1  18  -15.96   33.53  -2
   8   1  11  -15.96   33.53   1
  -9   1  19 1267.64   83.09  -2
   9   1  11 1267.64   83.09   1
 -10   1  20  735.75   87.80  -2
  10   1  11  735.75   87.80   1
 -11   1  21  118.02   82.09  -2
  11   1  11  118.02   82.09   1
  12   1  11   97.52   85.79   1
 -18   2   5  478.45   84.34  -2
 -18   2  11  478.45   84.34   1
 -17   2   4  392.34   74.54  -2
 -17   2  11  392.34   74.54   1
 -16   2  11  806.76   36.42   1
 -15   2  11  713.66   25.04   1
 -14   2  11   16.69   24.82   1
 -13   2  11   30.39   27.58   1
 -12   2  11 2349.20   76.82   1
  11   2   1 1037.83   59.59  -2
 -11   2  11 1037.83   59.59   1
  10   2   2  300.64   61.32  -2
 -10   2  11  300.64   61.32   1
   9   2   3  445.19   37.00  -2
  -9   2  11  445.19   37.00   1
   8   2   4  643.86   38.34  -2
  -8   2  11  643.86   38.34   1
   7   2   5  252.18   86.26  -2
  -7   2  11  252.18   86.26   1
  -6   2  11 4991.47  122.20   1
  -5   2  11   48.97   24.19   1
  -4   2  11  564.90   25.70   1
  -3   2  11 3297.32   35.97   1
   2   2   9 1992.43   56.90  -2
  -2   2  11 1992.43   56.90   1
   1   2  10  261.06   27.42  -2
  -1   2  11  261.06   27.42   1
   0   2  11 1288.44   40.49  -2
   0   2  11 1288.44   40.49   1
  -1   2  12  863.36   41.74  -2
   1   2  11  863.36   41.74   1
  -2   2  13  829.64   39.74  -2
   2   2  11  829.64   39.74   1
   3   2  11 2442.07   45.09   1
   4   2  11  339.34   35.17   1
   5   2  11  255.08   37.99   1
   6   2  11  631.24   50.34   1
  -7   2  17  237.02   33.51  -2
   7   2  11  237.02   33.51   1
  -8   2  18   93.45   49.36  -2
   8   2  11   93.45   49.36   1
  -9   2  19 1070.90   82.13  -2
   9   2  11 1070.90   82.13   1
 -10   2  20  132.79   82.27  -2
  10   2  11  132.79   82.27   1
 -11   2  21  204.08   83.86  -2
  11   2  11  204.08   83.86   1
  12   2  11  862.88   87.42   1
 -18   3   5  106.30   69.61  -2
 -18   3  11  106.30   69.61   1
 -17   3   4  426.32   70.49  -2
 -17   3  11  426.32   70.49   1
 -16   3  11 1044.16  125.70   1
 -15   3  11  876.90   34.31   1
 -14   3  11   83.41   28.07   1
 -13   3  11 1108.38   65.66   1
 -12   3  11  861.86   43.07   1
  11   3   1 6109.60  318.13  -2
 -11   3  11 6109.60  318.13   1
  10   3   2  123.57   42.40  -2
 -10   3  11  123.57   42.40   1
   9   3   3  586.24  128.56  -2
  -9   3  11  586.24  128.56   1
   8   3   4  -50.54   79.47  -2
  -8   3  11  -50.54   79.47   1
   7   3   5 5243.18  858.03  -2
  -7   3  11 5243.18  858.03   1
  -6   3  11  143.01   35.18   1
  -5   3  11 1694.44   46.64   1
  -4   3  11 1105.11   69.98   1
  -3   3  11 3210.51  111.33   1
   2   3   9 5957.29  134.51  -2
  -2   3  11 5957.29  134.51   1
   1   3  10 1445.38   39.98  -2
  -1   3  11 1445.38   39.98   1
   0   3  11  772.85   39.37  -2
   0   3  11  772.85   39.37   1
  -1   3  12  763.61   41.69  -2
   1   3  11  763.61   41.69   1
  -2   3  13 5216.59   85.78  -2
   2   3  11 5216.59   85.78   1
   3   3  11  115.44   34.07   1
   4   3  11 1250.88   50.49   1
   5   3  11  -42.68   39.41   1
   6   3  11  -63.41   42.27   1
  -7   3  17  566.94   50.33  -2
   7   3  11  566.94   50.33   1
  -8   3  18 2279.57  137.20  -2
   8   3  11 2279.57  137.20   1
  -9   3  19  135.10   56.09  -2
   9   3  11  135.10   56.09   1
 -10   3  20   24.94   64.06  -2
  10   3  11   24.94   64.06   1
 -11   3  21  524.67   96.61  -2
  11   3  11  524.67   96.61   1
  12   3  11  149.32   83.19   1
 -18   4   5  991.10   73.69  -2
 -18   4  11  991.10   73.69   1
 -17   4   4   54.26   73.54  -2
 -17   4  11   54.26   73.54   1
 -16   4  11  209.76   60.59   1
 -15   4  11  178.20   35.79   1
 -14   4  11  267.74   27.56   1
 -13   4  11 1956.41   71.49   1
 -12   4  11   18.19   44.93   1
  11   4   1  -23.56   45.56  -2
 -11   4  11  -23.56   45.56   1
  10   4   2  696.00   42.82  -2
 -10   4  11  696.00   42.82   1
   9   4   3 6647.54   85.96  -2
  -9   4  11 6647.54   85.96   1
   8   4   4  997.86   41.75  -2
  -8   4  11  997.86   41.75   1
   7   4   5   52.60   42.28  -2
  -7   4  11   52.60   42.28   1
  -6   4  11 1815.67   35.79   1
  -5   4  11 1780.27   54.45   1
  -4   4  11   22.75   30.97   1
  -3   4  11  708.79   38.06   1
   2   4   9 1691.48   58.87  -2
  -2   4  11 1691.48   58.87   1
   1   4  10  343.45   46.07  -2
  -1   4  11  343.45   46.07   1
   0   4  11 7101.12  181.30  -2
   0   4  11 7101.12  181.30   1
  -1   4  12  598.17   78.61  -2
   1   4  11  598.17   78.61   1
  -2   4  13   76.34  118.75  -2
   2   4  11   76.34  118.75   1
   3   4  11  438.85  123.38   1
   4   4  11  234.89   64.42   1
   5   4  11    3.91   47.16   1
   6   4  11 1011.88   56.73   1
  -7   4  17  175.09   60.78  -2
   7   4  11  175.09   60.78   1
  -8   4  18   43.34   59.05  -2
   8   4  11   43.34   59.05   1
  -9   4  19  353.73   67.78  -2
   9   4  11  353.73   67.78   1
 -10   4  20  -10.74   82.91  -2
  10   4  11  -10.74   82.91   1
 -11   4  21  215.41   81.68  -2
  11   4  11  215.41   81.68   1
  12   4  11   54.31  111.10   1
 -17   5   4   15.62   67.16  -2
 -17   5  11   15.62   67.16   1
 -16   5  11    1.52   57.76   1
 -15   5  11  333.54   55.47   1
 -14   5  11  113.03   37.57   1
 -13   5  11   67.70   39.80   1
 -12   5  11  240.81   39.61   1
  11   5   1  198.85   55.81  -2
 -11   5  11  198.85   55.81   1
  10   5   2 2189.72   52.78  -2
 -10   5  11 2189.72   52.78   1
   9   5   3  309.73   28.89  -2
  -9   5  11  309.73   28.89   1
   8   5   4  265.18   32.02  -2
  -8   5  11  265.18   32.02   1
   7   5   5  145.41   46.72  -2
  -7   5  11  145.41   46.72   1
  -6   5  11  -48.60   32.40   1
  -5   5  11   38.66   34.86   1
  -4   5  11 1492.63  124.26   1
  -3   5  11  207.45   64.82   1
   2   5   9  198.79   28.15  -2
  -2   5  11  198.79   28.15   1
   1   5  10  941.23   96.99  -2
  -1   5  11  941.23   96.99   1
   0   5  11  -52.83   40.04  -2
   0   5  11  -52.83   40.04   1
  -1   5  12 1198.92   54.23  -2
   1   5  11 1198.92   54.23   1
  -2   5  13   11.06   69.72  -2
   2   5  11   11.06   69.72   1
   3   5  11  -60.78   40.52   1
   4   5  11  285.57   55.17   1
   5   5  11   97.02   34.37   1
   6   5  11  155.02   57.76   1
  -7   5  17   94.13  154.96  -2
   7   5  11   94.13  154.96   1
  -8   5  18  165.59   59.91  -2
   8   5  11  165.59   59.91   1
  -9   5  19  219.53   74.94  -2
   9   5  11  219.53   74.94   1
 -10   5  20 -101.78   68.35  -2
  10   5  11 -101.78   68.35   1
 -11   5  21   65.88   81.55  -2
  11   5  11   65.88   81.55   1
 -17   6   4  364.80  544.99  -2
 -17   6  11  364.80  544.99   1
 -16   6  11  225.96   63.60   1
 -15   6  11  310.61   53.06   1
 -14   6  11  876.09   73.59   1
 -13   6  11  788.55   62.24   1
 -12   6  11   78.92   44.57   1
  11   6   1   64.68   49.21  -2
 -11   6  11   64.68   49.21   1
  10   6   2  122.68   44.67  -2
 -10   6  11  122.68   44.67   1
   9   6   3 4073.55  113.74  -2
  -9   6  11 4073.55  113.74   1
   8   6   4  120.84   33.10  -2
  -8   6  11  120.84   33.10   1
   7   6   5  242.28   42.62  -2
  -7   6  11  242.28   42.62   1
  -6   6  11  242.79   80.37   1
  -5   6  11  575.80   48.04   1
  -4   6  11 3249.76   88.53   1
  -3   6  11 2164.95   79.15   1
   2   6   9  851.81   75.62  -2
  -2   6  11  851.81   75.62   1
   1   6  10 2705.39   54.89  -2
  -1   6  11 2705.39   54.89   1
   0   6  11  818.51   44.43  -2
   0   6  11  818.51   44.43   1
  -1   6  12  606.65   43.15  -2
   1   6  11  606.65   43.15   1
  -2   6  13  430.86   48.31  -2
   2   6  11  430.86   48.31   1
   3   6  11   79.11   42.66   1
   4   6  11  377.90   49.97   1
   5   6  11   45.68   56.35   1
   6   6  11  199.36   64.14   1
  -7   6  17  -68.81   63.89  -2
   7   6  11  -68.81   63.89   1
  -8   6  18  191.07   60.77  -2
   8   6  11  191.07   60.77   1
  -9   6  19   51.00  104.53  -2
   9   6  11   51.00  104.53   1
 -10   6  20  156.68   95.69  -2
  10   6  11  156.68   95.69   1
 -11   6  21  313.90   97.20  -2
  11   6  11  313.90   97.20   1
 -17   7   4  731.83  282.76  -2
 -17   7  11  731.83  282.76   1
 -16   7  11  326.64   91.94   1
 -15   7  11   29.35   82.11   1
 -14   7  11  158.55   57.09   1
 -13   7  11   36.13   66.53   1
 -12   7  11    5.20   60.33   1
  11   7   1  136.97   30.52  -2
 -11   7  11  136.97   30.52   1
  10   7   2  636.57   70.32  -2
 -10   7  11  636.57   70.32   1
   9   7   3  188.60   18.27  -2
  -9   7  11  188.60   18.27   1
   8   7   4 2761.93   61.59  -2
  -8   7  11 2761.93   61.59   1
   7   7   5 1071.11   40.09  -2
  -7   7  11 1071.11   40.09   1
  -6   7  11    6.91   43.99   1
  -5   7  11   26.62   61.11   1
  -4   7  11  709.83   79.22   1
  -3   7  11 1033.10   66.53   1
   2   7   9 1993.18   73.23  -2
  -2   7  11 1993.18   73.23   1
   1   7  10 1390.54   78.23  -2
  -1   7  11 1390.54   78.23   1
   0   7  11 1841.71   93.31  -2
   0   7  11 1841.71   93.31   1
  -1   7  12   88.37   42.15  -2
   1   7  11   88.37   42.15   1
  -2   7  13  423.02   82.14  -2
   2   7  11  423.02   82.14   1
   3   7  11   70.02   42.55   1
   4   7  11   66.06   99.57   1
   5   7  11 1288.41   66.26   1
   6   7  11   36.41   63.51   1
  -7   7  17   89.05   61.34  -2
   7   7  11   89.05   61.34   1
  -8   7  18  331.23   62.85  -2
   8   7  11  331.23   62.85   1
  -9   7  19  486.74  100.22  -2
   9   7  11  486.74  100.22   1
 -10   7  20  177.37   94.94  -2
  10   7  11  177.37   94.94   1
  11   7  11   44.94   93.21   1
 -16   8  11  314.21   98.33   1
 -15   8  11 1362.89   93.32   1
 -14   8  11  188.88   88.12   1
 -13   8  11  560.12   63.06   1
 -12   8  11 1858.38   76.01   1
  11   8   1  290.29  107.17  -2
 -11   8  11  290.29  107.17   1
  10   8   2 1213.62  146.01  -2
 -10   8  11 1213.62  146.01   1
   9   8   3 1883.07   53.87  -2
  -9   8  11 1883.07   53.87   1
   8   8   4 2073.11   45.97  -2
  -8   8  11 2073.11   45.97   1
   7   8   5  145.07   46.19  -2
  -7   8  11  145.07   46.19   1
  -6   8  11 2493.63   70.71   1
  -5   8  11  601.28   42.13   1
  -4   8  11  579.80   40.58   1
  -3   8  11 4053.18   80.41   1
   2   8   9 1796.73  152.42  -2
  -2   8  11 1796.73  152.42   1
   1   8  10  498.25   70.89  -2
  -1   8  11  498.25   70.89   1
   0   8  11  663.37   74.86  -2
   0   8  11  663.37   74.86   1
  -1   8  12  -10.31   45.65  -2
   1   8  11  -10.31   45.65   1
  -2   8  13 1103.45   55.92  -2
   2   8  11 1103.45   55.92   1
   3   8  11 6489.45  490.52   1
   4   8  11  290.42   63.90   1
   5   8  11   58.90   85.29   1
   6   8  11  122.51   59.39   1
  -7   8  17  818.26  158.78  -2
   7   8  11  818.26  158.78   1
  -8   8  18  350.21   94.07  -2
   8   8  11  350.21   94.07   1
  -9   8  19  942.13  107.65  -2
   9   8  11  942.13  107.65   1
 -10   8  20  227.37  110.13  -2
  10   8  11  227.37  110.13   1
 -15   9  11  -57.45  114.49   1
 -14   9  11  -15.61   22.00   1
 -13   9  11  419.18   90.29   1
 -12   9  11  -21.90   31.09   1
  11   9   1  128.61   75.20  -2
 -11   9  11  128.61   75.20   1
  10   9   2  161.99   31.77  -2
 -10   9  11  161.99   31.77   1
   9   9   3  124.97   49.96  -2
  -9   9  11  124.97   49.96   1
   8   9   4  721.87   60.63  -2
  -8   9  11  721.87   60.63   1
   7   9   5 1518.26   52.37  -2
  -7   9  11 1518.26   52.37   1
  -6   9  11   15.56   52.09   1
  -5   9  11  454.54   46.09   1
  -4   9  11  380.10   60.68   1
  -3   9  11   85.99   76.91   1
   2   9   9 1013.84   49.61  -2
  -2   9  11 1013.84   49.61   1
   1   9  10 2812.11  198.02  -2
  -1   9  11 2812.11  198.02   1
   0   9  11   84.29   48.97  -2
   0   9  11   84.29   48.97   1
  -1   9  12  202.28   82.09  -2
   1   9  11  202.28   82.09   1
  -2   9  13  353.75   67.64  -2
   2   9  11  353.75   67.64   1
   3   9  11  145.95   94.72   1
   4   9  11  219.04   45.12   1
   5   9  11  880.37   55.52   1
   6   9  11  -21.12  106.90   1
  -7   9  17    3.20   43.47  -2
   7   9  11    3.20   43.47   1
  -8   9  18  116.38  103.77  -2
   8   9  11  116.38  103.77   1
  -9   9  19  523.06   97.09  -2
   9   9  11  523.06   97.09   1
 -15  10  11  179.78  112.31   1
 -14  10  11  276.39  109.63   1
 -13  10  11  183.96   92.10   1
 -12  10  11   13.32   33.08   1
  11  10   1  212.85   45.62  -2
 -11  10  11  212.85   45.62   1
  10  10   2  226.06   50.24  -2
 -10  10  11  226.06   50.24   1
   9  10   3 3299.47  102.02  -2
  -9  10  11 3299.47  102.02   1
   8  10   4  134.97   89.24  -2
  -8  10  11  134.97   89.24   1
   7  10   5  149.28   56.03  -2
  -7  10  11  149.28   56.03   1
  -6  10  11  -30.53  120.47   1
  -5  10  11  658.51  121.23   1
  -4  10  11  416.27  115.73   1
  -3  10  11 2847.29  168.26   1
   2  10   9 1497.80   96.40  -2
  -2  10  11 1497.80   96.40   1
   1  10  10 4016.70   98.21  -2
  -1  10  11 4016.70   98.21   1
   0  10  11 1312.38   61.53  -2
   0  10  11 1312.38   61.53   1
  -1  10  12  351.57   52.39  -2
   1  10  11  351.57   52.39   1
  -2  10  13  153.47   49.12  -2
   2  10  11  153.47   49.12   1
   3  10  11   66.58   61.28   1
   4  10  11  156.71   29.71   1
   5  10  11   22.75   18.53   1
   6  10  11  333.76  148.65   1
  -7  10  17  225.21  107.00  -2
   7  10  11  225.21  107.00   1
  -8  10  18  358.19  103.56  -2
   8  10  11  358.19  103.56   1
  -9  10  19  -11.75  117.24  -2
   9  10  11  -11.75  117.24   1
 -14  11  11    3.96   88.19   1
 -13  11  11  318.30   98.25   1
 -12  11  11  406.21   94.17   1
  11  11   1   59.30   88.86  -2
 -11  11  11   59.30   88.86   1
  10  11   2  936.26   62.24  -2
 -10  11  11  936.26   62.24   1
   9  11   3   55.61   65.98  -2
  -9  11  11   55.61   65.98   1
   8  11   4  223.91   57.09  -2
  -8  11  11  223.91   57.09   1
   7  11   5   68.54   92.17  -2
  -7  11  11   68.54   92.17   1
  -6  11  11  131.98  164.33   1
  -5  11  11    1.57  131.20   1
  -4  11  11  745.79  203.93   1
  -3  11  11  204.65  156.36   1
   2  11   9   77.24   92.71  -2
  -2  11  11   77.24   92.71   1
   1  11  10  347.55   81.72  -2
  -1  11  11  347.55   81.72   1
   0  11  11   20.80   52.90  -2
   0  11  11   20.80   52.90   1
  -1  11  12  191.63   51.97  -2
   1  11  11  191.63   51.97   1
  -2  11  13   56.62   50.84  -2
   2  11  11   56.62   50.84   1
   3  11  11    8.72   35.71   1
   4  11  11  -37.23   41.24   1
   5  11  11   43.48   56.42   1
   6  11  11   55.00   73.60   1
  -7  11  17  -99.14  101.08  -2
   7  11  11  -99.14  101.08   1
  -8  11  18   -6.47  104.20  -2
   8  11  11   -6.47  104.20   1
 -13  12  11  647.77   97.28   1
 -12  12  11  149.64   93.04   1
  11  12   1  -36.65  121.96  -2
 -11  12  11  -36.65  121.96   1
  10  12   2   22.06   94.68  -2
 -10  12  11   22.06   94.68   1
   9  12   3 1936.89   81.59  -2
  -9  12  11 1936.89   81.59   1
   8  12   4  139.73  103.82  -2
  -8  12  11  139.73  103.82   1
   7  12   5  191.55   91.16  -2
  -7  12  11  191.55   91.16   1
  -6  12  11   49.04   95.64   1
  -5  12  11  735.90   92.13   1
  -4  12  11 1193.30   92.99   1
  -3  12  11 1165.76  209.05   1
   2  12   9  160.37  105.23  -2
  -2  12  11  160.37  105.23   1
   1  12  10  286.30   92.62  -2
  -1  12  11  286.30   92.62   1
   0  12  11  996.84  177.21  -2
   0  12  11  996.84  177.21   1
  -1  12  12  295.96  116.76  -2
   1  12  11  295.96  116.76   1
  -2  12  13   50.79   81.09  -2
   2  12  11   50.79   81.09   1
   3  12  11   73.55   79.91   1
   4  12  11  226.57   42.85   1
   5  12  11    0.23   65.02   1
   6  12  11  166.61   71.39   1
  -7  12  17  144.18  115.19  -2
   7  12  11  144.18  115.19   1
 -12  13  11   31.75   90.47   1
  11  13   1 1196.62  143.64  -2
 -11  13  11 1196.62  143.64   1
  10  13   2  -28.84   79.32  -2
 -10  13  11  -28.84   79.32   1
   9  13   3  244.94  100.81  -2
  -9  13  11  244.94  100.81   1
   8  13   4  394.70   88.05  -2
  -8  13  11  394.70   88.05   1
   7  13   5 1032.80   96.43  -2
  -7  13  11 1032.80   96.43   1
  -6  13  11  450.02  101.83   1
  -5  13  11  308.54   92.01   1
  -4  13  11   56.28  105.44   1
  -3  13  11  322.87  157.27   1
   2  13   9 1989.17  295.15  -2
  -2  13  11 1989.17  295.15   1
   1  13  10  253.65   46.44  -2
  -1  13  11  253.65   46.44   1
   0  13  11    3.18   87.09  -2
   0  13  11    3.18   87.09   1
  -1  13  12  145.19   79.02  -2
   1  13  11  145.19   79.02   1
  -2  13  13 1642.55   90.42  -2
   2  13  11 1642.55   90.42   1
   3  13  11  -65.75   74.20   1
   4  13  11  610.18   77.28   1
   5  13  11    9.02   67.96   1
   6  13  11  115.30  112.72   1
  10  14   2  332.03   73.86  -2
 -10  14  11  332.03   73.86   1
   9  14   3  223.82   75.60  -2
  -9  14  11  223.82   75.60   1
   8  14   4  127.87   77.33  -2
  -8  14  11  127.87   77.33   1
   7  14   5  224.69   86.78  -2
  -7  14  11  224.69   86.78   1
  -6  14  11 1148.63  204.17   1
  -5  14  11  103.19   83.59   1
  -4  14  11  -58.76   65.58   1
  -3  14  11  510.65   90.56   1
   2  14   9  589.83  262.39  -2
  -2  14  11  589.83  262.39   1
   1  14  10 -110.85  109.00  -2
  -1  14  11 -110.85  109.00   1
   0  14  11  737.69  143.80  -2
   0  14  11  737.69  143.80   1
  -1  14  12  -37.87   97.47  -2
   1  14  11  -37.87   97.47   1
  -2  14  13  -59.70  109.27  -2
   2  14  11  -59.70  109.27   1
   3  14  11  799.35  132.54   1
   4  14  11   33.61   70.27   1
   8  15   4  298.56   78.89  -2
  -8  15  11  298.56   78.89   1
   7  15   5   96.19   71.68  -2
  -7  15  11   96.19   71.68   1
  -6  15  11  160.72   74.68   1
  -5  15  11   93.29   92.89   1
  -4  15  11  584.75  437.01   1
  -3  15  11  265.26   94.70   1
   2  15   9  -71.72  114.60  -2
  -2  15  11  -71.72  114.60   1
   1  15  10  127.03   97.74  -2
  -1  15  11  127.03   97.74   1
   0  15  11  651.04   82.11  -2
   0  15  11  651.04   82.11   1
  -1  15  12  523.38  144.72  -2
   1  15  11  523.38  144.72   1
  -2  15  13 -115.09  151.94  -2
   2  15  11 -115.09  151.94   1
  -4  16  11  143.34   96.30   1
  -3  16  11   67.89   85.24   1
   2  16   9  106.12   89.00  -2
  -2  16  11  106.12   89.00   1
 -18   0   4  396.23  109.81  -2
 -18   0  12  396.23  109.81   1
 -17   0  12  318.64  126.29   1
 -16   0  12  255.02  162.01   1
 -15   0  12  850.15   47.64   1
 -14   0  12  200.47   32.37   1
 -13   0  12 1463.92   67.89   1
 -12   0  12  317.48   27.86   1
  11   0   2  919.87   88.21  -2
 -11   0  12  919.87   88.21   1
 -10   0  12  584.06   51.10   1
   9   0   4 4575.94  161.58  -2
  -9   0  12 4575.94  161.58   1
  -8   0  12  -19.82   27.91   1
   7   0   6 2241.48   59.74  -2
  -7   0  12 2241.48   59.74   1
  -6   0  12 1439.60   80.66   1
  -5   0  12  849.27   63.47   1
  -4   0  12 6378.81  459.91   1
  -3   0  12 3758.25   40.32   1
   2   0  10 1762.21  194.56  -2
  -2   0  12 1762.21  194.56   1
  -1   0  12  260.45   50.58   1
   0   0  12 3707.08  146.44  -2
   0   0  12 3707.08  146.44   1
   1   0  12  924.48   47.02   1
  -2   0  14 4826.53  223.33  -2
   2   0  12 4826.53  223.33   1
   3   0  12  138.93   59.55   1
   4   0  12 1605.12   70.12   1
   5   0  12  665.74   49.90   1
   6   0  12 2010.63   71.41   1
  -7   0  18  -66.27  109.70  -2
   7   0  12  -66.27  109.70   1
   8   0  12  292.73   50.24   1
  -9   0  20 1629.84  128.12  -2
   9   0  12 1629.84  128.12   1
  10   0  12 1455.38  130.60   1
 -11   0  22 1201.07  130.50  -2
  11   0  12 1201.07  130.50   1
 -18   1   4   13.19   72.24  -2
 -18   1  12   13.19   72.24   1
 -17   1   3  572.29   96.17  -2
 -17   1  12  572.29   96.17   1
 -16   1  12   27.81   35.51   1
 -15   1  12   48.24   33.06   1
 -14   1  12  553.26   39.72   1
 -13   1  12  722.40   31.45   1
 -12   1  12  -16.17   38.36   1
  11   1   2 1554.40   35.31  -2
 -11   1  12 1554.40   35.31   1
  10   1   3  768.96  121.65  -2
 -10   1  12  768.96  121.65   1
   9   1   4   12.18   20.14  -2
  -9   1  12   12.18   20.14   1
   8   1   5 1238.42   48.53  -2
  -8   1  12 1238.42   48.53   1
   7   1   6  658.29   50.64  -2
  -7   1  12  658.29   50.64   1
  -6   1  12   18.70   29.88   1
  -5   1  12  694.79   33.95   1
  -4   1  12  -37.16   24.77   1
  -3   1  12  -39.79   26.53   1
   2   1  10 3729.59  138.60  -2
  -2   1  12 3729.59  138.60   1
   1   1  11 2728.99   36.13  -2
  -1   1  12 2728.99   36.13   1
   0   1  12  234.38   30.59  -2
   0   1  12  234.38   30.59   1
  -1   1  13  205.37   34.46  -2
   1   1  12  205.37   34.46   1
  -2   1  14 1594.48  199.43  -2
   2   1  12 1594.48  199.43   1
   3   1  12  -67.54   45.03   1
   4   1  12 3831.79   54.79   1
   5   1  12 1398.29   58.14   1
   6   1  12  353.17   37.41   1
  -7   1  18    4.06   60.51  -2
   7   1  12    4.06   60.51   1
  -8   1  19  191.14   41.34  -2
   8   1  12  191.14   41.34   1
  -9   1  20  119.92   87.28  -2
   9   1  12  119.92   87.28   1
 -10   1  21  760.34   94.97  -2
  10   1  12  760.34   94.97   1
 -11   1  22  377.18  198.17  -2
  11   1  12  377.18  198.17   1
 -18   2   4  223.24   91.76  -2
 -18   2  12  223.24   91.76   1
 -17   2   3  785.91   76.35  -2
 -17   2  12  785.91   76.35   1
 -16   2  12 1496.90  136.58   1
 -15   2  12  189.87   25.20   1
 -14   2  12   -7.58   29.19   1
 -13   2  12 1116.79   69.02   1
 -12   2  12  473.34   30.33   1
  11   2   2  210.37   42.87  -2
 -11   2  12  210.37   42.87   1
  10   2   3 2068.16   46.74  -2
 -10   2  12 2068.16   46.74   1
   9   2   4  663.63   38.80  -2
  -9   2  12  663.63   38.80   1
   8   2   5 3477.02   59.59  -2
  -8   2  12 3477.02   59.59   1
   7   2   6  357.38   53.34  -2
  -7   2  12  357.38   53.34   1
  -6   2  12  979.32   48.53   1
  -5   2  12 1183.87   32.89   1
  -4   2  12  114.98   29.06   1
  -3   2  12  680.99  131.73   1
   2   2  10 1131.06   41.78  -2
  -2   2  12 1131.06   41.78   1
   1   2  11  887.60   39.67  -2
  -1   2  12  887.60   39.67   1
   0   2  12   45.79   30.68  -2
   0   2  12   45.79   30.68   1
  -1   2  13 1071.88   49.53  -2
   1   2  12 1071.88   49.53   1
  -2   2  14  117.29   78.72  -2
   2   2  12  117.29   78.72   1
   3   2  12 2772.12   59.29   1
   4   2  12  134.16   41.30   1
   5   2  12  207.73   40.78   1
   6   2  12  255.15   53.02   1
  -7   2  18 1162.77   63.65  -2
   7   2  12 1162.77   63.65   1
  -8   2  19 1444.17   89.76  -2
   8   2  12 1444.17   89.76   1
  -9   2  20  -43.11   81.75  -2
   9   2  12  -43.11   81.75   1
 -10   2  21  130.50   88.30  -2
  10   2  12  130.50   88.30   1
 -11   2  22  379.54   90.46  -2
  11   2  12  379.54   90.46   1
 -18   3   4  -28.14   76.62  -2
 -18   3  12  -28.14   76.62   1
 -17   3   3  271.61  120.04  -2
 -17   3  12  271.61  120.04   1
 -16   3  12   16.99   26.43   1
 -15   3  12  333.24   29.26   1
 -14   3  12  106.94   46.95   1
 -13   3  12  284.94   38.21   1
 -12   3  12  176.78   38.45   1
  11   3   2  308.31  107.06  -2
 -11   3  12  308.31  107.06   1
  10   3   3  205.44   84.30  -2
 -10   3  12  205.44   84.30   1
   9   3   4  158.94   79.81  -2
  -9   3  12  158.94   79.81   1
   8   3   5  829.16   48.03  -2
  -8   3  12  829.16   48.03   1
   7   3   6  587.42  117.46  -2
  -7   3  12  587.42  117.46   1
  -6   3  12  780.70   45.87   1
  -5   3  12  237.03   25.83   1
  -4   3  12   -1.10   26.96   1
  -3   3  12  360.05   44.31   1
   2   3  10  469.45   73.63  -2
  -2   3  12  469.45   73.63   1
   1   3  11  531.57   38.02  -2
  -1   3  12  531.57   38.02   1
   0   3  12 1079.67   50.83  -2
   0   3  12 1079.67   50.83   1
  -1   3  13  576.03   49.10  -2
   1   3  12  576.03   49.10   1
  -2   3  14 1590.56   54.82  -2
   2   3  12 1590.56   54.82   1
   3   3  12  -41.98   44.65   1
   4   3  12   12.89   37.23   1
   5   3  12  688.02   55.64   1
   6   3  12   53.01   86.38   1
  -7   3  18  242.65   58.13  -2
   7   3  12  242.65   58.13   1
  -8   3  19  605.55   60.12  -2
   8   3  12  605.55   60.12   1
  -9   3  20   54.13   79.20  -2
   9   3  12   54.13   79.20   1
 -10   3  21  192.98   87.73  -2
  10   3  12  192.98   87.73   1
 -11   3  22   49.84   79.40  -2
  11   3  12   49.84   79.40   1
 -18   4   4   31.07   73.80  -2
 -18   4  12   31.07   73.80   1
 -17   4   3  833.00  141.11  -2
 -17   4  12  833.00  141.11   1
 -16   4  12 1250.76  122.31   1
 -15   4  12  -28.47   46.52   1
 -14   4  12  -60.84   40.56   1
 -13   4  12   14.82   39.52   1
 -12   4  12 2847.31  243.24   1
  11   4   2  339.74   51.56  -2
 -11   4  12  339.74   51.56   1
  10   4   3 1327.76   61.21  -2
 -10   4  12 1327.76   61.21   1
   9   4   4  836.96  119.50  -2
  -9   4  12  836.96  119.50   1
   8   4   5 1496.33   47.17  -2
  -8   4  12 1496.33   47.17   1
   7   4   6 1246.71  182.76  -2
  -7   4  12 1246.71  182.76   1
  -6   4  12 1200.52   69.61   1
  -5   4  12  244.18   24.31   1
  -4   4  12   83.39   28.84   1
  -3   4  12  925.76   57.52   1
   2   4  10 1772.29   48.69  -2
  -2   4  12 1772.29   48.69   1
   1   4  11 2661.72   55.14  -2
  -1   4  12 2661.72   55.14   1
   0   4  12  201.64   37.37  -2
   0   4  12  201.64   37.37   1
  -1   4  13  988.61   53.14  -2
   1   4  12  988.61   53.14   1
  -2   4  14  581.02   82.22  -2
   2   4  12  581.02   82.22   1
   3   4  12 1612.71  140.12   1
   4   4  12  -12.46   33.93   1
   5   4  12  251.53   44.73   1
   6   4  12   81.21   76.94   1
  -7   4  18 1214.82   70.42  -2
   7   4  12 1214.82   70.42   1
  -8   4  19  830.01   85.12  -2
   8   4  12  830.01   85.12   1
  -9   4  20   -2.03   57.82  -2
   9   4  12   -2.03   57.82   1
 -10   4  21  235.38  110.08  -2
  10   4  12  235.38  110.08   1
 -11   4  22  124.93   83.08  -2
  11   4  12  124.93   83.08   1
 -17   5   3  305.43  106.41  -2
 -17   5  12  305.43  106.41   1
 -16   5  12   -5.50   71.78   1
 -15   5  12  547.15   68.36   1
 -14   5  12 3167.28  345.97   1
 -13   5  12  111.24   47.06   1
 -12   5  12  137.48   73.02   1
  11   5   2  -75.48   50.32  -2
 -11   5  12  -75.48   50.32   1
  10   5   3 1843.30   60.39  -2
 -10   5  12 1843.30   60.39   1
   9   5   4  533.13   61.92  -2
  -9   5  12  533.13   61.92   1
   8   5   5 6081.44   60.76  -2
  -8   5  12 6081.44   60.76   1
   7   5   6  320.99   33.51  -2
  -7   5  12  320.99   33.51   1
  -6   5  12  227.94   74.55   1
  -5   5  12 1138.78   48.95   1
  -4   5  12 2721.99   48.46   1
  -3   5  12  890.10   51.88   1
   2   5  10  208.03   52.15  -2
  -2   5  12  208.03   52.15   1
   1   5  11  781.45   67.02  -2
  -1   5  12  781.45   67.02   1
   0   5  12  -38.86   45.05  -2
   0   5  12  -38.86   45.05   1
  -1   5  13 2329.80  129.09  -2
   1   5  12 2329.80  129.09   1
  -2   5  14  288.48   36.02  -2
   2   5  12  288.48   36.02   1
   3   5  12  125.18   36.71   1
   4   5  12  595.69   69.86   1
   5   5  12 1153.77   72.31   1
   6   5  12   -8.22   92.89   1
  -7   5  18   70.18   94.99  -2
   7   5  12   70.18   94.99   1
  -8   5  19  219.35   72.81  -2
   8   5  12  219.35   72.81   1
  -9   5  20  539.19   68.26  -2
   9   5  12  539.19   68.26   1
 -10   5  21 1116.17  453.99  -2
  10   5  12 1116.17  453.99   1
  11   5  12  176.80   84.99   1
 -17   6   3   47.48  150.27  -2
 -17   6  12   47.48  150.27   1
 -16   6  12  526.40   62.54   1
 -15   6  12  216.43   71.79   1
 -14   6  12  518.51   65.87   1
 -13   6  12 1220.90   77.11   1
 -12   6  12  -31.23   70.35   1
  11   6   2  221.92   54.37  -2
 -11   6  12  221.92   54.37   1
  10   6   3 1330.08   43.54  -2
 -10   6  12 1330.08   43.54   1
   9   6   4 1596.66   90.42  -2
  -9   6  12 1596.66   90.42   1
   8   6   5  154.64   34.30  -2
  -8   6  12  154.64   34.30   1
   7   6   6  653.17   47.60  -2
  -7   6  12  653.17   47.60   1
  -6   6  12   34.38   32.54   1
  -5   6  12 2722.78   71.77   1
  -4   6  12 3049.11  232.92   1
  -3   6  12  165.58   58.28   1
   2   6  10   92.17   56.63  -2
  -2   6  12   92.17   56.63   1
   1   6  11  613.77   39.50  -2
  -1   6  12  613.77   39.50   1
   0   6  12  518.19   32.99  -2
   0   6  12  518.19   32.99   1
  -1   6  13  803.72   70.22  -2
   1   6  12  803.72   70.22   1
  -2   6  14 1602.84   64.88  -2
   2   6  12 1602.84   64.88   1
   3   6  12  151.67   35.52   1
   4   6  12 1073.82  185.29   1
   5   6  12  179.29  130.12   1
   6   6  12  221.98   61.59   1
  -7   6  18  147.51   65.20  -2
   7   6  12  147.51   65.20   1
  -8   6  19  105.95   62.23  -2
   8   6  12  105.95   62.23   1
  -9   6  20  175.65   92.24  -2
   9   6  12  175.65   92.24   1
 -10   6  21  189.04   84.39  -2
  10   6  12  189.04   84.39   1
 -16   7  12   48.52  159.70   1
 -15   7  12  566.64   65.11   1
 -14   7  12   10.25   61.39   1
 -13   7  12  180.73   59.72   1
 -12   7  12   96.59   61.08   1
  11   7   2 1623.49  128.12  -2
 -11   7  12 1623.49  128.12   1
  10   7   3  985.23   89.71  -2
 -10   7  12  985.23   89.71   1
   9   7   4   24.28   38.38  -2
  -9   7  12   24.28   38.38   1
   8   7   5  122.70   55.22  -2
  -8   7  12  122.70   55.22   1
   7   7   6 2228.56   94.57  -2
  -7   7  12 2228.56   94.57   1
  -6   7  12  523.80   56.98   1
  -5   7  12   30.26   58.19   1
  -4   7  12   58.89   54.92   1
  -3   7  12 1898.29   83.31   1
   2   7  10 3184.72   85.16  -2
  -2   7  12 3184.72   85.16   1
   1   7  11  -17.34   34.79  -2
  -1   7  12  -17.34   34.79   1
   0   7  12   93.74   42.58  -2
   0   7  12   93.74   42.58   1
  -1   7  13  248.51   55.16  -2
   1   7  12  248.51   55.16   1
  -2   7  14 2249.55  129.77  -2
   2   7  12 2249.55  129.77   1
   3   7  12   50.86   95.90   1
   4   7  12 1371.87   99.35   1
   5   7  12  132.45   63.01   1
   6   7  12  551.31  198.54   1
  -7   7  18  446.81  181.79  -2
   7   7  12  446.81  181.79   1
  -8   7  19  109.39   66.97  -2
   8   7  12  109.39   66.97   1
  -9   7  20  497.95  100.32  -2
   9   7  12  497.95  100.32   1
 -10   7  21   58.62   94.50  -2
  10   7  12   58.62   94.50   1
 -16   8  12  135.65  160.40   1
 -15   8  12  -23.47   29.23   1
 -14   8  12  -40.97  115.09   1
 -13   8  12  -28.49   72.76   1
 -12   8  12    0.03   74.49   1
  11   8   2   54.31   70.77  -2
 -11   8  12   54.31   70.77   1
  10   8   3  501.87   46.65  -2
 -10   8  12  501.87   46.65   1
   9   8   4  168.68   88.07  -2
  -9   8  12  168.68   88.07   1
   8   8   5  705.96   55.83  -2
  -8   8  12  705.96   55.83   1
   7   8   6  303.86   48.45  -2
  -7   8  12  303.86   48.45   1
  -6   8  12  -21.99   38.92   1
  -5   8  12   37.72   38.84   1
  -4   8  12  352.46   43.72   1
  -3   8  12  108.94  133.51   1
   2   8  10  319.55   67.18  -2
  -2   8  12  319.55   67.18   1
   1   8  11    0.90   50.27  -2
  -1   8  12    0.90   50.27   1
   0   8  12  385.19   52.50  -2
   0   8  12  385.19   52.50   1
  -1   8  13  185.66   51.16  -2
   1   8  12  185.66   51.16   1
  -2   8  14  -52.04  143.75  -2
   2   8  12  -52.04  143.75   1
   3   8  12 1030.91  723.44   1
   4   8  12   41.06  103.23   1
   5   8  12   54.76   65.73   1
   6   8  12  -38.01   63.53   1
  -7   8  18  -13.04  100.75  -2
   7   8  12  -13.04  100.75   1
  -8   8  19  116.16  106.79  -2
   8   8  12  116.16  106.79   1
  -9   8  20  197.41   92.46  -2
   9   8  12  197.41   92.46   1
 -15   9  12  164.55  125.86   1
 -14   9  12   28.98   35.41   1
 -13   9  12  -14.97   75.56   1
 -12   9  12  200.87   85.14   1
  11   9   2 2279.77  300.48  -2
 -11   9  12 2279.77  300.48   1
  10   9   3  190.89   27.27  -2
 -10   9  12  190.89   27.27   1
   9   9   4  159.93   50.62  -2
  -9   9  12  159.93   50.62   1
   8   9   5   69.07   55.82  -2
  -8   9  12   69.07   55.82   1
   7   9   6 1279.48   96.48  -2
  -7   9  12 1279.48   96.48   1
  -6   9  12  208.94   69.61   1
  -5   9  12  241.47   58.19   1
  -4   9  12   99.31   41.81   1
  -3   9  12 1358.23   70.62   1
   2   9  10 2355.25   65.05  -2
  -2   9  12 2355.25   65.05   1
   1   9  11   78.19   49.44  -2
  -1   9  12   78.19   49.44   1
   0   9  12  445.37  137.98  -2
   0   9  12  445.37  137.98   1
  -1   9  13  267.73   65.07  -2
   1   9  12  267.73   65.07   1
  -2   9  14 1421.04   88.74  -2
   2   9  12 1421.04   88.74   1
   3   9  12  116.97   63.48   1
   4   9  12  544.95   60.14   1
   5   9  12  447.37  135.02   1
   6   9  12  209.05  106.57   1
  -7   9  18  282.33  116.38  -2
   7   9  12  282.33  116.38   1
  -8   9  19  444.07  108.73  -2
   8   9  12  444.07  108.73   1
  -9   9  20  208.84  102.37  -2
   9   9  12  208.84  102.37   1
 -15  10  12  369.06  113.08   1
 -14  10  12  -34.23   84.95   1
 -13  10  12 1114.68   95.69   1
 -12  10  12  -22.21   38.85   1
  11  10   2  780.37   91.50  -2
 -11  10  12  780.37   91.50   1
  10  10   3  125.55   52.51  -2
 -10  10  12  125.55   52.51   1
   9  10   4  808.33   64.44  -2
  -9  10  12  808.33   64.44   1
   8  10   5 -144.17   96.11  -2
  -8  10  12 -144.17   96.11   1
   7  10   6  681.01   58.56  -2
  -7  10  12  681.01   58.56   1
  -6  10  12  645.32   96.32   1
  -5  10  12 1045.98   76.80   1
  -4  10  12   34.66   81.71   1
  -3  10  12  179.88   83.99   1
   2  10  10   77.85   79.93  -2
  -2  10  12   77.85   79.93   1
   1  10  11  774.08  104.96  -2
  -1  10  12  774.08  104.96   1
   0  10  12  334.54   56.10  -2
   0  10  12  334.54   56.10   1
  -1  10  13  332.79  112.01  -2
   1  10  12  332.79  112.01   1
  -2  10  14  140.58   48.37  -2
   2  10  12  140.58   48.37   1
   3  10  12  224.40   46.51   1
   4  10  12  127.91   52.53   1
   5  10  12  136.14   46.73   1
   6  10  12  380.49  111.96   1
  -7  10  18   14.12  106.57  -2
   7  10  12   14.12  106.57   1
  -8  10  19  294.40  106.03  -2
   8  10  12  294.40  106.03   1
 -14  11  12 1092.05  100.77   1
 -13  11  12  -57.38  166.00   1
 -12  11  12  106.67   98.24   1
  11  11   2   75.88   95.26  -2
 -11  11  12   75.88   95.26   1
  10  11   3  964.48   97.72  -2
 -10  11  12  964.48   97.72   1
   9  11   4  408.35   66.33  -2
  -9  11  12  408.35   66.33   1
   8  11   5 1295.31   98.99  -2
  -8  11  12 1295.31   98.99   1
   7  11   6  326.29   73.62  -2
  -7  11  12  326.29   73.62   1
  -6  11  12  664.57   67.81   1
  -5  11  12 1482.65   73.15   1
  -4  11  12 1656.41  116.49   1
  -3  11  12 1276.08  125.11   1
   2  11  10   54.68   85.61  -2
  -2  11  12   54.68   85.61   1
   1  11  11  -66.54  144.23  -2
  -1  11  12  -66.54  144.23   1
   0  11  12  -66.91   84.28  -2
   0  11  12  -66.91   84.28   1
  -1  11  13 1685.08  197.47  -2
   1  11  12 1685.08  197.47   1
  -2  11  14   19.49  116.38  -2
   2  11  12   19.49  116.38   1
   3  11  12  168.52   94.99   1
   4  11  12   87.88   43.08   1
   5  11  12  486.69   73.90   1
   6  11  12 -109.81  110.99   1
  -7  11  18   82.87  100.00  -2
   7  11  12   82.87  100.00   1
 -13  12  12  211.28  111.83   1
 -12  12  12  993.01  109.21   1
  11  12   2  284.24  174.51  -2
 -11  12  12  284.24  174.51   1
  10  12   3  316.57   96.09  -2
 -10  12  12  316.57   96.09   1
   9  12   4  190.85   59.69  -2
  -9  12  12  190.85   59.69   1
   8  12   5  233.19   63.95  -2
  -8  12  12  233.19   63.95   1
   7  12   6  564.88   95.80  -2
  -7  12  12  564.88   95.80   1
  -6  12  12  807.65  130.17   1
  -5  12  12 -113.81  104.96   1
  -4  12  12   -6.96   94.11   1
  -3  12  12  -36.16  118.80   1
   2  12  10  372.29   85.77  -2
  -2  12  12  372.29   85.77   1
   1  12  11  787.35  208.35  -2
  -1  12  12  787.35  208.35   1
   0  12  12   45.20   83.03  -2
   0  12  12   45.20   83.03   1
  -1  12  13  526.73   81.49  -2
   1  12  12  526.73   81.49   1
  -2  12  14   89.31   76.02  -2
   2  12  12   89.31   76.02   1
   3  12  12  185.58   61.89   1
   4  12  12   71.98   74.43   1
   5  12  12  122.37   72.66   1
   6  12  12   44.61  104.09   1
  11  13   2  237.92   86.02  -2
 -11  13  12  237.92   86.02   1
  10  13   3  172.56   95.16  -2
 -10  13  12  172.56   95.16   1
   9  13   4   10.93   95.14  -2
  -9  13  12   10.93   95.14   1
   8  13   5  195.97   80.21  -2
  -8  13  12  195.97   80.21   1
   7  13   6  170.44  230.50  -2
  -7  13  12  170.44  230.50   1
  -6  13  12  356.47  104.73   1
  -5  13  12  -33.43  138.74   1
  -4  13  12 -115.14  127.42   1
  -3  13  12  686.49   90.40   1
   2  13  10  106.07  109.05  -2
  -2  13  12  106.07  109.05   1
   1  13  11   32.84   80.91  -2
  -1  13  12   32.84   80.91   1
   0  13  12  392.70  141.22  -2
   0  13  12  392.70  141.22   1
  -1  13  13  117.12   80.11  -2
   1  13  12  117.12   80.11   1
  -2  13  14  297.34   84.54  -2
   2  13  12  297.34   84.54   1
   3  13  12  -10.64   75.93   1
   4  13  12   11.91   70.74   1
   5  13  12  144.08   68.26   1
  10  14   3  175.18   97.63  -2
 -10  14  12  175.18   97.63   1
   9  14   4   51.44   79.95  -2
  -9  14  12   51.44   79.95   1
   8  14   5  347.01   88.04  -2
  -8  14  12  347.01   88.04   1
   7  14   6   20.84   71.76  -2
  -7  14  12   20.84   71.76   1
  -6  14  12   85.89   70.85   1
  -5  14  12  236.29   82.00   1
  -4  14  12 -131.22   87.48   1
  -3  14  12 1246.27  104.20   1
   2  14  10  244.53  260.88  -2
  -2  14  12  244.53  260.88   1
   1  14  11  125.32   88.36  -2
  -1  14  12  125.32   88.36   1
   0  14  12  202.31   85.56  -2
   0  14  12  202.31   85.56   1
  -1  14  13   -8.68   78.86  -2
   1  14  12   -8.68   78.86   1
  -2  14  14  166.81  128.23  -2
   2  14  12  166.81  128.23   1
   3  14  12  562.72   78.16   1
   7  15   6  278.40   86.55  -2
  -7  15  12  278.40   86.55   1
  -6  15  12  180.56  101.23   1
  -5  15  12  -43.36   98.24   1
  -4  15  12  113.90  165.25   1
  -3  15  12  -13.33   86.72   1
   2  15  10  583.98  131.03  -2
  -2  15  12  583.98  131.03   1
   1  15  11  257.36  146.23  -2
  -1  15  12  257.36  146.23   1
   0  15  12 -211.10  146.77  -2
   0  15  12 -211.10  146.77   1
 -18   1   3 1326.32  158.03  -2
 -18   1  13 1326.32  158.03   1
 -17   1   2  161.12   76.93  -2
 -17   1  13  161.12   76.93   1
 -16   1  13   27.65   29.80   1
 -15   1  13  150.95   31.89   1
 -14   1  13  630.46   38.31   1
 -13   1  13    8.00   21.81   1
 -12   1  13 1000.51   47.92   1
  11   1   3  -23.94   24.09  -2
 -11   1  13  -23.94   24.09   1
  10   1   4 2737.98   47.60  -2
 -10   1  13 2737.98   47.60   1
   9   1   5  376.90   32.71  -2
  -9   1  13  376.90   32.71   1
   8   1   6  615.30   50.33  -2
  -8   1  13  615.30   50.33   1
   7   1   7 1075.08   45.85  -2
  -7   1  13 1075.08   45.85   1
  -6   1  13  365.16   44.35   1
  -5   1  13  790.76   38.13   1
  -4   1  13  309.77   31.27   1
  -3   1  13 1689.29   40.18   1
   2   1  11   48.92   24.59  -2
  -2   1  13   48.92   24.59   1
   1   1  12  245.98   23.31  -2
  -1   1  13  245.98   23.31   1
   0   1  13  421.78   27.99  -2
   0   1  13  421.78   27.99   1
  -1   1  14 2362.93   85.45  -2
   1   1  13 2362.93   85.45   1
  -2   1  15  149.72   40.91  -2
   2   1  13  149.72   40.91   1
   3   1  13  372.10   46.96   1
   4   1  13   -6.43   41.57   1
   5   1  13  655.53   51.59   1
   6   1  13  808.89   75.31   1
  -7   1  19  -76.22   50.81  -2
   7   1  13  -76.22   50.81   1
  -8   1  20   -8.17   46.27  -2
   8   1  13   -8.17   46.27   1
  -9   1  21  676.89  132.17  -2
   9   1  13  676.89  132.17   1
 -10   1  22 1101.29   96.14  -2
  10   1  13 1101.29   96.14   1
  11   1  13 -133.88   89.25   1
 -18   2   3  531.40  112.72  -2
 -18   2  13  531.40  112.72   1
 -17   2   2  -30.68   81.14  -2
 -17   2  13  -30.68   81.14   1
 -16   2  13  247.66   44.68   1
 -15   2  13  152.39   28.42   1
 -14   2  13  196.15   40.75   1
 -13   2  13  321.04   35.29   1
 -12   2  13 1780.55   52.32   1
  11   2   3  199.31   51.54  -2
 -11   2  13  199.31   51.54   1
  10   2   4   43.55   26.65  -2
 -10   2  13   43.55   26.65   1
   9   2   5 1234.76   49.55  -2
  -9   2  13 1234.76   49.55   1
   8   2   6   12.46   31.17  -2
  -8   2  13   12.46   31.17   1
   7   2   7 2054.41  143.21  -2
  -7   2  13 2054.41  143.21   1
  -6   2  13 1344.19   33.70   1
  -5   2  13  440.82   38.64   1
  -4   2  13   90.71   30.51   1
  -3   2  13 2276.65   71.34   1
   2   2  11  170.65   54.28  -2
  -2   2  13  170.65   54.28   1
   1   2  12  884.50   51.24  -2
  -1   2  13  884.50   51.24   1
   0   2  13 1962.24   46.81  -2
   0   2  13 1962.24   46.81   1
  -1   2  14  523.92   34.70  -2
   1   2  13  523.92   34.70   1
  -2   2  15 1253.53   61.58  -2
   2   2  13 1253.53   61.58   1
   3   2  13 2121.87   49.44   1
   4   2  13   -6.59   45.55   1
   5   2  13  124.72   52.87   1
   6   2  13  847.76   52.96   1
  -7   2  19  -48.05   70.94  -2
   7   2  13  -48.05   70.94   1
  -8   2  20  157.65   66.69  -2
   8   2  13  157.65   66.69   1
  -9   2  21  901.92  107.92  -2
   9   2  13  901.92  107.92   1
 -10   2  22  298.29   87.22  -2
  10   2  13  298.29   87.22   1
  11   2  13    3.52   85.00   1
 -18   3   3   13.13   80.42  -2
 -18   3  13   13.13   80.42   1
 -17   3   2  676.80  112.61  -2
 -17   3  13  676.80  112.61   1
 -16   3  13  748.48   79.82   1
 -15   3  13  884.60   30.91   1
 -14   3  13   42.93   43.04   1
 -13   3  13  118.83   48.28   1
 -12   3  13  102.25   33.50   1
  11   3   3 2643.84  176.02  -2
 -11   3  13 2643.84  176.02   1
  10   3   4  -76.16   59.79  -2
 -10   3  13  -76.16   59.79   1
   9   3   5  458.27   86.05  -2
  -9   3  13  458.27   86.05   1
   8   3   6  539.11   73.01  -2
  -8   3  13  539.11   73.01   1
   7   3   7 2469.91   90.41  -2
  -7   3  13 2469.91   90.41   1
  -6   3  13 2440.02   34.25   1
  -5   3  13  418.21   34.90   1
  -4   3  13 1113.38   54.48   1
  -3   3  13  -62.81   41.87   1
   2   3  11 3971.48  167.53  -2
  -2   3  13 3971.48  167.53   1
   1   3  12  162.05   32.28  -2
  -1   3  13  162.05   32.28   1
   0   3  13 1062.84   53.11  -2
   0   3  13 1062.84   53.11   1
  -1   3  14  111.85   38.75  -2
   1   3  13  111.85   38.75   1
  -2   3  15 4844.54  157.28  -2
   2   3  13 4844.54  157.28   1
   3   3  13  472.17   43.73   1
   4   3  13  396.09   57.56   1
   5   3  13  766.92   61.42   1
   6   3  13  115.83   53.85   1
  -7   3  19 1100.84   49.38  -2
   7   3  13 1100.84   49.38   1
  -8   3  20  436.90   78.98  -2
   8   3  13  436.90   78.98   1
  -9   3  21  281.21   80.92  -2
   9   3  13  281.21   80.92   1
 -10   3  22   90.18   76.69  -2
  10   3  13   90.18   76.69   1
 -17   4   2  155.98   74.31  -2
 -17   4  13  155.98   74.31   1
 -16   4  13  201.42   72.29   1
 -15   4  13  398.25   74.87   1
 -14   4  13   96.53   82.28   1
 -13   4  13  326.28   45.58   1
 -12   4  13  244.98   44.78   1
  11   4   3  -27.67   57.06  -2
 -11   4  13  -27.67   57.06   1
  10   4   4 -143.41   95.61  -2
 -10   4  13 -143.41   95.61   1
   9   4   5 1338.47  102.48  -2
  -9   4  13 1338.47  102.48   1
   8   4   6 2414.63   59.00  -2
  -8   4  13 2414.63   59.00   1
   7   4   7  269.41   34.49  -2
  -7   4  13  269.41   34.49   1
  -6   4  13 1088.32   42.19   1
  -5   4  13  331.30   44.72   1
  -4   4  13 1037.46   55.35   1
  -3   4  13  -62.50   41.67   1
   2   4  11 1334.23   52.60  -2
  -2   4  13 1334.23   52.60   1
   1   4  12  356.05   51.06  -2
  -1   4  13  356.05   51.06   1
   0   4  13 2058.59   95.38  -2
   0   4  13 2058.59   95.38   1
  -1   4  14 1409.09   53.92  -2
   1   4  13 1409.09   53.92   1
  -2   4  15  191.83   54.42  -2
   2   4  13  191.83   54.42   1
   3   4  13   -6.96   41.41   1
   4   4  13  548.84   67.42   1
   5   4  13   95.06   63.75   1
   6   4  13  198.70   55.31   1
  -7   4  19  -46.72   71.08  -2
   7   4  13  -46.72   71.08   1
  -8   4  20   96.03   58.27  -2
   8   4  13   96.03   58.27   1
  -9   4  21 1127.90  284.10  -2
   9   4  13 1127.90  284.10   1
 -10   4  22  135.87   83.35  -2
  10   4  13  135.87   83.35   1
 -17   5   2   23.42   77.80  -2
 -17   5  13   23.42   77.80   1
 -16   5  13  -46.29   79.57   1
 -15   5  13  134.64   73.34   1
 -14   5  13   36.38   83.35   1
 -13   5  13  -67.85   89.21   1
 -12   5  13  394.18  137.07   1
  11   5   3  318.20  129.04  -2
 -11   5  13  318.20  129.04   1
  10   5   4 1243.56  125.00  -2
 -10   5  13 1243.56  125.00   1
   9   5   5  323.68   40.60  -2
  -9   5  13  323.68   40.60   1
   8   5   6  236.53   86.99  -2
  -8   5  13  236.53   86.99   1
   7   5   7 1060.71   41.40  -2
  -7   5  13 1060.71   41.40   1
  -6   5  13  283.79   45.38   1
  -5   5  13  116.52   25.36   1
  -4   5  13 1574.42   86.77   1
  -3   5  13  296.05   36.60   1
   2   5  11 1534.63   85.45  -2
  -2   5  13 1534.63   85.45   1
   1   5  12  859.72   42.90  -2
  -1   5  13  859.72   42.90   1
   0   5  13  132.83   37.02  -2
   0   5  13  132.83   37.02   1
  -1   5  14 1592.82   67.62  -2
   1   5  13 1592.82   67.62   1
  -2   5  15  127.56   69.74  -2
   2   5  13  127.56   69.74   1
   3   5  13  215.87   71.50   1
   4   5  13  153.66   63.94   1
   5   5  13    1.52   60.40   1
   6   5  13  251.09   79.31   1
  -7   5  19  -46.62   63.81  -2
   7   5  13  -46.62   63.81   1
  -8   5  20  444.98   87.60  -2
   8   5  13  444.98   87.60   1
  -9   5  21   28.13   79.77  -2
   9   5  13   28.13   79.77   1
 -10   5  22   86.59   80.11  -2
  10   5  13   86.59   80.11   1
 -17   6   2  232.66  482.76  -2
 -17   6  13  232.66  482.76   1
 -16   6  13  -28.61   67.54   1
 -15   6  13  560.26   81.68   1
 -14   6  13   62.47  225.32   1
 -13   6  13  606.57   77.30   1
 -12   6  13  304.34  128.50   1
  11   6   3  271.55  129.63  -2
 -11   6  13  271.55  129.63   1
  10   6   4  404.86   48.37  -2
 -10   6  13  404.86   48.37   1
   9   6   5 3724.27  159.19  -2
  -9   6  13 3724.27  159.19   1
   8   6   6  434.93   48.04  -2
  -8   6  13  434.93   48.04   1
   7   6   7  140.26   38.42  -2
  -7   6  13  140.26   38.42   1
  -6   6  13  -12.78   36.01   1
  -5   6  13  366.05   42.78   1
  -4   6  13 3431.02  113.89   1
  -3   6  13  357.96   40.66   1
   2   6  11  521.59   51.71  -2
  -2   6  13  521.59   51.71   1
   1   6  12 1469.13   53.69  -2
  -1   6  13 1469.13   53.69   1
   0   6  13 1676.38   68.68  -2
   0   6  13 1676.38   68.68   1
  -1   6  14  247.96   67.21  -2
   1   6  13  247.96   67.21   1
  -2   6  15  439.93   70.63  -2
   2   6  13  439.93   70.63   1
   3   6  13   51.86   60.34   1
   4   6  13  306.46  114.98   1
   5   6  13  -96.65   74.95   1
   6   6  13  -18.65   92.62   1
  -7   6  19  266.38   72.14  -2
   7   6  13  266.38   72.14   1
  -8   6  20  -11.46   80.90  -2
   8   6  13  -11.46   80.90   1
  -9   6  21  139.54   84.57  -2
   9   6  13  139.54   84.57   1
 -16   7  13    7.42   64.22   1
 -15   7  13  185.07   70.78   1
 -14   7  13  647.31  129.82   1
 -13   7  13   64.76   73.48   1
 -12   7  13  327.66  186.58   1
  11   7   3   85.26   92.33  -2
 -11   7  13   85.26   92.33   1
  10   7   4  300.71   48.42  -2
 -10   7  13  300.71   48.42   1
   9   7   5 1529.15   62.82  -2
  -9   7  13 1529.15   62.82   1
   8   7   6 1745.45  133.62  -2
  -8   7  13 1745.45  133.62   1
   7   7   7  357.30   28.32  -2
  -7   7  13  357.30   28.32   1
  -6   7  13  157.44   58.88   1
  -5   7  13  557.18   56.77   1
  -4   7  13  201.25   62.01   1
  -3   7  13   76.77   40.40   1
   2   7  11 1168.22   89.81  -2
  -2   7  13 1168.22   89.81   1
   1   7  12  381.78   39.36  -2
  -1   7  13  381.78   39.36   1
   0   7  13   38.73   50.58  -2
   0   7  13   38.73   50.58   1
  -1   7  14  527.15   71.32  -2
   1   7  13  527.15   71.32   1
  -2   7  15  -10.80   63.24  -2
   2   7  13  -10.80   63.24   1
   3   7  13  198.76   60.33   1
   4   7  13  453.23  104.53   1
   5   7  13 1094.65   90.68   1
   6   7  13  -30.06   69.40   1
  -7   7  19   27.99   64.79  -2
   7   7  13   27.99   64.79   1
  -8   7  20  -25.11   97.52  -2
   8   7  13  -25.11   97.52   1
  -9   7  21   13.47   95.69  -2
   9   7  13   13.47   95.69   1
 -16   8  13 1633.60  509.97   1
 -15   8  13  458.09   92.46   1
 -14   8  13  247.10   94.61   1
 -13   8  13  204.86   67.68   1
 -12   8  13 1138.06   96.72   1
  11   8   3  661.42  141.81  -2
 -11   8  13  661.42  141.81   1
  10   8   4 2116.28   99.40  -2
 -10   8  13 2116.28   99.40   1
   9   8   5  388.15  126.51  -2
  -9   8  13  388.15  126.51   1
   8   8   6  624.53   37.33  -2
  -8   8  13  624.53   37.33   1
   7   8   7  701.18  120.82  -2
  -7   8  13  701.18  120.82   1
  -6   8  13  952.39   58.45   1
  -5   8  13   82.90   39.84   1
  -4   8  13   36.49   54.98   1
  -3   8  13 4997.78  103.56   1
   2   8  11  430.16   84.54  -2
  -2   8  13  430.16   84.54   1
   1   8  12  949.59   74.07  -2
  -1   8  13  949.59   74.07   1
   0   8  13   83.81   55.40  -2
   0   8  13   83.81   55.40   1
  -1   8  14  -20.14   69.96  -2
   1   8  13  -20.14   69.96   1
  -2   8  15  173.17  101.51  -2
   2   8  13  173.17  101.51   1
   3   8  13 4681.56  130.71   1
   4   8  13  926.40  111.21   1
   5   8  13   40.83  106.84   1
   6   8  13  471.94   60.77   1
  -7   8  19  -56.47  102.37  -2
   7   8  13  -56.47  102.37   1
  -8   8  20  541.16  102.05  -2
   8   8  13  541.16  102.05   1
 -15   9  13  125.67   93.10   1
 -14   9  13    3.27   32.24   1
 -13   9  13  -29.71   63.63   1
 -12   9  13  -49.58   90.71   1
  11   9   3  180.69   50.89  -2
 -11   9  13  180.69   50.89   1
  10   9   4  249.32   53.28  -2
 -10   9  13  249.32   53.28   1
   9   9   5  626.87  201.89  -2
  -9   9  13  626.87  201.89   1
   8   9   6  165.39   57.93  -2
  -8   9  13  165.39   57.93   1
   7   9   7  160.32   52.57  -2
  -7   9  13  160.32   52.57   1
  -6   9  13 -140.67   93.78   1
  -5   9  13  312.55   62.15   1
  -4   9  13   59.85   54.33   1
  -3   9  13  517.89   67.21   1
   2   9  11  892.01   92.91  -2
  -2   9  13  892.01   92.91   1
   1   9  12   31.60  130.33  -2
  -1   9  13   31.60  130.33   1
   0   9  13   90.57  107.49  -2
   0   9  13   90.57  107.49   1
  -1   9  14  957.43   73.30  -2
   1   9  13  957.43   73.30   1
  -2   9  15  146.05   70.73  -2
   2   9  13  146.05   70.73   1
   3   9  13  990.00  513.85   1
   4   9  13  321.57   60.56   1
   5   9  13  129.63  110.99   1
   6   9  13 -128.56  111.85   1
  -7   9  19  133.62  112.18  -2
   7   9  13  133.62  112.18   1
  -8   9  20  -71.44  101.40  -2
   8   9  13  -71.44  101.40   1
 -14  10  13   38.04   86.27   1
 -13  10  13  562.02  100.33   1
 -12  10  13   68.42  104.26   1
  11  10   3  101.72   95.98  -2
 -11  10  13  101.72   95.98   1
  10  10   4   75.36   49.96  -2
 -10  10  13   75.36   49.96   1
   9  10   5 1376.54   61.67  -2
  -9  10  13 1376.54   61.67   1
   8  10   6  555.76   59.81  -2
  -8  10  13  555.76   59.81   1
   7  10   7  -15.41   60.71  -2
  -7  10  13  -15.41   60.71   1
  -6  10  13   60.82   64.31   1
  -5  10  13  102.01   71.11   1
  -4  10  13 1150.09   67.62   1
  -3  10  13  245.26   86.43   1
   2  10  11  -58.62   89.57  -2
  -2  10  13  -58.62   89.57   1
   1  10  12  605.60  125.32  -2
  -1  10  13  605.60  125.32   1
   0  10  13  171.19   52.53  -2
   0  10  13  171.19   52.53   1
  -1  10  14  711.40  141.49  -2
   1  10  13  711.40  141.49   1
  -2  10  15  129.66   69.50  -2
   2  10  13  129.66   69.50   1
   3  10  13  142.74   77.20   1
   4  10  13  -34.75  167.29   1
   5  10  13  334.81  113.36   1
   6  10  13  133.73  109.05   1
  -7  10  19   22.84  108.62  -2
   7  10  13   22.84  108.62   1
 -13  11  13  119.28   91.39   1
 -12  11  13    4.06  104.25   1
  11  11   3  -57.59   98.68  -2
 -11  11  13  -57.59   98.68   1
  10  11   4  570.78   38.69  -2
 -10  11  13  570.78   38.69   1
   9  11   5  101.67   65.42  -2
  -9  11  13  101.67   65.42   1
   8  11   6  221.10   65.64  -2
  -8  11  13  221.10   65.64   1
   7  11   7   88.86   97.32  -2
  -7  11  13   88.86   97.32   1
  -6  11  13  135.40   66.61   1
  -5  11  13  167.69   74.52   1
  -4  11  13  500.95   88.63   1
  -3  11  13  180.63   89.18   1
   2  11  11 -155.66  103.77  -2
  -2  11  13 -155.66  103.77   1
   1  11  12  314.94   87.55  -2
  -1  11  13  314.94   87.55   1
   0  11  13   26.57  104.79  -2
   0  11  13   26.57  104.79   1
  -1  11  14  227.74  145.37  -2
   1  11  13  227.74  145.37   1
  -2  11  15   14.67   70.41  -2
   2  11  13   14.67   70.41   1
   3  11  13  -36.21  110.99   1
   4  11  13  101.36   87.82   1
   5  11  13  102.69  111.64   1
   6  11  13  225.97  111.64   1
 -12  12  13   25.11  102.36   1
  11  12   3 -132.06  101.99  -2
 -11  12  13 -132.06  101.99   1
  10  12   4  -28.77  133.84  -2
 -10  12  13  -28.77  133.84   1
   9  12   5 1297.65  106.22  -2
  -9  12  13 1297.65  106.22   1
   8  12   6  536.05   66.55  -2
  -8  12  13  536.05   66.55   1
   7  12   7   82.60   79.81  -2
  -7  12  13   82.60   79.81   1
  -6  12  13  241.67   94.30   1
  -5  12  13  660.70  103.72   1
  -4  12  13  934.57  164.33   1
  -3  12  13  214.26  102.02   1
   2  12  11   35.05   97.57  -2
  -2  12  13   35.05   97.57   1
   1  12  12  140.90   98.28  -2
  -1  12  13  140.90   98.28   1
   0  12  13 1224.87  255.66  -2
   0  12  13 1224.87  255.66   1
  -1  12  14  370.85   87.33  -2
   1  12  13  370.85   87.33   1
  -2  12  15  242.13   63.85  -2
   2  12  13  242.13   63.85   1
   3  12  13 -113.97   75.98   1
   4  12  13  213.19   78.66   1
   5  12  13  -38.90  100.11   1
  11  13   3  542.73   86.81  -2
 -11  13  13  542.73   86.81   1
  10  13   4  -77.48  127.48  -2
 -10  13  13  -77.48  127.48   1
   9  13   5  207.45  100.11  -2
  -9  13  13  207.45  100.11   1
   8  13   6  617.93  103.18  -2
  -8  13  13  617.93  103.18   1
   7  13   7  650.59  101.26  -2
  -7  13  13  650.59  101.26   1
  -6  13  13  717.67  102.30   1
  -5  13  13  270.01  100.25   1
  -4  13  13  140.57  116.06   1
  -3  13  13  -14.55   93.70   1
   2  13  11 2134.79  192.13  -2
  -2  13  13 2134.79  192.13   1
   1  13  12   82.55  118.21  -2
  -1  13  13   82.55  118.21   1
   0  13  13  319.94   83.60  -2
   0  13  13  319.94   83.60   1
  -1  13  14  118.94  147.74  -2
   1  13  13  118.94  147.74   1
  -2  13  15  549.91  130.55  -2
   2  13  13  549.91  130.55   1
   3  13  13  158.03   80.85   1
   4  13  13  282.30   79.82   1
   9  14   5  358.04   98.89  -2
  -9  14  13  358.04   98.89   1
   8  14   6  154.61   80.31  -2
  -8  14  13  154.61   80.31   1
   7  14   7  186.59  104.08  -2
  -7  14  13  186.59  104.08   1
  -6  14  13  312.70  143.75   1
  -5  14  13   43.53  121.55   1
  -4  14  13   -4.04   97.20   1
  -3  14  13  862.04  123.76   1
   2  14  11  143.70   85.06  -2
  -2  14  13  143.70   85.06   1
   1  14  12  310.10   90.36  -2
  -1  14  13  310.10   90.36   1
   0  14  13  436.45   89.65  -2
   0  14  13  436.45   89.65   1
  -1  14  14    9.12  108.78  -2
   1  14  13    9.12  108.78   1
   2  14  13  195.31   72.63   1
  -5  15  13  153.65   97.13   1
  -4  15  13   83.53  139.71   1
  -3  15  13  220.43  146.39   1
   2  15  11  -73.67   95.89  -2
  -2  15  13  -73.67   95.89   1
 -18   0   2   45.04  117.67  -2
 -18   0  14   45.04  117.67   1
 -17   0  14  771.77  119.83   1
 -16   0  14   48.37   62.39   1
 -15   0  14  468.90  145.26   1
 -14   0  14  317.13   33.68   1
 -13   0  14 4150.40  205.28   1
 -12   0  14 1218.03   56.41   1
  11   0   4  983.51  127.15  -2
 -11   0  14  983.51  127.15   1
 -10   0  14 3227.04   67.48   1
   9   0   6 2993.78   63.74  -2
  -9   0  14 2993.78   63.74   1
  -8   0  14   16.85   33.16   1
   7   0   8  737.21   65.01  -2
  -7   0  14  737.21   65.01   1
  -6   0  14  893.09   36.62   1
  -5   0  14  690.09   41.54   1
  -4   0  14 4953.36  524.78   1
  -3   0  14  -33.60   47.40   1
   2   0  12 1843.49  399.73  -2
  -2   0  14 1843.49  399.73   1
  -1   0  14  118.03   58.06   1
   0   0  14 1615.83   67.49  -2
   0   0  14 1615.83   67.49   1
   1   0  14  266.43   65.09   1
  -2   0  16 1990.92   58.32  -2
   2   0  14 1990.92   58.32   1
   3   0  14  -17.86   57.24   1
   4   0  14  393.83   57.83   1
   5   0  14 1343.08   84.70   1
   6   0  14   71.55  126.51   1
  -7   0  20  -15.64   69.56  -2
   7   0  14  -15.64   69.56   1
   8   0  14  207.87  134.05   1
  -9   0  22 1171.66  146.23  -2
   9   0  14 1171.66  146.23   1
  10   0  14   23.92  135.34   1
 -18   1   2   89.92   87.88  -2
 -18   1  14   89.92   87.88   1
 -17   1   1  253.42   82.69  -2
 -17   1  14  253.42   82.69   1
 -16   1  14   19.49   46.20   1
 -15   1  14  153.29   30.44   1
 -14   1  14   88.47   57.31   1
 -13   1  14   60.39   28.35   1
 -12   1  14  154.06   28.90   1
  11   1   4 1378.01   41.51  -2
 -11   1  14 1378.01   41.51   1
  10   1   5  285.48   28.24  -2
 -10   1  14  285.48   28.24   1
   9   1   6  230.17   53.28  -2
  -9   1  14  230.17   53.28   1
   8   1   7 1629.76   65.43  -2
  -8   1  14 1629.76   65.43   1
   7   1   8  451.12   31.43  -2
  -7   1  14  451.12   31.43   1
  -6   1  14   -5.75   40.67   1
  -5   1  14  769.79   68.95   1
  -4   1  14   50.40   29.02   1
  -3   1  14  169.02   31.07   1
   2   1  12 4830.58   86.31  -2
  -2   1  14 4830.58   86.31   1
   1   1  13 1232.67   49.11  -2
  -1   1  14 1232.67   49.11   1
   0   1  14  339.86   29.56  -2
   0   1  14  339.86   29.56   1
  -1   1  15  315.45   38.93  -2
   1   1  14  315.45   38.93   1
  -2   1  16  128.23   46.75  -2
   2   1  14  128.23   46.75   1
   3   1  14  117.02   46.82   1
   4   1  14 1186.54   94.23   1
   5   1  14  161.97   56.39   1
   6   1  14  102.02   48.81   1
  -7   1  20  178.29   58.76  -2
   7   1  14  178.29   58.76   1
  -8   1  21  578.92  230.93  -2
   8   1  14  578.92  230.93   1
  -9   1  22  100.71  187.23  -2
   9   1  14  100.71  187.23   1
 -10   1  23  541.67  140.41  -2
  10   1  14  541.67  140.41   1
 -18   2  14  174.65  106.84   1
 -17   2   1   90.38   93.21  -2
 -17   2  14   90.38   93.21   1
 -16   2  14 1432.87  147.79   1
 -15   2  14  -25.57   27.81   1
 -14   2  14   34.45   38.21   1
 -13   2  14  108.56   23.22   1
 -12   2  14  385.03   30.08   1
  11   2   4   40.75   30.52  -2
 -11   2  14   40.75   30.52   1
  10   2   5  337.29   60.15  -2
 -10   2  14  337.29   60.15   1
   9   2   6  997.20   31.81  -2
  -9   2  14  997.20   31.81   1
   8   2   7 1709.91   66.13  -2
  -8   2  14 1709.91   66.13   1
   7   2   8 1203.19   55.96  -2
  -7   2  14 1203.19   55.96   1
  -6   2  14  -41.87   27.91   1
  -5   2  14  165.95   30.85   1
  -4   2  14  -27.87   26.32   1
  -3   2  14 1834.37   57.78   1
   2   2  12  270.82   31.40  -2
  -2   2  14  270.82   31.40   1
   1   2  13 1689.48   48.27  -2
  -1   2  14 1689.48   48.27   1
   0   2  14 1840.32   50.97  -2
   0   2  14 1840.32   50.97   1
  -1   2  15 1252.09   73.56  -2
   1   2  14 1252.09   73.56   1
  -2   2  16 1529.31   53.82  -2
   2   2  14 1529.31   53.82   1
   3   2  14 2246.83   78.99   1
   4   2  14  892.64   67.26   1
   5   2  14  172.06   55.43   1
   6   2  14   69.57   48.55   1
  -7   2  20  649.64   99.46  -2
   7   2  14  649.64   99.46   1
  -8   2  21 1539.03   89.99  -2
   8   2  14 1539.03   89.99   1
  -9   2  22  148.80   84.91  -2
   9   2  14  148.80   84.91   1
 -10   2  23  127.55  137.23  -2
  10   2  14  127.55  137.23   1
 -17   3   1  389.59  103.77  -2
 -17   3  14  389.59  103.77   1
 -16   3  14  -34.86   83.58   1
 -15   3  14  124.08   52.72   1
 -14   3  14  326.05   58.09   1
 -13   3  14   63.66   35.76   1
 -12   3  14   21.96   39.79   1
  11   3   4  541.73   50.28  -2
 -11   3  14  541.73   50.28   1
  10   3   5   73.58   58.67  -2
 -10   3  14   73.58   58.67   1
   9   3   6  495.91   60.28  -2
  -9   3  14  495.91   60.28   1
   7   3   8  220.17   32.29  -2
  -7   3  14  220.17   32.29   1
  -6   3  14  356.03   38.14   1
  -5   3  14  555.72   49.40   1
  -4   3  14  -46.64   31.10   1
  -3   3  14  123.11   33.05   1
   2   3  12  442.77   63.22  -2
  -2   3  14  442.77   63.22   1
   1   3  13  365.17   42.86  -2
  -1   3  14  365.17   42.86   1
   0   3  14   41.57   37.83  -2
   0   3  14   41.57   37.83   1
  -1   3  15   71.99   41.28  -2
   1   3  14   71.99   41.28   1
  -2   3  16 1787.92   69.73  -2
   2   3  14 1787.92   69.73   1
   3   3  14  147.15   71.70   1
   4   3  14  -20.29   56.10   1
   5   3  14  629.51   67.24   1
   6   3  14  -74.51   49.67   1
  -7   3  20  298.13   77.92  -2
   7   3  14  298.13   77.92   1
  -8   3  21  225.22   78.00  -2
   8   3  14  225.22   78.00   1
  -9   3  22  100.71   63.08  -2
   9   3  14  100.71   63.08   1
 -10   3  23    9.59   99.89  -2
  10   3  14    9.59   99.89   1
 -17   4   1  175.40   76.44  -2
 -17   4  14  175.40   76.44   1
 -16   4  14  697.72   84.64   1
 -15   4  14  124.49   68.21   1
 -14   4  14  -19.93   60.08   1
 -13   4  14   58.12   47.24   1
 -12   4  14  603.25  193.75   1
  11   4   4   55.76   64.60  -2
 -11   4  14   55.76   64.60   1
  10   4   5  968.84   55.10  -2
 -10   4  14  968.84   55.10   1
   9   4   6   58.09   80.66  -2
  -9   4  14   58.09   80.66   1
   8   4   7 1764.56   66.38  -2
  -8   4  14 1764.56   66.38   1
   7   4   8 1463.01   30.00  -2
  -7   4  14 1463.01   30.00   1
  -6   4  14  128.05   60.85   1
  -5   4  14  170.62   40.72   1
  -4   4  14   30.27   33.74   1
  -3   4  14  738.36   47.54   1
   2   4  12  152.09   52.14  -2
  -2   4  14  152.09   52.14   1
   1   4  13 3524.71  129.93  -2
  -1   4  14 3524.71  129.93   1
   0   4  14  189.83   47.91  -2
   0   4  14  189.83   47.91   1
  -1   4  15 1412.02   64.70  -2
   1   4  14 1412.02   64.70   1
  -2   4  16  416.82   74.05  -2
   2   4  14  416.82   74.05   1
   3   4  14  542.52   57.45   1
   4   4  14  810.61   73.41   1
   5   4  14  255.68   76.28   1
   6   4  14  -85.32   56.88   1
  -7   4  20  485.67  215.95  -2
   7   4  14  485.67  215.95   1
  -8   4  21 1138.46  282.27  -2
   8   4  14 1138.46  282.27   1
  -9   4  22   14.21  106.36  -2
   9   4  14   14.21  106.36   1
 -17   5   1  124.77   80.01  -2
 -17   5  14  124.77   80.01   1
 -16   5  14  -27.34   75.53   1
 -15   5  14 -100.80   77.99   1
 -14   5  14 1974.32  202.59   1
 -13   5  14  -23.08  245.15   1
 -12   5  14  361.64  134.81   1
  11   5   4  116.49  152.15  -2
 -11   5  14  116.49  152.15   1
  10   5   5 1928.23  158.30  -2
 -10   5  14 1928.23  158.30   1
   9   5   6 1343.40   70.58  -2
  -9   5  14 1343.40   70.58   1
   8   5   7 2143.76  187.28  -2
  -8   5  14 2143.76  187.28   1
   7   5   8  221.32   34.67  -2
  -7   5  14  221.32   34.67   1
  -6   5  14    9.33   28.81   1
  -5   5  14 2422.63   63.73   1
  -4   5  14  593.41   51.19   1
  -3   5  14 1003.92   50.78   1
   2   5  12  246.59   50.63  -2
  -2   5  14  246.59   50.63   1
   1   5  13 1128.00   57.85  -2
  -1   5  14 1128.00   57.85   1
   0   5  14  527.09   70.68  -2
   0   5  14  527.09   70.68   1
   1   5  14 4376.75   86.20   1
  -2   5  16  509.93   66.77  -2
   2   5  14  509.93   66.77   1
   3   5  14  -83.64   75.50   1
   4   5  14  366.06   67.38   1
   5   5  14  699.76  123.29   1
   6   5  14  464.11   71.76   1
  -7   5  20   91.70   85.40  -2
   7   5  14   91.70   85.40   1
  -8   5  21  366.49   80.29  -2
   8   5  14  366.49   80.29   1
  -9   5  22  194.88   81.71  -2
   9   5  14  194.88   81.71   1
 -16   6  14  726.95  295.10   1
 -15   6  14  278.37  128.12   1
 -14   6  14  -68.50   79.10   1
 -13   6  14 1242.98  100.59   1
  11   6   4  243.96   94.21  -2
 -11   6  14  243.96   94.21   1
  10   6   5 1580.74   59.25  -2
 -10   6  14 1580.74   59.25   1
   9   6   6  703.03   66.59  -2
  -9   6  14  703.03   66.59   1
   8   6   7  291.81   34.21  -2
  -8   6  14  291.81   34.21   1
   7   6   8  532.12   39.31  -2
  -7   6  14  532.12   39.31   1
  -6   6  14  124.91   53.26   1
  -5   6  14 1242.31   53.12   1
  -4   6  14 2335.42   62.88   1
  -3   6  14  323.12   66.50   1
   2   6  12  118.33   47.12  -2
  -2   6  14  118.33   47.12   1
   1   6  13  424.89   45.29  -2
  -1   6  14  424.89   45.29   1
   0   6  14  521.08   73.37  -2
   0   6  14  521.08   73.37   1
  -1   6  15   47.98   67.09  -2
   1   6  14   47.98   67.09   1
  -2   6  16  681.15  130.60  -2
   2   6  14  681.15  130.60   1
   3   6  14    6.12   63.93   1
   4   6  14  109.27  147.68   1
   5   6  14  650.64  109.70   1
   6   6  14  -71.21   69.04   1
  -7   6  20   68.16   70.80  -2
   7   6  14   68.16   70.80   1
  -8   6  21  182.86   82.51  -2
   8   6  14  182.86   82.51   1
  -9   6  22  144.26  124.57  -2
   9   6  14  144.26  124.57   1
 -16   7  14   11.22   98.54   1
 -15   7  14  809.34   82.06   1
 -14   7  14  265.86   76.43   1
 -13   7  14   31.51  169.34   1
 -12   7  14   31.46   93.65   1
  11   7   4 1128.90   55.97  -2
 -11   7  14 1128.90   55.97   1
  10   7   5  272.26   49.68  -2
 -10   7  14  272.26   49.68   1
   9   7   6  197.06   61.39  -2
  -9   7  14  197.06   61.39   1
   8   7   7   42.05   49.78  -2
  -8   7  14   42.05   49.78   1
   7   7   8  713.08   45.08  -2
  -7   7  14  713.08   45.08   1
  -6   7  14  675.28   38.88   1
  -5   7  14  117.92   45.34   1
  -4   7  14   41.86   37.96   1
  -3   7  14  834.78   51.17   1
   2   7  12 2958.78   79.80  -2
  -2   7  14 2958.78   79.80   1
   1   7  13  405.73   72.20  -2
  -1   7  14  405.73   72.20   1
   0   7  14  246.54   73.02  -2
   0   7  14  246.54   73.02   1
  -1   7  15  276.03  183.14  -2
   1   7  14  276.03  183.14   1
  -2   7  16 1224.78  166.65  -2
   2   7  14 1224.78  166.65   1
   3   7  14  351.84   67.56   1
   4   7  14  147.41  108.62   1
   5   7  14  -87.80   75.27   1
   6   7  14  164.96   67.40   1
  -7   7  20  510.34  104.74  -2
   7   7  14  510.34  104.74   1
  -8   7  21  135.13  105.50  -2
   8   7  14  135.13  105.50   1
 -15   8  14   27.21   31.56   1
 -14   8  14  142.18   73.65   1
 -13   8  14   35.52   70.78   1
 -12   8  14   56.47   99.76   1
  11   8   4   51.24   53.96  -2
 -11   8  14   51.24   53.96   1
  10   8   5  154.27   55.34  -2
 -10   8  14  154.27   55.34   1
   9   8   6   29.94   56.89  -2
  -9   8  14   29.94   56.89   1
   8   8   7  303.99   36.84  -2
  -8   8  14  303.99   36.84   1
   7   8   8   61.96   38.44  -2
  -7   8  14   61.96   38.44   1
  -6   8  14  -33.85   62.93   1
  -5   8  14  112.14   64.91   1
  -4   8  14  176.40   65.20   1
  -3   8  14   38.46  106.95   1
   2   8  12  -80.31   59.32  -2
  -2   8  14  -80.31   59.32   1
   1   8  13  206.01  187.45  -2
  -1   8  14  206.01  187.45   1
   0   8  14   72.98   49.26  -2
   0   8  14   72.98   49.26   1
  -1   8  15  157.67  118.80  -2
   1   8  14  157.67  118.80   1
  -2   8  16  -91.88  185.45  -2
   2   8  14  -91.88  185.45   1
   3   8  14   57.22  116.49   1
   4   8  14  -43.10  105.93   1
   5   8  14    8.42  181.41   1
   6   8  14   26.62  102.48   1
  -7   8  20  -67.24  101.19  -2
   7   8  14  -67.24  101.19   1
  -8   8  21  107.33  104.31  -2
   8   8  14  107.33  104.31   1
 -15   9  14  294.69   86.01   1
 -14   9  14   -5.93   33.56   1
 -13   9  14  -17.21   99.47   1
 -12   9  14   50.06  154.09   1
  11   9   4 1248.10   61.06  -2
 -11   9  14 1248.10   61.06   1
  10   9   5  896.64  102.25  -2
 -10   9  14  896.64  102.25   1
   9   9   6  218.85   86.57  -2
  -9   9  14  218.85   86.57   1
   8   9   7   44.24   69.45  -2
  -8   9  14   44.24   69.45   1
   7   9   8   71.90   73.22  -2
  -7   9  14   71.90   73.22   1
  -6   9  14  482.11  102.80   1
  -5   9  14 -106.28   70.85   1
  -4   9  14  304.42   94.49   1
  -3   9  14  470.74   68.44   1
   2   9  12  747.90  103.61  -2
  -2   9  14  747.90  103.61   1
   1   9  13 1010.57   80.11  -2
  -1   9  14 1010.57   80.11   1
   0   9  14 -108.87   72.58  -2
   0   9  14 -108.87   72.58   1
  -1   9  15    2.55   75.20  -2
   1   9  14    2.55   75.20   1
  -2   9  16 1732.86  114.33  -2
   2   9  14 1732.86  114.33   1
   3   9  14  383.62  107.54   1
   4   9  14   80.71  114.55   1
   5   9  14   71.77  112.28   1
   6   9  14  -88.79  110.02   1
  -7   9  20  309.27  125.65  -2
   7   9  14  309.27  125.65   1
 -14  10  14   22.51   86.76   1
 -13  10  14 1313.46  102.40   1
 -12  10  14   63.48  167.40   1
  11  10   4  157.86   99.63  -2
 -11  10  14  157.86   99.63   1
  10  10   5   77.12   58.50  -2
 -10  10  14   77.12   58.50   1
   9  10   6  308.07   71.12  -2
  -9  10  14  308.07   71.12   1
   8  10   7  402.19   99.48  -2
  -8  10  14  402.19   99.48   1
   7  10   8  954.13  106.17  -2
  -7  10  14  954.13  106.17   1
  -6  10  14  255.61   66.03   1
  -5  10  14   57.38   64.92   1
  -4  10  14  751.12  110.39   1
  -3  10  14 -141.91   94.61   1
   2  10  12  -21.44  129.20  -2
  -2  10  14  -21.44  129.20   1
   1  10  13  427.45   72.68  -2
  -1  10  14  427.45   72.68   1
   0  10  14  261.76  234.16  -2
   0  10  14  261.76  234.16   1
  -1  10  15 -117.17   78.12  -2
   1  10  14 -117.17   78.12   1
  -2  10  16  436.65   72.73  -2
   2  10  14  436.65   72.73   1
   3  10  14   56.25  108.40   1
   4  10  14   74.35  117.78   1
   5  10  14  238.47  114.76   1
   6  10  14  213.36  113.15   1
 -13  11  14    7.80   99.95   1
 -12  11  14  481.88   95.97   1
  11  11   4  181.11  173.01  -2
 -11  11  14  181.11  173.01   1
  10  11   5 1092.24  146.55  -2
 -10  11  14 1092.24  146.55   1
   9  11   6  407.02   63.67  -2
  -9  11  14  407.02   63.67   1
   8  11   7  628.73   77.48  -2
  -8  11  14  628.73   77.48   1
   7  11   8  279.66  115.68  -2
  -7  11  14  279.66  115.68   1
  -6  11  14   58.10   62.36   1
  -5  11  14 1785.92  171.87   1
  -4  11  14  378.84  170.42   1
  -3  11  14 1324.32  210.40   1
   2  11  12   35.32   97.37  -2
  -2  11  14   35.32   97.37   1
   1  11  13  195.77  103.29  -2
  -1  11  14  195.77  103.29   1
   0  11  14  246.03  247.31  -2
   0  11  14  246.03  247.31   1
  -1  11  15 1854.83  380.76  -2
   1  11  14 1854.83  380.76   1
  -2  11  16  -36.71   75.63  -2
   2  11  14  -36.71   75.63   1
   3  11  14  154.74   72.94   1
   4  11  14  189.12  106.14   1
   5  11  14    5.71  123.92   1
 -12  12  14  266.01  101.52   1
  11  12   4   16.41  124.51  -2
 -11  12  14   16.41  124.51   1
  10  12   5  426.00  102.62  -2
 -10  12  14  426.00  102.62   1
   9  12   6   72.67   98.10  -2
  -9  12  14   72.67   98.10   1
   8  12   7  123.43  137.18  -2
  -8  12  14  123.43  137.18   1
   7  12   8  996.55  179.90  -2
  -7  12  14  996.55  179.90   1
  -6  12  14  100.22  105.76   1
  -5  12  14  -67.08  109.01   1
  -4  12  14  -43.30   99.03   1
  -3  12  14   70.70   93.31   1
   2  12  12    1.58  104.74  -2
  -2  12  14    1.58  104.74   1
   1  12  13 1805.59  257.43  -2
  -1  12  14 1805.59  257.43   1
   0  12  14   23.53   55.66  -2
   0  12  14   23.53   55.66   1
  -1  12  15  633.25   83.50  -2
   1  12  14  633.25   83.50   1
  -2  12  16  325.41   63.25  -2
   2  12  14  325.41   63.25   1
   3  12  14   21.18  143.16   1
   4  12  14   -6.36   73.67   1
  10  13   5   97.74  184.86  -2
 -10  13  14   97.74  184.86   1
   9  13   6  165.01  100.87  -2
  -9  13  14  165.01  100.87   1
   8  13   7  178.91  179.79  -2
  -8  13  14  178.91  179.79   1
   7  13   8   52.08   98.77  -2
  -7  13  14   52.08   98.77   1
  -6  13  14  170.22  100.37   1
  -5  13  14   57.39   96.49   1
  -4  13  14  -75.56  100.22   1
  -3  13  14  206.41   98.95   1
   2  13  12  301.69  170.80  -2
  -2  13  14  301.69  170.80   1
   1  13  13  171.12  188.20  -2
  -1  13  14  171.12  188.20   1
   0  13  14  189.21   87.18  -2
   0  13  14  189.21   87.18   1
  -1  13  15  -29.93   65.42  -2
   1  13  14  -29.93   65.42   1
  -2  13  16   11.06   68.89  -2
   2  13  14   11.06   68.89   1
  -8  14  14  183.63  111.42   1
   7  14   8  143.59   97.80  -2
  -7  14  14  143.59   97.80   1
  -6  14  14  -61.84  169.34   1
  -5  14  14  -41.99   98.79   1
  -4  14  14   88.09  122.68   1
  -3  14  14  291.81   98.43   1
   2  14  12  -51.81   89.80  -2
  -2  14  14  -51.81   89.80   1
   1  14  13  123.92   98.46  -2
  -1  14  14  123.92   98.46   1
   0  14  14  142.40   89.61  -2
   0  14  14  142.40   89.61   1
  17   1   0   54.71   84.98  -2
 -17   1  15   54.71   84.98   1
 -16   1  15 -131.49   87.66   1
 -15   1  15   14.10   34.65   1
 -14   1  15  794.50   98.22   1
 -13   1  15  521.18   42.76   1
 -12   1  15  281.12   32.96   1
  11   1   5   76.94   36.58  -2
 -11   1  15   76.94   36.58   1
  10   1   6 1285.61   62.60  -2
 -10   1  15 1285.61   62.60   1
   9   1   7 3159.50   66.33  -2
  -9   1  15 3159.50   66.33   1
   8   1   8  211.98   30.69  -2
  -8   1  15  211.98   30.69   1
   7   1   9 1831.81   56.79  -2
  -7   1  15 1831.81   56.79   1
  -6   1  15   45.32   31.80   1
  -5   1  15 1524.53  192.13   1
  -4   1  15   -6.22   27.16   1
  -3   1  15 2224.58  137.56   1
   2   1  13  533.44   54.92  -2
  -2   1  15  533.44   54.92   1
   1   1  14  431.79   43.77  -2
  -1   1  15  431.79   43.77   1
   0   1  15 1549.50   40.70  -2
   0   1  15 1549.50   40.70   1
  -1   1  16  576.17   35.27  -2
   1   1  15  576.17   35.27   1
  -2   1  17  226.45   60.57  -2
   2   1  15  226.45   60.57   1
   3   1  15  250.33   64.36   1
   4   1  15  324.78   63.55   1
   5   1  15  308.11   55.97   1
   6   1  15 1538.91   77.06   1
  -7   1  21   92.91   92.58  -2
   7   1  15   92.91   92.58   1
  -8   1  22  113.05   93.02  -2
   8   1  15  113.05   93.02   1
  -9   1  23  -90.01  100.12  -2
   9   1  15  -90.01  100.12   1
  17   2   0  127.48   86.04  -2
 -17   2  15  127.48   86.04   1
 -16   2  15  407.12   95.34   1
 -15   2  15    3.71   56.27   1
 -14   2  15  850.40  171.32   1
 -13   2  15   57.46   33.34   1
 -12   2  15  477.34   35.75   1
  11   2   5 1766.79  218.53  -2
 -11   2  15 1766.79  218.53   1
  10   2   6  101.88   34.86  -2
 -10   2  15  101.88   34.86   1
   9   2   7  527.35   40.39  -2
  -9   2  15  527.35   40.39   1
   8   2   8  364.96   37.96  -2
  -8   2  15  364.96   37.96   1
   7   2   9 1889.85   59.16  -2
  -7   2  15 1889.85   59.16   1
  -6   2  15  806.79   44.23   1
  -5   2  15  989.80   35.98   1
  -4   2  15  -13.98   30.50   1
  -3   2  15  972.20   61.83   1
   2   2  13 3004.89   91.94  -2
  -2   2  15 3004.89   91.94   1
   1   2  14 1195.29   48.68  -2
  -1   2  15 1195.29   48.68   1
   0   2  15  950.17   73.10  -2
   0   2  15  950.17   73.10   1
  -1   2  16  481.34   59.67  -2
   1   2  15  481.34   59.67   1
  -2   2  17 1371.82   87.77  -2
   2   2  15 1371.82   87.77   1
   3   2  15  291.51   60.84   1
   4   2  15  344.72   51.76   1
   5   2  15  256.98   61.66   1
   6   2  15  510.94   84.86   1
  -7   2  21  -19.17   88.69  -2
   7   2  15  -19.17   88.69   1
  -8   2  22  143.71   90.26  -2
   8   2  15  143.71   90.26   1
  -9   2  23  148.54   96.28  -2
   9   2  15  148.54   96.28   1
  17   3   0  652.29   91.23  -2
 -17   3  15  652.29   91.23   1
 -16   3  15  255.99  244.93   1
 -15   3  15 1482.36  106.63   1
 -14   3  15  -34.37   92.61   1
 -13   3  15  -68.47   98.45   1
 -12   3  15  463.33   99.95   1
  11   3   5  471.40  200.05  -2
 -11   3  15  471.40  200.05   1
  10   3   6  238.02   69.50  -2
 -10   3  15  238.02   69.50   1
   9   3   7  176.32   39.31  -2
  -9   3  15  176.32   39.31   1
   8   3   8  433.56  100.81  -2
  -8   3  15  433.56  100.81   1
   7   3   9  317.76   47.74  -2
  -7   3  15  317.76   47.74   1
  -6   3  15 5997.08   81.07   1
  -5   3  15   48.17   50.38   1
  -4   3  15  753.19   76.43   1
  -3   3  15  367.44   44.70   1
   2   3  13 1940.76  121.64  -2
  -2   3  15 1940.76  121.64   1
   1   3  14  269.35   39.49  -2
  -1   3  15  269.35   39.49   1
   0   3  15 2387.42   63.58  -2
   0   3  15 2387.42   63.58   1
  -1   3  16  270.76   94.83  -2
   1   3  15  270.76   94.83   1
  -2   3  17 3992.03  115.25  -2
   2   3  15 3992.03  115.25   1
   3   3  15 1856.92  109.86   1
   4   3  15  289.17   61.79   1
   5   3  15  237.62   59.80   1
   6   3  15  -30.22   72.74   1
  -7   3  21 1064.41  290.09  -2
   7   3  15 1064.41  290.09   1
  -8   3  22  109.61   80.76  -2
   8   3  15  109.61   80.76   1
  -9   3  23  389.60  165.30  -2
   9   3  15  389.60  165.30   1
  17   4   0   -4.34   81.48  -2
 -17   4  15   -4.34   81.48   1
 -16   4  15 -131.58   87.72   1
 -15   4  15  181.90   55.32   1
 -14   4  15  696.00   93.57   1
 -13   4  15  731.01   99.70   1
 -12   4  15   62.16   52.12   1
  11   4   5   85.93   88.09  -2
 -11   4  15   85.93   88.09   1
  10   4   6   14.32   60.33  -2
 -10   4  15   14.32   60.33   1
   9   4   7  246.28   43.48  -2
  -9   4  15  246.28   43.48   1
   8   4   8 3362.96  143.91  -2
  -8   4  15 3362.96  143.91   1
   7   4   9   49.74   32.83  -2
  -7   4  15   49.74   32.83   1
  -6   4  15  595.03   40.61   1
  -5   4  15   39.87   32.97   1
  -4   4  15 1732.52   71.55   1
  -3   4  15  -30.14   37.82   1
   2   4  13  219.85   41.12  -2
  -2   4  15  219.85   41.12   1
   1   4  14  686.66   52.12  -2
  -1   4  15  686.66   52.12   1
   0   4  15 2597.76   90.76  -2
   0   4  15 2597.76   90.76   1
  -1   4  16  996.62  132.17  -2
   1   4  15  996.62  132.17   1
  -2   4  17  365.05   69.83  -2
   2   4  15  365.05   69.83   1
   3   4  15   52.81   55.74   1
   4   4  15   14.66   72.84   1
   5   4  15  539.69   66.22   1
   6   4  15  262.50  108.08   1
  -7   4  21  189.85  125.16  -2
   7   4  15  189.85  125.16   1
  -8   4  22  -84.96  124.95  -2
   8   4  15  -84.96  124.95   1
 -16   5  15   79.56   46.18   1
 -15   5  15  290.26   83.85   1
 -14   5  15  107.80   98.91   1
 -13   5  15  -33.42   97.68   1
 -12   5  15 -153.45  160.56   1
  11   5   5   80.50   56.57  -2
 -11   5  15   80.50   56.57   1
  10   5   6  -79.20   62.72  -2
 -10   5  15  -79.20   62.72   1
   9   5   7  351.10   52.43  -2
  -9   5  15  351.10   52.43   1
   8   5   8    7.42   48.98  -2
  -8   5  15    7.42   48.98   1
   7   5   9 1430.16   45.80  -2
  -7   5  15 1430.16   45.80   1
  -6   5  15   21.11   32.67   1
  -5   5  15  486.97   45.14   1
  -4   5  15  352.02   47.45   1
  -3   5  15   63.92   37.78   1
   2   5  13  574.66   45.23  -2
  -2   5  15  574.66   45.23   1
   0   5  15  228.05   67.13  -2
   0   5  15  228.05   67.13   1
  -1   5  16  589.60   72.81  -2
   1   5  15  589.60   72.81   1
  -2   5  17  -50.58   57.07  -2
   2   5  15  -50.58   57.07   1
   3   5  15  155.32   63.23   1
   4   5  15   86.63   77.47   1
   5   5  15  100.41   62.41   1
   6   5  15  571.71   80.07   1
  -7   5  21   29.85   74.91  -2
   7   5  15   29.85   74.91   1
  -8   5  22  215.25   98.44  -2
   8   5  15  215.25   98.44   1
 -16   6  15   69.82  163.90   1
 -15   6  15  447.10   95.20   1
 -14   6  15   84.49  100.05   1
 -13   6  15  255.28  147.95   1
  11   6   5 -212.50  165.52  -2
 -11   6  15 -212.50  165.52   1
  10   6   6  613.70  234.43  -2
 -10   6  15  613.70  234.43   1
   9   6   7 1167.56  149.68  -2
  -9   6  15 1167.56  149.68   1
   8   6   8 1874.69   74.35  -2
  -8   6  15 1874.69   74.35   1
   7   6   9  -50.17   34.73  -2
  -7   6  15  -50.17   34.73   1
  -6   6  15  -38.87   28.98   1
  -5   6  15   78.87   37.13   1
  -4   6  15 3230.37  106.68   1
  -3   6  15   81.93   36.66   1
   2   6  13  153.26   76.44  -2
  -2   6  15  153.26   76.44   1
   1   6  14  160.86   75.06  -2
  -1   6  15  160.86   75.06   1
   0   6  15  535.50   78.82  -2
   0   6  15  535.50   78.82   1
  -1   6  16  518.29   78.07  -2
   1   6  15  518.29   78.07   1
  -2   6  17  178.57   73.90  -2
   2   6  15  178.57   73.90   1
   3   6  15   44.84   61.44   1
   4   6  15  169.77   67.13   1
   5   6  15  403.31   84.23   1
   6   6  15  -65.64   57.97   1
  -7   6  21  120.26  115.19  -2
   7   6  15  120.26  115.19   1
  -8   6  22  259.61  232.33  -2
   8   6  15  259.61  232.33   1
 -16   7  15   -6.27  198.98   1
 -15   7  15   58.93   97.41   1
 -14   7  15  704.77  105.76   1
 -12   7  15  155.15   87.75   1
  11   7   5  165.98  101.75  -2
 -11   7  15  165.98  101.75   1
  10   7   6   45.98   58.43  -2
 -10   7  15   45.98   58.43   1
   9   7   7 1877.70   74.68  -2
  -9   7  15 1877.70   74.68   1
   8   7   8  572.63  103.45  -2
  -8   7  15  572.63  103.45   1
   7   7   9   12.43   37.93  -2
  -7   7  15   12.43   37.93   1
  -6   7  15  246.79   45.48   1
  -5   7  15 1193.59   44.39   1
  -4   7  15  -69.13   62.30   1
  -3   7  15  801.15   78.97   1
   2   7  13  135.14   76.97  -2
  -2   7  15  135.14   76.97   1
   1   7  14   91.81  127.59  -2
  -1   7  15   91.81  127.59   1
   0   7  15   91.39   78.82  -2
   0   7  15   91.39   78.82   1
  -1   7  16  352.85  126.13  -2
   1   7  15  352.85  126.13   1
  -2   7  17  296.42   96.71  -2
   2   7  15  296.42   96.71   1
   3   7  15  347.65  125.11   1
   4   7  15  745.04  111.85   1
   5   7  15  216.67   75.62   1
   6   7  15  -45.38   89.69   1
  -7   7  21  -76.05   82.96  -2
   7   7  15  -76.05   82.96   1
 -15   8  15  -31.69   71.28   1
 -14   8  15  189.23   71.14   1
 -13   8  15   49.84  120.37   1
 -12   8  15 1104.83  141.43   1
  11   8   5 2098.97  118.64  -2
 -11   8  15 2098.97  118.64   1
  10   8   6  414.30   65.47  -2
 -10   8  15  414.30   65.47   1
   9   8   7  298.85   72.80  -2
  -9   8  15  298.85   72.80   1
   8   8   8  199.57   39.07  -2
  -8   8  15  199.57   39.07   1
   7   8   9 1671.31   57.30  -2
  -7   8  15 1671.31   57.30   1
  -6   8  15  115.47   53.92   1
  -5   8  15  915.84   77.91   1
  -4   8  15  152.36   68.40   1
  -3   8  15 3443.40  131.73   1
   2   8  13  292.72  151.29  -2
  -2   8  15  292.72  151.29   1
   1   8  14  527.91  119.07  -2
  -1   8  15  527.91  119.07   1
   0   8  15   30.91  140.95  -2
   0   8  15   30.91  140.95   1
  -1   8  16  -64.92  125.86  -2
   1   8  15  -64.92  125.86   1
  -2   8  17  510.17  218.21  -2
   2   8  15  510.17  218.21   1
   3   8  15 1543.96  114.33   1
   4   8  15 1043.96  119.94   1
   5   8  15  -11.42  102.15   1
   6   8  15  564.22  100.11   1
  -7   8  21   74.25   96.12  -2
   7   8  15   74.25   96.12   1
 -14   9  15   25.97   37.94   1
 -13   9  15   23.13   99.06   1
 -12   9  15  299.54  101.68   1
  11   9   5  102.51   99.74  -2
 -11   9  15  102.51   99.74   1
  10   9   6  237.09  181.36  -2
 -10   9  15  237.09  181.36   1
   9   9   7  980.51   63.46  -2
  -9   9  15  980.51   63.46   1
   8   9   8  310.37   51.78  -2
  -8   9  15  310.37   51.78   1
   7   9   9   13.41   44.71  -2
  -7   9  15   13.41   44.71   1
  -6   9  15  437.27  101.04   1
  -5   9  15  137.20   71.69   1
  -4   9  15  -20.59   75.82   1
  -3   9  15  326.48   71.51   1
   2   9  13  289.77  109.59  -2
  -2   9  15  289.77  109.59   1
   1   9  14  129.99   79.74  -2
  -1   9  15  129.99   79.74   1
   0   9  15  459.87   66.48  -2
   0   9  15  459.87   66.48   1
   1   9  15  235.45  109.81   1
  -2   9  17 -135.99  111.53  -2
   2   9  15 -135.99  111.53   1
   3   9  15  304.63  119.18   1
   4   9  15  284.48  109.27   1
   5   9  15  151.18  103.34   1
   6   9  15   -2.48  108.51   1
 -13  10  15  185.17  106.48   1
 -12  10  15  239.84  102.32   1
  11  10   5  156.62   99.08  -2
 -11  10  15  156.62   99.08   1
  10  10   6  173.31   52.00  -2
 -10  10  15  173.31   52.00   1
   9  10   7  685.94   57.38  -2
  -9  10  15  685.94   57.38   1
   8  10   8  996.47  110.69  -2
  -8  10  15  996.47  110.69   1
   7  10   9  227.12  141.11  -2
  -7  10  15  227.12  141.11   1
  -6  10  15  -90.57   74.41   1
  -5  10  15  -97.84  105.08   1
  -4  10  15 1111.83  214.71   1
  -3  10  15  347.15  120.90   1
   2  10  13   72.31   76.86  -2
  -2  10  15   72.31   76.86   1
   1  10  14   60.18   82.12  -2
  -1  10  15   60.18   82.12   1
   0  10  15  988.62   83.44  -2
   0  10  15  988.62   83.44   1
  -1  10  16  624.47  165.84  -2
   1  10  15  624.47  165.84   1
  -2  10  17  -24.78  109.48  -2
   2  10  15  -24.78  109.48   1
   3  10  15  207.54  117.56   1
   4  10  15  288.47  105.17   1
   5  10  15   29.74  101.51   1
 -12  11  15   42.74   99.91   1
  11  11   5  215.23   98.20  -2
 -11  11  15  215.23   98.20   1
  10  11   6   -5.93  146.87  -2
 -10  11  15   -5.93  146.87   1
   9  11   7  209.42   63.03  -2
  -9  11  15  209.42   63.03   1
   8  11   8   11.71   67.97  -2
  -8  11  15   11.71   67.97   1
   7  11   9  200.79   67.52  -2
  -7  11  15  200.79   67.52   1
  -6  11  15  -75.31  105.82   1
  -5  11  15  770.68  110.61   1
  -4  11  15   37.96  109.89   1
  -3  11  15   89.13   96.84   1
   2  11  13   63.18   94.87  -2
  -2  11  15   63.18   94.87   1
   1  11  14  803.78  271.77  -2
  -1  11  15  803.78  271.77   1
   0  11  15  113.01  140.95  -2
   0  11  15  113.01  140.95   1
  -1  11  16  220.04  132.65  -2
   1  11  15  220.04  132.65   1
  -2  11  17   33.21   80.89  -2
   2  11  15   33.21   80.89   1
   3  11  15  127.05  121.12   1
   4  11  15   -0.75  115.84   1
  11  12   5  299.14  143.53  -2
 -11  12  15  299.14  143.53   1
  10  12   6  308.61   97.63  -2
 -10  12  15  308.61   97.63   1
   9  12   7  359.56  310.02  -2
  -9  12  15  359.56  310.02   1
   8  12   8  626.07  109.71  -2
  -8  12  15  626.07  109.71   1
   7  12   9  -83.24  102.94  -2
  -7  12  15  -83.24  102.94   1
  -6  12  15   95.53  145.42   1
  -5  12  15  -99.80  118.70   1
  -4  12  15  430.84  113.90   1
  -3  12  15   -8.11  101.12   1
   2  12  13   72.12   97.45  -2
  -2  12  15   72.12   97.45   1
   1  12  14  195.63   71.28  -2
  -1  12  15  195.63   71.28   1
   0  12  15  829.33   85.29  -2
   0  12  15  829.33   85.29   1
  -1  12  16  321.38   90.98  -2
   1  12  15  321.38   90.98   1
  -2  12  17  167.22  110.61  -2
   2  12  15  167.22  110.61   1
   9  13   7  -19.69  113.74  -2
  -9  13  15  -19.69  113.74   1
   8  13   8  491.35  103.70  -2
  -8  13  15  491.35  103.70   1
   7  13   9  212.47  107.00  -2
  -7  13  15  212.47  107.00   1
  -6  13  15  412.86  120.64   1
  -5  13  15  -58.32  131.84   1
  -4  13  15  143.78  250.75   1
  -3  13  15   47.04  179.74   1
   2  13  13 1328.98  648.81  -2
  -2  13  15 1328.98  648.81   1
   1  13  14  -20.62  120.04  -2
  -1  13  15  -20.62  120.04   1
   0  13  15  148.61   69.40  -2
   0  13  15  148.61   69.40   1
   1  13  15  174.05   68.00   1
  -5  14  15  280.37  141.33   1
  -4  14  15   43.49   92.90   1
  -3  14  15  630.23  104.68   1
 -17   0  16  240.52  138.58   1
 -16   0  16  241.70  135.34   1
 -15   0  16  578.66  145.15   1
 -14   0  16  110.34   63.05   1
 -13   0  16 1702.83  243.48   1
 -12   0  16  960.72   62.92   1
  11   0   6   78.17   35.67  -2
 -11   0  16   78.17   35.67   1
 -10   0  16 4275.83  136.80   1
   9   0   8 2202.42  193.96  -2
  -9   0  16 2202.42  193.96   1
  -8   0  16 1694.30   55.81   1
   7   0  10  179.42   64.71  -2
  -7   0  16  179.42   64.71   1
  -6   0  16  -70.20   64.57   1
  -5   0  16  589.15   68.88   1
  -4   0  16 4403.10  277.42   1
  -3   0  16 1734.38   70.66   1
   2   0  14  -19.54   51.55  -2
  -2   0  16  -19.54   51.55   1
  -1   0  16  -76.03   50.69   1
   0   0  16  386.12   57.30  -2
   0   0  16  386.12   57.30   1
   1   0  16  198.09   60.77   1
  -2   0  18  484.08  137.01  -2
   2   0  16  484.08  137.01   1
   3   0  16   -4.98   72.13   1
   4   0  16  498.13   70.10   1
   5   0  16 1316.53  117.35   1
   6   0  16  199.68  138.36   1
  -7   0  22   38.47  139.33  -2
   7   0  16   38.47  139.33   1
   8   0  16   99.14  149.25   1
  17   1   1  197.18  161.96  -2
 -17   1  16  197.18  161.96   1
 -16   1  16  156.42   95.57   1
 -15   1  16  377.49   60.55   1
 -14   1  16  286.91   54.16   1
 -13   1  16  -23.91   27.75   1
 -12   1  16  139.83   47.19   1
  11   1   6   89.74   49.84  -2
 -11   1  16   89.74   49.84   1
  10   1   7  361.84   35.95  -2
 -10   1  16  361.84   35.95   1
   9   1   8  896.20   51.31  -2
  -9   1  16  896.20   51.31   1
   8   1   9 1209.36   62.34  -2
  -8   1  16 1209.36   62.34   1
   7   1  10  234.91   28.73  -2
  -7   1  16  234.91   28.73   1
  -6   1  16  -51.53   36.65   1
  -5   1  16  -16.64   36.64   1
  -4   1  16  -54.94   36.63   1
  -3   1  16  373.44   54.49   1
   2   1  14  822.77   43.72  -2
  -2   1  16  822.77   43.72   1
   1   1  15  409.56   54.02  -2
  -1   1  16  409.56   54.02   1
   0   1  16   96.47   50.05  -2
   0   1  16   96.47   50.05   1
  -1   1  17  168.73   74.45  -2
   1   1  16  168.73   74.45   1
  -2   1  18   28.18   46.60  -2
   2   1  16   28.18   46.60   1
   3   1  16   78.06   50.28   1
   4   1  16   63.16   62.60   1
   5   1  16  -75.91   53.97   1
   6   1  16   11.80   67.01   1
  -7   1  22  -22.31   97.37  -2
   7   1  16  -22.31   97.37   1
  -8   1  23  208.37  234.97  -2
   8   1  16  208.37  234.97   1
  17   2   1  144.74   87.88  -2
 -17   2  16  144.74   87.88   1
 -16   2  16  602.90   99.68   1
 -15   2  16  133.43   54.49   1
 -14   2  16   19.43   83.38   1
 -13   2  16  -50.60   35.01   1
 -12   2  16  253.65   44.06   1
  11   2   6  122.01   40.57  -2
 -11   2  16  122.01   40.57   1
  10   2   7   16.17   52.39  -2
 -10   2  16   16.17   52.39   1
   9   2   8  136.13   31.62  -2
  -9   2  16  136.13   31.62   1
   8   2   9  691.13   55.69  -2
  -8   2  16  691.13   55.69   1
   7   2  10 2444.40   76.75  -2
  -7   2  16 2444.40   76.75   1
  -6   2  16  524.15   47.09   1
  -5   2  16   32.36   27.77   1
  -4   2  16   16.15   31.37   1
  -3   2  16  209.07   61.19   1
   2   2  14  487.68  124.82  -2
  -2   2  16  487.68  124.82   1
   1   2  15  977.71   76.61  -2
  -1   2  16  977.71   76.61   1
   0   2  16 1708.95  114.33  -2
   0   2  16 1708.95  114.33   1
  -1   2  17  279.68  210.45  -2
   1   2  16  279.68  210.45   1
  -2   2  18  548.27   74.64  -2
   2   2  16  548.27   74.64   1
   3   2  16   97.24   61.25   1
   4   2  16  527.27  103.60   1
   5   2  16   68.27   54.63   1
   6   2  16   -1.23  155.28   1
  -7   2  22   -0.89   89.59  -2
   7   2  16   -0.89   89.59   1
  -8   2  23 1157.62   96.21  -2
   8   2  16 1157.62   96.21   1
  17   3   1  343.99  200.38  -2
 -17   3  16  343.99  200.38   1
 -16   3  16  -14.72   87.31   1
 -15   3  16  -12.06   57.78   1
 -14   3  16   10.74   63.67   1
 -13   3  16  -52.00   34.67   1
 -12   3  16   53.89   56.90   1
  11   3   6  369.39   70.40  -2
 -11   3  16  369.39   70.40   1
  10   3   7   93.90   35.82  -2
 -10   3  16   93.90   35.82   1
   9   3   8  323.23   42.88  -2
  -9   3  16  323.23   42.88   1
   7   3  10   94.65   33.54  -2
  -7   3  16   94.65   33.54   1
  -6   3  16  202.49   41.54   1
  -5   3  16   -8.28   32.49   1
  -4   3  16   46.84   37.53   1
  -3   3  16  304.48   57.34   1
   2   3  14  647.14   53.85  -2
  -2   3  16  647.14   53.85   1
   1   3  15  515.15   45.49  -2
  -1   3  16  515.15   45.49   1
   0   3  16  -20.03   57.16  -2
   0   3  16  -20.03   57.16   1
  -1   3  17  140.69   70.25  -2
   1   3  16  140.69   70.25   1
  -2   3  18  780.25   76.93  -2
   2   3  16  780.25   76.93   1
   3   3  16  -88.69   79.30   1
   4   3  16  -15.76   60.91   1
   5   3  16  177.44   67.25   1
   6   3  16  191.81  111.10   1
  -7   3  22  371.66  132.54  -2
   7   3  16  371.66  132.54   1
  -8   3  23   65.86   79.90  -2
   8   3  16   65.86   79.90   1
 -16   4  16  471.59  101.83   1
 -15   4  16  144.56   54.63   1
 -14   4  16  -83.05   55.37   1
 -13   4  16  -63.88   69.58   1
 -12   4  16    2.00   44.72   1
  11   4   6  161.06   37.32  -2
 -11   4  16  161.06   37.32   1
  10   4   7  293.16   34.52  -2
 -10   4  16  293.16   34.52   1
   9   4   8  179.89   38.79  -2
  -9   4  16  179.89   38.79   1
   8   4   9  428.07   68.97  -2
  -8   4  16  428.07   68.97   1
   7   4  10 2117.95   69.94  -2
  -7   4  16 2117.95   69.94   1
  -6   4  16   95.07   35.51   1
  -5   4  16  -55.41   36.94   1
  -4   4  16   44.23   34.38   1
  -3   4  16  282.38   57.87   1
   2   4  14  371.04   66.20  -2
  -2   4  16  371.04   66.20   1
   1   4  15 2673.02   63.77  -2
  -1   4  16 2673.02   63.77   1
   0   4  16  -80.87   66.93  -2
   0   4  16  -80.87   66.93   1
  -1   4  17  178.88   76.21  -2
   1   4  16  178.88   76.21   1
  -2   4  18  436.94   79.92  -2
   2   4  16  436.94   79.92   1
   3   4  16   33.69   74.87   1
   4   4  16  514.80   69.65   1
   5   4  16 -116.44   77.63   1
   6   4  16   87.67  203.50   1
  -7   4  22 -150.44  143.91  -2
   7   4  16 -150.44  143.91   1
  -8   4  23  672.99  145.80  -2
   8   4  16  672.99  145.80   1
 -16   5  16  -61.89   54.80   1
 -15   5  16  108.74   48.95   1
 -14   5  16  778.21   98.71   1
 -13   5  16  608.90  335.29   1
 -12   5  16   98.60   59.30   1
  11   5   6  561.74   79.63  -2
 -11   5  16  561.74   79.63   1
  10   5   7  484.74  112.12  -2
 -10   5  16  484.74  112.12   1
   9   5   8 2617.13   72.36  -2
  -9   5  16 2617.13   72.36   1
   8   5   9  290.19   58.19  -2
  -8   5  16  290.19   58.19   1
   7   5  10   50.30   31.78  -2
  -7   5  16   50.30   31.78   1
  -6   5  16    8.32   34.58   1
  -5   5  16  947.33   59.16   1
  -4   5  16  -14.25   34.74   1
  -3   5  16 1050.68   51.59   1
   2   5  14  146.55   47.76  -2
  -2   5  16  146.55   47.76   1
   1   5  15  149.28   57.85  -2
  -1   5  16  149.28   57.85   1
   0   5  16   94.58   68.87  -2
   0   5  16   94.58   68.87   1
  -1   5  17 1520.00   67.04  -2
   1   5  16 1520.00   67.04   1
  -2   5  18  635.80   79.69  -2
   2   5  16  635.80   79.69   1
   3   5  16  178.65   73.21   1
   4   5  16  -20.48   67.91   1
   5   5  16  101.70   67.24   1
   6   5  16  607.34  289.28   1
  -7   5  22   44.29   95.15  -2
   7   5  16   44.29   95.15   1
 -16   6  16   25.26  147.95   1
 -15   6  16   48.61   43.87   1
 -14   6  16  134.41   99.79   1
 -13   6  16  997.95  170.26   1
  11   6   6   39.67   77.91  -2
 -11   6  16   39.67   77.91   1
  10   6   7  980.83  187.64  -2
 -10   6  16  980.83  187.64   1
   9   6   8  114.59   71.75  -2
  -9   6  16  114.59   71.75   1
   8   6   9  731.60  139.64  -2
  -8   6  16  731.60  139.64   1
   7   6  10  236.72   40.49  -2
  -7   6  16  236.72   40.49   1
  -6   6  16  177.22   41.12   1
  -5   6  16  -24.20   35.41   1
  -4   6  16 1927.79  137.81   1
  -3   6  16  156.16   53.18   1
   2   6  14   81.48   64.00  -2
  -2   6  16   81.48   64.00   1
   1   6  15  387.08  135.78  -2
  -1   6  16  387.08  135.78   1
   0   6  16   19.96   72.25  -2
   0   6  16   19.96   72.25   1
  -1   6  17   80.81   75.74  -2
   1   6  16   80.81   75.74   1
  -2   6  18  142.97   66.91  -2
   2   6  16  142.97   66.91   1
   3   6  16  -60.08   65.81   1
   4   6  16   -0.63   59.03   1
   5   6  16 1439.54  526.78   1
   6   6  16  -29.81   89.55   1
  -7   6  22   11.97   75.26  -2
   7   6  16   11.97   75.26   1
 -15   7  16  170.98  166.00   1
 -14   7  16  183.80   86.06   1
 -13   7  16  171.98  151.62   1
 -12   7  16  528.45  164.22   1
  11   7   6  288.24   54.10  -2
 -11   7  16  288.24   54.10   1
  10   7   7  430.63   68.37  -2
 -10   7  16  430.63   68.37   1
   9   7   8  272.85   35.44  -2
  -9   7  16  272.85   35.44   1
   8   7   9  425.41   45.41  -2
  -8   7  16  425.41   45.41   1
   7   7  10   40.32   41.46  -2
  -7   7  16   40.32   41.46   1
  -6   7  16  529.67   62.12   1
  -5   7  16  159.21   43.26   1
  -4   7  16  105.98   87.45   1
  -3   7  16   90.56   86.01   1
   2   7  14 1773.75  152.42  -2
  -2   7  16 1773.75  152.42   1
   1   7  15  491.86   78.03  -2
  -1   7  16  491.86   78.03   1
   0   7  16 -123.31   82.20  -2
   0   7  16 -123.31   82.20   1
  -1   7  17   93.66   67.51  -2
   1   7  16   93.66   67.51   1
  -2   7  18  198.94   76.44  -2
   2   7  16  198.94   76.44   1
   3   7  16  734.68  128.18   1
   4   7  16  -91.56   86.32   1
   5   7  16   91.55  106.41   1
   6   7  16  147.82  103.18   1
 -14   8  16 -123.86   82.57   1
 -13   8  16  184.05  149.46   1
 -12   8  16  150.23  102.22   1
  11   8   6  126.13   85.83  -2
 -11   8  16  126.13   85.83   1
  10   8   7  106.95   67.92  -2
 -10   8  16  106.95   67.92   1
   9   8   8   16.69   42.16  -2
  -9   8  16   16.69   42.16   1
   8   8   9   72.42   65.36  -2
  -8   8  16   72.42   65.36   1
   7   8  10   76.98   41.08  -2
  -7   8  16   76.98   41.08   1
  -6   8  16   20.01   66.24   1
  -5   8  16  -53.67   49.12   1
  -4   8  16  -17.00   60.94   1
  -3   8  16  -24.27   86.21   1
   2   8  14   -4.85  100.86  -2
  -2   8  16   -4.85  100.86   1
   1   8  15   76.22   81.29  -2
  -1   8  16   76.22   81.29   1
   0   8  16   77.84  114.33  -2
   0   8  16   77.84  114.33   1
  -1   8  17   41.08   78.54  -2
   1   8  16   41.08   78.54   1
  -2   8  18   52.62   81.08  -2
   2   8  16   52.62   81.08   1
   3   8  16  -60.13  112.50   1
   4   8  16  240.73  109.16   1
   5   8  16   -8.39   79.82   1
   6   8  16 -121.16   80.78   1
 -14   9  16   32.84   55.39   1
 -13   9  16  202.23  104.32   1
 -12   9  16  121.23   89.45   1
  11   9   6  768.63  104.04  -2
 -11   9  16  768.63  104.04   1
  10   9   7  615.16   33.77  -2
 -10   9  16  615.16   33.77   1
   9   9   8  252.34   61.31  -2
  -9   9  16  252.34   61.31   1
   8   9   9   55.86   42.64  -2
  -8   9  16   55.86   42.64   1
   7   9  10    6.85   47.54  -2
[truncated: 564,776 more chars]
