# Supplementary material for: Phospholyl and Arsolyl Triple-Decker Sandwich Complexes of Europium(II) and Strontium(II)
Source: JACS Au. 2024 Jun 6;4(6):2343–50. doi: 10.1021/jacsau.4c00300 (PMC11200235; doi:10.1021/jacsau.4c00300)
Supplement: Supplementary file 5 — au4c00300_si_005.cif [file au4c00300_si_005.cif]

data_ns277
_audit_creation_date               2023-10-26
_audit_creation_method
;
Olex2 1.5
(compiled 2023.08.24 svn.re1ec1418 for OlexSys, GUI svn.r6817)
;
_shelx_SHELXL_version_number       '2019/2'
loop_
  _audit_author_name
  _audit_author_address
 'Roesky, Peter W.'
;
     Karlsruher Institut fuer Technologie (KIT), CS 
      Institut fuer Anorganische Chemie (AOC)
      Engesserstr. 15, Geb. 30.45
      76131 Karlsruhe 
      Bundesrepublik Deutschland
;
 'Sun, Xiaofei'
;
     Karlsruher Institut fuer Technologie (KIT), CS
      Institut fuer Anorganische Chemie (AOC)
      Engesserstr. 15, Geb. 30.45
      76131 Karlsruhe 
      Bundesrepublik Deutschland
;

_audit_contact_author
;
      Prof. Dr. Peter W. Roesky
      Karlsruher Institut fuer Technologie (KIT), CS
      Institut fuer Anorganische Chemie (AOC)
      Lehrstuhl fuer Anorganische Funktionsmaterialien
      Engesserstr. 15, Geb. 30.45
      76131 Karlsruhe 
      Bundesrepublik Deutschland
;
_audit_contact_author_address      ?
_audit_contact_author_email        ?
_audit_contact_author_fax          '+49 721 60844854'
_audit_contact_author_name         ''
_audit_contact_author_phone        ?
_audit_contact_letter
;
;
_publ_contact_author_id_orcid      ?
_publ_requested_coeditor_name
;
;
#==============================================================================
_publ_requested_journal            'JACS Au'
_publ_section_abstract
;
;
_publ_section_comment
;
;
_publ_section_experimental
;
;
_publ_section_figure_captions
;
;
_publ_section_references
;
Dolomanov, O.V., Bourhis, L.J., Gildea, R.J, Howard, J.A.K. & Puschmann, H.
 (2009), J. Appl. Cryst. 42, 339-341.

Sheldrick, G.M. (2015). Acta Cryst. A71, 3-8.

Sheldrick, G.M. (2015). Acta Cryst. C71, 3-8.
;
_publ_section_title
;
;
#===================================================
_chemical_name_common              ?
_chemical_name_systematic          ?
_chemical_formula_moiety           'C44 H72 As2 O2 Sr2'
_chemical_formula_sum              'C44 H72 As2 O2 Sr2'
_chemical_formula_weight           958.09
_chemical_melting_point            ?
loop_
  _atom_type_symbol
  _atom_type_description
  _atom_type_scat_dispersion_real
  _atom_type_scat_dispersion_imag
  _atom_type_scat_source
 'C' 'C' 0.0033 0.0016 'International Tables Vol C Tables 4.2.6.8 and 6.1.1.4'
 'H' 'H' 0.0000 0.0000 'International Tables Vol C Tables 4.2.6.8 and 6.1.1.4'
 'As' 'As' 0.0499 2.0058 'International Tables Vol C Tables 4.2.6.8 and 6.1.1.4'
 'O' 'O' 0.0106 0.0060 'International Tables Vol C Tables 4.2.6.8 and 6.1.1.4'
 'Sr' 'Sr' -1.5307 3.2498
 'International Tables Vol C Tables 4.2.6.8 and 6.1.1.4'

_shelx_space_group_comment
;
The symmetry employed for this shelxl refinement is uniquely defined
by the following loop, which should always be used as a source of
symmetry information in preference to the above space-group names.
They are only intended as comments.
;
_space_group_crystal_system        'monoclinic'
_space_group_IT_number             14
_space_group_name_H-M_alt          'P 1 21/c 1'
_space_group_name_Hall             '-P 2ybc'
loop_
  _space_group_symop_operation_xyz
 'x, y, z'
 '-x, y+1/2, -z+1/2'
 '-x, -y, -z'
 'x, -y-1/2, z-1/2'

_cell_length_a                     15.6613(14)
_cell_length_b                     15.1443(8)
_cell_length_c                     20.0212(14)
_cell_angle_alpha                  90
_cell_angle_beta                   110.489(6)
_cell_angle_gamma                  90
_cell_volume                       4448.2(6)
_cell_formula_units_Z              4
_cell_measurement_reflns_used      34875
_cell_measurement_temperature      100
_cell_measurement_theta_max        29.88
_cell_measurement_theta_min        1.73
_shelx_estimated_absorpt_T_max     ?
_shelx_estimated_absorpt_T_min     ?
_exptl_absorpt_coefficient_mu      3.908
_exptl_absorpt_correction_T_max    0.6289
_exptl_absorpt_correction_T_min    0.2624
_exptl_absorpt_correction_type     multi-scan
_exptl_absorpt_process_details
;
STOE X-Red32, absorption correction by Gaussian integration, analogous to
P. Coppens, "The Evaluation of Absorption and Extinction in Single-Crystal
Structure Analysis", published in: F. R. Ahmed (Editor), "Crystallographic
Computing", Munksgaard, Copenhagen (1970), 255 - 270.
Afterwards scaling of reflection intensities was performed within STOE LANA.
J. Koziskova, F. Hahn, J. Richter, J. Kozisek, "Comparison of different
absorption corrections on the model structure of tetrakis(\m~2~-acetato)-
diaqua-di-copper(II)", Acta Chimica Slovaca, vol. 9, no. 2, 2016, pp. 136 - 140.
;
_exptl_absorpt_special_details     ?
_exptl_crystal_colour              colourless
_exptl_crystal_colour_primary      colourless
_exptl_crystal_density_diffrn      1.431
_exptl_crystal_density_meas        ?
_exptl_crystal_density_method      'not measured'
_exptl_crystal_description         prism
_exptl_crystal_F_000               1976
loop_
  _exptl_crystal_face_index_h
  _exptl_crystal_face_index_k
  _exptl_crystal_face_index_l
  _exptl_crystal_face_perp_dist
 -2 1 -8 0.0660
 2 -1 8 0.0870
 1 2 -1 0.0650
 -1 -2 1 0.0680
 2 -1 -2 0.0160
 -5 3 4 0.0490

_exptl_crystal_size_max            0.153
_exptl_crystal_size_mid            0.117
_exptl_crystal_size_min            0.065
_exptl_transmission_factor_max     ?
_exptl_transmission_factor_min     ?
_diffrn_reflns_av_R_equivalents    0.0403
_diffrn_reflns_av_unetI/netI       0.0528
_diffrn_reflns_Laue_measured_fraction_full  0.995
_diffrn_reflns_Laue_measured_fraction_max  0.985
_diffrn_reflns_limit_h_max         20
_diffrn_reflns_limit_h_min         -20
_diffrn_reflns_limit_k_max         18
_diffrn_reflns_limit_k_min         -19
_diffrn_reflns_limit_l_max         25
_diffrn_reflns_limit_l_min         -25
_diffrn_reflns_number              27764
_diffrn_reflns_point_group_measured_fraction_full  0.995
_diffrn_reflns_point_group_measured_fraction_max  0.985
_diffrn_reflns_theta_full          25.242
_diffrn_reflns_theta_max           26.996
_diffrn_reflns_theta_min           1.964
_diffrn_ambient_temperature        100
_diffrn_detector                   'EIGER2 1M CDTE'
_diffrn_detector_area_resol_mean   13.33
_diffrn_measured_fraction_theta_full  0.995
_diffrn_measured_fraction_theta_max  0.985
_diffrn_measurement_details
;
 296 frames, detector distance = 40 mm
;
_diffrn_measurement_device         'Eulerian 4-circle diffractometer'
_diffrn_measurement_device_type    'STOE STADIVARI'
_diffrn_measurement_method         'rotation method, \w scans'
_diffrn_radiation_collimation      '1.2 0.6 mm diameter'
_diffrn_radiation_monochromator    'Graded multilayer mirror'
_diffrn_radiation_polarisn_norm    270
_diffrn_radiation_probe            x-ray
_diffrn_radiation_type             'Mo K\a'
_diffrn_radiation_wavelength       0.71073
_diffrn_source                     Axo_Mo
_diffrn_source_current             0.830
_diffrn_source_power               0.050
_diffrn_source_voltage             60
_reflns_Friedel_coverage           0.000
_reflns_Friedel_fraction_full      .
_reflns_Friedel_fraction_max       .
_reflns_number_gt                  7197
_reflns_number_total               9570
_reflns_special_details
;
 Reflections were merged by SHELXL according to the crystal
 class for the calculation of statistics and refinement.
 
 _reflns_Friedel_fraction is defined as the number of unique
 Friedel pairs measured divided by the number that would be
 possible theoretically, ignoring centric projections and
 systematic absences.
;
_reflns_threshold_expression       'I > 2\s(I)'
_computing_cell_refinement
;
X-Area Recipe 1.33.0.0 (STOE, 2015)
;
_computing_data_collection
;
X-Area Pilatus3_SV 1.31.150.0 (STOE, 2018)
;
_computing_data_reduction
;
X-Area Integrate 1.73.1.0 (STOE, 2018)
X-Area LANA 1.73.2.0 (STOE, 2018)
;
_computing_molecular_graphics      'Olex2 1.5 (Dolomanov et al., 2009)'
_computing_publication_material
;
STOE & Cie GmbH, X-Area, software package for collecting single-crystal or
multi-domain crystal data on STOE area-detector diffractometers, for image 
processing, for the correction and scaling of reflection intensities and 
for outlier rejection, version 1.84, Darmstadt 2018
;
_computing_structure_refinement    'SHELXL 2019/2 (Sheldrick, 2015)'
_computing_structure_solution      'SHELXT  (Sheldrick, 2015)'
_refine_diff_density_max           1.092
_refine_diff_density_min           -0.699
_refine_diff_density_rms           0.129
_refine_ls_extinction_coef         .
_refine_ls_extinction_method       none
_refine_ls_goodness_of_fit_ref     1.127
_refine_ls_hydrogen_treatment      constr
_refine_ls_matrix_type             full
_refine_ls_number_parameters       467
_refine_ls_number_reflns           9570
_refine_ls_number_restraints       0
_refine_ls_R_factor_all            0.0796
_refine_ls_R_factor_gt             0.0509
_refine_ls_restrained_S_all        1.127
_refine_ls_shift/su_max            0.001
_refine_ls_shift/su_mean           0.000
_refine_ls_structure_factor_coef   Fsqd
_refine_ls_weighting_details      
 'w=1/[\s^2^(Fo^2^)+(0.0242P)^2^+24.2169P] where P=(Fo^2^+2Fc^2^)/3'
_refine_ls_weighting_scheme        calc
_refine_ls_wR_factor_gt            0.1030
_refine_ls_wR_factor_ref           0.1137
_refine_special_details            ?
_olex2_refinement_description
;
1. Fixed Uiso
 At 1.2 times of:
  All C(H) groups, All C(H,H) groups
 At 1.5 times of:
  All C(H,H,H) groups
2.a Secondary CH2 refined with riding coordinates:
 C15(H15A,H15B), C16(H16A,H16B), C17(H17A,H17B), C18(H18A,H18B), C27(H27A,
 H27B), C28(H28A,H28B), C29(H29A,H29B), C30(H30A,H30B)
2.b Aromatic/amide H refined with riding coordinates:
 C19(H19), C20(H20), C21(H21), C22(H22), C23(H23), C24(H24), C25(H25), C26(H26)
2.c Idealised Me refined as rotating group:
 C6(H6A,H6B,H6C), C7(H7A,H7B,H7C), C8(H8A,H8B,H8C), C9(H9A,H9B,H9C), C10(H10A,
 H10B,H10C), C12(H12A,H12B,H12C), C13(H13A,H13B,H13C), C14(H14A,H14B,H14C),
 C36(H36A,H36B,H36C), C37(H37A,H37B,H37C), C38(H38A,H38B,H38C), C39(H39A,H39B,
 H39C), C40(H40A,H40B,H40C), C42(H42A,H42B,H42C), C43(H43A,H43B,H43C), C44(H44A,
 H44B,H44C)
;
_atom_sites_solution_hydrogens     geom
_atom_sites_solution_primary       dual
_atom_sites_solution_secondary     ?
loop_
  _atom_site_label
  _atom_site_type_symbol
  _atom_site_fract_x
  _atom_site_fract_y
  _atom_site_fract_z
  _atom_site_U_iso_or_equiv
  _atom_site_adp_type
  _atom_site_occupancy
  _atom_site_site_symmetry_order
  _atom_site_calc_flag
  _atom_site_refinement_flags_posn
  _atom_site_refinement_flags_adp
  _atom_site_refinement_flags_occupancy
  _atom_site_disorder_assembly
  _atom_site_disorder_group
 Sr1 Sr 0.16265(3) 0.65426(3) 0.79310(2) 0.01862(11) Uani 1 1 d . . . . .
 Sr2 Sr 0.37701(3) 0.47239(3) 0.78549(3) 0.01881(11) Uani 1 1 d . . . . .
 As1 As -0.00220(3) 0.78913(3) 0.76465(3) 0.01984(12) Uani 1 1 d . . . . .
 As2 As 0.51035(3) 0.34138(4) 0.74704(3) 0.01890(12) Uani 1 1 d . . . . .
 O1 O 0.0644(2) 0.5791(2) 0.85456(19) 0.0232(8) Uani 1 1 d . . . . .
 O2 O 0.5351(2) 0.5365(2) 0.85172(19) 0.0253(8) Uani 1 1 d . . . . .
 C1 C 0.1138(3) 0.8390(4) 0.8137(3) 0.0227(11) Uani 1 1 d . . . . .
 C2 C 0.1668(3) 0.8427(3) 0.7701(3) 0.0217(11) Uani 1 1 d . . . . .
 C3 C 0.1233(3) 0.8092(3) 0.6984(3) 0.0211(11) Uani 1 1 d . . . . .
 C4 C 0.0352(3) 0.7767(3) 0.6849(3) 0.0203(11) Uani 1 1 d . . . . .
 C5 C 0.1394(4) 0.8735(4) 0.8906(3) 0.0273(12) Uani 1 1 d . . . . .
 C6 C 0.0570(4) 0.8701(5) 0.9145(3) 0.0399(16) Uani 1 1 d . . . . .
 H6A H 0.033668 0.809579 0.910218 0.060 Uiso 1 1 calc R U . . .
 H6B H 0.009285 0.909433 0.884438 0.060 Uiso 1 1 calc R U . . .
 H6C H 0.075198 0.889302 0.964328 0.060 Uiso 1 1 calc R U . . .
 C7 C 0.1681(5) 0.9703(4) 0.8948(3) 0.0394(15) Uani 1 1 d . . . . .
 H7A H 0.226976 0.974891 0.888141 0.059 Uiso 1 1 calc R U . . .
 H7B H 0.173521 0.994199 0.941634 0.059 Uiso 1 1 calc R U . . .
 H7C H 0.122128 1.003935 0.857443 0.059 Uiso 1 1 calc R U . . .
 C8 C 0.2147(4) 0.8178(4) 0.9421(3) 0.0368(15) Uani 1 1 d . . . . .
 H8A H 0.231663 0.842553 0.990226 0.055 Uiso 1 1 calc R U . . .
 H8B H 0.267936 0.817769 0.927143 0.055 Uiso 1 1 calc R U . . .
 H8C H 0.192949 0.757083 0.942147 0.055 Uiso 1 1 calc R U . . .
 C9 C 0.2617(4) 0.8813(4) 0.7922(3) 0.0260(12) Uani 1 1 d . . . . .
 H9A H 0.290599 0.878061 0.844184 0.039 Uiso 1 1 calc R U . . .
 H9B H 0.258071 0.943052 0.776931 0.039 Uiso 1 1 calc R U . . .
 H9C H 0.297983 0.847632 0.769851 0.039 Uiso 1 1 calc R U . . .
 C10 C 0.1701(4) 0.8185(4) 0.6447(3) 0.0258(12) Uani 1 1 d . . . . .
 H10A H 0.234856 0.804098 0.667276 0.039 Uiso 1 1 calc R U . . .
 H10B H 0.163743 0.879336 0.626950 0.039 Uiso 1 1 calc R U . . .
 H10C H 0.142055 0.778024 0.604771 0.039 Uiso 1 1 calc R U . . .
 C11 C -0.0303(3) 0.7393(4) 0.6135(3) 0.0231(11) Uani 1 1 d . . . . .
 C12 C -0.0497(4) 0.8086(4) 0.5539(3) 0.0354(14) Uani 1 1 d . . . . .
 H12A H -0.073345 0.862499 0.568293 0.053 Uiso 1 1 calc R U . . .
 H12B H -0.094883 0.785341 0.510110 0.053 Uiso 1 1 calc R U . . .
 H12C H 0.006834 0.822221 0.545422 0.053 Uiso 1 1 calc R U . . .
 C13 C -0.1226(4) 0.7166(4) 0.6195(3) 0.0277(12) Uani 1 1 d . . . . .
 H13A H -0.113514 0.675397 0.659132 0.042 Uiso 1 1 calc R U . . .
 H13B H -0.161909 0.689209 0.575012 0.042 Uiso 1 1 calc R U . . .
 H13C H -0.151478 0.770672 0.628205 0.042 Uiso 1 1 calc R U . . .
 C14 C 0.0067(4) 0.6534(4) 0.5919(3) 0.0297(13) Uani 1 1 d . . . . .
 H14A H 0.066925 0.664591 0.588962 0.044 Uiso 1 1 calc R U . . .
 H14B H -0.035095 0.633374 0.545435 0.044 Uiso 1 1 calc R U . . .
 H14C H 0.011842 0.607624 0.627762 0.044 Uiso 1 1 calc R U . . .
 C15 C 0.0439(5) 0.5921(5) 0.9185(3) 0.0451(18) Uani 1 1 d . . . . .
 H15A H 0.044934 0.655743 0.929990 0.054 Uiso 1 1 calc R U . . .
 H15B H 0.089035 0.561144 0.959169 0.054 Uiso 1 1 calc R U . . .
 C16 C -0.0512(4) 0.5539(5) 0.9033(4) 0.0439(17) Uani 1 1 d . . . . .
 H16A H -0.047978 0.492523 0.920981 0.053 Uiso 1 1 calc R U . . .
 H16B H -0.086580 0.590223 0.925484 0.053 Uiso 1 1 calc R U . . .
 C17 C -0.0926(4) 0.5570(4) 0.8233(3) 0.0355(14) Uani 1 1 d . . . . .
 H17A H -0.141266 0.512272 0.804846 0.043 Uiso 1 1 calc R U . . .
 H17B H -0.117765 0.616233 0.806391 0.043 Uiso 1 1 calc R U . . .
 C18 C -0.0125(4) 0.5365(4) 0.8022(3) 0.0283(12) Uani 1 1 d . . . . .
 H18A H -0.002669 0.471921 0.802206 0.034 Uiso 1 1 calc R U . . .
 H18B H -0.021803 0.559716 0.753910 0.034 Uiso 1 1 calc R U . . .
 C19 C 0.2845(4) 0.5214(4) 0.8812(3) 0.0279(12) Uani 1 1 d . . . . .
 H19 H 0.291530 0.499038 0.927134 0.033 Uiso 1 1 calc R U . . .
 C20 C 0.2211(4) 0.4724(4) 0.8256(3) 0.0262(12) Uani 1 1 d . . . . .
 H20 H 0.197250 0.423559 0.843199 0.031 Uiso 1 1 calc R U . . .
 C21 C 0.1850(3) 0.4777(4) 0.7515(3) 0.0254(12) Uani 1 1 d . . . . .
 H21 H 0.138886 0.434843 0.731218 0.030 Uiso 1 1 calc R U . . .
 C22 C 0.2005(3) 0.5318(4) 0.6995(3) 0.0235(11) Uani 1 1 d . . . . .
 H22 H 0.162667 0.517089 0.652226 0.028 Uiso 1 1 calc R U . . .
 C23 C 0.2601(3) 0.6032(3) 0.7022(3) 0.0226(11) Uani 1 1 d . . . . .
 H23 H 0.256218 0.622831 0.656140 0.027 Uiso 1 1 calc R U . . .
 C24 C 0.3234(3) 0.6516(4) 0.7569(3) 0.0261(12) Uani 1 1 d . . . . .
 H24 H 0.352147 0.696391 0.739089 0.031 Uiso 1 1 calc R U . . .
 C25 C 0.3546(4) 0.6500(4) 0.8318(3) 0.0292(13) Uani 1 1 d . . . . .
 H25 H 0.395952 0.696650 0.852491 0.035 Uiso 1 1 calc R U . . .
 C26 C 0.3389(4) 0.5950(4) 0.8837(3) 0.0279(13) Uani 1 1 d . . . . .
 H26 H 0.373384 0.612384 0.931048 0.034 Uiso 1 1 calc R U . . .
 C27 C 0.5897(4) 0.5533(4) 0.9237(3) 0.0361(15) Uani 1 1 d . . . . .
 H27A H 0.583214 0.505072 0.955003 0.043 Uiso 1 1 calc R U . . .
 H27B H 0.571629 0.609611 0.940167 0.043 Uiso 1 1 calc R U . . .
 C28 C 0.6871(4) 0.5585(5) 0.9250(3) 0.0411(16) Uani 1 1 d . . . . .
 H28A H 0.722745 0.506540 0.949582 0.049 Uiso 1 1 calc R U . . .
 H28B H 0.717459 0.612751 0.949638 0.049 Uiso 1 1 calc R U . . .
 C29 C 0.6783(4) 0.5599(4) 0.8469(4) 0.0390(15) Uani 1 1 d . . . . .
 H29A H 0.717129 0.606607 0.837825 0.047 Uiso 1 1 calc R U . . .
 H29B H 0.695446 0.502242 0.832096 0.047 Uiso 1 1 calc R U . . .
 C30 C 0.5801(4) 0.5790(4) 0.8090(3) 0.0315(13) Uani 1 1 d . . . . .
 H30A H 0.568556 0.643447 0.806148 0.038 Uiso 1 1 calc R U . . .
 H30B H 0.559223 0.554355 0.760117 0.038 Uiso 1 1 calc R U . . .
 C31 C 0.3976(4) 0.3504(3) 0.6711(3) 0.0216(11) Uani 1 1 d . . . . .
 C32 C 0.3264(3) 0.3168(3) 0.6903(3) 0.0206(11) Uani 1 1 d . . . . .
 C33 C 0.3523(3) 0.2842(3) 0.7618(3) 0.0199(11) Uani 1 1 d . . . . .
 C34 C 0.4456(3) 0.2921(3) 0.8025(3) 0.0215(11) Uani 1 1 d . . . . .
 C35 C 0.3924(4) 0.3875(4) 0.5985(3) 0.0233(11) Uani 1 1 d . . . . .
 C36 C 0.4878(4) 0.4098(4) 0.5974(3) 0.0290(13) Uani 1 1 d . . . . .
 H36A H 0.517002 0.453251 0.634723 0.044 Uiso 1 1 calc R U . . .
 H36B H 0.482241 0.434339 0.550803 0.044 Uiso 1 1 calc R U . . .
 H36C H 0.524919 0.356031 0.606107 0.044 Uiso 1 1 calc R U . . .
 C37 C 0.3519(4) 0.3190(4) 0.5390(3) 0.0374(15) Uani 1 1 d . . . . .
 H37A H 0.353194 0.342492 0.493823 0.056 Uiso 1 1 calc R U . . .
 H37B H 0.288727 0.306260 0.534537 0.056 Uiso 1 1 calc R U . . .
 H37C H 0.387858 0.264522 0.550912 0.056 Uiso 1 1 calc R U . . .
 C38 C 0.3372(4) 0.4736(4) 0.5806(3) 0.0335(14) Uani 1 1 d . . . . .
 H38A H 0.364434 0.517086 0.618305 0.050 Uiso 1 1 calc R U . . .
 H38B H 0.274205 0.461915 0.576980 0.050 Uiso 1 1 calc R U . . .
 H38C H 0.337804 0.496756 0.535041 0.050 Uiso 1 1 calc R U . . .
 C39 C 0.2285(4) 0.3072(4) 0.6412(3) 0.0279(12) Uani 1 1 d . . . . .
 H39A H 0.187854 0.315907 0.668351 0.042 Uiso 1 1 calc R U . . .
 H39B H 0.219038 0.248034 0.620046 0.042 Uiso 1 1 calc R U . . .
 H39C H 0.214979 0.351566 0.603207 0.042 Uiso 1 1 calc R U . . .
 C40 C 0.2826(4) 0.2408(4) 0.7882(3) 0.0257(12) Uani 1 1 d . . . . .
 H40A H 0.307536 0.236262 0.840327 0.039 Uiso 1 1 calc R U . . .
 H40B H 0.268339 0.181568 0.767526 0.039 Uiso 1 1 calc R U . . .
 H40C H 0.226879 0.276476 0.773848 0.039 Uiso 1 1 calc R U . . .
 C41 C 0.4944(4) 0.2652(3) 0.8806(3) 0.0227(11) Uani 1 1 d . . . . .
 C42 C 0.4583(4) 0.3181(4) 0.9305(3) 0.0274(12) Uani 1 1 d . . . . .
 H42A H 0.473322 0.380649 0.928780 0.041 Uiso 1 1 calc R U . . .
 H42B H 0.486449 0.296122 0.979370 0.041 Uiso 1 1 calc R U . . .
 H42C H 0.391958 0.311213 0.915224 0.041 Uiso 1 1 calc R U . . .
 C43 C 0.4827(5) 0.1658(4) 0.8899(3) 0.0375(15) Uani 1 1 d . . . . .
 H43A H 0.514901 0.149276 0.939720 0.056 Uiso 1 1 calc R U . . .
 H43B H 0.507908 0.132712 0.859028 0.056 Uiso 1 1 calc R U . . .
 H43C H 0.417724 0.152049 0.876859 0.056 Uiso 1 1 calc R U . . .
 C44 C 0.5964(4) 0.2846(4) 0.9033(3) 0.0337(14) Uani 1 1 d . . . . .
 H44A H 0.623232 0.247705 0.875525 0.051 Uiso 1 1 calc R U . . .
 H44B H 0.625886 0.271356 0.954132 0.051 Uiso 1 1 calc R U . . .
 H44C H 0.605485 0.346985 0.894759 0.051 Uiso 1 1 calc R U . . .

loop_
  _atom_site_aniso_label
  _atom_site_aniso_U_11
  _atom_site_aniso_U_22
  _atom_site_aniso_U_33
  _atom_site_aniso_U_23
  _atom_site_aniso_U_13
  _atom_site_aniso_U_12
 Sr1 0.0168(2) 0.0165(2) 0.0241(2) 0.0009(2) 0.00901(19) 0.00268(19)
 Sr2 0.0159(2) 0.0163(2) 0.0249(2) -0.0009(2) 0.00795(19) 0.00235(19)
 As1 0.0172(3) 0.0190(3) 0.0253(3) 0.0019(2) 0.0100(2) 0.0035(2)
 As2 0.0166(2) 0.0201(3) 0.0213(3) 0.0002(2) 0.0082(2) 0.0032(2)
 O1 0.0210(19) 0.027(2) 0.0250(19) 0.0008(16) 0.0121(15) 0.0013(16)
 O2 0.0222(19) 0.026(2) 0.027(2) -0.0038(16) 0.0074(16) -0.0028(16)
 C1 0.019(2) 0.020(3) 0.027(3) 0.003(2) 0.005(2) 0.008(2)
 C2 0.018(2) 0.015(2) 0.034(3) 0.002(2) 0.012(2) 0.000(2)
 C3 0.021(3) 0.017(3) 0.028(3) 0.002(2) 0.012(2) 0.005(2)
 C4 0.021(3) 0.015(3) 0.022(3) 0.001(2) 0.005(2) -0.001(2)
 C5 0.029(3) 0.026(3) 0.026(3) -0.001(2) 0.008(2) 0.007(2)
 C6 0.042(4) 0.053(4) 0.024(3) -0.006(3) 0.011(3) 0.009(3)
 C7 0.055(4) 0.023(3) 0.030(3) -0.005(3) 0.003(3) 0.006(3)
 C8 0.039(4) 0.036(4) 0.029(3) 0.003(3) 0.003(3) 0.012(3)
 C9 0.022(3) 0.023(3) 0.033(3) -0.003(2) 0.011(2) -0.004(2)
 C10 0.022(3) 0.030(3) 0.029(3) 0.005(2) 0.013(2) -0.001(2)
 C11 0.021(3) 0.024(3) 0.022(3) 0.004(2) 0.004(2) 0.002(2)
 C12 0.034(3) 0.037(4) 0.029(3) 0.009(3) 0.003(3) 0.004(3)
 C13 0.022(3) 0.029(3) 0.030(3) -0.003(2) 0.007(2) -0.001(2)
 C14 0.027(3) 0.029(3) 0.032(3) -0.011(3) 0.009(2) -0.002(2)
 C15 0.046(4) 0.063(5) 0.034(3) -0.021(3) 0.024(3) -0.030(4)
 C16 0.043(4) 0.049(4) 0.055(4) -0.015(3) 0.035(3) -0.014(3)
 C17 0.024(3) 0.033(3) 0.052(4) 0.001(3) 0.016(3) 0.002(3)
 C18 0.028(3) 0.032(3) 0.025(3) -0.002(2) 0.010(2) -0.007(2)
 C19 0.035(3) 0.029(3) 0.023(3) 0.008(2) 0.014(2) 0.016(3)
 C20 0.026(3) 0.017(3) 0.043(3) 0.010(2) 0.021(3) 0.008(2)
 C21 0.016(2) 0.017(3) 0.048(3) -0.009(3) 0.018(2) -0.002(2)
 C22 0.017(2) 0.028(3) 0.025(3) -0.003(2) 0.006(2) 0.008(2)
 C23 0.023(3) 0.022(3) 0.025(3) 0.008(2) 0.012(2) 0.007(2)
 C24 0.020(3) 0.016(3) 0.047(3) 0.005(3) 0.018(2) 0.002(2)
 C25 0.018(3) 0.020(3) 0.047(4) -0.005(3) 0.008(2) 0.002(2)
 C26 0.018(3) 0.036(3) 0.027(3) -0.009(3) 0.004(2) 0.008(2)
 C27 0.034(3) 0.046(4) 0.030(3) -0.008(3) 0.014(3) -0.015(3)
 C28 0.024(3) 0.057(4) 0.036(3) 0.002(3) 0.002(3) -0.006(3)
 C29 0.029(3) 0.040(4) 0.056(4) 0.007(3) 0.025(3) 0.000(3)
 C30 0.040(3) 0.028(3) 0.026(3) 0.001(2) 0.010(3) -0.008(3)
 C31 0.026(3) 0.019(3) 0.021(3) -0.003(2) 0.010(2) 0.001(2)
 C32 0.019(3) 0.015(3) 0.026(3) -0.004(2) 0.007(2) 0.003(2)
 C33 0.020(3) 0.017(3) 0.025(3) -0.005(2) 0.011(2) 0.001(2)
 C34 0.024(3) 0.018(3) 0.026(3) 0.004(2) 0.013(2) 0.008(2)
 C35 0.025(3) 0.026(3) 0.018(3) 0.002(2) 0.007(2) 0.007(2)
 C36 0.030(3) 0.032(3) 0.029(3) 0.007(3) 0.016(2) 0.003(3)
 C37 0.042(4) 0.039(4) 0.034(3) -0.008(3) 0.018(3) -0.003(3)
 C38 0.032(3) 0.035(3) 0.038(3) 0.013(3) 0.018(3) 0.014(3)
 C39 0.022(3) 0.026(3) 0.034(3) -0.006(2) 0.008(2) -0.005(2)
 C40 0.026(3) 0.019(3) 0.033(3) -0.001(2) 0.012(2) -0.004(2)
 C41 0.030(3) 0.022(3) 0.017(2) 0.003(2) 0.009(2) 0.006(2)
 C42 0.031(3) 0.027(3) 0.027(3) 0.001(2) 0.012(2) 0.000(2)
 C43 0.056(4) 0.024(3) 0.034(3) 0.008(3) 0.017(3) 0.013(3)
 C44 0.028(3) 0.047(4) 0.024(3) 0.010(3) 0.006(2) 0.014(3)

_geom_special_details
;
 All esds (except the esd in the dihedral angle between two l.s. planes)
 are estimated using the full covariance matrix.  The cell esds are taken
 into account individually in the estimation of esds in distances, angles
 and torsion angles; correlations between esds in cell parameters are only
 used when they are defined by crystal symmetry.  An approximate (isotropic)
 treatment of cell esds is used for estimating esds involving l.s. planes.
;
loop_
  _geom_bond_atom_site_label_1
  _geom_bond_atom_site_label_2
  _geom_bond_distance
  _geom_bond_site_symmetry_2
  _geom_bond_publ_flag
 Sr1 As1 3.1831(7) . ?
 Sr1 O1 2.550(4) . ?
 Sr1 C1 2.967(5) . ?
 Sr1 C2 2.895(5) . ?
 Sr1 C3 2.943(5) . ?
 Sr1 C4 3.015(5) . ?
 Sr1 C19 2.906(5) . ?
 Sr1 C20 2.904(5) . ?
 Sr1 C21 2.857(5) . ?
 Sr1 C22 2.843(5) . ?
 Sr1 C23 2.861(5) . ?
 Sr1 C24 2.853(5) . ?
 Sr1 C25 2.831(5) . ?
 Sr1 C26 2.865(5) . ?
 Sr2 As2 3.1647(7) . ?
 Sr2 O2 2.556(4) . ?
 Sr2 C19 2.874(5) . ?
 Sr2 C20 2.825(5) . ?
 Sr2 C21 2.843(5) . ?
 Sr2 C22 2.844(5) . ?
 Sr2 C23 2.815(5) . ?
 Sr2 C24 2.840(5) . ?
 Sr2 C25 2.906(6) . ?
 Sr2 C26 2.914(5) . ?
 Sr2 C31 3.046(5) . ?
 Sr2 C32 2.959(5) . ?
 Sr2 C33 2.893(5) . ?
 Sr2 C34 2.910(5) . ?
 As1 C1 1.893(5) . ?
 As1 C4 1.894(5) . ?
 As2 C31 1.889(5) . ?
 As2 C34 1.899(5) . ?
 O1 C15 1.437(7) . ?
 O1 C18 1.442(6) . ?
 O2 C27 1.418(7) . ?
 O2 C30 1.438(7) . ?
 C1 C2 1.401(7) . ?
 C1 C5 1.539(7) . ?
 C2 C3 1.447(7) . ?
 C2 C9 1.512(7) . ?
 C3 C4 1.398(7) . ?
 C3 C10 1.506(7) . ?
 C4 C11 1.546(7) . ?
 C5 C6 1.526(8) . ?
 C5 C7 1.527(8) . ?
 C5 C8 1.522(8) . ?
 C6 H6A 0.9800 . ?
 C6 H6B 0.9800 . ?
 C6 H6C 0.9800 . ?
 C7 H7A 0.9800 . ?
 C7 H7B 0.9800 . ?
 C7 H7C 0.9800 . ?
 C8 H8A 0.9800 . ?
 C8 H8B 0.9800 . ?
 C8 H8C 0.9800 . ?
 C9 H9A 0.9800 . ?
 C9 H9B 0.9800 . ?
 C9 H9C 0.9800 . ?
 C10 H10A 0.9800 . ?
 C10 H10B 0.9800 . ?
 C10 H10C 0.9800 . ?
 C11 C12 1.536(8) . ?
 C11 C13 1.531(7) . ?
 C11 C14 1.547(8) . ?
 C12 H12A 0.9800 . ?
 C12 H12B 0.9800 . ?
 C12 H12C 0.9800 . ?
 C13 H13A 0.9800 . ?
 C13 H13B 0.9800 . ?
 C13 H13C 0.9800 . ?
 C14 H14A 0.9800 . ?
 C14 H14B 0.9800 . ?
 C14 H14C 0.9800 . ?
 C15 H15A 0.9900 . ?
 C15 H15B 0.9900 . ?
 C15 C16 1.526(8) . ?
 C16 H16A 0.9900 . ?
 C16 H16B 0.9900 . ?
 C16 C17 1.502(9) . ?
 C17 H17A 0.9900 . ?
 C17 H17B 0.9900 . ?
 C17 C18 1.491(8) . ?
 C18 H18A 0.9900 . ?
 C18 H18B 0.9900 . ?
 C19 H19 0.9500 . ?
 C19 C20 1.414(8) . ?
 C19 C26 1.394(8) . ?
 C20 H20 0.9500 . ?
 C20 C21 1.392(8) . ?
 C21 H21 0.9500 . ?
 C21 C22 1.413(8) . ?
 C22 H22 0.9500 . ?
 C22 C23 1.417(8) . ?
 C23 H23 0.9500 . ?
 C23 C24 1.399(8) . ?
 C24 H24 0.9500 . ?
 C24 C25 1.405(8) . ?
 C25 H25 0.9500 . ?
 C25 C26 1.419(8) . ?
 C26 H26 0.9500 . ?
 C27 H27A 0.9900 . ?
 C27 H27B 0.9900 . ?
 C27 C28 1.520(8) . ?
 C28 H28A 0.9900 . ?
 C28 H28B 0.9900 . ?
 C28 C29 1.520(9) . ?
 C29 H29A 0.9900 . ?
 C29 H29B 0.9900 . ?
 C29 C30 1.485(8) . ?
 C30 H30A 0.9900 . ?
 C30 H30B 0.9900 . ?
 C31 C32 1.396(7) . ?
 C31 C35 1.534(7) . ?
 C32 C33 1.432(7) . ?
 C32 C39 1.512(7) . ?
 C33 C34 1.406(7) . ?
 C33 C40 1.520(7) . ?
 C34 C41 1.535(7) . ?
 C35 C36 1.540(7) . ?
 C35 C37 1.538(8) . ?
 C35 C38 1.536(7) . ?
 C36 H36A 0.9800 . ?
 C36 H36B 0.9800 . ?
 C36 H36C 0.9800 . ?
 C37 H37A 0.9800 . ?
 C37 H37B 0.9800 . ?
 C37 H37C 0.9800 . ?
 C38 H38A 0.9800 . ?
 C38 H38B 0.9800 . ?
 C38 H38C 0.9800 . ?
 C39 H39A 0.9800 . ?
 C39 H39B 0.9800 . ?
 C39 H39C 0.9800 . ?
 C40 H40A 0.9800 . ?
 C40 H40B 0.9800 . ?
 C40 H40C 0.9800 . ?
 C41 C42 1.535(7) . ?
 C41 C43 1.536(8) . ?
 C41 C44 1.528(8) . ?
 C42 H42A 0.9800 . ?
 C42 H42B 0.9800 . ?
 C42 H42C 0.9800 . ?
 C43 H43A 0.9800 . ?
 C43 H43B 0.9800 . ?
 C43 H43C 0.9800 . ?
 C44 H44A 0.9800 . ?
 C44 H44B 0.9800 . ?
 C44 H44C 0.9800 . ?

loop_
  _geom_angle_atom_site_label_1
  _geom_angle_atom_site_label_2
  _geom_angle_atom_site_label_3
  _geom_angle
  _geom_angle_site_symmetry_1
  _geom_angle_site_symmetry_3
  _geom_angle_publ_flag
 O1 Sr1 As1 77.53(8) . . ?
 O1 Sr1 C1 97.19(13) . . ?
 O1 Sr1 C2 124.59(13) . . ?
 O1 Sr1 C3 129.86(13) . . ?
 O1 Sr1 C4 105.20(13) . . ?
 O1 Sr1 C19 77.12(14) . . ?
 O1 Sr1 C20 70.41(13) . . ?
 O1 Sr1 C21 83.03(14) . . ?
 O1 Sr1 C22 109.10(14) . . ?
 O1 Sr1 C23 137.12(14) . . ?
 O1 Sr1 C24 148.36(14) . . ?
 O1 Sr1 C25 128.35(15) . . ?
 O1 Sr1 C26 99.51(15) . . ?
 C1 Sr1 As1 35.64(10) . . ?
 C1 Sr1 C4 51.83(14) . . ?
 C2 Sr1 As1 53.19(10) . . ?
 C2 Sr1 C1 27.62(14) . . ?
 C2 Sr1 C3 28.69(14) . . ?
 C2 Sr1 C4 47.56(14) . . ?
 C2 Sr1 C19 137.13(16) . . ?
 C2 Sr1 C20 161.42(14) . . ?
 C3 Sr1 As1 53.07(10) . . ?
 C3 Sr1 C1 48.07(14) . . ?
 C3 Sr1 C4 27.11(14) . . ?
 C4 Sr1 As1 35.45(10) . . ?
 C19 Sr1 As1 150.71(11) . . ?
 C19 Sr1 C1 135.66(15) . . ?
 C19 Sr1 C3 152.63(15) . . ?
 C19 Sr1 C4 172.27(15) . . ?
 C20 Sr1 As1 145.20(11) . . ?
 C20 Sr1 C1 160.00(15) . . ?
 C20 Sr1 C3 151.54(15) . . ?
 C20 Sr1 C4 145.28(15) . . ?
 C20 Sr1 C19 28.18(16) . . ?
 C21 Sr1 As1 136.25(11) . . ?
 C21 Sr1 C1 170.55(15) . . ?
 C21 Sr1 C2 149.78(16) . . ?
 C21 Sr1 C3 125.30(16) . . ?
 C21 Sr1 C4 118.94(15) . . ?
 C21 Sr1 C19 53.66(16) . . ?
 C21 Sr1 C20 27.94(16) . . ?
 C21 Sr1 C23 54.21(15) . . ?
 C21 Sr1 C26 72.68(16) . . ?
 C22 Sr1 As1 130.07(10) . . ?
 C22 Sr1 C1 146.12(15) . . ?
 C22 Sr1 C2 121.10(16) . . ?
 C22 Sr1 C3 98.07(15) . . ?
 C22 Sr1 C4 99.52(14) . . ?
 C22 Sr1 C19 72.79(15) . . ?
 C22 Sr1 C20 53.61(16) . . ?
 C22 Sr1 C21 28.69(16) . . ?
 C22 Sr1 C23 28.77(15) . . ?
 C22 Sr1 C24 54.35(16) . . ?
 C22 Sr1 C26 80.56(15) . . ?
 C23 Sr1 As1 129.75(10) . . ?
 C23 Sr1 C1 124.35(15) . . ?
 C23 Sr1 C2 96.80(15) . . ?
 C23 Sr1 C3 81.01(14) . . ?
 C23 Sr1 C4 94.30(14) . . ?
 C23 Sr1 C19 79.38(15) . . ?
 C23 Sr1 C20 71.92(15) . . ?
 C23 Sr1 C26 73.00(15) . . ?
 C24 Sr1 As1 134.11(11) . . ?
 C24 Sr1 C1 110.01(15) . . ?
 C24 Sr1 C2 84.41(15) . . ?
 C24 Sr1 C3 81.49(15) . . ?
 C24 Sr1 C4 104.28(15) . . ?
 C24 Sr1 C19 72.19(16) . . ?
 C24 Sr1 C20 78.85(15) . . ?
 C24 Sr1 C21 72.80(15) . . ?
 C24 Sr1 C23 28.35(16) . . ?
 C24 Sr1 C26 54.28(16) . . ?
 C25 Sr1 As1 141.34(12) . . ?
 C25 Sr1 C1 106.53(15) . . ?
 C25 Sr1 C2 89.16(15) . . ?
 C25 Sr1 C3 99.05(16) . . ?
 C25 Sr1 C4 125.65(16) . . ?
 C25 Sr1 C19 53.80(17) . . ?
 C25 Sr1 C20 72.29(16) . . ?
 C25 Sr1 C21 80.32(15) . . ?
 C25 Sr1 C22 73.67(16) . . ?
 C25 Sr1 C23 54.25(16) . . ?
 C25 Sr1 C24 28.61(16) . . ?
 C25 Sr1 C26 28.85(17) . . ?
 C26 Sr1 As1 148.83(11) . . ?
 C26 Sr1 C1 116.46(15) . . ?
 C26 Sr1 C2 109.84(16) . . ?
 C26 Sr1 C3 126.56(16) . . ?
 C26 Sr1 C4 153.66(16) . . ?
 C26 Sr1 C19 27.94(17) . . ?
 C26 Sr1 C20 53.32(16) . . ?
 O2 Sr2 As2 76.26(8) . . ?
 O2 Sr2 C19 100.32(15) . . ?
 O2 Sr2 C20 129.00(15) . . ?
 O2 Sr2 C21 149.85(14) . . ?
 O2 Sr2 C22 138.93(14) . . ?
 O2 Sr2 C23 110.55(14) . . ?
 O2 Sr2 C24 84.61(14) . . ?
 O2 Sr2 C25 71.70(13) . . ?
 O2 Sr2 C26 78.34(14) . . ?
 O2 Sr2 C31 106.41(13) . . ?
 O2 Sr2 C32 128.99(13) . . ?
 O2 Sr2 C33 120.60(13) . . ?
 O2 Sr2 C34 92.59(14) . . ?
 C19 Sr2 As2 148.58(11) . . ?
 C19 Sr2 C25 53.38(17) . . ?
 C19 Sr2 C26 27.86(16) . . ?
 C19 Sr2 C31 150.23(16) . . ?
 C19 Sr2 C32 123.41(16) . . ?
 C19 Sr2 C33 107.09(16) . . ?
 C19 Sr2 C34 114.55(15) . . ?
 C20 Sr2 As2 141.14(11) . . ?
 C20 Sr2 C19 28.72(17) . . ?
 C20 Sr2 C21 28.42(16) . . ?
 C20 Sr2 C22 54.43(15) . . ?
 C20 Sr2 C24 80.40(15) . . ?
 C20 Sr2 C25 72.35(16) . . ?
 C20 Sr2 C26 53.61(16) . . ?
 C20 Sr2 C31 122.88(16) . . ?
 C20 Sr2 C32 96.86(16) . . ?
 C20 Sr2 C33 88.12(15) . . ?
 C20 Sr2 C34 106.67(15) . . ?
 C21 Sr2 As2 133.84(11) . . ?
 C21 Sr2 C19 54.12(16) . . ?
 C21 Sr2 C22 28.76(16) . . ?
 C21 Sr2 C25 79.29(15) . . ?
 C21 Sr2 C26 72.16(15) . . ?
 C21 Sr2 C31 102.65(15) . . ?
 C21 Sr2 C32 81.15(15) . . ?
 C21 Sr2 C33 85.37(15) . . ?
 C21 Sr2 C34 111.76(15) . . ?
 C22 Sr2 As2 129.45(11) . . ?
 C22 Sr2 C19 73.26(15) . . ?
 C22 Sr2 C25 72.54(15) . . ?
 C22 Sr2 C26 79.72(15) . . ?
 C22 Sr2 C31 94.17(15) . . ?
 C22 Sr2 C32 82.96(15) . . ?
 C22 Sr2 C33 99.59(15) . . ?
 C22 Sr2 C34 127.47(16) . . ?
 C23 Sr2 As2 130.16(11) . . ?
 C23 Sr2 C19 80.68(15) . . ?
 C23 Sr2 C20 73.79(15) . . ?
 C23 Sr2 C21 54.83(16) . . ?
 C23 Sr2 C22 29.01(16) . . ?
 C23 Sr2 C24 28.65(16) . . ?
 C23 Sr2 C25 53.92(16) . . ?
 C23 Sr2 C26 72.94(16) . . ?
 C23 Sr2 C31 101.51(15) . . ?
 C23 Sr2 C32 101.95(15) . . ?
 C23 Sr2 C33 125.06(15) . . ?
 C23 Sr2 C34 150.07(15) . . ?
 C24 Sr2 As2 136.39(11) . . ?
 C24 Sr2 C19 72.85(16) . . ?
 C24 Sr2 C21 73.20(15) . . ?
 C24 Sr2 C22 54.49(16) . . ?
 C24 Sr2 C25 28.27(16) . . ?
 C24 Sr2 C26 53.91(16) . . ?
 C24 Sr2 C31 122.00(15) . . ?
 C24 Sr2 C32 129.62(15) . . ?
 C24 Sr2 C33 153.56(15) . . ?
 C24 Sr2 C34 172.49(15) . . ?
 C25 Sr2 As2 145.23(11) . . ?
 C25 Sr2 C26 28.23(17) . . ?
 C25 Sr2 C31 149.04(16) . . ?
 C25 Sr2 C32 155.16(15) . . ?
 C25 Sr2 C34 155.79(16) . . ?
 C26 Sr2 As2 150.71(11) . . ?
 C26 Sr2 C31 173.88(14) . . ?
 C26 Sr2 C32 150.46(15) . . ?
 C31 Sr2 As2 35.36(10) . . ?
 C32 Sr2 As2 52.76(10) . . ?
 C32 Sr2 C31 26.84(14) . . ?
 C33 Sr2 As2 53.43(10) . . ?
 C33 Sr2 C25 160.07(15) . . ?
 C33 Sr2 C26 133.73(16) . . ?
 C33 Sr2 C31 47.33(14) . . ?
 C33 Sr2 C32 28.29(14) . . ?
 C33 Sr2 C34 28.05(14) . . ?
 C34 Sr2 As2 36.13(10) . . ?
 C34 Sr2 C26 132.33(15) . . ?
 C34 Sr2 C31 52.19(14) . . ?
 C34 Sr2 C32 48.14(14) . . ?
 C1 As1 Sr1 65.94(16) . . ?
 C1 As1 C4 87.3(2) . . ?
 C4 As1 Sr1 67.43(15) . . ?
 C31 As2 Sr2 68.89(15) . . ?
 C31 As2 C34 87.6(2) . . ?
 C34 As2 Sr2 64.61(15) . . ?
 C15 O1 Sr1 136.8(3) . . ?
 C15 O1 C18 108.6(4) . . ?
 C18 O1 Sr1 109.9(3) . . ?
 C27 O2 Sr2 136.5(3) . . ?
 C27 O2 C30 106.1(4) . . ?
 C30 O2 Sr2 116.7(3) . . ?
 As1 C1 Sr1 78.42(18) . . ?
 C2 C1 Sr1 73.3(3) . . ?
 C2 C1 As1 111.3(4) . . ?
 C2 C1 C5 127.3(5) . . ?
 C5 C1 Sr1 118.0(3) . . ?
 C5 C1 As1 121.4(4) . . ?
 C1 C2 Sr1 79.0(3) . . ?
 C1 C2 C3 115.3(5) . . ?
 C1 C2 C9 124.7(5) . . ?
 C3 C2 Sr1 77.5(3) . . ?
 C3 C2 C9 119.9(5) . . ?
 C9 C2 Sr1 114.1(3) . . ?
 C2 C3 Sr1 73.8(3) . . ?
 C2 C3 C10 119.9(5) . . ?
 C4 C3 Sr1 79.3(3) . . ?
 C4 C3 C2 113.9(4) . . ?
 C4 C3 C10 126.0(5) . . ?
 C10 C3 Sr1 119.3(3) . . ?
 As1 C4 Sr1 77.12(16) . . ?
 C3 C4 Sr1 73.6(3) . . ?
 C3 C4 As1 112.1(4) . . ?
 C3 C4 C11 126.8(5) . . ?
 C11 C4 Sr1 119.8(3) . . ?
 C11 C4 As1 121.0(4) . . ?
 C6 C5 C1 110.5(5) . . ?
 C6 C5 C7 106.2(5) . . ?
 C7 C5 C1 110.5(5) . . ?
 C8 C5 C1 111.0(4) . . ?
 C8 C5 C6 108.0(5) . . ?
 C8 C5 C7 110.6(5) . . ?
 C5 C6 H6A 109.5 . . ?
 C5 C6 H6B 109.5 . . ?
 C5 C6 H6C 109.5 . . ?
 H6A C6 H6B 109.5 . . ?
 H6A C6 H6C 109.5 . . ?
 H6B C6 H6C 109.5 . . ?
 C5 C7 H7A 109.5 . . ?
 C5 C7 H7B 109.5 . . ?
 C5 C7 H7C 109.5 . . ?
 H7A C7 H7B 109.5 . . ?
 H7A C7 H7C 109.5 . . ?
 H7B C7 H7C 109.5 . . ?
 C5 C8 H8A 109.5 . . ?
 C5 C8 H8B 109.5 . . ?
 C5 C8 H8C 109.5 . . ?
 H8A C8 H8B 109.5 . . ?
 H8A C8 H8C 109.5 . . ?
 H8B C8 H8C 109.5 . . ?
 C2 C9 H9A 109.5 . . ?
 C2 C9 H9B 109.5 . . ?
 C2 C9 H9C 109.5 . . ?
 H9A C9 H9B 109.5 . . ?
 H9A C9 H9C 109.5 . . ?
 H9B C9 H9C 109.5 . . ?
 C3 C10 H10A 109.5 . . ?
 C3 C10 H10B 109.5 . . ?
 C3 C10 H10C 109.5 . . ?
 H10A C10 H10B 109.5 . . ?
 H10A C10 H10C 109.5 . . ?
 H10B C10 H10C 109.5 . . ?
 C4 C11 C14 111.9(4) . . ?
 C12 C11 C4 110.7(5) . . ?
 C12 C11 C14 110.5(5) . . ?
 C13 C11 C4 110.4(4) . . ?
 C13 C11 C12 106.2(4) . . ?
 C13 C11 C14 106.8(4) . . ?
 C11 C12 H12A 109.5 . . ?
 C11 C12 H12B 109.5 . . ?
 C11 C12 H12C 109.5 . . ?
 H12A C12 H12B 109.5 . . ?
 H12A C12 H12C 109.5 . . ?
 H12B C12 H12C 109.5 . . ?
 C11 C13 H13A 109.5 . . ?
 C11 C13 H13B 109.5 . . ?
 C11 C13 H13C 109.5 . . ?
 H13A C13 H13B 109.5 . . ?
 H13A C13 H13C 109.5 . . ?
 H13B C13 H13C 109.5 . . ?
 C11 C14 H14A 109.5 . . ?
 C11 C14 H14B 109.5 . . ?
 C11 C14 H14C 109.5 . . ?
 H14A C14 H14B 109.5 . . ?
 H14A C14 H14C 109.5 . . ?
 H14B C14 H14C 109.5 . . ?
 O1 C15 H15A 110.5 . . ?
 O1 C15 H15B 110.5 . . ?
 O1 C15 C16 106.1(5) . . ?
 H15A C15 H15B 108.7 . . ?
 C16 C15 H15A 110.5 . . ?
 C16 C15 H15B 110.5 . . ?
 C15 C16 H16A 111.1 . . ?
 C15 C16 H16B 111.1 . . ?
 H16A C16 H16B 109.1 . . ?
 C17 C16 C15 103.2(5) . . ?
 C17 C16 H16A 111.1 . . ?
 C17 C16 H16B 111.1 . . ?
 C16 C17 H17A 111.4 . . ?
 C16 C17 H17B 111.4 . . ?
 H17A C17 H17B 109.3 . . ?
 C18 C17 C16 101.7(5) . . ?
 C18 C17 H17A 111.4 . . ?
 C18 C17 H17B 111.4 . . ?
 O1 C18 C17 105.7(4) . . ?
 O1 C18 H18A 110.6 . . ?
 O1 C18 H18B 110.6 . . ?
 C17 C18 H18A 110.6 . . ?
 C17 C18 H18B 110.6 . . ?
 H18A C18 H18B 108.7 . . ?
 Sr1 C19 H19 131.6 . . ?
 Sr2 C19 Sr1 98.72(16) . . ?
 Sr2 C19 H19 129.7 . . ?
 C20 C19 Sr1 75.8(3) . . ?
 C20 C19 Sr2 73.7(3) . . ?
 C20 C19 H19 112.8 . . ?
 C26 C19 Sr1 74.4(3) . . ?
 C26 C19 Sr2 77.6(3) . . ?
 C26 C19 H19 112.8 . . ?
 C26 C19 C20 134.4(5) . . ?
 Sr1 C20 H20 133.4 . . ?
 Sr2 C20 Sr1 99.93(17) . . ?
 Sr2 C20 H20 126.7 . . ?
 C19 C20 Sr1 76.0(3) . . ?
 C19 C20 Sr2 77.6(3) . . ?
 C19 C20 H20 112.0 . . ?
 C21 C20 Sr1 74.2(3) . . ?
 C21 C20 Sr2 76.5(3) . . ?
 C21 C20 C19 136.0(5) . . ?
 C21 C20 H20 112.0 . . ?
 Sr1 C21 H21 127.8 . . ?
 Sr2 C21 Sr1 100.60(16) . . ?
 Sr2 C21 H21 131.6 . . ?
 C20 C21 Sr1 77.9(3) . . ?
 C20 C21 Sr2 75.0(3) . . ?
 C20 C21 H21 112.4 . . ?
 C20 C21 C22 135.2(5) . . ?
 C22 C21 Sr1 75.1(3) . . ?
 C22 C21 Sr2 75.6(3) . . ?
 C22 C21 H21 112.4 . . ?
 Sr1 C22 Sr2 100.94(16) . . ?
 Sr1 C22 H22 127.5 . . ?
 Sr2 C22 H22 131.6 . . ?
 C21 C22 Sr1 76.2(3) . . ?
 C21 C22 Sr2 75.6(3) . . ?
 C21 C22 H22 113.0 . . ?
 C21 C22 C23 134.0(5) . . ?
 C23 C22 Sr1 76.3(3) . . ?
 C23 C22 Sr2 74.4(3) . . ?
 C23 C22 H22 113.0 . . ?
 Sr1 C23 H23 131.7 . . ?
 Sr2 C23 Sr1 101.21(16) . . ?
 Sr2 C23 H23 127.0 . . ?
 C22 C23 Sr1 74.9(3) . . ?
 C22 C23 Sr2 76.6(3) . . ?
 C22 C23 H23 112.5 . . ?
 C24 C23 Sr1 75.5(3) . . ?
 C24 C23 Sr2 76.7(3) . . ?
 C24 C23 C22 134.9(5) . . ?
 C24 C23 H23 112.5 . . ?
 Sr1 C24 H24 131.5 . . ?
 Sr2 C24 Sr1 100.79(17) . . ?
 Sr2 C24 H24 127.7 . . ?
 C23 C24 Sr1 76.1(3) . . ?
 C23 C24 Sr2 74.7(3) . . ?
 C23 C24 H24 112.3 . . ?
 C23 C24 C25 135.5(5) . . ?
 C25 C24 Sr1 74.8(3) . . ?
 C25 C24 Sr2 78.5(3) . . ?
 C25 C24 H24 112.3 . . ?
 Sr1 C25 Sr2 99.74(17) . . ?
 Sr1 C25 H25 126.8 . . ?
 Sr2 C25 H25 133.5 . . ?
 C24 C25 Sr1 76.6(3) . . ?
 C24 C25 Sr2 73.3(3) . . ?
 C24 C25 H25 112.5 . . ?
 C24 C25 C26 135.0(5) . . ?
 C26 C25 Sr1 76.9(3) . . ?
 C26 C25 Sr2 76.2(3) . . ?
 C26 C25 H25 112.5 . . ?
 Sr1 C26 Sr2 98.76(16) . . ?
 Sr1 C26 H26 129.1 . . ?
 Sr2 C26 H26 132.1 . . ?
 C19 C26 Sr1 77.7(3) . . ?
 C19 C26 Sr2 74.5(3) . . ?
 C19 C26 C25 134.7(5) . . ?
 C19 C26 H26 112.6 . . ?
 C25 C26 Sr1 74.2(3) . . ?
 C25 C26 Sr2 75.6(3) . . ?
 C25 C26 H26 112.6 . . ?
 O2 C27 H27A 110.6 . . ?
 O2 C27 H27B 110.6 . . ?
 O2 C27 C28 105.7(5) . . ?
 H27A C27 H27B 108.7 . . ?
 C28 C27 H27A 110.6 . . ?
 C28 C27 H27B 110.6 . . ?
 C27 C28 H28A 110.8 . . ?
 C27 C28 H28B 110.8 . . ?
 C27 C28 C29 104.7(5) . . ?
 H28A C28 H28B 108.9 . . ?
 C29 C28 H28A 110.8 . . ?
 C29 C28 H28B 110.8 . . ?
 C28 C29 H29A 111.1 . . ?
 C28 C29 H29B 111.1 . . ?
 H29A C29 H29B 109.0 . . ?
 C30 C29 C28 103.5(5) . . ?
 C30 C29 H29A 111.1 . . ?
 C30 C29 H29B 111.1 . . ?
 O2 C30 C29 104.1(5) . . ?
 O2 C30 H30A 110.9 . . ?
 O2 C30 H30B 110.9 . . ?
 C29 C30 H30A 110.9 . . ?
 C29 C30 H30B 110.9 . . ?
 H30A C30 H30B 109.0 . . ?
 As2 C31 Sr2 75.75(16) . . ?
 C32 C31 Sr2 73.1(3) . . ?
 C32 C31 As2 111.3(4) . . ?
 C32 C31 C35 127.7(5) . . ?
 C35 C31 Sr2 120.4(3) . . ?
 C35 C31 As2 120.9(4) . . ?
 C31 C32 Sr2 80.0(3) . . ?
 C31 C32 C33 115.2(4) . . ?
 C31 C32 C39 125.6(5) . . ?
 C33 C32 Sr2 73.3(3) . . ?
 C33 C32 C39 119.1(5) . . ?
 C39 C32 Sr2 118.5(3) . . ?
 C32 C33 Sr2 78.4(3) . . ?
 C32 C33 C40 120.7(5) . . ?
 C34 C33 Sr2 76.6(3) . . ?
 C34 C33 C32 115.1(5) . . ?
 C34 C33 C40 124.2(5) . . ?
 C40 C33 Sr2 116.1(3) . . ?
 As2 C34 Sr2 79.25(17) . . ?
 C33 C34 Sr2 75.3(3) . . ?
 C33 C34 As2 110.7(4) . . ?
 C33 C34 C41 127.8(5) . . ?
 C41 C34 Sr2 113.5(3) . . ?
 C41 C34 As2 121.4(4) . . ?
 C31 C35 C36 111.3(4) . . ?
 C31 C35 C37 110.9(5) . . ?
 C31 C35 C38 111.8(4) . . ?
 C37 C35 C36 106.1(4) . . ?
 C38 C35 C36 106.2(5) . . ?
 C38 C35 C37 110.2(5) . . ?
 C35 C36 H36A 109.5 . . ?
 C35 C36 H36B 109.5 . . ?
 C35 C36 H36C 109.5 . . ?
 H36A C36 H36B 109.5 . . ?
 H36A C36 H36C 109.5 . . ?
 H36B C36 H36C 109.5 . . ?
 C35 C37 H37A 109.5 . . ?
 C35 C37 H37B 109.5 . . ?
 C35 C37 H37C 109.5 . . ?
 H37A C37 H37B 109.5 . . ?
 H37A C37 H37C 109.5 . . ?
 H37B C37 H37C 109.5 . . ?
 C35 C38 H38A 109.5 . . ?
 C35 C38 H38B 109.5 . . ?
 C35 C38 H38C 109.5 . . ?
 H38A C38 H38B 109.5 . . ?
 H38A C38 H38C 109.5 . . ?
 H38B C38 H38C 109.5 . . ?
 C32 C39 H39A 109.5 . . ?
 C32 C39 H39B 109.5 . . ?
 C32 C39 H39C 109.5 . . ?
 H39A C39 H39B 109.5 . . ?
 H39A C39 H39C 109.5 . . ?
 H39B C39 H39C 109.5 . . ?
 C33 C40 H40A 109.5 . . ?
 C33 C40 H40B 109.5 . . ?
 C33 C40 H40C 109.5 . . ?
 H40A C40 H40B 109.5 . . ?
 H40A C40 H40C 109.5 . . ?
 H40B C40 H40C 109.5 . . ?
 C34 C41 C43 110.2(5) . . ?
 C42 C41 C34 111.0(4) . . ?
 C42 C41 C43 110.2(5) . . ?
 C44 C41 C34 110.4(4) . . ?
 C44 C41 C42 107.0(5) . . ?
 C44 C41 C43 108.0(5) . . ?
 C41 C42 H42A 109.5 . . ?
 C41 C42 H42B 109.5 . . ?
 C41 C42 H42C 109.5 . . ?
 H42A C42 H42B 109.5 . . ?
 H42A C42 H42C 109.5 . . ?
 H42B C42 H42C 109.5 . . ?
 C41 C43 H43A 109.5 . . ?
 C41 C43 H43B 109.5 . . ?
 C41 C43 H43C 109.5 . . ?
 H43A C43 H43B 109.5 . . ?
 H43A C43 H43C 109.5 . . ?
 H43B C43 H43C 109.5 . . ?
 C41 C44 H44A 109.5 . . ?
 C41 C44 H44B 109.5 . . ?
 C41 C44 H44C 109.5 . . ?
 H44A C44 H44B 109.5 . . ?
 H44A C44 H44C 109.5 . . ?
 H44B C44 H44C 109.5 . . ?

loop_
  _geom_torsion_atom_site_label_1
  _geom_torsion_atom_site_label_2
  _geom_torsion_atom_site_label_3
  _geom_torsion_atom_site_label_4
  _geom_torsion
  _geom_torsion_site_symmetry_1
  _geom_torsion_site_symmetry_2
  _geom_torsion_site_symmetry_3
  _geom_torsion_site_symmetry_4
  _geom_torsion_publ_flag
 Sr1 As1 C1 C2 66.8(4) . . . . ?
 Sr1 As1 C1 C5 -115.9(4) . . . . ?
 Sr1 As1 C4 C3 -66.1(3) . . . . ?
 Sr1 As1 C4 C11 117.2(4) . . . . ?
 Sr1 O1 C15 C16 152.4(4) . . . . ?
 Sr1 O1 C18 C17 -137.0(4) . . . . ?
 Sr1 C1 C2 C3 70.4(4) . . . . ?
 Sr1 C1 C2 C9 -111.8(5) . . . . ?
 Sr1 C1 C5 C6 -99.5(5) . . . . ?
 Sr1 C1 C5 C7 143.3(4) . . . . ?
 Sr1 C1 C5 C8 20.3(6) . . . . ?
 Sr1 C2 C3 C4 70.1(4) . . . . ?
 Sr1 C2 C3 C10 -114.9(4) . . . . ?
 Sr1 C3 C4 As1 68.2(3) . . . . ?
 Sr1 C3 C4 C11 -115.3(5) . . . . ?
 Sr1 C4 C11 C12 -150.0(4) . . . . ?
 Sr1 C4 C11 C13 92.6(4) . . . . ?
 Sr1 C4 C11 C14 -26.3(6) . . . . ?
 Sr1 C19 C20 Sr2 103.70(13) . . . . ?
 Sr1 C19 C20 C21 48.5(6) . . . . ?
 Sr1 C19 C26 Sr2 -102.84(12) . . . . ?
 Sr1 C19 C26 C25 -52.5(6) . . . . ?
 Sr1 C20 C21 Sr2 104.60(13) . . . . ?
 Sr1 C20 C21 C22 53.9(6) . . . . ?
 Sr1 C21 C22 Sr2 105.35(13) . . . . ?
 Sr1 C21 C22 C23 54.8(6) . . . . ?
 Sr1 C22 C23 Sr2 105.73(12) . . . . ?
 Sr1 C22 C23 C24 50.6(6) . . . . ?
 Sr1 C23 C24 Sr2 105.52(13) . . . . ?
 Sr1 C23 C24 C25 50.5(6) . . . . ?
 Sr1 C24 C25 Sr2 104.68(13) . . . . ?
 Sr1 C24 C25 C26 55.4(6) . . . . ?
 Sr1 C25 C26 Sr2 103.65(13) . . . . ?
 Sr1 C25 C26 C19 53.7(6) . . . . ?
 Sr2 As2 C31 C32 -65.1(3) . . . . ?
 Sr2 As2 C31 C35 117.2(4) . . . . ?
 Sr2 As2 C34 C33 69.7(3) . . . . ?
 Sr2 As2 C34 C41 -111.1(4) . . . . ?
 Sr2 O2 C27 C28 158.5(4) . . . . ?
 Sr2 O2 C30 C29 -146.6(4) . . . . ?
 Sr2 C19 C20 Sr1 -103.70(13) . . . . ?
 Sr2 C19 C20 C21 -55.2(6) . . . . ?
 Sr2 C19 C26 Sr1 102.84(12) . . . . ?
 Sr2 C19 C26 C25 50.3(6) . . . . ?
 Sr2 C20 C21 Sr1 -104.60(13) . . . . ?
 Sr2 C20 C21 C22 -50.7(6) . . . . ?
 Sr2 C21 C22 Sr1 -105.35(13) . . . . ?
 Sr2 C21 C22 C23 -50.5(6) . . . . ?
 Sr2 C22 C23 Sr1 -105.73(12) . . . . ?
 Sr2 C22 C23 C24 -55.1(6) . . . . ?
 Sr2 C23 C24 Sr1 -105.52(13) . . . . ?
 Sr2 C23 C24 C25 -55.0(6) . . . . ?
 Sr2 C24 C25 Sr1 -104.68(13) . . . . ?
 Sr2 C24 C25 C26 -49.2(6) . . . . ?
 Sr2 C25 C26 Sr1 -103.65(13) . . . . ?
 Sr2 C25 C26 C19 -50.0(6) . . . . ?
 Sr2 C31 C32 C33 -66.1(4) . . . . ?
 Sr2 C31 C32 C39 118.1(5) . . . . ?
 Sr2 C31 C35 C36 93.7(5) . . . . ?
 Sr2 C31 C35 C37 -148.4(4) . . . . ?
 Sr2 C31 C35 C38 -25.0(6) . . . . ?
 Sr2 C32 C33 C34 -69.1(4) . . . . ?
 Sr2 C32 C33 C40 113.6(5) . . . . ?
 Sr2 C33 C34 As2 -72.2(3) . . . . ?
 Sr2 C33 C34 C41 108.6(5) . . . . ?
 Sr2 C34 C41 C42 27.1(5) . . . . ?
 Sr2 C34 C41 C43 149.5(4) . . . . ?
 Sr2 C34 C41 C44 -91.4(4) . . . . ?
 As1 C1 C2 Sr1 -70.1(3) . . . . ?
 As1 C1 C2 C3 0.3(6) . . . . ?
 As1 C1 C2 C9 178.1(4) . . . . ?
 As1 C1 C5 C6 -6.1(6) . . . . ?
 As1 C1 C5 C7 -123.3(5) . . . . ?
 As1 C1 C5 C8 113.6(5) . . . . ?
 As1 C4 C11 C12 117.4(4) . . . . ?
 As1 C4 C11 C13 0.1(6) . . . . ?
 As1 C4 C11 C14 -118.8(4) . . . . ?
 As2 C31 C32 Sr2 66.8(3) . . . . ?
 As2 C31 C32 C33 0.7(6) . . . . ?
 As2 C31 C32 C39 -175.2(4) . . . . ?
 As2 C31 C35 C36 2.6(6) . . . . ?
 As2 C31 C35 C37 120.5(5) . . . . ?
 As2 C31 C35 C38 -116.0(5) . . . . ?
 As2 C34 C41 C42 118.7(4) . . . . ?
 As2 C34 C41 C43 -118.9(5) . . . . ?
 As2 C34 C41 C44 0.2(6) . . . . ?
 O1 C15 C16 C17 -23.3(7) . . . . ?
 O2 C27 C28 C29 10.0(7) . . . . ?
 C1 As1 C4 Sr1 65.01(17) . . . . ?
 C1 As1 C4 C3 -1.0(4) . . . . ?
 C1 As1 C4 C11 -177.8(4) . . . . ?
 C1 C2 C3 Sr1 -71.3(4) . . . . ?
 C1 C2 C3 C4 -1.2(7) . . . . ?
 C1 C2 C3 C10 173.8(5) . . . . ?
 C2 C1 C5 C6 170.7(5) . . . . ?
 C2 C1 C5 C7 53.5(7) . . . . ?
 C2 C1 C5 C8 -69.5(7) . . . . ?
 C2 C3 C4 Sr1 -66.8(4) . . . . ?
 C2 C3 C4 As1 1.5(6) . . . . ?
 C2 C3 C4 C11 177.9(5) . . . . ?
 C3 C4 C11 C12 -58.8(7) . . . . ?
 C3 C4 C11 C13 -176.1(5) . . . . ?
 C3 C4 C11 C14 65.0(7) . . . . ?
 C4 As1 C1 Sr1 -66.43(17) . . . . ?
 C4 As1 C1 C2 0.4(4) . . . . ?
 C4 As1 C1 C5 177.7(4) . . . . ?
 C5 C1 C2 Sr1 112.8(5) . . . . ?
 C5 C1 C2 C3 -176.8(5) . . . . ?
 C5 C1 C2 C9 1.0(9) . . . . ?
 C9 C2 C3 Sr1 110.8(5) . . . . ?
 C9 C2 C3 C4 -179.1(5) . . . . ?
 C9 C2 C3 C10 -4.2(7) . . . . ?
 C10 C3 C4 Sr1 118.6(5) . . . . ?
 C10 C3 C4 As1 -173.1(4) . . . . ?
 C10 C3 C4 C11 3.3(8) . . . . ?
 C15 O1 C18 C17 22.9(6) . . . . ?
 C15 C16 C17 C18 36.1(7) . . . . ?
 C16 C17 C18 O1 -36.8(6) . . . . ?
 C18 O1 C15 C16 0.5(7) . . . . ?
 C19 C20 C21 Sr1 -49.0(6) . . . . ?
 C19 C20 C21 Sr2 55.6(6) . . . . ?
 C19 C20 C21 C22 4.9(11) . . . . ?
 C20 C19 C26 Sr1 51.0(6) . . . . ?
 C20 C19 C26 Sr2 -51.9(6) . . . . ?
 C20 C19 C26 C25 -1.6(11) . . . . ?
 C20 C21 C22 Sr1 -54.8(6) . . . . ?
 C20 C21 C22 Sr2 50.5(6) . . . . ?
 C20 C21 C22 C23 0.0(11) . . . . ?
 C21 C22 C23 Sr1 -54.8(6) . . . . ?
 C21 C22 C23 Sr2 50.9(6) . . . . ?
 C21 C22 C23 C24 -4.2(11) . . . . ?
 C22 C23 C24 Sr1 -50.4(6) . . . . ?
 C22 C23 C24 Sr2 55.1(6) . . . . ?
 C22 C23 C24 C25 0.1(11) . . . . ?
 C23 C24 C25 Sr1 -50.9(6) . . . . ?
 C23 C24 C25 Sr2 53.7(6) . . . . ?
 C23 C24 C25 C26 4.5(11) . . . . ?
 C24 C25 C26 Sr1 -55.3(6) . . . . ?
 C24 C25 C26 Sr2 48.3(6) . . . . ?
 C24 C25 C26 C19 -1.6(11) . . . . ?
 C26 C19 C20 Sr1 -50.5(6) . . . . ?
 C26 C19 C20 Sr2 53.2(6) . . . . ?
 C26 C19 C20 C21 -2.0(11) . . . . ?
 C27 O2 C30 C29 41.2(6) . . . . ?
 C27 C28 C29 C30 14.2(7) . . . . ?
 C28 C29 C30 O2 -33.3(6) . . . . ?
 C30 O2 C27 C28 -31.6(6) . . . . ?
 C31 As2 C34 Sr2 -67.72(17) . . . . ?
 C31 As2 C34 C33 1.9(4) . . . . ?
 C31 As2 C34 C41 -178.9(4) . . . . ?
 C31 C32 C33 Sr2 70.1(4) . . . . ?
 C31 C32 C33 C34 0.9(7) . . . . ?
 C31 C32 C33 C40 -176.3(5) . . . . ?
 C32 C31 C35 C36 -174.7(5) . . . . ?
 C32 C31 C35 C37 -56.8(7) . . . . ?
 C32 C31 C35 C38 66.6(7) . . . . ?
 C32 C33 C34 Sr2 70.2(4) . . . . ?
 C32 C33 C34 As2 -2.0(6) . . . . ?
 C32 C33 C34 C41 178.8(5) . . . . ?
 C33 C34 C41 C42 -62.2(7) . . . . ?
 C33 C34 C41 C43 60.2(7) . . . . ?
 C33 C34 C41 C44 179.3(5) . . . . ?
 C34 As2 C31 Sr2 63.65(17) . . . . ?
 C34 As2 C31 C32 -1.5(4) . . . . ?
 C34 As2 C31 C35 -179.2(4) . . . . ?
 C35 C31 C32 Sr2 -115.7(5) . . . . ?
 C35 C31 C32 C33 178.2(5) . . . . ?
 C35 C31 C32 C39 2.4(9) . . . . ?
 C39 C32 C33 Sr2 -113.8(4) . . . . ?
 C39 C32 C33 C34 177.1(5) . . . . ?
 C39 C32 C33 C40 -0.2(7) . . . . ?
 C40 C33 C34 Sr2 -112.7(5) . . . . ?
 C40 C33 C34 As2 175.1(4) . . . . ?
 C40 C33 C34 C41 -4.1(8) . . . . ?

_shelx_res_file
;
TITL ns277_a.res in P2(1)/c
    ns277.res
    created by SHELXL-2019/2 at 10:43:14 on 26-Oct-2023
REM Old TITL
REM SHELXT solution in P2(1)/c: R1 0.125, Rweak 0.007, Alpha 0.066
REM <I/s> 1.038 for 57 systematic absences, Orientation as input
REM Formula found by SHELXT: C44 Sr4 O2
CELL 0.71073 15.6613 15.1443 20.0212 90 110.489 90
ZERR 4 0.0014 0.0008 0.0014 0 0.006 0
LATT 1
SYMM -X,0.5+Y,0.5-Z
SFAC C H As O Sr
UNIT 176 288 8 8 8

L.S. 4
PLAN  20
TEMP -173.15
CONF
BIND C23 Sr1
BIND C23 Sr2
BIND C22 Sr2
BIND C20 Sr1
BIND C20 Sr2
BIND C25 Sr1
BIND C25 Sr2
BIND C24 Sr2
BIND C26 Sr1
BIND C26 Sr2
BIND C19 Sr1
BIND C19 Sr2
BIND C21 Sr2
CONN 24 Sr2
FREE Sr2 Sr1
CONN 24 Sr1
BIND Sr1 C21
BIND Sr1 C24
BIND Sr1 C22
FREE Sr1 C18
BOND
list 4
MORE -1
BOND $H
fmap 2
acta
OMIT -3 54
OMIT -2 2 7
OMIT -2 2 9
OMIT -1 6 20
OMIT -1 8 2
OMIT -1 8 4
OMIT 1 1 0
OMIT 1 5 3
OMIT 1 8 0
OMIT 2 1 6
OMIT 2 2 4
OMIT 2 2 6
OMIT 2 7 19
REM <olex2.extras>
REM <HklSrc "%.\\NS277_LANA.hkl">
REM </olex2.extras>

WGHT    0.024200   24.216902
FVAR       0.14784
SR1   5    0.162646    0.654260    0.793101    11.00000    0.01679    0.01649 =
         0.02406    0.00095    0.00901    0.00268
SR2   5    0.377014    0.472391    0.785493    11.00000    0.01590    0.01634 =
         0.02485   -0.00089    0.00795    0.00235
AS1   3   -0.002205    0.789126    0.764651    11.00000    0.01725    0.01901 =
         0.02531    0.00186    0.01001    0.00349
AS2   3    0.510353    0.341384    0.747044    11.00000    0.01660    0.02007 =
         0.02127    0.00025    0.00818    0.00322
O1    4    0.064371    0.579078    0.854557    11.00000    0.02100    0.02690 =
         0.02503    0.00083    0.01212    0.00134
O2    4    0.535088    0.536506    0.851725    11.00000    0.02222    0.02560 =
         0.02722   -0.00376    0.00740   -0.00276
C1    1    0.113771    0.838967    0.813719    11.00000    0.01881    0.02008 =
         0.02673    0.00254    0.00486    0.00823
C2    1    0.166761    0.842715    0.770068    11.00000    0.01770    0.01521 =
         0.03429    0.00235    0.01159   -0.00038
C3    1    0.123281    0.809229    0.698413    11.00000    0.02128    0.01681 =
         0.02775    0.00231    0.01184    0.00492
C4    1    0.035248    0.776735    0.684858    11.00000    0.02110    0.01529 =
         0.02232    0.00088    0.00479   -0.00088
C5    1    0.139356    0.873467    0.890574    11.00000    0.02859    0.02616 =
         0.02608   -0.00125    0.00816    0.00738
C6    1    0.057010    0.870148    0.914533    11.00000    0.04213    0.05336 =
         0.02356   -0.00580    0.01058    0.00891
AFIX 137
H6A   2    0.033668    0.809579    0.910218    11.00000   -1.50000
H6B   2    0.009285    0.909433    0.884438    11.00000   -1.50000
H6C   2    0.075198    0.889302    0.964328    11.00000   -1.50000
AFIX   0
C7    1    0.168068    0.970300    0.894829    11.00000    0.05549    0.02344 =
         0.02984   -0.00536    0.00326    0.00560
AFIX 137
H7A   2    0.226976    0.974891    0.888141    11.00000   -1.50000
H7B   2    0.173521    0.994199    0.941634    11.00000   -1.50000
H7C   2    0.122128    1.003935    0.857443    11.00000   -1.50000
AFIX   0
C8    1    0.214680    0.817760    0.942109    11.00000    0.03931    0.03564 =
         0.02851    0.00250    0.00308    0.01220
AFIX 137
H8A   2    0.231663    0.842553    0.990226    11.00000   -1.50000
H8B   2    0.267936    0.817769    0.927143    11.00000   -1.50000
H8C   2    0.192949    0.757083    0.942147    11.00000   -1.50000
AFIX   0
C9    1    0.261708    0.881256    0.792206    11.00000    0.02223    0.02323 =
         0.03331   -0.00279    0.01052   -0.00432
AFIX 137
H9A   2    0.290599    0.878061    0.844184    11.00000   -1.50000
H9B   2    0.258071    0.943052    0.776931    11.00000   -1.50000
H9C   2    0.297983    0.847632    0.769851    11.00000   -1.50000
AFIX   0
C10   1    0.170067    0.818479    0.644662    11.00000    0.02185    0.02988 =
         0.02904    0.00495    0.01319   -0.00105
AFIX 137
H10A  2    0.234856    0.804098    0.667276    11.00000   -1.50000
H10B  2    0.163743    0.879336    0.626950    11.00000   -1.50000
H10C  2    0.142055    0.778024    0.604771    11.00000   -1.50000
AFIX   0
C11   1   -0.030315    0.739326    0.613459    11.00000    0.02078    0.02407 =
         0.02174    0.00379    0.00401    0.00217
C12   1   -0.049681    0.808621    0.553931    11.00000    0.03354    0.03743 =
         0.02910    0.00888    0.00311    0.00350
AFIX 137
H12A  2   -0.073345    0.862499    0.568293    11.00000   -1.50000
H12B  2   -0.094883    0.785341    0.510110    11.00000   -1.50000
H12C  2    0.006834    0.822221    0.545422    11.00000   -1.50000
AFIX   0
C13   1   -0.122610    0.716606    0.619495    11.00000    0.02216    0.02885 =
         0.02998   -0.00313    0.00650   -0.00076
AFIX 137
H13A  2   -0.113514    0.675397    0.659132    11.00000   -1.50000
H13B  2   -0.161909    0.689209    0.575012    11.00000   -1.50000
H13C  2   -0.151478    0.770672    0.628205    11.00000   -1.50000
AFIX   0
C14   1    0.006733    0.653352    0.591932    11.00000    0.02723    0.02869 =
         0.03170   -0.01114    0.00863   -0.00157
AFIX 137
H14A  2    0.066925    0.664591    0.588962    11.00000   -1.50000
H14B  2   -0.035095    0.633374    0.545435    11.00000   -1.50000
H14C  2    0.011842    0.607624    0.627762    11.00000   -1.50000
AFIX   0
C15   1    0.043910    0.592093    0.918464    11.00000    0.04574    0.06323 =
         0.03396   -0.02060    0.02360   -0.03001
AFIX  23
H15A  2    0.044934    0.655743    0.929990    11.00000   -1.20000
H15B  2    0.089035    0.561144    0.959169    11.00000   -1.20000
AFIX   0
C16   1   -0.051209    0.553905    0.903253    11.00000    0.04268    0.04905 =
         0.05454   -0.01481    0.03537   -0.01363
AFIX  23
H16A  2   -0.047978    0.492523    0.920981    11.00000   -1.20000
H16B  2   -0.086580    0.590223    0.925484    11.00000   -1.20000
AFIX   0
C17   1   -0.092607    0.557048    0.823332    11.00000    0.02378    0.03265 =
         0.05219    0.00087    0.01590    0.00239
AFIX  23
H17A  2   -0.141266    0.512272    0.804846    11.00000   -1.20000
H17B  2   -0.117765    0.616233    0.806391    11.00000   -1.20000
AFIX   0
C18   1   -0.012461    0.536505    0.802184    11.00000    0.02838    0.03179 =
         0.02547   -0.00176    0.01036   -0.00693
AFIX  23
H18A  2   -0.002669    0.471921    0.802206    11.00000   -1.20000
H18B  2   -0.021803    0.559716    0.753910    11.00000   -1.20000
AFIX   0
C19   1    0.284466    0.521353    0.881157    11.00000    0.03468    0.02875 =
         0.02293    0.00819    0.01358    0.01571
AFIX  43
H19   2    0.291530    0.499038    0.927134    11.00000   -1.20000
AFIX   0
C20   1    0.221104    0.472360    0.825578    11.00000    0.02593    0.01731 =
         0.04267    0.00987    0.02100    0.00766
AFIX  43
H20   2    0.197250    0.423559    0.843199    11.00000   -1.20000
AFIX   0
C21   1    0.184951    0.477733    0.751550    11.00000    0.01637    0.01677 =
         0.04845   -0.00855    0.01805   -0.00221
AFIX  43
H21   2    0.138886    0.434843    0.731218    11.00000   -1.20000
AFIX   0
C22   1    0.200481    0.531816    0.699453    11.00000    0.01690    0.02796 =
         0.02466   -0.00258    0.00594    0.00767
AFIX  43
H22   2    0.162667    0.517089    0.652226    11.00000   -1.20000
AFIX   0
C23   1    0.260106    0.603234    0.702189    11.00000    0.02330    0.02217 =
         0.02538    0.00799    0.01235    0.00718
AFIX  43
H23   2    0.256218    0.622831    0.656140    11.00000   -1.20000
AFIX   0
C24   1    0.323366    0.651616    0.756893    11.00000    0.02050    0.01592 =
         0.04718    0.00463    0.01844    0.00210
AFIX  43
H24   2    0.352147    0.696391    0.739089    11.00000   -1.20000
AFIX   0
C25   1    0.354610    0.650002    0.831755    11.00000    0.01758    0.01996 =
         0.04709   -0.00547    0.00764    0.00228
AFIX  43
H25   2    0.395952    0.696650    0.852491    11.00000   -1.20000
AFIX   0
C26   1    0.338874    0.594997    0.883664    11.00000    0.01773    0.03602 =
         0.02680   -0.00892    0.00366    0.00794
AFIX  43
H26   2    0.373384    0.612384    0.931048    11.00000   -1.20000
AFIX   0
C27   1    0.589669    0.553311    0.923736    11.00000    0.03388    0.04645 =
         0.03031   -0.00823    0.01402   -0.01493
AFIX  23
H27A  2    0.583214    0.505072    0.955003    11.00000   -1.20000
H27B  2    0.571629    0.609611    0.940167    11.00000   -1.20000
AFIX   0
C28   1    0.687127    0.558491    0.925006    11.00000    0.02397    0.05677 =
         0.03603    0.00172    0.00222   -0.00624
AFIX  23
H28A  2    0.722745    0.506540    0.949582    11.00000   -1.20000
H28B  2    0.717459    0.612751    0.949638    11.00000   -1.20000
AFIX   0
C29   1    0.678299    0.559950    0.846941    11.00000    0.02909    0.04015 =
         0.05611    0.00706    0.02536   -0.00018
AFIX  23
H29A  2    0.717129    0.606607    0.837825    11.00000   -1.20000
H29B  2    0.695446    0.502242    0.832096    11.00000   -1.20000
AFIX   0
C30   1    0.580144    0.579048    0.808987    11.00000    0.03977    0.02751 =
         0.02633    0.00105    0.01031   -0.00761
AFIX  23
H30A  2    0.568556    0.643447    0.806148    11.00000   -1.20000
H30B  2    0.559223    0.554355    0.760117    11.00000   -1.20000
AFIX   0
C31   1    0.397569    0.350375    0.671112    11.00000    0.02631    0.01876 =
         0.02099   -0.00336    0.00992    0.00138
C32   1    0.326389    0.316761    0.690306    11.00000    0.01900    0.01548 =
         0.02645   -0.00374    0.00688    0.00270
C33   1    0.352311    0.284173    0.761781    11.00000    0.02000    0.01694 =
         0.02499   -0.00513    0.01051    0.00087
C34   1    0.445562    0.292083    0.802489    11.00000    0.02365    0.01815 =
         0.02633    0.00388    0.01336    0.00762
C35   1    0.392376    0.387462    0.598495    11.00000    0.02547    0.02599 =
         0.01803    0.00236    0.00695    0.00687
C36   1    0.487808    0.409801    0.597436    11.00000    0.03016    0.03229 =
         0.02895    0.00673    0.01584    0.00271
AFIX 137
H36A  2    0.517002    0.453251    0.634723    11.00000   -1.50000
H36B  2    0.482241    0.434339    0.550803    11.00000   -1.50000
H36C  2    0.524919    0.356031    0.606107    11.00000   -1.50000
AFIX   0
C37   1    0.351863    0.318969    0.539048    11.00000    0.04226    0.03933 =
         0.03391   -0.00770    0.01752   -0.00267
AFIX 137
H37A  2    0.353194    0.342492    0.493823    11.00000   -1.50000
H37B  2    0.288727    0.306260    0.534537    11.00000   -1.50000
H37C  2    0.387858    0.264522    0.550912    11.00000   -1.50000
AFIX   0
C38   1    0.337212    0.473602    0.580584    11.00000    0.03176    0.03456 =
         0.03839    0.01275    0.01770    0.01396
AFIX 137
H38A  2    0.364434    0.517086    0.618305    11.00000   -1.50000
H38B  2    0.274205    0.461915    0.576980    11.00000   -1.50000
H38C  2    0.337804    0.496756    0.535041    11.00000   -1.50000
AFIX   0
C39   1    0.228454    0.307229    0.641156    11.00000    0.02233    0.02567 =
         0.03444   -0.00624    0.00840   -0.00480
AFIX 137
H39A  2    0.187854    0.315907    0.668351    11.00000   -1.50000
H39B  2    0.219038    0.248034    0.620046    11.00000   -1.50000
H39C  2    0.214979    0.351566    0.603207    11.00000   -1.50000
AFIX   0
C40   1    0.282574    0.240765    0.788218    11.00000    0.02631    0.01930 =
         0.03311   -0.00112    0.01238   -0.00400
AFIX 137
H40A  2    0.307536    0.236262    0.840327    11.00000   -1.50000
H40B  2    0.268339    0.181568    0.767526    11.00000   -1.50000
H40C  2    0.226879    0.276476    0.773848    11.00000   -1.50000
AFIX   0
C41   1    0.494391    0.265223    0.880581    11.00000    0.02963    0.02207 =
         0.01676    0.00302    0.00850    0.00575
C42   1    0.458266    0.318079    0.930500    11.00000    0.03079    0.02656 =
         0.02665    0.00077    0.01239    0.00044
AFIX 137
H42A  2    0.473322    0.380649    0.928780    11.00000   -1.50000
H42B  2    0.486449    0.296122    0.979370    11.00000   -1.50000
H42C  2    0.391958    0.311213    0.915224    11.00000   -1.50000
AFIX   0
C43   1    0.482671    0.165823    0.889889    11.00000    0.05569    0.02430 =
         0.03390    0.00772    0.01730    0.01298
AFIX 137
H43A  2    0.514901    0.149276    0.939720    11.00000   -1.50000
H43B  2    0.507908    0.132712    0.859028    11.00000   -1.50000
H43C  2    0.417724    0.152049    0.876859    11.00000   -1.50000
AFIX   0
C44   1    0.596400    0.284551    0.903286    11.00000    0.02817    0.04741 =
         0.02355    0.00972    0.00646    0.01350
AFIX 137
H44A  2    0.623232    0.247705    0.875525    11.00000   -1.50000
H44B  2    0.625886    0.271356    0.954132    11.00000   -1.50000
H44C  2    0.605485    0.346985    0.894759    11.00000   -1.50000
AFIX   0
HKLF 4


REM  ns277_a.res in P2(1)/c
REM wR2 = 0.1137, GooF = S = 1.127, Restrained GooF = 1.127 for all data
REM R1 = 0.0509 for 7197 Fo > 4sig(Fo) and 0.0796 for all 9570 data
REM 467 parameters refined using 0 restraints

END

WGHT      0.0242     24.2174

REM Highest difference peak  1.092,  deepest hole -0.699,  1-sigma level  0.129
Q1    1   0.0834  0.7135  0.7088  11.00000  0.05    1.09
Q2    1   0.4328  0.5329  0.7499  11.00000  0.05    1.02
Q3    1   0.2911  0.9050  0.7120  11.00000  0.05    0.97
Q4    1   0.1782  0.7181  0.7075  11.00000  0.05    0.95
Q5    1   0.6065  0.4016  0.7892  11.00000  0.05    0.92
Q6    1   0.0329  0.5826  0.7384  11.00000  0.05    0.82
Q7    1   0.1404  0.6695  0.7473  11.00000  0.05    0.81
Q8    1   0.2834  0.4733  0.7871  11.00000  0.05    0.79
Q9    1   0.5329  0.5264  0.7461  11.00000  0.05    0.78
Q10   1   0.4723  0.4707  0.7814  11.00000  0.05    0.76
Q11   1   0.0847  0.7807  0.7496  11.00000  0.05    0.72
Q12   1  -0.0301  0.7873  0.7184  11.00000  0.05    0.71
Q13   1  -0.0998  0.7936  0.7676  11.00000  0.05    0.68
Q14   1   0.2613  0.6577  0.7848  11.00000  0.05    0.67
Q15   1  -0.0629  0.5878  0.7515  11.00000  0.05    0.60
Q16   1   0.0743  0.6526  0.7966  11.00000  0.05    0.57
Q17   1   0.4020  0.3416  0.7410  11.00000  0.05    0.57
Q18   1   0.5413  0.3402  0.7975  11.00000  0.05    0.55
Q19   1   0.2827  0.3002  0.6612  11.00000  0.05    0.54
Q20   1   0.6042  0.3385  0.7483  11.00000  0.05    0.53
;
_shelx_res_checksum                30058
_shelx_hkl_file
;
   0   3  -3  182.30    2.53   0
   0   4  -1 1525.46    6.41   0
   0   4   0    0.07    1.69   0
   0   4   1 1505.46    6.07   0
   1  -4   2  190.68    2.90   0
   1  -3   4   31.14    1.66   0
   1  -1   6  189.78    1.90   0
   1   6  -8    5.57    2.74   0
   1   7  -7  216.64    4.53   0
   1   8  -5 1124.19    8.48   0
   1   8   3 1500.63    8.64   0
   2  -7  -2  481.20    5.23   0
   2  -7  -1  103.59    3.53   0
   2  -7   0  726.10    6.41   0
   2   3 -13  103.34    3.07   0
   2   4 -13  225.15    4.18   0
   2   6 -12   29.45    3.35   0
   2   7   8  185.83    3.37   0
   2   9  -9   20.94    4.01   0
   2  10  -7   71.72    4.64   0
   2  10   4  202.58    4.83   0
   2  11  -4    6.24    4.26   0
   2  11  -3    0.96    4.20   0
   2  11  -2    2.11    3.91   0
   2  11  -1   -0.09    3.82   0
   2  11   0    5.56    4.00   0
   2  11   1    4.40    3.91   0
   3  -8  -7  251.47    4.63   0
   3  -6   7   30.01    3.20   0
   3  -5   8  108.64    3.54   0
   3  -4   9   -1.00    2.38   0
   3   6 -15    3.16    3.87   0
   3   7  10   45.86    2.36   0
   3  10   7   19.84    3.32   0
   3  11 -10   -1.67    4.49   0
   3  11   6   69.20    4.73   0
   3  12   3   15.75    4.20   0
   3  12   4  379.38    7.05   0
   3  13  -4   32.86    5.06   0
   3  13  -3    9.05    4.79   0
   3  13  -1    1.89    4.70   0
   3  13   0   21.01    4.84   0
   4 -10  -6   -0.98    3.48   0
   4 -10   0   57.18    4.35   0
   4  -9   4   -1.86    3.83   0
   4  -8   6   83.85    4.23   0
   4  -7 -13    4.62    2.11   0
   4  -7   8  202.95    5.00   0
   4  -6   9  153.22    4.43   0
   4  -5 -15  101.92    1.93   0
   4  -5  10   82.92    3.59   0
   4   3 -18   57.53    3.17   0
   4   4 -18   47.35    3.44   0
   4   8  11   93.50    3.24   0
   4  11 -13   65.51    4.98   0
   4  12 -12    7.34    4.99   0
   4  13 -10   11.24    5.21   0
   4  13   5   19.92    5.12   0
   4  14  -6   42.05    5.49   0
   4  14   1   17.07    5.13   0
   4  14   2  115.43    5.81   0
   5 -11  -8   17.06    3.83   0
   5  -9 -13    4.58    2.66   0
   5  -4 -18    2.33    1.07   0
   5  -4  12   97.03    3.65   0
   5  -2  13   -0.45    2.49   0
   5   4 -20   -3.17    3.08   0
   5  10 -17    2.02    4.45   0
   5  11 -16  271.10    7.03   0
   5  11  10  162.45    4.83   0
   5  12 -15   -4.40    4.67   0
   5  13 -13   10.46    5.26   0
   5  13   7    1.07    4.22   0
   5  14 -11   46.56    6.07   0
   5  14   5   53.23    5.20   0
   5  15  -9   23.00    6.04   0
   5  15  -8   50.37    5.81   0
   5  15   2    8.97    5.38   0
   5  15   3    7.32    5.84   0
   6 -12  -9   34.21    4.38   0
   6 -12   2    3.53    5.18   0
   6 -11 -12   49.14    3.87   0
   6 -11   5   19.04    5.11   0
   6 -10 -14    8.26    3.02   0
   6 -10   7   23.13    4.97   0
   6  -4  13   80.73    4.14   0
   6  10  12   32.18    3.75   0
   6  11 -18    9.73    4.98   0
   6  11  11    6.34    3.50   0
   6  12 -17    4.90    5.09   0
   6  12  10   -1.52    3.98   0
   6  13 -16   34.86    5.89   0
   6  13   9   35.60    4.97   0
   6  14 -14   -0.00    5.82   0
   6  14   7    9.96    4.65   0
   6  15 -12   29.10    6.31   0
   6  15   5   74.97    5.77   0
   6  16  -9   15.04    5.55   0
   6  16   2  178.35    7.25   0
   6  16   3   -5.19    6.09   0
   6  17  -4   94.01    6.87   0
   6  17  -3   11.60    5.97   0
   7  -8  11    4.27    4.35   0
   7  10 -21   59.03    6.03   0
   7  11 -20   87.76    6.08   0
   7  12 -19   15.86    5.44   0
   7  13 -18   16.83    5.57   0
   7  15   7    1.73    4.86   0
   7  16   5   22.65    5.62   0
   7  17   2   28.09    6.18   0
   8 -12 -15  138.41    5.24   0
   8  -5  14   68.83    4.45   0
   8  17   4   -2.24    5.99   0
   0   4  -3    3.66    1.86   0
   0   5  -1    2.82    2.02   0
   0   5   0    0.16    1.93   0
   1  -4  -4  155.55    2.12   0
   1  -4   1  434.67    3.72   0
   1   2 -10  131.53    2.53   0
   1   3 -10    0.37    2.20   0
   1   6   6  831.41    5.32   0
   1   7   5  104.20    2.93   0
   1   9  -3    8.79    3.60   0
   1   9  -2   21.74    2.68   0
   1   9  -1   -1.81    2.37   0
   1   9   0    0.98    3.36   0
   1   9   1   73.79    3.84   0
   2  -6  -6  481.96    4.50   0
   2  -6   3  389.68    4.85   0
   2  -5   5  131.57    3.27   0
   2  -2   8   16.54    1.89   0
   2   0   9   -1.85    1.16   0
   2   5 -13  344.61    5.24   0
   2   7 -12  305.31    5.73   0
   2   8 -11   67.85    4.21   0
   2   9 -10   49.77    4.35   0
   2   9   6   15.51    3.05   0
   2  10  -8  158.77    5.19   0
   2  10   5   90.87    4.60   0
   2  11  -6    1.72    4.39   0
   2  11   2   31.40    4.20   0
   3  -8  -6    1.00    3.21   0
   3  -8   2    7.21    3.55   0
   3  -7  -9  226.80    3.86   0
   3  -2  10  316.61    3.74   0
   3   1 -16  132.58    2.80   0
   3   1  11    5.82    1.21   0
   3   2 -16   40.75    2.42   0
   3   3 -16   67.62    3.01   0
   3   4 -16    4.76    2.94   0
   3   8 -14    9.88    4.00   0
   3  10 -12    3.65    4.40   0
   3  11 -11    0.46    4.74   0
   3  12  -9   96.67    5.63   0
   3  13  -5   10.37    3.54   0
   3  13   1   29.48    4.89   0
   3  13   2   16.31    4.92   0
   4 -10  -5   70.80    4.06   0
   4 -10  -4   80.91    4.38   0
   4 -10  -3  144.56    4.93   0
   4  -9  -9   32.82    3.19   0
   4  -9   3    9.38    3.97   0
   4  -8 -11   78.44    3.36   0
   4  -3  11   70.87    3.28   0
   4  -1  12  430.44    4.00   0
   4   0 -18  197.15    2.70   0
   4   5 -18  163.68    4.74   0
   4   7 -17   83.40    4.27   0
   4   9 -16   44.93    4.58   0
   4  10 -15   58.86    4.95   0
   4  11 -14   26.18    5.08   0
   4  12 -13   68.07    5.41   0
   4  12   7   12.19    3.82   0
   4  13 -11   27.82    5.40   0
   4  14  -9   37.84    5.60   0
   4  14  -8   15.97    5.33   0
   4  14   3    6.68    4.84   0
   4  15  -4   14.50    5.65   0
   4  15  -3   -1.92    5.41   0
   4  15  -2   12.32    5.54   0
   4  15  -1    0.43    5.19   0
   5 -11  -7    9.37    3.89   0
   5 -11  -1  115.16    5.33   0
   5 -10 -10  357.04    6.13   0
   5 -10   4   -0.40    4.51   0
   5  -8   8    4.27    3.75   0
   5  -7   9  177.29    5.12   0
   5  -6  10   19.73    3.58   0
   5   5 -20  121.42    4.54   0
   5   9 -18   11.58    4.36   0
   5  10  11   11.70    3.30   0
   5  12   9   96.24    4.42   0
   5  13 -14   13.74    5.48   0
   5  14 -12   26.44    5.87   0
   5  15 -10   24.16    6.22   0
   5  15   4    2.47    5.65   0
   5  16  -7   38.38    6.22   0
   5  16  -6  200.57    7.82   0
   5  16  -5   43.56    6.63   0
   5  16  -4   47.16    6.44   0
   5  16  -3   31.80    6.02   0
   5  16  -2   -1.09    5.82   0
   5  16  -1   54.46    6.30   0
   5  16   0   72.50    6.47   0
   6 -12  -8   17.53    4.39   0
   6 -12  -7   -4.74    4.27   0
   6 -12   1   10.26    3.72   0
   6 -11   4   49.62    5.37   0
   6  -9 -15   22.25    3.32   0
   6  -9   8    5.76    4.47   0
   6  -5  12   32.42    4.11   0
   6  -1  14    0.57    2.35   0
   6   3 -22    0.00    1.33   0
   6   7 -21   -0.93    3.90   0
   6   9 -20   41.56    4.75   0
   6  14 -15   21.70    5.96   0
   6  15 -13    3.67    6.15   0
   6  15   6   21.50    5.34   0
   6  16   4   72.72    6.21   0
   6  17  -2   29.77    6.19   0
   6  17  -1   71.96    6.87   0
   6  17   0   -1.89    6.08   0
   7 -13  -7  137.49    6.20   0
   7 -12 -12   69.92    4.58   0
   7 -11 -14  184.92    5.42   0
   7 -10 -16   44.85    3.37   0
   7 -10   8  222.48    6.91   0
   7  -9   9   -1.68    4.35   0
   7  -5  13   25.07    3.68   0
   7  -3  14   71.82    3.94   0
   7   9 -22   83.30    5.89   0
   7  14   9    7.42    4.40   0
   7  16   6   12.40    6.31   0
   7  17   3    4.86    6.08   0
   8 -13 -12   43.87    4.89   0
   8  -6  13   11.77    4.28   0
   8  11 -22   61.82    5.67   0
   8  17   5   16.87    5.90   0
   0   4   2   10.04    1.55   0
   0   5  -4 1408.32    7.38   0
   0   5   1    2.06    1.87   0
   0   6  -1 1144.84    6.99   0
   1  -4  -3  620.90    3.82   0
   1   4 -10  384.77    4.43   0
   1   6  -9  450.34    5.50   0
   1   9  -6  133.31    4.53   0
   1   9  -5   59.74    4.11   0
   1   9   2    3.98    3.26   0
   2  -6   2   33.92    2.77   0
   2  -4   6  310.47    3.81   0
   2  -3   7   38.59    1.99   0
   2   6 -13   48.87    4.01   0
   2   6   9  110.58    2.62   0
   2  10  -9   49.63    4.65   0
   2  11  -7    3.99    4.46   0
   2  11   3    5.12    3.71   0
   2  12  -3  159.85    5.82   0
   2  12  -2    5.12    4.51   0
   2  12  -1  116.68    5.40   0
   2  12   0   15.91    4.56   0
   2  12   1  220.00    5.79   0
   3  -8  -5  334.92    5.02   0
   3  -8   0    2.88    3.33   0
   3  -8   1  136.85    4.40   0
   3  -4 -13    2.23    1.15   0
   3   7 -15  270.27    5.48   0
   3   9   9   11.29    3.09   0
   3  10 -13   13.37    4.54   0
   3  10   8  157.34    4.21   0
   3  11 -12   34.36    5.64   0
   3  11   7    7.60    4.13   0
   3  12 -10   45.28    5.37   0
   3  12   5    6.20    4.06   0
   3  13  -8  106.31    6.09   0
   3  13  -7   52.27    4.39   0
   3  13   3   87.36    5.33   0
   3  14  -4   14.96    5.14   0
   3  14  -3   -2.46    5.25   0
   3  14  -1    5.55    5.00   0
   4  -9  -8    6.68    3.08   0
   4  -9   2   84.67    4.61   0
   4  -8   5   64.15    4.23   0
   4  -7   7   -3.26    3.30   0
   4  -6   8  648.10    6.94   0
   4  -4  10   93.21    3.82   0
   4   6 -18  149.74    5.08   0
   4   8 -17   23.69    4.18   0
   4  10  10   87.48    4.02   0
   4  11   9    8.06    4.06   0
   4  13 -12   11.19    5.30   0
   4  14 -10    0.98    5.43   0
   4  14   4  203.80    6.51   0
   4  15  -6   24.06    5.75   0
   4  15  -5   19.98    5.48   0
   4  15   0    9.64    5.51   0
   4  15   1    6.94    5.42   0
   5 -11  -5    4.94    4.04   0
   5 -11  -4  220.11    5.92   0
   5 -11  -3   18.24    4.58   0
   5  -9 -12   86.80    3.46   0
   5  -8   7  185.27    5.25   0
   5  -7 -15    4.68    2.37   0
   5  -3  12  121.43    3.82   0
   5  -1  13   27.79    2.38   0
   5   6 -20    1.12    3.98   0
   5   9  12   32.89    3.15   0
   5  10 -18   18.75    5.44   0
   5  11 -17   14.10    4.95   0
   5  12 -16   -7.99    5.00   0
   5  13 -15    9.64    5.41   0
   5  14 -13   58.86    6.33   0
   5  15 -11    0.15    6.05   0
   5  15   5   43.60    6.02   0
   5  16   1   74.88    6.40   0
   5  16   2  282.90    8.00   0
   6 -12  -6   25.95    4.69   0
   6 -12  -5   29.78    4.99   0
   6 -12  -4   16.37    4.89   0
   6 -12  -3   24.15    5.26   0
   6 -12  -2    5.67    4.88   0
   6 -12  -1   20.19    3.83   0
   6 -11 -10   45.25    4.49   0
   6 -10 -13   -0.67    3.27   0
   6  -8   9    3.83    3.96   0
   6  -7  10   55.18    4.29   0
   6  -6  11   14.66    3.66   0
   6  -3  13   16.87    3.49   0
   6   5 -22    0.40    1.71   0
   6   8 -21   19.74    4.47   0
   6  10 -20   69.30    5.89   0
   6  11 -19   -4.00    4.90   0
   6  12 -18   31.37    5.48   0
   6  13 -17   61.30    6.13   0
   6  14 -16    5.90    5.86   0
   6  15   7   11.73    5.65   0
   6  16   5    5.93    5.95   0
   6  17   1   60.73    6.69   0
   6  17   2    4.42    6.05   0
   7 -13  -6   19.83    5.26   0
   7 -13  -5  103.92    6.25   0
   7 -12 -11    3.87    4.14   0
   7  -9 -17   27.15    3.40   0
   7  -8  10    5.52    4.55   0
   7  -7  11   18.04    4.23   0
   7  -6  12   79.66    4.60   0
   7  11 -21   10.12    5.09   0
   7  12 -20   32.70    5.81   0
   7  13 -19    9.99    4.96   0
   7  15   8   10.99    4.92   0
   7  17   4   25.77    6.06   0
   8 -13 -11   12.44    4.82   0
   8 -12 -14   42.53    4.64   0
   8 -11 -16    5.08    3.49   0
   8  -8  11   18.47    4.79   0
   8  -7  12   12.14    4.53   0
   8  -4  14  134.21    5.13   0
   8  17   6   -1.82    5.54   0
   0   2  -5  934.89    4.43   0
   0   4  -5  171.91    2.98   0
   0   4   3    2.98    1.69   0
   0   5   2   80.69    2.32   0
   0   6  -3  778.74    6.12   0
   0   6  -2 1070.74    6.74   0
   0   6   0 2023.63    8.90   0
   0   6   1 1111.09    6.67   0
   1  -4  -2   74.56    1.91   0
   1  -4  -1   76.86    2.02   0
   1  -1  -9   11.71    0.73   0
   1   5   7  162.27    2.42   0
   1   6 -10  158.07    4.55   0
   1   7  -9  556.90    6.45   0
   1   9   3  184.79    4.44   0
   1  10   0  156.32    4.82   0
   1  10   1    2.86    3.66   0
   2  -6  -5   51.95    2.30   0
   2  -6   1   62.93    2.79   0
   2   8 -12   29.64    4.00   0
   2   8   8   12.66    2.92   0
   2   9 -11  157.17    5.24   0
   2   9   7    4.85    2.91   0
   2  10 -10   78.79    4.99   0
   2  10   6   48.52    3.72   0
   2  11  -9    2.72    4.26   0
   2  11  -8   24.38    3.41   0
   2  11   4   72.64    4.39   0
   2  12  -6  256.11    6.68   0
   2  12   2   77.34    4.99   0
   3  -8  -4   21.81    3.14   0
   3  -8  -2    5.10    3.19   0
   3  -8  -1    2.80    3.24   0
   3  -7  -8  200.03    3.84   0
   3  -5   7   24.68    2.93   0
   3  -4   8    4.97    2.34   0
   3  -3   9  324.17    3.96   0
   3   6 -16   72.43    4.25   0
   3   6  11   10.99    1.84   0
   3   8 -15  468.65    7.03   0
   3   8  10   13.37    2.59   0
   3  12 -11  128.37    6.04   0
   3  12   6  134.10    4.97   0
   3  13  -9   99.91    6.10   0
   3  13   4   61.11    5.09   0
   3  14  -6   -7.96    5.37   0
   3  14  -5    7.82    5.41   0
   3  14   0    0.05    5.16   0
   3  14   1    2.17    4.95   0
   4  -9  -7    0.63    3.17   0
   4  -9   1   29.51    4.12   0
   4  -8 -10   38.53    3.27   0
   4  -8   4    9.56    3.73   0
   4  -7 -12   20.19    2.46   0
   4  -7   6   12.19    3.45   0
   4  -5   9  145.96    4.07   0
   4   0  12  384.25    3.47   0
   4   7 -18   -3.23    4.39   0
   4   7  12   78.61    2.54   0
   4   9 -17   11.66    4.78   0
   4  10 -16  116.16    5.55   0
   4  11 -15   11.88    4.87   0
   4  12 -14   16.25    5.22   0
   4  12   8   53.33    4.17   0
   4  13 -13   51.30    5.77   0
   4  14 -11    8.00    5.55   0
   4  14   5   15.81    4.78   0
   4  15  -9   82.11    6.27   0
   4  15  -8   34.93    6.11   0
   4  15   2    6.80    5.39   0
   4  15   3   30.91    6.11   0
   5 -10  -9   44.49    3.77   0
   5  -9   5   -1.62    3.78   0
   5  -7   8   -1.67    3.69   0
   5  -5 -17  128.57    2.25   0
   5  -4  11    4.37    3.37   0
   5   7 -20   24.13    4.58   0
   5   9 -19   80.16    5.12   0
   5  14 -14   20.07    5.84   0
   5  14   7   31.56    4.90   0
   5  15 -12    4.06    6.13   0
   5  16 -10  245.28    8.41   0
   5  16  -9   16.65    5.78   0
   5  16   3   42.09    6.06   0
   5  17  -6    5.23    6.14   0
   5  17  -5   26.22    6.58   0
   5  17  -4    0.74    6.20   0
   5  17  -3   89.39    7.28   0
   5  17  -1   94.67    6.77   0
   6 -11  -9    2.43    4.27   0
   6 -10   5   35.99    4.99   0
   6  -9   7   28.11    4.46   0
   6  -8 -16    3.88    2.56   0
   6   0  14   17.00    2.37   0
   6  13 -18   28.84    6.18   0
   6  13  10    2.57    4.48   0
   6  17   3   35.04    6.18   0
   7 -11 -13    1.29    3.73   0
   7 -11   4   19.73    5.08   0
   7 -10 -15   73.57    4.38   0
   7  -9   8    1.28    4.72   0
   7  -8 -18    2.69    2.68   0
   7  -4  13   11.27    3.89   0
   7  10 -22    7.85    4.83   0
   7  16   7   24.91    5.36   0
   7  17   5    8.57    5.93   0
   8 -12 -13  119.67    5.38   0
   8  -5  13   54.72    5.06   0
   9  -7  12  130.07    6.28   0
   9  -6  13   53.15    4.95   0
   0   4  -6   -0.47    1.94   0
   0   5   3   60.99    2.11   0
   0   6   2 1109.54    6.55   0
   0   7  -2   10.60    2.91   0
   0   7  -1  105.22    3.49   0
   0   7   0    2.82    2.71   0
   1  -2   4  243.37    2.51   0
   1   0   6  602.07    2.33   0
   1   8  -9    6.85    3.61   0
   1   9  -8   69.33    4.44   0
   1   9   4   26.71    3.36   0
   1  10  -6   -2.37    4.07   0
   1  11  -1   89.33    4.63   0
   2  -6  -4  337.82    3.96   0
   2  -6  -2   25.40    2.47   0
   2  -6  -1   16.69    2.42   0
   2  -5   3  196.24    3.53   0
   2  -4   5  396.20    4.22   0
   2  -1   8  146.68    2.34   0
   2   1   9    4.64    0.86   0
   2   2 -14   54.06    2.43   0
   2   7 -13  179.97    4.80   0
   2   9 -12  155.67    5.40   0
   2  10 -11  106.56    5.22   0
   2  11   5   11.09    3.85   0
   2  12  -8  101.10    5.80   0
   2  12   3   90.85    4.96   0
   2  13  -4    2.02    5.10   0
   2  13  -2   52.34    5.25   0
   2  13  -1  399.00    7.61   0
   2  13   0   83.62    5.41   0
   3  -6 -10   14.48    2.14   0
   3  -6   5   51.07    3.40   0
   3  -1  10    5.69    1.78   0
   3   7 -16   -0.86    3.52   0
   3   9 -15  136.57    5.33   0
   3  10 -14   12.32    4.55   0
   3  10   9   -0.46    3.34   0
   3  11 -13   -1.21    4.69   0
   3  12 -12   13.85    5.13   0
   3  13 -10  147.41    6.48   0
   3  14  -8   17.41    5.62   0
   3  14  -7   72.55    5.92   0
   4  -9  -6   59.81    3.74   0
   4  -9  -1    3.75    3.68   0
   4  -2  11  153.27    3.24   0
   4   8 -18    0.93    4.65   0
   4  11 -16   -1.39    4.45   0
   4  12 -15   39.81    5.17   0
   4  14 -12   -0.47    5.61   0
   4  14   6  102.91    6.12   0
   4  15 -10   10.37    6.07   0
   4  15   4   53.15    6.15   0
   4  16  -6   -6.70    5.96   0
   4  16  -5    2.24    6.14   0
   4  16  -4   10.33    5.60   0
   4  16  -3   -3.27    5.48   0
   4  16  -2    1.50    5.49   0
   4  16  -1    1.46    5.85   0
   4  16   0    7.58    5.71   0
   5 -10  -8  611.88    7.36   0
   5 -10  -7    3.89    3.80   0
   5 -10   0  114.44    5.20   0
   5  -9 -11    4.93    2.93   0
   5  -9   4    7.38    4.12   0
   5  -8   6    4.25    3.94   0
   5  -6   9  335.60    5.78   0
   5  -5  10  104.63    4.01   0
   5   0  13    0.70    1.83   0
   5   8 -20    8.05    4.51   0
   5  10 -19   23.62    5.41   0
   5  11 -18  185.08    6.65   0
   5  11  11   -1.38    3.53   0
   5  12 -17   13.63    5.34   0
   5  12  10   70.18    4.11   0
   5  13 -16    1.68    5.38   0
   5  13   9   12.58    4.09   0
   5  14 -15   57.41    6.32   0
   5  14   8   -1.65    5.02   0
   5  15 -13    4.10    6.12   0
   5  15   6   19.42    5.18   0
   5  16 -11  -11.85    5.44   0
   5  16   4  198.44    7.40   0
   5  17   1   38.07    6.54   0
   6 -11  -8   24.54    4.25   0
   6 -11   0   49.56    5.17   0
   6 -11   1   31.02    4.87   0
   6 -10 -12   18.65    3.46   0
   6 -10   4   27.59    4.98   0
   6  -9 -14  105.41    4.11   0
   6  -8   8   14.00    4.10   0
   6  -7 -17    3.82    2.14   0
   6  -7   9   24.30    4.08   0
   6  -5 -19   28.77    1.71   0
   6  -4  12   -2.14    3.08   0
   6  11 -20    7.49    5.08   0
   6  12 -19    0.74    5.00   0
   6  15   8   71.28    6.18   0
   6  16   6   66.14    5.99   0
   6  17   4   10.48    6.01   0
   7 -12  -9    5.87    4.37   0
   7 -12  -8   63.75    5.08   0
   7 -12  -1   -0.70    4.78   0
   7 -12   0   78.61    5.86   0
   7 -11 -12  198.43    5.77   0
   7  -8   9   19.38    4.54   0
   7  -5  12    7.59    4.19   0
   7  11 -22   46.54    5.79   0
   7  12 -21   35.93    5.83   0
   7  17   6   25.44    5.81   0
   8 -12 -12   42.61    5.16   0
   8 -11 -15   -1.25    3.72   0
   8  -8  10   13.65    4.77   0
   8  -7  11    2.83    4.28   0
   9 -12 -15   26.87    4.61   0
   0   5  -6 1128.55    6.98   0
   0   6  -6  140.94    3.72   0
   0   6   3  792.67    5.54   0
   0   7  -5  440.56    5.66   0
   0   7  -4    1.46    2.98   0
   0   7   2   10.81    2.49   0
   0   8  -2    2.50    3.32   0
   0   8  -1    1.98    3.24   0
   0   8   0  117.40    3.84   0
   1  -1   5    6.14    1.05   0
   1   2 -11   -0.38    1.95   0
   1   3 -11   61.24    2.42   0
   1   4 -11   36.77    2.64   0
   1   5 -11   67.27    3.29   0
   1   6 -11  351.06    5.62   0
   1   6   7   13.55    2.17   0
   1   8   6   12.04    3.15   0
   1   9   5   58.78    3.53   0
   1  10  -7  300.22    6.23   0
   1  10   3   39.51    3.93   0
   1  11   0  270.84    5.94   0
   1  11   1   19.33    4.16   0
   2  -5  -7  130.14    2.33   0
   2  -3   6    5.60    1.73   0
   2  -2   7  716.27    4.52   0
   2   6 -14   15.78    3.31   0
   2   8 -13    7.64    3.88   0
   2   9   8  197.73    4.52   0
   2  10   7   50.39    3.62   0
   2  11 -10   27.65    4.66   0
   2  12   4  335.93    6.53   0
   2  13  -6    0.84    5.05   0
   2  13   1  112.66    5.63   0
   2  13   2    9.62    4.75   0
   3  -7  -7   14.68    2.39   0
   3  -7   1    5.42    3.20   0
   3  -6   4  388.91    5.29   0
   3  -5   6   27.52    2.91   0
   3   4 -17   18.97    3.13   0
   3   5 -17   -0.72    3.28   0
   3   8 -16    7.21    4.01   0
   3   9  10  126.77    3.88   0
   3  11 -14   30.06    4.83   0
   3  12   7   12.46    3.92   0
   3  13 -11    9.90    5.38   0
   3  14  -9   94.88    6.32   0
   3  14   4   12.19    5.60   0
   3  15  -6   96.03    6.49   0
   3  15  -5   11.50    5.72   0
   3  15  -4   26.56    5.58   0
   3  15  -3    7.29    4.10   0
   3  15  -2    3.26    5.28   0
   3  15  -1    4.84    5.53   0
   3  15   1    4.74    5.19   0
   4  -9  -3    3.82    3.36   0
   4  -9  -2    5.43    2.60   0
   4  -8  -9   56.92    3.14   0
   4  -8   3   73.90    4.08   0
   4  -7   5   32.91    3.74   0
   4  -6 -13  265.76    3.48   0
   4  -3  10   15.52    2.82   0
   4   5 -19    1.96    3.44   0
   4   6 -19    1.24    3.84   0
   4  10 -17    8.95    4.71   0
   4  12   9   17.04    3.76   0
   4  13 -14   32.87    5.26   0
   4  13   8    6.29    4.80   0
   4  14 -13   18.51    5.82   0
   4  15 -11   34.44    6.34   0
   4  16  -8   27.62    6.56   0
   4  16   1    5.68    5.35   0
   4  16   2    2.77    5.56   0
   5 -10  -6  834.70    8.62   0
   5 -10  -5   29.49    4.19   0
   5 -10  -4  541.23    7.51   0
   5 -10  -3  245.95    5.95   0
   5 -10  -2  401.16    6.93   0
   5 -10  -1  393.17    6.99   0
   5  -9 -10  121.30    4.45   0
   5  -9   3   13.13    4.19   0
   5  -7   7  126.59    4.75   0
   5  -2  12   35.23    2.82   0
   5   8  13  124.95    3.05   0
   5  12 -18    1.99    5.67   0
   5  13 -17    3.52    5.13   0
   5  15 -14  -11.41    6.27   0
   5  15   7   62.87    6.20   0
   5  16   5   16.31    5.71   0
   5  17   2    8.86    6.15   0
   6 -11  -7    6.82    4.03   0
   6 -11  -6   38.90    4.53   0
   6 -11  -5    3.19    4.15   0
   6 -11  -3   -0.04    4.39   0
   6 -11  -2   39.26    5.03   0
   6 -11  -1    8.55    4.71   0
   6 -10   3   32.27    4.70   0
   6   1  14   -1.79    1.90   0
   6   8 -22    4.00    4.14   0
   6  12 -20   58.21    6.40   0
   6  13 -19   21.53    5.81   0
   6  16   7    4.78    6.09   0
   6  17   5   31.82    6.06   0
   7 -12  -7   10.53    4.77   0
   7 -12  -6   32.94    5.11   0
   7 -12  -5    7.02    5.00   0
   7 -12  -4   -2.81    4.94   0
   7 -12  -3    0.33    5.24   0
   7 -12  -2    3.57    5.13   0
   7 -11   3    6.30    3.76   0
   7 -10 -14  130.95    4.89   0
   7  -9   7   -3.74    4.70   0
   7  -7  10    6.73    3.99   0
   7  -6  11   54.50    4.36   0
   7  -3  13  267.37    5.36   0
   7  -1  14   -0.71    3.02   0
   8 -12 -11   58.68    5.44   0
   8  -9   8  178.84    6.30   0
   9 -12 -14    5.86    5.21   0
   9  -5  13   39.92    5.16   0
   0   3  -7   29.38    2.23   0
   0   4  -7   24.46    2.19   0
   0   4   4    1.34    1.57   0
   0   5  -7   71.29    2.98   0
   0   7  -6    0.46    3.21   0
   0   7   3   26.15    2.53   0
   0   8  -4   11.61    3.52   0
   1  -3  -5  406.27    2.46   0
   1  -3   1    3.46    1.45   0
   1   7 -11  293.53    5.39   0
   1   7   7   37.92    2.82   0
   1   8 -10    5.48    3.74   0
   1  10  -8   50.14    4.68   0
   1  11  -7    4.59    4.31   0
   1  11  -6  143.70    5.57   0
   1  11   2  237.73    5.67   0
   1  12  -3   75.11    5.27   0
   1  12  -2   55.49    5.00   0
   1  12  -1   24.71    4.68   0
   2  -5   2  167.05    3.32   0
   2  -4   4  913.27    5.83   0
   2   7 -14  283.92    5.54   0
   2   9 -13  163.82    5.48   0
   2  10 -12   41.05    4.84   0
   2  11 -11    8.20    4.68   0
   2  12 -10   46.36    5.43   0
   2  12   5   -4.34    4.05   0
   2  13  -8   10.00    5.29   0
   2  13   3   11.68    4.78   0
   2  14  -4  266.41    7.44   0
   2  14  -3   13.46    5.28   0
   2  14  -1   62.97    5.61   0
   3  -7  -6   31.91    2.59   0
   3  -7   0  144.46    4.13   0
   3  -6  -9  401.29    4.22   0
   3  -4   7   26.19    2.51   0
   3  -3   8   29.63    2.68   0
   3  -2   9  317.07    3.75   0
   3   2 -17   76.48    2.81   0
   3   6 -17   43.86    3.67   0
   3   7  11   22.96    2.23   0
   3   9 -16   13.97    4.32   0
   3  10 -15   43.53    4.86   0
   3  12 -13   37.81    5.22   0
   3  13 -12  181.06    6.87   0
   3  13   6  109.52    5.24   0
   3  14 -10  107.01    6.48   0
   3  15  -8   36.03    5.99   0
   3  15   2   49.32    5.80   0
   4  -8  -8    6.54    2.87   0
   4  -8   2   47.41    4.00   0
   4  -4   9   38.68    2.94   0
   4   7 -19  124.63    5.29   0
   4   8  12    1.72    2.43   0
   4   9 -18    2.50    4.40   0
   4  10  11   26.09    3.36   0
   4  11 -17   -4.34    4.78   0
   4  12 -16   11.22    5.21   0
   4  13 -15   41.25    5.76   0
   4  14 -14    8.44    5.47   0
   4  14   7   -2.98    4.55   0
   4  15 -12    1.88    6.06   0
   4  15   5   15.54    5.24   0
   4  16 -10   69.65    6.94   0
   4  16  -9   -0.36    4.37   0
   4  16   3   10.00    5.66   0
   4  17  -6   -1.39    6.27   0
   4  17  -5   68.32    7.02   0
   4  17  -4   -0.57    6.43   0
   4  17   0   34.38    7.07   0
   5  -9   2   11.87    4.17   0
   5  -8 -12    4.77    3.05   0
   5  -7 -14   18.44    2.51   0
   5  -3  11   16.58    3.23   0
   5   1  13   21.62    1.79   0
   5  11 -19    0.35    5.05   0
   5  13  10  104.02    5.31   0
   5  14 -16   -1.51    5.37   0
   5  16   6   96.92    6.75   0
   5  17   3   24.27    6.07   0
   6 -11  -4   14.65    3.47   0
   6 -10 -10   26.96    4.17   0
   6  -9 -13    4.38    3.45   0
   6  -9   5   73.47    4.99   0
   6  -8 -15   37.58    3.22   0
   6  -7   8   61.42    4.89   0
   6  -3  12    1.60    3.47   0
   6   9 -22    6.93    4.54   0
   6  11 -21   10.13    5.16   0
   6  17   6    3.84    6.17   0
   7 -11 -11   11.28    4.02   0
   7 -11   1   33.61    5.27   0
   7 -11   2   16.20    3.80   0
   7 -10   4  240.00    6.74   0
   7  -8   8    0.78    4.35   0
   8 -12 -10   30.06    4.97   0
   8 -11 -14   31.90    4.11   0
   8 -10 -16    2.24    3.84   0
   8 -10   6   63.46    5.99   0
   8  -4  13   63.07    4.14   0
   9 -11 -16   11.99    4.90   0
   9  -7  11    2.84    4.66   0
   9  -6  12    0.26    4.42   0
   0   6   4  895.90    5.73   0
   0   8  -6   -0.83    3.48   0
   0   8   2    3.97    2.73   0
   0   9  -4   28.55    3.95   0
   0   9  -3  144.08    4.71   0
   0   9  -2   -0.13    3.41   0
   0   9  -1   20.60    3.54   0
   0   9   0   -2.30    3.43   0
   0   9   1   25.56    3.58   0
   1   1 -11   18.75    1.81   0
   1   4 -12  406.50    5.03   0
   1   5 -12   12.08    3.37   0
   1   8 -11    2.96    3.72   0
   1   9 -10   28.61    4.25   0
   1   9   6   80.63    3.62   0
   1  10  -9  450.31    7.31   0
   1  10   5   40.01    3.79   0
   1  11  -8   56.81    5.02   0
   1  12  -6  159.67    5.92   0
   1  12  -4   99.55    4.44   0
   1  12   1    2.56    4.43   0
   2  -5  -6   97.32    2.21   0
   2   4 -15   87.41    3.61   0
   2   5 -15  200.25    4.64   0
   2   6 -15    0.07    3.69   0
   2   8 -14    2.67    3.85   0
   2   8   9  314.45    4.31   0
   2  10 -13    5.15    4.54   0
   2  10   8   -0.98    3.60   0
   2  11 -12    2.79    4.74   0
   2  11   7   44.89    4.44   0
   2  12 -11   50.74    5.53   0
   2  12   6  147.87    5.68   0
   2  13  -9   33.40    5.61   0
   2  13   4   21.29    4.73   0
   2  14  -7   50.94    6.01   0
   2  14   1  143.29    6.37   0
   2  14   2   17.06    5.08   0
   3  -7  -5   21.77    2.62   0
   3  -7  -3    7.44    2.90   0
   3  -7  -2    2.31    2.94   0
   3  -7  -1   46.60    3.36   0
   3  -5 -11    4.28    1.63   0
   3  -5   5  141.15    3.57   0
   3   7 -17  363.49    6.23   0
   3   8 -17  213.18    6.21   0
   3  10 -16   12.38    5.36   0
   3  11 -15   -4.65    4.77   0
   3  11   9   12.22    3.81   0
   3  12 -14   -2.28    5.10   0
   3  12   8   16.00    3.76   0
   3  13 -13   15.35    5.47   0
   3  13   7  138.99    5.99   0
   3  14 -11  112.23    6.45   0
   3  14   5  138.01    5.84   0
   3  15  -9   95.48    6.81   0
   3  15   3   23.64    5.51   0
   3  16  -6   52.06    6.53   0
   3  16  -5   68.40    6.61   0
   3  16  -4   14.58    6.20   0
   3  16  -3   55.82    6.58   0
   3  16  -1   75.26    6.40   0
   3  16   0   22.80    5.91   0
   4  -8  -7   32.72    3.22   0
   4  -8   1  125.47    4.42   0
   4  -7   4   57.31    3.87   0
   4  -6   6  486.59    6.14   0
   4  -1  11   17.87    2.05   0
   4   1 -19   54.38    2.30   0
   4   8 -19   30.89    4.28   0
   4  10 -18  101.10    5.61   0
   4  13 -16   44.37    6.48   0
   4  13   9   43.22    4.93   0
   4  15 -13    4.85    6.00   0
   4  15   6    7.16    5.04   0
   4  16 -11   -5.87    6.56   0
   4  16   4   58.43    6.06   0
   4  17   1   18.03    6.16   0
   5  -9  -9   50.52    3.58   0
   5  -9   1  120.13    5.02   0
   5  -8   4    3.89    3.91   0
   5  -7   6    0.10    3.61   0
   5  -4  10   62.00    3.42   0
   5  -1  12  260.93    3.93   0
   5   1 -21    0.11    0.91   0
   5   8 -21   -5.11    4.71   0
   5  10 -20   -1.77    4.83   0
   5  12 -19   46.45    5.78   0
   5  12  11   -0.42    3.82   0
   5  13 -18   13.41    5.65   0
   5  14 -17   62.69    6.44   0
   5  14   9   17.00    4.33   0
   5  15   8   20.27    5.69   0
   5  17   4    4.04    5.96   0
   5  18   1    6.14    6.27   0
   5  18   2   27.93    6.54   0
   6 -10  -9   59.28    4.59   0
   6  -9   4    0.39    4.20   0
   6  -8   6   12.27    4.27   0
   6  -6   9   65.69    4.25   0
   6  -5  10    1.24    3.93   0
   6  -4  11  218.28    5.14   0
   6  -1  13   71.00    3.08   0
   6   2  14   20.53    1.83   0
   6  10 -22   57.97    5.33   0
   6  12 -21    3.37    5.75   0
   6  16   8   -0.83    5.06   0
   6  18   4   81.56    7.01   0
   7 -11 -10  162.17    5.35   0
   7 -11  -9   32.95    4.93   0
   7 -10 -13   15.48    3.59   0
   7  -8 -17   44.08    3.34   0
   7  -6  10  116.48    5.49   0
   7  -5  11   20.13    4.38   0
   7  -4  12  229.18    5.23   0
   8 -12  -8   40.43    5.79   0
   8 -11 -13   -1.50    3.93   0
   8 -10   5    6.80    5.40   0
   8  -9   7    0.49    5.03   0
   8  -7  10   61.31    4.99   0
   8  -6  11    0.68    4.18   0
   8  -5  12  114.96    4.88   0
   9 -12 -13  163.68    6.07   0
  10  -6  12   42.27    5.52   0
   0   4  -8    9.38    2.12   0
   0   5  -8  494.21    5.20   0
   0   6  -8    6.79    2.89   0
   0   7   4    0.89    2.37   0
   0   8  -7   31.29    3.81   0
   0   9  -6   19.00    3.93   0
   0   9  -5   89.58    4.28   0
   0   9   2    0.73    3.34   0
   0  10  -3  112.24    4.83   0
   0  10   0  316.15    5.90   0
   1  -3  -4   19.23    1.23   0
   1  -2   3    6.02    1.21   0
   1   3 -12    2.97    2.02   0
   1   6 -12  138.65    4.17   0
   1   7 -12   14.61    3.61   0
   1   8   7   63.94    3.00   0
   1   9 -11  352.57    6.53   0
   1  10 -10  197.25    5.92   0
   1  11  -9   25.03    4.77   0
   1  11   4   55.23    4.28   0
   1  12  -7  296.10    7.06   0
   1  12   2  157.64    5.44   0
   1  12   3   76.95    4.93   0
   1  13  -4   29.57    5.22   0
   1  13  -2   16.05    4.99   0
   1  13   0    4.77    4.55   0
   2  -5  -5   42.24    1.96   0
   2   3 -15   40.13    2.74   0
   2   7 -15   45.07    3.94   0
   2   9 -14   80.58    4.92   0
   2   9   9   21.96    3.16   0
   2  11 -13    8.72    4.66   0
   2  12 -12   31.17    5.16   0
   2  13 -10    6.83    5.29   0
   2  13   5    6.93    4.51   0
   2  14  -8  156.78    6.87   0
   2  14   3  204.34    6.63   0
   2  15  -5   11.47    5.82   0
   2  15  -4   57.31    6.35   0
   2  15  -3    9.31    5.90   0
   2  15  -2  104.41    6.51   0
   2  15  -1   12.77    5.61   0
   2  15   0   72.51    5.93   0
   3  -6   2  853.19    7.00   0
   3   1 -17  140.40    2.78   0
   3   8  11  986.35    6.32   0
   3   9 -17  177.94    6.21   0
   3  12 -15    4.33    4.80   0
   3  13 -14  118.78    6.19   0
   3  14 -12  109.56    6.43   0
   3  14   6   64.92    5.14   0
   3  15 -11   57.69    6.18   0
   3  15 -10    9.52    5.84   0
   3  15   4   73.52    5.83   0
   3  16  -8   52.58    6.81   0
   3  16   1   62.51    6.25   0
   3  16   2   30.67    5.89   0
   4  -8  -6   46.37    3.42   0
   4  -8  -5  155.20    4.63   0
   4  -8  -2    0.30    3.23   0
   4  -8  -1   78.03    4.09   0
   4  -7 -10   93.43    3.37   0
   4  -7   3   41.61    3.75   0
   4  -5   7  138.66    3.99   0
   4  -2  10   51.84    2.69   0
   4   5 -20  125.92    4.36   0
   4   9 -19   23.27    4.57   0
   4  11 -18   21.27    5.12   0
   4  12 -17   12.00    5.33   0
   4  12  10    3.10    3.56   0
   4  14 -15   10.73    5.93   0
   4  15 -14   11.80    6.25   0
   4  16   5   -3.01    5.47   0
   4  17   3   94.19    6.86   0
   5  -9  -8  148.62    4.46   0
   5  -9  -7   61.43    4.34   0
   5  -9  -1  150.19    4.99   0
   5   9 -21   83.09    5.30   0
   5   9  13   21.90    2.84   0
   5  11 -20  155.77    6.44   0
   5  11  12   44.65    3.77   0
   5  16   7   27.50    5.48   0
   5  17   5   -0.44    5.76   0
   5  18   3   29.46    6.49   0
   6 -10  -8   30.35    4.05   0
   6 -10  -1   13.01    4.41   0
   6  -9 -12   33.38    3.35   0
   6  -9   3   68.54    4.82   0
   6  11 -22    4.67    5.37   0
   6  18   5   68.53    6.88   0
   7 -11  -7   15.74    4.36   0
   7 -11  -1   -2.00    4.85   0
   7  -9 -15   30.88    3.36   0
   7  -9   5   43.04    5.09   0
   7  -8   7   -4.08    4.34   0
   7  -2  13    8.42    3.35   0
   8 -12  -7   15.40    5.20   0
   8 -12  -6   34.31    5.45   0
   8 -12  -5   50.38    5.80   0
   8 -12  -4    8.58    5.46   0
   8 -12  -3   49.65    5.57   0
   8 -11 -12  100.01    5.41   0
   8 -11   2    1.31    5.55   0
   8 -10 -15  140.29    5.33   0
   8  -8   8   84.71    5.40   0
   8  -3  13   24.71    4.21   0
   9 -12 -12   22.00    4.82   0
   9 -11 -15    5.58    4.24   0
   9  -8   9  317.81    7.59   0
   9  -5  12   55.24    5.42   0
   9  -4  13  117.44    4.94   0
   0   3  -8    7.04    1.78   0
   0   5  -9    9.00    3.18   0
   0   7  -8   41.81    3.52   0
   0   8  -8    3.77    3.68   0
   0   8   4   17.36    2.87   0
   0   9  -7  115.09    4.81   0
   0  10  -6    3.60    3.96   0
   0  10  -5   46.98    4.45   0
   0  10   1  394.72    6.28   0
   0  10   2  271.06    5.55   0
   0  11  -3   24.62    4.25   0
   0  11  -2   95.11    4.81   0
   0  11  -1    2.82    3.99   0
   1  -3  -3  110.62    1.68   0
   1  -3  -2   39.54    1.43   0
   1  -3  -1   14.12    1.35   0
   1   2 -12   74.97    2.45   0
   1   5   8  160.57    2.50   0
   1   8 -12    1.69    3.86   0
   1   9   7   15.64    3.69   0
   1  10 -11  385.22    7.14   0
   1  10   6  647.72    6.94   0
   1  11 -10   17.04    4.78   0
   1  12  -8  163.95    6.24   0
   1  12   4  191.31    5.51   0
   1  13  -6   15.34    5.43   0
   1  13   1   15.81    4.89   0
   1  13   2   18.81    4.62   0
   2  -5  -3    8.66    1.86   0
   2  -5  -2  151.73    2.89   0
   2  -5  -1  680.97    4.96   0
   2  -4   3 1107.89    6.10   0
   2   2 -15  435.35    4.20   0
   2   6  10  129.61    2.45   0
   2   8 -15  115.81    4.88   0
   2  10 -14   20.78    4.63   0
   2  11   8  121.70    4.79   0
   2  12   7    8.19    4.53   0
   2  13 -11  119.34    6.42   0
   2  14 -10  105.38    6.36   0
   2  14  -9   27.70    5.56   0
   2  15  -7   10.84    5.99   0
   2  15  -6    5.67    5.52   0
   2  15   1   21.28    5.61   0
   2  15   2   90.12    5.99   0
   3  -6  -8   -1.40    1.96   0
   3  -5   4    1.67    2.53   0
   3  -4   6  114.26    3.12   0
   3   4 -18    2.71    3.09   0
   3   5 -18    1.19    3.41   0
   3   6 -18   96.22    4.57   0
   3   7 -18   -1.73    4.22   0
   3  10 -17   11.87    5.24   0
   3  11 -16   -1.99    4.87   0
   3  12   9   -1.82    4.38   0
   3  13   8   69.47    4.69   0
   3  14 -13  203.32    7.53   0
   3  14   7  275.98    7.27   0
   3  15 -12   -0.53    6.16   0
   3  15   5   49.02    5.66   0
   3  16 -10   28.38    6.77   0
   3  16  -9   23.47    6.18   0
   3  16   3   45.78    6.11   0
   3  17  -6   35.79    6.81   0
   3  17  -4   37.66    6.87   0
   3  17  -3   13.59    6.62   0
   3  17  -2    4.13    6.35   0
   3  17  -1   16.81    6.30   0
   3  17   0   -6.24    5.77   0
   4  -8  -4   53.54    3.64   0
   4  -8  -3   92.32    4.04   0
   4  -7   2   14.13    3.37   0
   4  -6 -12  431.76    4.32   0
   4  -6   5   33.46    3.44   0
   4  -4   8   79.72    3.27   0
   4  -3   9   46.46    2.69   0
   4   2  12    1.13    1.20   0
   4   6 -20   52.15    3.78   0
   4  10 -19   -0.07    4.63   0
   4  11  11    3.20    3.41   0
   4  12 -18   10.65    5.89   0
   4  13 -17    8.80    5.51   0
   4  14 -16    7.16    5.67   0
   4  16   6  156.68    6.73   0
   4  17   4   48.63    6.27   0
   4  18   0   68.46    7.34   0
   4  18   1   78.63    7.23   0
   5  -9  -6  295.66    5.62   0
   5  -9  -5  108.82    4.52   0
   5  -9  -4  178.29    5.06   0
   5  -9  -3  145.98    4.95   0
   5  -9  -2   27.47    4.04   0
   5  -8 -11  214.41    4.32   0
   5  -8   3  405.00    5.97   0
   5  -7 -13    2.95    2.53   0
   5  -7   5   67.89    4.16   0
   5  -6 -15    3.96    2.01   0
   5  -6   7  509.20    6.61   0
   5  -2  11    1.18    2.76   0
   5   2  13   -1.88    1.43   0
   5  10 -21    6.82    4.89   0
   5  12 -20    6.93    5.50   0
   5  13 -19   13.25    5.75   0
   5  13  11   -0.79    4.21   0
   5  14  10    6.89    4.81   0
   5  15   9   29.13    5.62   0
   5  17   6    7.37    5.66   0
   5  18   4   17.41    6.46   0
   6 -10  -7  194.47    5.47   0
   6 -10  -6    6.77    4.13   0
   6 -10  -5  187.64    5.64   0
   6  -8 -14    5.80    3.07   0
   6  -8   5   73.14    4.76   0
   6  -7   7  204.55    5.51   0
   6  -2  12   50.88    3.45   0
   6   3  14   14.14    1.64   0
   6  18   6   43.41    6.33   0
   7 -11  -6   64.95    5.18   0
   7 -11  -5   -1.82    4.66   0
   7 -10   2  145.06    6.02   0
   7  -7 -18    6.02    2.62   0
   7  -7   8  146.17    5.42   0
   8 -11 -11    1.13    4.79   0
   8 -11   1   22.56    5.09   0
   8 -10   4   69.01    5.74   0
   8  -7   9    2.22    4.43   0
   8  -4  12  104.20    5.11   0
   9 -12 -11  227.16    6.82   0
   9 -12 -10  104.55    6.03   0
   9 -10 -17    1.82    3.53   0
   0   6  -9    6.67    3.14   0
   0   7  -9  243.82    5.08   0
   0   7   5  458.65    4.75   0
   0   8  -9   73.24    4.79   0
   0   9  -8   32.30    4.21   0
   0  10  -7   23.10    4.43   0
   0  10   3  112.64    4.49   0
   0  11  -5   61.22    5.05   0
   0  11   1    7.01    4.12   0
   1   5 -13   71.63    3.41   0
   1   7   8  325.61    4.07   0
   1   9 -12   24.81    4.46   0
   1  11   6   33.57    4.60   0
   1  13  -8   22.32    5.53   0
   1  13  -7   66.01    4.62   0
   1  13   3   66.59    5.19   0
   1  14  -4   84.60    6.23   0
   1  14  -2  131.24    6.53   0
   1  14  -1  409.09    8.11   0
   1  14   0  198.11    6.90   0
   2  -4  -8  619.69    3.61   0
   2  -4   2  511.21    4.45   0
   2  -3 -10   13.44    1.03   0
   2  -2   6   42.24    1.73   0
   2  -1   7   23.75    1.55   0
   2   5 -16    7.36    3.46   0
   2   6 -16   30.65    3.92   0
   2   7 -16  139.18    5.16   0
   2   7  10   75.73    2.49   0
   2   9 -15   83.53    4.99   0
   2  10 -15    2.29    5.40   0
   2  10   9   34.36    3.80   0
   2  11 -14   19.69    5.06   0
   2  12 -13   49.68    5.62   0
   2  13 -12   -0.53    5.40   0
   2  14 -11   14.93    5.74   0
   2  14   5  169.28    6.25   0
   2  15  -9    6.41    6.00   0
   2  16  -5   15.28    6.16   0
   2  16  -4   69.98    6.76   0
   2  16  -2   65.87    6.42   0
   2  16  -1    7.78    5.91   0
   3  -6  -7  586.80    5.01   0
   3  -6   1  212.25    3.60   0
   3  -3   7 1101.54    6.52   0
   3  -2   8  296.28    3.70   0
   3  -1   9   23.45    1.95   0
   3   3 -18    6.74    2.63   0
   3   8 -18    3.98    4.00   0
   3   9  11   25.09    2.86   0
   3  11  10   72.95    4.22   0
   3  12 -16  -12.35    5.07   0
   3  13 -15   66.46    6.10   0
   3  14 -14   50.15    6.27   0
   3  15 -13   44.59    6.19   0
   3  15   6   54.10    5.53   0
   3  16 -11    1.15    6.48   0
   3  16   4   57.46    5.95   0
   3  17  -7   -7.29    4.52   0
   3  17   1   19.53    6.35   0
   4  -7  -9   75.36    3.02   0
   4  -5   6  164.18    4.12   0
   4  -4 -15   52.60    1.56   0
   4   8 -20    0.25    3.86   0
   4   9 -20    6.02    5.04   0
   4  11 -19    6.28    5.09   0
   4  13  10    0.85    4.30   0
   4  14 -17    5.22    6.30   0
   4  14   9    3.83    4.33   0
   4  15   8   30.86    5.77   0
   4  17   5   63.67    6.45   0
   4  18   2  133.26    7.65   0
   5  -8 -10   13.36    3.46   0
   5  -8   2    6.21    3.85   0
   5  -5   8  129.38    4.20   0
   5  -4   9    5.05    2.97   0
   5  -3  10   93.76    3.69   0
   5   8 -22    3.17    3.99   0
   5  11 -21   12.44    5.81   0
   5  16   8    4.44    5.19   0
   5  17   7   15.19    6.15   0
   5  18   5   16.03    6.29   0
   6  -9 -11    4.56    3.22   0
   6  -9   1   18.49    4.17   0
   6  -8   4   32.30    4.11   0
   6  -6   8    7.13    3.72   0
   6  -5   9   48.23    4.38   0
   6  -3  11    6.24    3.51   0
   6   0  13   -1.95    2.19   0
   6  12 -22   38.14    5.84   0
   7 -10 -11    7.52    3.81   0
   7 -10   1    0.62    4.66   0
   7  -8 -16   -3.50    3.17   0
   7  -6   9   46.17    4.24   0
   7  -5  10    8.09    4.18   0
   7  -4  11   12.39    4.05   0
   7  -3  12   65.93    3.71   0
   7   1  14    0.23    2.38   0
   8 -11 -10   92.84    5.26   0
   8 -11  -1    2.00    4.96   0
   8 -11   0    6.39    3.73   0
   8 -10 -14   -1.31    3.56   0
   8  -8   7    2.31    4.71   0
   8  -5  11   27.79    4.17   0
   9 -12  -9  138.09    6.69   0
   9 -11 -14   10.22    4.21   0
   9  -8   8    9.64    4.98   0
   9  -3  13    2.61    4.39   0
  10 -11 -16   20.60    4.51   0
  10  -6  11   39.73    5.26   0
   0   3  -9  128.65    3.01   0
   0   5 -10  265.29    4.70   0
   0   6 -10    2.06    3.15   0
   0   7 -10    5.18    3.96   0
   0   8   5   26.46    2.89   0
   0   9  -9   63.39    4.58   0
   0  10  -8    3.16    4.38   0
   0  10   4   47.86    3.98   0
   0  11  -6  546.16    7.95   0
   0  11   2   98.53    4.80   0
   0  12  -5    2.02    4.63   0
   0  12  -4   -5.18    4.77   0
   0  12  -3    9.27    4.82   0
   0  12  -2   12.20    4.72   0
   0  12  -1  247.32    6.40   0
   1  -2   2  268.25    2.35   0
   1   3 -13   24.76    2.67   0
   1   8 -13   11.31    3.94   0
   1   8   8   24.32    2.96   0
   1   9 -13   60.10    5.39   0
   1  10 -12  185.86    6.01   0
   1  10   7   -0.11    3.31   0
   1  12 -10  142.98    5.98   0
   1  13  -9   68.89    5.93   0
   1  13   4   24.04    4.77   0
   1  14  -7  136.65    6.68   0
   1  14  -6   43.46    5.80   0
   1  14   1  202.08    6.56   0
   1  14   2   84.80    5.90   0
   2  -3   4  102.19    2.35   0
   2   4 -16   21.02    3.03   0
   2   8 -16    1.85    3.92   0
   2   8  10    5.28    2.46   0
   2  12 -14    5.13    5.19   0
   2  12   8    7.41    4.53   0
   2  13 -13  121.10    6.56   0
   2  13   7   44.29    4.57   0
   2  14 -12   28.37    6.02   0
   2  15 -10  104.99    6.98   0
   2  16  -8   54.12    6.79   0
   2  16  -7   10.26    6.27   0
   2  16   1   23.51    5.93   0
   2  16   2   47.42    5.89   0
   3  -6  -6    2.89    2.19   0
   3  -6  -1  740.63    6.27   0
   3  -5 -10    7.11    1.76   0
   3  -5   3   45.03    2.86   0
   3  -4   5   36.94    3.00   0
   3   9 -18   12.42    4.45   0
   3  10 -18   19.62    5.57   0
   3  11 -17    2.43    4.80   0
   3  13 -16   53.25    6.14   0
   3  13   9   42.22    5.08   0
   3  14 -15  163.82    7.44   0
   3  14   8  136.70    6.22   0
   3  15 -14    9.42    6.78   0
   3  17   3    9.33    6.11   0
   3  18  -1   41.29    7.13   0
   3  18   0   24.61    6.36   0
   4  -7  -8   29.40    3.21   0
   4  -7   1   18.13    3.38   0
   4  -6   4   29.06    2.55   0
   4  10 -20   37.90    5.67   0
   4  10  12   40.98    3.18   0
   4  12 -19    9.17    6.23   0
   4  12  11   21.54    3.98   0
   4  13 -18   27.82    5.93   0
   4  16   7   -7.68    5.23   0
   4  17   6   21.35    6.66   0
   4  18   3   44.16    6.66   0
   4  18   4  111.53    7.88   0
   5  -7   4    6.31    3.67   0
   5  -6   6    3.34    3.43   0
   5   9 -22   -6.30    4.46   0
   5  12 -21   72.14    6.36   0
   5  13 -20    3.80    5.65   0
   5  18   6    4.27    6.91   0
   6  -9 -10   44.31    3.71   0
   6  -8 -13  151.82    4.45   0
   6  -7   6   38.09    4.18   0
   6  -4  10    8.32    3.23   0
   7 -10 -10   60.31    4.34   0
   7 -10  -1    7.56    4.64   0
   7 -10   0   57.65    4.17   0
   7  -9   3   45.48    5.09   0
   8 -11  -9    9.14    4.56   0
   8 -11  -3   -1.30    5.03   0
   8 -10 -13   53.69    4.87   0
   8 -10   2   36.50    5.25   0
   8  -9 -16    5.55    3.24   0
   8  -8 -18    5.03    2.69   0
   8  -2  13   -0.10    3.67   0
   9 -11 -13    2.05    4.26   0
   9 -10 -16    1.07    3.77   0
   9  -9   6    2.77    5.22   0
   9  -7   9   36.88    5.11   0
   9  -6  10    4.27    4.88   0
   9  -4  12   19.65    4.68   0
  -1   5  -3   30.16    2.53   0
  -1   5  -1  109.27    2.95   0
  -1   5   0 1898.63    8.22   0
  -1   6  -4  570.80    5.76   0
  -1   6  -3   16.18    2.72   0
  -1   6  -1   35.38    2.28   0
  -1   6   0  200.57    3.68   0
  -1   7  -4   73.46    3.63   0
  -1   7  -2    2.56    3.02   0
  -1   7  -1  281.90    4.56   0
  -1   8  -2  328.04    5.56   0
  -1   8  -1 1207.20    8.75   0
  -1   8   0   84.43    3.82   0
   0   4 -10   -4.59    2.68   0
   0   6   6  142.65    3.03   0
   0   7   6    4.01    2.65   0
   0   8 -10  115.55    4.68   0
   0   9   5   91.79    3.85   0
   0  10  -9   81.45    5.12   0
   0  11   3   25.66    4.24   0
   0  12  -6    6.13    4.90   0
   0  13  -2   32.73    5.37   0
   0  13  -1    5.70    4.87   0
   1   6 -14  138.40    4.71   0
   1   7 -14   30.54    4.40   0
   1   9   8   86.67    3.81   0
   1  10 -13  102.41    5.40   0
   1  11 -12   14.66    4.91   0
   1  11   7   18.11    4.36   0
   1  12 -11   47.23    5.35   0
   1  13   5   50.70    4.90   0
   1  14  -9   19.66    5.48   0
   1  14  -8    2.55    5.58   0
   1  14   3   88.29    5.73   0
   1  15  -5   17.42    5.85   0
   1  15  -3   37.39    4.54   0
   1  15  -1   89.28    6.33   0
   1  15   0   30.81    5.77   0
   1  15   1   58.53    5.85   0
   2  -4   1 1010.41    5.81   0
   2   1 -15   95.89    2.30   0
   2   3 -16    6.28    2.50   0
   2   9 -16   59.40    4.77   0
   2  10 -16    0.12    5.13   0
   2  11 -15   12.30    4.94   0
   2  13 -14    8.86    5.09   0
   2  14 -13   -0.81    5.47   0
   2  15 -11    0.08    6.07   0
   2  15   5   -1.30    5.12   0
   2  16  -9    7.09    6.53   0
   2  16   3   29.16    5.87   0
   2  17  -5    8.11    6.55   0
   2  17  -4    8.37    6.43   0
   2  17  -3    8.04    6.59   0
   2  17  -2   -0.09    6.55   0
   2  17  -1    1.33    6.29   0
   3  -6  -5 1029.88    6.66   0
   3  -6  -3 1025.20    6.91   0
   3  -6  -2  565.74    5.54   0
   3   2 -18   25.55    2.53   0
   3   6 -19   60.65    4.37   0
   3   7 -19  154.89    5.36   0
   3  10  11    2.95    3.17   0
   3  12 -17    4.00    5.29   0
   3  12  10    0.09    3.96   0
   3  15   7   50.80    5.43   0
   3  16   6   44.70    5.75   0
   3  17   4    0.20    5.86   0
   3  18   1   50.82    6.96   0
   3  18   2   17.55    7.18   0
   4  -7  -7   99.97    3.43   0
   4  -6 -11  254.40    3.78   0
   4  -6   3    5.14    3.16   0
   4  -4   7  205.06    4.04   0
   4   7 -21  125.14    4.97   0
   4  11 -20   52.85    6.02   0
   4  14  10   24.29    5.09   0
   4  15   9    9.67    5.43   0
   4  16   8  201.07    7.62   0
   5  -8  -8   -0.49    3.51   0
   5  -7 -12    1.43    2.73   0
   5  -7   3    8.38    3.69   0
   5  -5   7    0.13    3.26   0
   5  10 -22   -1.47    4.77   0
   5  17   8   28.96    5.75   0
   6  -9  -9   17.69    3.57   0
   6  -9  -1    4.54    4.18   0
   6  -7 -15    6.71    2.70   0
   6  -7   5  307.20    5.93   0
   6  -6   7   36.36    3.99   0
   6  -1  12   45.35    2.97   0
   6   4  14    2.69    1.34   0
   7 -10  -9   12.91    4.01   0
   7 -10  -8   68.03    4.65   0
   7 -10  -3   25.00    4.78   0
   7  -9 -13  118.13    4.32   0
   7  -8   5   51.31    4.59   0
   8 -11  -7   11.38    4.65   0
   8 -11  -5    2.83    4.92   0
   8 -10   1   79.27    5.67   0
   8  -9   4   43.10    5.18   0
   8  -8   6   26.85    4.95   0
   8  -6   9   -2.76    4.07   0
   9 -10 -15   54.28    4.91   0
   9  -8   7  257.41    7.15   0
   9  -5  11   66.54    4.83   0
  10  -7   9   81.19    5.75   0
  -1   4  -3 1076.95    6.12   0
  -1   4  -1  456.25    4.10   0
  -1   5  -4  101.48    2.56   0
  -1   5   1  584.83    4.81   0
  -1   6   1  179.53    3.50   0
  -1   7  -5   94.56    3.97   0
  -1   8  -5  500.10    6.54   0
  -1   8   1  887.19    7.40   0
  -1   9  -4   28.32    4.03   0
  -1   9  -2    3.16    3.76   0
  -1   9  -1   72.41    4.20   0
  -1   9   0    3.22    3.57   0
   0   5   6 1122.98    5.45   0
   0   6 -11   57.81    3.64   0
   0   7 -11  236.64    5.20   0
   0   8 -11   66.73    4.20   0
   0   8   6    2.68    2.67   0
   0  10 -10   22.42    4.67   0
   0  10   5   43.75    3.84   0
   0  11   4  533.32    7.20   0
   0  12  -8   -1.42    4.88   0
   0  12  -7   78.72    4.36   0
   0  12   3    2.80    4.39   0
   0  13  -6  107.44    6.23   0
   0  13   0    1.65    4.60   0
   0  13   1    0.49    4.75   0
   1   1 -12  265.06    2.90   0
   1   4 -14  490.36    5.49   0
   1   8 -14    0.33    3.89   0
   1   9 -14  184.25    5.75   0
   1  11 -13    1.61    4.91   0
   1  12 -12  120.79    6.30   0
   1  13 -11   49.83    5.84   0
   1  14 -10   11.91    5.71   0
   1  14   4   33.00    5.20   0
   1  15  -8   93.40    6.69   0
   1  15  -7   11.12    5.61   0
   1  15   2   35.47    5.81   0
   1  16  -5   27.67    6.13   0
   1  16  -4   84.99    7.05   0
   1  16  -3    8.91    5.95   0
   1  16  -2   21.55    6.13   0
   1  16  -1    8.46    5.71   0
   2   6 -17   -1.44    3.73   0
   2   7 -17   29.87    4.40   0
   2   8 -17  377.97    7.04   0
   2  11 -16   24.91    5.14   0
   2  12 -15   32.18    5.38   0
   2  13   8   73.51    4.73   0
   2  14   7  154.52    5.91   0
   2  15 -12  206.24    8.10   0
   2  15   6   -7.10    5.52   0
   2  16 -11    7.28    6.05   0
   2  16 -10   35.97    6.42   0
   2  17  -8   11.55    5.83   0
   2  17   1   10.91    6.32   0
   2  17   2    2.31    5.52   0
   3  -5  -9    3.65    1.98   0
   3  -5   2   36.95    2.72   0
   3  -3   6   99.23    2.96   0
   3   4 -19    0.56    2.91   0
   3   5 -19   19.30    3.03   0
   3   8 -19   37.39    4.29   0
   3   9 -19  107.61    5.94   0
   3  11 -18    5.71    4.94   0
   3  13 -17   58.26    6.15   0
   3  14 -16    7.51    5.93   0
   3  15   8   46.32    5.78   0
   3  18   3   22.40    6.54   0
   4  -7  -6   54.39    3.18   0
   4  -7  -5   17.88    3.03   0
   4  -7  -4  181.22    4.17   0
   4  -7  -3    7.51    3.14   0
   4  -7  -2  130.66    4.12   0
   4  -5   5   30.04    3.17   0
   4  -2   9   57.88    2.78   0
   4   8 -21   43.28    4.43   0
   4   9 -21   29.24    5.30   0
   4  11  12    2.38    3.35   0
   4  12 -20    9.03    5.86   0
   4  13 -19   -1.57    5.26   0
   4  13  11   92.80    5.10   0
   4  17   7   31.69    5.93   0
   4  18   5    8.95    5.75   0
   5  -8  -7  157.64    4.42   0
   5  -8  -2   16.87    3.75   0
   5  -6 -14  227.92    3.58   0
   5  -6   5  702.88    7.36   0
   5  -1  11   82.48    2.92   0
   5  18   7    2.65    5.77   0
   6  -9  -8    0.55    3.57   0
   6  -9  -6  118.98    4.80   0
   6  -9  -4  212.38    5.58   0
   6  -9  -3   25.55    4.22   0
   6  -9  -2  270.97    5.97   0
   6  -8 -12    6.23    2.94   0
   6  -5   8   11.73    3.47   0
   6   1  13   69.58    2.69   0
   7 -10  -7    3.87    3.14   0
   7 -10  -6   24.25    4.46   0
   7 -10  -5    6.55    4.45   0
   7 -10  -4   16.17    3.54   0
   7  -9 -12   15.50    3.47   0
   7  -9   1   35.81    4.69   0
   7  -8 -15   86.69    3.63   0
   7  -8   4    5.52    4.26   0
   7  -7 -17   37.82    3.08   0
   7  -5   9   91.79    4.43   0
   7  -3  11  187.91    5.00   0
   7  -2  12   70.51    3.49   0
   8 -10 -12    9.59    3.80   0
   8 -10   0    7.95    4.97   0
   8  -9   3   51.04    5.24   0
   8  -8 -17   42.79    3.73   0
   8  -5  10  115.29    4.92   0
   8  -4  11   78.87    4.37   0
   9 -11 -11    5.05    4.57   0
   9 -11 -10  228.24    6.68   0
   9 -11  -3   43.44    5.54   0
   9 -11  -2  322.07    8.15   0
   9 -10   2  597.42    9.70   0
   9  -9 -17  296.00    6.20   0
   9  -7   8   27.39    4.95   0
   9  -2  13  123.59    5.11   0
  10 -11 -14   72.64    5.30   0
  10 -10 -17   15.33    4.06   0
  10  -6  10  152.86    6.17   0
  10  -5  11    1.85    4.54   0
  10  -4  12   41.62    4.69   0
  -1   4  -5  447.63    4.41   0
  -1   4   0   22.19    1.55   0
  -1   6  -6  809.44    6.85   0
  -1   6   2   10.02    2.46   0
  -1   7  -6  129.30    4.11   0
  -1   8  -6   14.29    3.70   0
  -1   8   2  104.14    3.82   0
  -1   9  -6   75.28    4.55   0
  -1   9   1    1.18    3.34   0
  -1   9   2   19.30    3.56   0
  -1  10  -5   39.85    4.58   0
  -1  10  -4  758.99    8.48   0
  -1  10  -1    2.67    3.75   0
  -1  10   0  156.61    5.01   0
  -1  10   1   78.35    4.43   0
  -1  11  -2  230.73    5.87   0
   0   3 -10   94.55    2.58   0
   0   9 -11   30.05    4.49   0
   0   9   6   21.46    3.28   0
   0  10 -11   86.67    5.80   0
   0  11 -10    0.47    4.69   0
   0  11   5   55.64    4.37   0
   0  12  -9  218.60    6.72   0
   0  12   4   -3.06    4.28   0
   0  13  -8   88.27    5.94   0
   0  13  -7   -2.53    5.31   0
   0  13   2   21.33    4.94   0
   0  13   3   11.01    4.56   0
   0  14  -4   48.77    5.98   0
   0  14  -3   55.60    5.93   0
   0  14  -2   65.53    5.99   0
   0  14  -1    9.94    5.24   0
   0  14   0   15.91    5.24   0
   1  -2   1  318.47    2.41   0
   1   7   9    2.19    2.25   0
   1  10 -14  108.91    5.47   0
   1  11   8  192.72    5.29   0
   1  12 -13   11.02    5.30   0
   1  12   7   70.38    4.49   0
   1  13 -12   16.58    5.72   0
   1  13   6    3.81    4.38   0
   1  14 -11   -3.13    5.51   0
   1  15  -9   47.22    6.49   0
   1  16  -7   36.12    6.60   0
   1  16   0   10.59    5.90   0
   2  -3   3   27.55    1.84   0
   2  -2   5 1923.95    6.78   0
   2   2 -16   55.86    2.60   0
   2   4 -17   64.95    3.32   0
   2   5 -17   47.26    3.27   0
   2   9 -17   30.90    4.60   0
   2  10 -17    7.75    5.22   0
   2  10  10   18.27    2.85   0
   2  12 -16    5.30    5.19   0
   2  13 -15   91.85    6.40   0
   2  14 -14    5.46    5.97   0
   2  15 -13    0.17    6.23   0
   2  17   3   33.15    6.26   0
   2  18  -2   57.00    7.21   0
   2  18  -1  133.92    7.98   0
   2  18   0   27.01    6.90   0
   3  -5   1   21.02    2.43   0
   3  -4   4  471.24    4.72   0
   3   7  12    0.57    1.87   0
   3  10 -19    9.04    4.95   0
   3  12 -18    1.23    5.22   0
   3  13  10   19.03    4.50   0
   3  14 -17   37.63    6.13   0
   3  16   7   10.66    5.30   0
   3  17   6    3.39    6.58   0
   3  18   4    2.99    6.17   0
   4  -6 -10  213.00    3.76   0
   4  -6   2    2.81    3.12   0
   4   3  12    2.00    1.07   0
   4   8  13  135.45    2.78   0
   4  10 -21    2.74    4.86   0
   4  13 -20   20.73    6.35   0
   4  15  10  108.04    6.01   0
   4  16   9   11.35    5.80   0
   4  18   6   33.62    6.41   0
   5  -8  -5  180.81    4.74   0
   5  -8  -3  114.28    3.66   0
   5  -7 -11   82.48    3.18   0
   5  -7   2   27.85    3.78   0
   5  -4 -17  108.15    2.08   0
   5  -3   9   12.85    2.70   0
   5  -2  10   21.60    2.86   0
   6  -8   1  428.45    6.95   0
   6  -7   4   12.19    3.85   0
   6  -6   6   -3.55    3.60   0
   6  -4   9  691.56    7.11   0
   6  -3  10   51.76    3.78   0
   7  -9 -11  423.34    6.85   0
   7  -9   0  289.59    6.54   0
   7  -4  10  379.71    6.01   0
   7   0  13    1.85    2.66   0
   8 -10 -11   50.08    4.49   0
   8 -10  -2    1.55    4.61   0
   8  -1  13   16.59    3.64   0
   9 -11  -9   66.03    5.51   0
   9 -11  -8  300.95    7.54   0
   9 -11  -7   62.45    5.73   0
   9 -11  -6  540.67    9.23   0
   9 -11  -5   24.37    5.46   0
   9 -11  -4  504.42    9.23   0
   9 -10 -14    6.61    4.14   0
   9 -10   1   39.23    5.65   0
   9  -9   4    5.29    4.99   0
   9  -8   6    1.73    4.91   0
   9  -6   9   23.96    4.62   0
   9  -5  10  121.97    5.73   0
  10 -11 -13   27.21    4.88   0
  10  -7   8   23.43    5.59   0
  11  -5  11    5.80    4.90   0
  -1   3  -3   94.65    2.31   0
  -1   5  -7  165.95    4.07   0
  -1   6  -7   12.61    2.98   0
  -1   6   3  522.52    4.83   0
  -1   8  -7   65.24    4.23   0
  -1   8   3 1540.39    9.17   0
  -1   9  -7   15.59    4.14   0
  -1   9   3    7.37    3.41   0
  -1  10   2   61.17    4.26   0
  -1  11  -5   35.82    4.90   0
  -1  11  -4   53.02    4.96   0
  -1  11  -3   39.35    3.54   0
  -1  11  -1   20.43    3.32   0
  -1  11   0  272.41    6.17   0
  -1  11   1   85.09    4.85   0
   0   4 -11  836.61    6.35   0
   0   6 -12    4.72    3.25   0
   0   7 -12   -3.36    3.53   0
   0   7   7  265.47    4.00   0
   0   8 -12   37.65    4.17   0
   0   8   7   31.49    3.18   0
   0   9 -12   45.52    4.64   0
   0  11 -11   -1.62    4.78   0
   0  12 -10    8.34    5.13   0
   0  13   4  110.01    5.56   0
   0  14  -7   54.84    6.24   0
   0  14   1    5.16    5.12   0
   0  14   2   68.54    5.82   0
   0  15  -4   53.70    6.28   0
   0  15  -2    7.77    5.69   0
   0  15  -1    2.98    5.61   0
   1   5 -15   32.21    3.54   0
   1   6 -15   17.45    3.30   0
   1   6   9   65.75    2.16   0
   1   8 -15   18.01    4.05   0
   1   8   9   37.21    2.49   0
   1   9 -15   49.25    4.72   0
   1   9   9   56.33    3.50   0
   1  11 -14   13.06    5.04   0
   1  13 -13   31.41    5.74   0
   1  13   7   27.91    5.16   0
   1  14 -12   21.93    5.97   0
   1  14   6   43.25    5.07   0
   1  15 -11   20.48    5.82   0
   1  15 -10  141.65    7.05   0
   1  15   4   54.83    5.82   0
   1  16  -9   36.88    6.85   0
   1  16  -8    9.55    6.39   0
   1  16   2  118.11    6.82   0
   1  17  -6   26.17    5.99   0
   1  17  -5   67.68    7.18   0
   1  17  -4    9.25    6.70   0
   1  17  -3  126.99    7.59   0
   1  17  -1  184.54    8.02   0
   1  17   0   45.69    6.26   0
   2  -4  -5  894.42    4.82   0
   2  -4  -1 1678.56    7.04   0
   2  11 -17   24.23    5.09   0
   2  11  10   28.06    3.84   0
   2  13 -16   -2.94    5.07   0
   2  14 -15   57.72    6.26   0
   2  15 -14  162.96    7.73   0
   2  18   1  191.62    8.24   0
   2  18   2   11.78    6.52   0
   3  -5  -8  212.56    3.18   0
   3   0   9    0.17    1.66   0
   3   3 -19   82.37    3.09   0
   3   7 -20    9.13    4.15   0
   3   8 -20    2.59    4.72   0
   3   8  12    6.30    2.28   0
   3   9  12    0.17    2.70   0
   3  11 -19   -4.45    5.03   0
   3  12 -19   16.64    6.01   0
   3  12  11    3.44    3.87   0
   3  13 -18   25.78    5.91   0
   3  15   9   16.26    5.43   0
   3  18   5   -4.45    6.15   0
   4  -6   1    3.78    3.08   0
   4  -5   4  694.06    6.48   0
   4  -4   6  283.93    4.33   0
   4   1  11   14.62    1.63   0
   4   9  13   95.13    3.13   0
   4  11 -21    0.71    5.02   0
   4  12 -21   -6.42    5.51   0
   4  12  12   11.21    3.62   0
   4  17   8    1.45    5.42   0
   4  18   7    3.00    5.83   0
   5   1  12  238.07    3.12   0
   6  -8 -11  288.68    5.08   0
   6  -7 -14   30.85    2.71   0
   6  -6 -16    4.58    2.34   0
   6  -4 -19    5.11    1.78   0
   7  -9 -10  183.60    5.16   0
   7  -8   3  313.96    6.44   0
   7  -7   5   12.66    4.18   0
   7  -6 -18   19.66    2.83   0
   7  -6   7  119.88    4.88   0
   8 -10  -8   81.85    5.17   0
   8 -10  -4   63.79    5.40   0
   8 -10  -3   50.77    5.27   0
   8  -9 -14    0.72    3.51   0
   8  -9   2   22.55    4.71   0
   8  -6   8   12.03    4.22   0
   8  -5   9   17.82    4.57   0
   8  -2  12  209.91    5.25   0
   9 -10 -13  148.87    5.45   0
   9 -10   0  484.92    8.87   0
   9  -9 -16   80.30    4.92   0
   9  -7   7  143.42    5.91   0
  10 -11 -12   88.54    5.65   0
  10  -8   6    3.84    5.26   0
  10  -6   9  221.29    7.17   0
  -1   3  -4   35.60    1.98   0
  -1   3   0   50.84    1.91   0
  -1   4  -6  191.12    3.35   0
  -1   5   3  684.01    4.88   0
  -1   6  -8  912.53    7.54   0
  -1   7  -8  325.86    5.58   0
  -1   7   4  147.10    3.80   0
  -1   8  -8   21.78    3.90   0
  -1   8   4  126.76    3.81   0
  -1   9  -8   84.47    4.75   0
  -1  10  -8  638.23    8.28   0
  -1  10  -7    5.41    4.27   0
  -1  10   3  282.33    5.62   0
  -1  11  -6   34.18    4.71   0
  -1  11   2  290.83    6.14   0
  -1  12  -5  222.45    6.67   0
  -1  12  -1    4.76    4.49   0
  -1  12   0   92.06    5.40   0
  -1  12   1   24.02    4.78   0
   0   6   7   -0.77    2.07   0
   0   9   7  115.04    3.79   0
   0  11 -12    1.56    5.56   0
   0  11   6  543.84    7.10   0
   0  12 -11  166.31    6.67   0
   0  13 -10   47.72    5.89   0
   0  14  -9   79.37    6.36   0
   0  14  -8   47.48    5.80   0
   0  14   3   45.24    5.43   0
   0  15  -7   49.08    6.21   0
   0  15  -6   30.13    6.10   0
   0  15   0    1.13    5.27   0
   0  15   1    0.81    5.59   0
   1   3   8   16.25    0.89   0
   1  10 -15   16.96    4.83   0
   1  10   9   21.19    3.62   0
   1  11 -15    8.97    5.01   0
   1  12 -14  206.99    6.77   0
   1  12   8  204.77    5.30   0
   1  13 -14   70.19    6.58   0
   1  14 -13    8.86    5.97   0
   1  15 -12   52.58    6.34   0
   1  15   5    6.63    5.28   0
   1  16 -10   10.70    6.41   0
   1  16   4  163.00    7.02   0
   1  17   2   53.29    6.10   0
   2  -4  -4  489.75    3.73   0
   2  -4  -3  839.19    4.87   0
   2  -1   6   22.64    1.48   0
   2   3 -17   49.17    3.06   0
   2   6 -18    9.14    3.93   0
   2   7 -18   54.56    4.04   0
   2   7  11    4.60    2.13   0
   2   8 -18   -1.86    3.93   0
   2   8  11  126.71    3.15   0
   2   9 -18   35.68    4.68   0
   2  10 -18   10.17    5.48   0
   2  12 -17   18.92    5.45   0
   2  14 -16   14.48    5.61   0
   2  15 -15    5.87    5.97   0
   2  17   5   35.39    6.14   0
   2  18   3  192.10    7.98   0
   3  -5   0  257.27    3.94   0
   3  -4   3   25.68    2.49   0
   3  -3 -13    0.60    1.09   0
   3   1 -18   62.05    2.21   0
   3   6 -20  121.10    4.24   0
   3   9 -20    0.51    4.43   0
   3  10 -20   30.31    5.01   0
   3  10  12    2.52    3.18   0
   3  13 -19   77.05    6.92   0
   3  14  10  136.28    5.40   0
   3  17   7   -5.53    5.60   0
   3  18   6  -13.44    6.50   0
   4  -6  -9   57.25    2.64   0
   4  -6   0   80.35    3.58   0
   4  -3   7   21.65    2.85   0
   4  10  13   11.41    2.93   0
   5  -7 -10   31.54    2.85   0
   5  -6 -13    7.23    2.41   0
   5  -4   7  124.98    4.26   0
   6  -8 -10    4.79    3.15   0
   6  -7   3  292.50    5.88   0
   6  -5   7   77.50    4.08   0
   6   0  12   17.57    2.50   0
   7  -9  -9  605.90    7.69   0
   7  -9  -3   23.53    4.35   0
   7  -9  -2   24.17    4.43   0
   7  -7 -16    2.31    3.07   0
   7  -5   8   14.41    3.80   0
   7  -1  12   18.59    3.24   0
   8 -10  -7   24.06    4.49   0
   8 -10  -6   52.08    5.08   0
   8 -10  -5   46.89    4.92   0
   8  -9   1   92.12    5.44   0
   8  -8 -16   21.17    3.73   0
   8  -7 -18  126.04    4.04   0
   8  -4  10   14.44    3.79   0
   8  -3  11  138.29    4.61   0
   9 -10 -12   28.18    4.51   0
   9 -10  -1   16.96    5.20   0
   9  -8 -18    0.64    3.78   0
  10 -11 -10  110.42    6.30   0
  10 -11  -9   45.31    5.74   0
  10 -10 -15   -1.42    4.23   0
  10  -5  10    6.37    4.62   0
  10  -4  11   -5.04    4.25   0
  11 -10 -17    3.94    4.26   0
  -1   3  -5  179.87    2.84   0
  -1   4  -7   95.75    2.85   0
  -1   6  -9   72.43    4.14   0
  -1   6   4    2.32    2.06   0
  -1   7  -9    2.79    3.47   0
  -1   8  -9   38.68    4.16   0
  -1  10   4    5.08    3.73   0
  -1  11  -8  187.34    6.15   0
  -1  11   3  133.57    5.06   0
  -1  12  -7   75.28    5.68   0
  -1  12  -6  235.58    5.99   0
  -1  12   2   54.43    4.92   0
  -1  13  -6    3.25    5.17   0
  -1  13  -4   12.41    5.30   0
  -1  13  -2   20.01    3.77   0
  -1  13  -1   17.53    5.07   0
  -1  13   0    9.39    4.98   0
  -1  13   1   -2.55    4.77   0
   0   2 -10  176.49    2.95   0
   0   3 -11  131.33    2.93   0
   0   4 -12   61.99    3.40   0
   0   6 -13  127.19    4.67   0
   0   7 -13   12.97    3.68   0
   0   8 -13   15.37    3.98   0
   0   9 -13   14.05    4.38   0
   0  10 -13   28.56    4.78   0
   0  10   7   24.69    3.55   0
   0  12 -12    0.71    5.24   0
   0  12   6    7.15    4.14   0
   0  13   5    7.08    4.61   0
   0  14 -10   45.60    6.12   0
   0  14   4   57.54    5.57   0
   0  15  -8   22.72    6.27   0
   0  15   3   60.05    5.94   0
   0  16  -6  117.32    7.36   0
   0  16  -4  310.78    8.75   0
   0  16  -2  763.32   11.28   0
   0  16  -1   31.39    6.28   0
   0  16   0  917.59   11.95   0
   1  -2   0  488.84    2.67   0
   1  -1   3  213.35    1.76   0
   1   4 -15    9.23    2.52   0
   1   6 -16  109.68    4.48   0
   1   7 -16   27.73    3.86   0
   1   8 -16   -0.75    3.82   0
   1  10 -16  155.10    6.46   0
   1  11   9   63.17    4.26   0
   1  12 -15    4.52    5.32   0
   1  13   8   -4.79    4.70   0
   1  14   7   45.24    4.93   0
   1  15 -13   34.43    6.08   0
   1  15   6   75.62    5.75   0
   1  16 -11   31.69    6.83   0
   1  16   5   19.54    5.39   0
   1  17   3   12.13    6.07   0
   1  18  -2   -3.56    6.65   0
   1  18  -1    9.41    6.78   0
   1  18   0   18.72    6.83   0
   2  -3   2  272.93    3.10   0
   2   5 -18   15.81    3.42   0
   2   9  11    4.97    2.62   0
   2  11 -18    8.74    4.95   0
   2  13 -17   24.86    5.77   0
   2  15   8   33.02    5.13   0
   2  16   7   37.36    5.58   0
   2  17   6   -4.43    5.69   0
   2  18   4    7.15    6.31   0
   3  -5  -7   15.11    1.90   0
   3  -5  -1   60.48    2.76   0
   3  -3   5  821.32    5.54   0
   3  11 -20   53.66    5.57   0
   3  12 -20    5.06    6.05   0
   3  13  11    0.39    4.01   0
   3  16   9    8.65    5.49   0
   3  17   8    4.70    5.93   0
   4  -6  -8   10.16    2.69   0
   4  -6  -1  179.83    4.22   0
   4  -5 -12  157.76    2.84   0
   4  -5   3  153.18    3.94   0
   4  -4   5  418.38    4.92   0
   4   0  10  753.31    4.84   0
   5  -7  -9   60.10    3.21   0
   5  -7  -1  443.42    6.23   0
   5  -5   5    6.78    3.14   0
   5   0  11   -1.20    2.20   0
   6  -8  -9  632.14    7.03   0
   6  -8  -8   -0.58    4.02   0
   6  -8  -3    3.04    3.55   0
   6  -8  -2   57.13    4.26   0
   6  -7 -13    2.64    2.58   0
   6  -7   2   79.26    4.42   0
   6  -4   8   51.69    3.60   0
   6   2  13  203.56    3.14   0
   7  -9  -8  174.84    5.17   0
   7  -9  -7  459.26    7.17   0
   7  -9  -6   12.74    4.12   0
   7  -9  -5  122.48    5.06   0
   7  -8   1  839.59    9.16   0
   7  -7   4  410.66    6.91   0
   7  -6   6  201.72    5.45   0
   7  -3  10   51.64    4.06   0
   7  -2  11    2.10    3.41   0
   8  -9 -12    8.56    4.41   0
   8  -7   5   39.23    4.44   0
   8  -6   7   -1.62    4.02   0
   8   0  13    2.52    2.99   0
   9 -10 -10   23.69    5.29   0
   9 -10  -3   68.35    5.66   0
   9 -10  -2  314.96    7.45   0
   9  -9 -15  268.16    5.85   0
   9  -9   2   29.69    4.02   0
   9  -8   4   24.06    5.03   0
   9  -7   6   10.99    4.75   0
   9  -2  12   -0.74    4.27   0
  10 -10 -14   65.74    4.92   0
  10  -8   5   -0.19    5.13   0
  10  -7   7   40.06    5.31   0
  11 -10 -16    3.70    4.78   0
  11  -5  10   64.99    5.43   0
  11  -4  11    8.22    4.74   0
  -1   3  -6    9.50    1.83   0
  -1   7 -10   44.00    4.34   0
  -1   7   5   57.39    3.15   0
  -1   8 -10   20.58    4.01   0
  -1   8   5 1127.16    7.78   0
  -1   9 -10    9.42    4.26   0
  -1   9   5   60.38    3.73   0
  -1  10 -10  666.27    9.11   0
  -1  11  -9   62.25    5.36   0
  -1  11   4  279.60    5.96   0
  -1  12  -8  207.36    6.68   0
  -1  12   3   74.85    5.08   0
  -1  13  -7   22.13    5.64   0
  -1  13   2    7.37    4.89   0
  -1  14  -6   37.99    5.67   0
  -1  14  -5  131.14    6.79   0
  -1  14  -3   85.98    6.26   0
  -1  14  -2   86.52    6.25   0
  -1  14  -1  204.52    6.93   0
  -1  14   0  191.30    6.77   0
   0   5 -13   66.55    3.84   0
   0   5   7   70.59    2.06   0
   0  11 -13   10.38    5.03   0
   0  12   7   84.73    5.23   0
   0  13 -12   81.79    6.21   0
   0  13   6  112.09    5.36   0
   0  14 -11  107.12    6.80   0
   0  14   5   42.07    5.23   0
   0  15  -9   56.99    5.02   0
   0  15   4   47.45    5.75   0
   0  16  -8   30.69    6.82   0
   0  16  -7    8.90    5.89   0
   0  16   2  761.47   11.03   0
   0  17  -5  120.68    7.34   0
   0  17  -4   37.20    6.92   0
   0  17  -3   64.93    7.25   0
   0  17  -2    0.49    6.43   0
   1   1 -13   29.19    1.97   0
   1   2 -14  178.30    3.19   0
   1   5 -16    8.98    3.28   0
   1  11 -16   10.14    4.92   0
   1  12   9    9.98    4.26   0
   1  13 -15   -9.90    5.49   0
   1  14 -14   49.14    6.00   0
   1  15   7    6.11    5.59   0
   1  17   4   52.48    6.43   0
   1  18   2   35.23    6.79   0
   2  -2   4   85.97    1.95   0
   2   4 -18   20.53    3.35   0
   2   8 -19  344.11    7.07   0
   2   9 -19    5.17    4.97   0
   2  10  11   21.07    3.18   0
   2  12 -18    3.12    5.19   0
   2  14 -17   85.55    6.71   0
   2  18   5  153.85    7.68   0
   3  -5  -6  293.29    3.53   0
   3  -5  -5  146.38    2.89   0
   3  -5  -4  129.70    2.89   0
   3  -5  -2  371.93    4.25   0
   3   8 -21   29.10    4.19   0
   3   9 -21   42.48    5.25   0
   3  11  12   68.10    3.73   0
   3  13 -20    7.51    6.08   0
   3  15  10    7.41    4.46   0
   3  18   7   -1.57    5.87   0
   4  -6  -2  408.42    5.29   0
   4  -1   9   44.18    2.45   0
   5  -7  -8  134.31    3.89   0
   5  -7  -7   80.52    3.60   0
   5  -7  -3  368.43    5.70   0
   5  -7  -2   26.60    3.64   0
   5  -6   2    3.45    3.34   0
   5  -3   8   43.20    2.96   0
   5  -2   9    1.38    2.79   0
   5  -1  10  261.06    3.88   0
   6  -8  -7  631.63    7.26   0
   6  -8  -5  160.62    4.85   0
   6  -6 -15    0.51    2.49   0
   6  -6   4  139.56    4.62   0
   6  -5   6  199.67    4.82   0
   6  -3   9   63.17    3.51   0
   6  -2  10  165.31    4.18   0
   6  -1  11   10.15    2.70   0
   7  -8 -12   25.57    3.96   0
   7  -8   0    3.30    4.19   0
   7   1  13    5.47    2.35   0
   8  -9 -11   61.64    4.36   0
   8  -9  -2   33.96    4.65   0
   8  -5   8   40.37    4.21   0
   9 -10  -7  194.16    6.60   0
   9 -10  -6   58.31    5.48   0
   9 -10  -5  109.79    6.15   0
   9 -10  -4  175.55    6.38   0
   9  -9 -14   68.04    4.96   0
   9  -8 -17   16.13    3.99   0
   9  -4  10   -0.94    3.87   0
   9  -3  11    6.21    3.78   0
  10 -10 -13    9.62    4.44   0
  10  -9   2    0.79    5.35   0
  10  -6   8  377.64    7.67   0
  -2   7  -3    3.30    3.36   0
  -2   7  -1   47.97    3.43   0
  -2   8  -4   63.33    4.15   0
  -2   8  -3  283.28    5.47   0
  -2   8  -2  125.37    4.46   0
  -2   8  -1    5.13    3.53   0
  -2   9  -3    9.55    3.98   0
  -2   9  -2   82.84    4.47   0
  -2   9  -1   83.41    4.40   0
  -2   9   0  311.18    5.76   0
  -2  10  -4  193.60    5.69   0
  -2  10  -2   78.41    4.70   0
  -2  10  -1    3.02    4.03   0
  -2  10   0    4.37    3.79   0
  -2  11  -2   33.54    4.47   0
  -1   4  -8  284.17    4.04   0
  -1   4   3  635.57    4.21   0
  -1   5  -9  279.48    4.51   0
  -1   5   4  473.84    4.08   0
  -1   6 -10  394.34    5.67   0
  -1  10   5  441.95    6.30   0
  -1  11 -10  158.00    6.16   0
  -1  11   5    7.55    3.95   0
  -1  12  -9    6.03    5.06   0
  -1  12   4  110.01    5.20   0
  -1  13  -9   10.88    5.27   0
  -1  13  -8    1.96    5.20   0
  -1  13   3   17.68    4.93   0
  -1  14  -7   52.05    6.25   0
  -1  14   2  128.87    6.37   0
  -1  15  -4   61.48    6.52   0
  -1  15  -3    6.39    5.85   0
  -1  15  -2   34.73    6.03   0
  -1  15  -1   67.34    6.25   0
   0   8 -14    1.93    3.91   0
   0   8   8    7.15    2.44   0
   0   9 -14   27.94    4.58   0
   0   9   8   37.52    3.12   0
   0  10 -14    2.17    4.55   0
   0  10   8    3.52    3.20   0
   0  11 -14   51.09    5.98   0
   0  12 -13  212.76    6.88   0
   0  13 -13   28.30    5.65   0
   0  14 -12   54.43    6.30   0
   0  14   6   18.30    5.06   0
   0  15 -11   37.86    6.64   0
   0  15   5   85.53    6.02   0
   0  16 -10    7.85    6.08   0
   0  16  -9   -7.24    6.52   0
   0  17   0    0.79    5.78   0
   1  -2  -1  524.56    2.71   0
   1   3 -15   73.39    2.93   0
   1   8  10   26.24    2.61   0
   1   9 -17   56.68    5.46   0
   1   9  10   22.47    3.00   0
   1  10 -17    4.87    5.29   0
   1  10  10  684.71    6.71   0
   1  12 -16  109.60    6.42   0
   1  13 -16  111.56    7.09   0
   1  13   9    7.95    4.61   0
   1  14 -15   10.25    6.02   0
   1  14   8   11.75    4.56   0
   1  15 -14    8.45    6.28   0
   1  16   6  145.09    6.70   0
   1  17   5    5.98    5.93   0
   1  18   3    1.95    6.47   0
   2  -3   1   97.81    2.26   0
   2   1 -16  235.67    2.89   0
   2   6 -19   14.13    3.74   0
   2   7 -19    0.46    3.58   0
   2  10 -19   -7.57    4.46   0
   2  11 -19   12.38    5.03   0
   2  11  11   22.67    3.02   0
   2  13 -18   15.03    5.74   0
   2  14  10   12.37    4.83   0
   2  15   9    6.44    4.64   0
   2  17   7   46.23    6.06   0
   2  18   6    4.28    6.14   0
   3  -4   2 1320.96    6.99   0
   3  -2   6  248.26    3.38   0
   3  10 -21   22.18    4.88   0
   3  11 -21    2.00    4.82   0
   3  12  12    0.46    3.72   0
   3  14  11  215.43    5.67   0
   3  16  10    0.23    5.55   0
   3  17   9    9.30    6.08   0
   3  18   8   19.30    6.21   0
   4  -6  -6    4.38    2.42   0
   4  -6  -5  103.97    3.27   0
   4  -6  -4   30.96    2.71   0
   4  -6  -3  405.57    5.10   0
   5  -7  -6  206.70    4.58   0
   5  -5   4    4.00    3.11   0
   5  -4   6  179.85    4.15   0
   6  -7 -12   24.13    2.94   0
   6  -7   1  122.43    4.54   0
   7  -8 -11   50.19    4.31   0
   7  -7 -15   83.91    3.44   0
   7  -7   3   39.32    4.13   0
   7  -6 -17    3.03    2.95   0
   7  -6   5  149.06    5.02   0
   7  -5   7  118.23    4.63   0
   8  -9 -10   37.82    4.26   0
   8  -9  -3   66.88    4.94   0
   8  -7 -17    5.38    3.23   0
   8  -7   4  158.47    5.63   0
   8  -6 -19   63.42    3.41   0
   8  -6   6   12.51    4.16   0
   8  -4   9  308.44    5.90   0
   8  -2  11   14.13    3.86   0
   8  -1  12   -3.43    3.35   0
   9  -8   3  561.68    8.75   0
   9  -7 -19  281.06    5.45   0
  10 -10 -12   29.39    4.72   0
  10 -10 -11    8.27    5.32   0
  10 -10  -3   79.16    6.04   0
  10  -9   1   -0.96    5.32   0
  10  -7   6    4.89    4.88   0
  10  -5   9   -4.10    4.32   0
  10  -4  10   13.36    4.34   0
  10  -3  11   -3.58    4.75   0
  10  -2  12   17.41    3.81   0
  11  -6   8    5.43    4.99   0
  -2   6  -4   70.40    3.44   0
  -2   6  -3  387.23    5.14   0
  -2   6  -1   59.24    3.20   0
  -2   7  -5    4.06    3.43   0
  -2   7  -4  247.89    4.37   0
  -2   7   0  715.11    6.64   0
  -2   7   1  102.48    3.70   0
  -2   8  -5  375.56    5.97   0
  -2   8   1    5.67    3.40   0
  -2   9  -6   12.23    4.16   0
  -2   9  -5    0.56    2.83   0
  -2  10  -6   49.12    4.81   0
  -2  10  -5   87.47    5.08   0
  -2  10   1   17.53    4.07   0
  -2  11  -5   12.47    4.75   0
  -2  11  -4   69.52    5.22   0
  -2  11  -1    4.75    4.25   0
  -2  11   0    5.72    4.40   0
  -2  11   1    1.94    4.23   0
  -2  12  -4  318.39    7.37   0
  -2  12  -1  221.99    6.44   0
  -1   3  -7   13.03    1.90   0
  -1   4  -9   38.11    3.08   0
  -1   5 -10  266.99    4.87   0
  -1   7 -11    4.41    3.66   0
  -1   8 -11   23.12    4.14   0
  -1   8   6   32.55    2.95   0
  -1   9 -11    1.58    4.06   0
  -1   9   6  144.82    4.16   0
  -1  10 -11   94.62    5.49   0
  -1  11 -11   21.32    5.23   0
  -1  12 -10   87.24    5.85   0
  -1  13   4   28.53    5.02   0
  -1  14  -9    0.67    5.69   0
  -1  14  -8    9.89    5.47   0
  -1  14   3  186.69    6.68   0
  -1  15  -7   11.05    6.18   0
  -1  15  -6   68.16    6.30   0
  -1  15   1   81.98    6.31   0
  -1  15   2    1.30    5.52   0
  -1  16  -5   25.50    6.22   0
  -1  16  -1   25.44    6.19   0
   0   2 -11  352.86    3.81   0
   0   4 -13  271.77    4.57   0
   0   6 -14    1.34    3.20   0
   0  11   8   76.45    4.10   0
   0  12 -14   18.30    5.50   0
   0  12   8    1.86    4.43   0
   0  13   7    5.77    4.30   0
   0  14 -13   83.93    6.59   0
   0  15 -12   24.21    6.49   0
   0  15   6   38.43    6.02   0
   0  16 -11  -14.98    6.47   0
   0  16   4  316.76    8.23   0
   0  17   2    0.65    5.79   0
   0  18  -2   -6.86    6.48   0
   0  18  -1    6.52    6.80   0
   0  18   0   -0.87    6.68   0
   1   4 -16  317.19    4.84   0
   1   6 -17    4.66    3.77   0
   1   7 -17   88.90    4.35   0
   1   7  10   45.69    2.28   0
   1  11 -17   -0.82    5.07   0
   1  11  10  158.73    4.80   0
   1  12 -17   -1.15    5.75   0
   1  14 -16   31.88    6.14   0
   1  15   8   22.72    5.06   0
   1  16   7   28.15    5.67   0
   1  17   6   12.94    5.88   0
   1  18   4   -4.15    6.24   0
   2   2 -17  356.91    3.99   0
   2  12 -19    6.27    5.48   0
   2  12  11   -3.01    3.33   0
   2  13 -19   -2.62    6.06   0
   2  16   9   18.63    5.67   0
   2  17   8   -3.12    5.45   0
   2  18   7   98.49    7.35   0
   3  -3   4  252.73    3.42   0
   3  12 -21   23.08    5.63   0
   3  13  12    7.04    3.97   0
   4  -5 -11  319.95    3.71   0
   4  -5   1    8.41    2.72   0
   4  -4   4  295.61    4.30   0
   4  -3   6    5.63    2.28   0
   4  -2 -17    1.12    0.81   0
   5  -6 -11    5.83    2.68   0
   5  -6   1  921.97    7.91   0
   5   2  12   35.48    1.97   0
   5   4  13    2.96    1.23   0
   6  -7 -11   22.46    3.51   0
   6  -7   0  263.04    5.58   0
   6  -6   3    3.89    3.58   0
   6  -4   7  493.09    6.15   0
   7  -7   2  456.22    7.00   0
   7  -4   8  585.74    7.02   0
   7   0  12    7.85    2.88   0
   8  -9  -8  113.38    5.18   0
   8  -9  -7    2.16    4.29   0
   8  -9  -6  111.12    5.27   0
   8  -9  -5    0.07    4.29   0
   8  -8 -14   34.47    3.53   0
   8  -8   1  158.72    5.47   0
   8  -3  10   41.14    3.80   0
   9  -9 -13  261.75    6.10   0
   9  -9  -1    6.09    4.84   0
   9  -8 -16   -4.63    3.86   0
   9  -8   2   67.38    5.45   0
   9  -5   8  127.41    5.23   0
  10 -10 -10    4.95    4.94   0
  10 -10  -9   25.02    5.22   0
  10 -10  -8   63.93    5.44   0
  10 -10  -6   64.33    5.80   0
  10 -10  -5   45.88    5.67   0
  10 -10  -4   61.90    4.62   0
  10  -9 -15    3.16    4.65   0
  10  -9   0   19.73    5.23   0
  10  -8 -18    6.02    3.97   0
  10  -8   3   78.56    5.73   0
  10  -6   7  245.87    6.69   0
  11 -10 -14    2.01    4.54   0
  11 -10 -13    3.31    5.17   0
  11  -9 -17   45.89    5.20   0
  11  -4  10    6.84    4.66   0
  11  -3  11    6.54    4.48   0
  -2   6  -5  161.86    4.09   0
  -2   6   0   20.24    2.87   0
  -2   7   2  465.68    5.47   0
  -2   8  -7  329.69    6.04   0
  -2   8   2   88.20    3.94   0
  -2   9  -7    7.03    4.19   0
  -2  10   2    3.92    3.74   0
  -2  11  -6  130.48    5.60   0
  -2  11   2    3.96    4.24   0
  -2  12  -6  156.38    6.27   0
  -2  12  -5    1.41    4.74   0
  -2  12   1  120.71    5.64   0
  -2  13  -5    5.40    5.45   0
  -2  13  -2    5.51    5.34   0
  -2  13  -1  111.37    5.95   0
  -2  13   0   74.82    5.67   0
  -1   2  -5  119.03    2.37   0
  -1   3  -8   18.86    2.46   0
  -1   6 -11  148.13    4.37   0
  -1   7   6  149.71    3.33   0
  -1   8 -12   -3.36    3.89   0
  -1   9 -12   50.45    4.75   0
  -1  10 -12  117.19    5.63   0
  -1  11 -12  213.95    6.77   0
  -1  12 -11   11.90    5.37   0
  -1  12   6  154.54    5.40   0
  -1  13 -11    4.19    5.53   0
  -1  13   5   75.15    5.33   0
  -1  14 -10    4.67    5.69   0
  -1  15  -9   19.71    6.39   0
  -1  15  -8   22.75    5.88   0
  -1  16  -7   31.61    6.87   0
  -1  16  -6  139.33    7.77   0
  -1  16   0   16.48    5.87   0
  -1  16   1    6.27    6.14   0
  -1  17  -2   62.54    6.77   0
   0   5 -14   63.15    3.82   0
   0   6   8    5.65    2.01   0
   0   7 -15    3.42    4.32   0
   0   8 -15    7.93    3.93   0
   0   9 -15    5.75    4.45   0
   0  10 -15  106.75    5.50   0
   0  11 -15   10.81    4.99   0
   0  12 -15  162.98    7.24   0
   0  13 -14   42.99    6.10   0
   0  13   8   87.65    5.30   0
   0  14 -14   24.56    6.80   0
   0  14   7   55.08    5.08   0
   0  15 -13   12.28    6.29   0
   0  18   1    3.22    6.16   0
   1  -2  -2  250.63    1.87   0
   1  12  10   82.20    4.22   0
   1  13 -17   14.21    5.79   0
   1  14   9   10.74    4.43   0
   1  18   5    9.33    6.21   0
   2  -3   0  577.37    4.01   0
   2   5 -19   58.85    3.68   0
   2   8 -20   -0.08    4.79   0
   2   9 -20    5.51    5.00   0
   2  10 -20    5.60    5.36   0
   2  11 -20   -5.84    5.64   0
   2  13  11  158.82    5.29   0
   2  15  10   22.71    4.75   0
   2  19   6   -0.60    5.73   0
   3  -4   1  146.11    2.69   0
   3  -1   7    7.57    1.78   0
   3   2  10  291.73    2.15   0
   5  -6   0    8.10    3.38   0
   5  -5   3   14.26    3.05   0
   5  -3   7   59.33    3.11   0
   6  -7 -10    7.77    3.53   0
   6  -5   5    8.31    3.41   0
   6  -3   8    1.40    3.47   0
   7  -8  -9  294.80    5.78   0
   7  -8  -8    7.33    4.26   0
   7  -8  -4   24.50    4.23   0
   7  -8  -3 1214.26   10.35   0
   7  -7 -14   25.97    3.03   0
   7  -6   4  214.01    5.41   0
   7  -5   6   14.09    3.75   0
   7  -3   9  123.78    4.15   0
   8  -8 -13   17.28    4.07   0
   8  -8   0   10.03    4.32   0
   8  -7   3  158.66    5.42   0
   8  -6   5   50.31    4.50   0
   8  -5   7   27.17    4.12   0
   8   1  13   16.82    3.01   0
   9  -9 -11  167.97    5.97   0
   9  -9  -2   -2.55    3.45   0
   9  -7   4    3.38    4.61   0
   9  -3  10    2.11    4.26   0
   9  -2  11  131.08    5.07   0
   9  -1  12   70.94    3.89   0
  10  -7   5   -1.29    4.55   0
  10  -5   8   27.21    4.68   0
  11 -10 -12   87.62    5.75   0
  11  -6   7   46.16    5.37   0
  -2   5  -4  245.51    4.05   0
  -2   5  -3  191.35    3.81   0
  -2   5  -2  165.32    3.51   0
  -2   5  -1   94.98    3.03   0
  -2   6  -6   10.08    3.05   0
  -2   6   1   16.44    1.93   0
  -2   7  -7   -0.35    3.51   0
  -2   8  -8    9.73    4.00   0
  -2   8   3    5.37    3.06   0
  -2   9  -8  185.58    5.58   0
  -2   9   3   40.02    2.90   0
  -2  10   3   14.69    2.91   0
  -2  11  -8  121.92    5.79   0
  -2  11   3    6.36    4.19   0
  -2  12  -8   12.53    4.91   0
  -2  12  -7    3.53    5.30   0
  -2  12   3  166.58    5.86   0
  -2  13  -7   43.43    5.89   0
  -2  13  -6   -0.55    5.43   0
  -2  13   2   63.41    5.40   0
  -2  14  -5  162.28    7.10   0
  -2  14  -3  202.79    7.33   0
  -2  14  -2   26.88    5.81   0
  -1   4 -10  178.18    3.99   0
  -1   4   4  151.58    2.35   0
  -1   5 -11  201.88    4.74   0
  -1   5   5   88.43    2.26   0
  -1   7 -12    8.23    3.68   0
  -1   9   7  159.62    4.58   0
  -1  11   7   -1.34    4.36   0
  -1  12 -12  125.81    6.47   0
  -1  13 -12   -0.68    5.20   0
  -1  13   6    5.18    4.53   0
  -1  14   5  142.11    6.12   0
  -1  15 -10   14.67    6.28   0
  -1  16  -9    9.64    6.49   0
  -1  16  -8  152.56    7.60   0
  -1  16   2   24.11    4.53   0
  -1  16   3   11.81    5.84   0
  -1  17  -5   14.47    6.08   0
  -1  17  -4   44.02    5.35   0
  -1  17  -1  138.78    7.35   0
  -1  17   0   46.42    6.90   0
   0   6 -15   46.37    4.19   0
   0   8   9   71.51    3.21   0
   0   9   9   64.78    3.13   0
   0  10   9   85.54    3.69   0
   0  11   9    2.00    3.88   0
   0  13 -15   23.26    5.76   0
   0  14   8   50.00    5.51   0
   0  15 -14    1.10    5.82   0
   0  15   7   54.45    5.28   0
   0  17   5  112.94    7.01   0
   0  18   3   36.76    6.87   0
   1  -1   2  339.24    2.09   0
   1   5 -17    2.06    3.33   0
   1   6  10  395.55    3.39   0
   1   7 -18   38.62    4.40   0
   1   9 -18  157.70    5.67   0
   1  10 -18   82.15    5.38   0
   1  11 -18   31.51    5.36   0
   1  12 -18    9.21    5.30   0
   1  13  10    8.13    3.83   0
   1  14 -17   -1.48    5.90   0
   1  15   9   27.87    5.00   0
   1  16   8  157.83    6.60   0
   1  17   7   48.24    6.05   0
   1  18   6    3.73    6.12   0
   2  -2   3 1619.11    6.00   0
   2  -1   5    4.59    1.34   0
   2   7 -20   27.02    4.03   0
   2  10  12   28.20    3.25   0
   2  12 -20    0.21    5.00   0
   2  13 -20    1.62    6.34   0
   2  14  11   18.71    4.56   0
   2  16  10  117.03    6.56   0
   2  17   9   23.89    5.58   0
   2  18   8    0.98    5.65   0
   2  19   7   23.74    6.56   0
   3  -4   0 1173.30    6.60   0
   3   9  13   42.73    2.69   0
   3  10  13    2.87    2.72   0
   4  -5   0  109.23    3.22   0
   4  -4   3  419.72    4.82   0
   4  -2   7    7.30    2.01   0
   5  -6 -10  472.32    5.12   0
   5  -4   5  106.67    3.62   0
   6  -7  -9  129.08    4.10   0
   6  -7  -3   50.16    3.99   0
   6  -7  -2  467.82    6.55   0
   6  -6   2  655.54    7.27   0
   6  -2   9  187.04    4.39   0
   6   0  11   -4.78    2.34   0
   6   3  13   14.99    2.12   0
   7  -8  -7  871.11    8.74   0
   7  -8  -5 1375.82   10.71   0
   7  -7   1    4.14    2.81   0
   7  -4 -20   34.06    2.21   0
   7   2  13   11.54    2.51   0
   8  -8  -1   90.04    5.03   0
   8  -7 -16   76.48    3.64   0
   8  -7   2   19.69    4.10   0
   9  -9 -10   79.64    4.90   0
   9  -9  -9   76.25    5.01   0
   9  -9  -6   15.42    4.58   0
   9  -9  -5    5.81    4.76   0
   9  -9  -4   -1.48    4.71   0
   9  -8 -15    9.42    4.15   0
   9  -7 -18   43.94    3.46   0
   9  -5   7   90.90    5.40   0
  10  -9 -14   47.89    4.49   0
  10  -8 -17   20.08    4.37   0
  10  -8   2   40.06    5.35   0
  10  -7   4    4.95    4.63   0
  10  -4   9    7.15    4.19   0
  10  -3  10   37.63    4.93   0
  10  -2  11   22.27    4.59   0
  10  -1  12   59.13    4.65   0
  11 -10 -11   16.86    5.19   0
  11 -10  -9   52.56    5.95   0
  11  -9 -16  159.75    5.78   0
  11  -7   5   -1.23    4.79   0
  11  -5   8  132.33    5.93   0
  -2   5  -6  348.32    4.79   0
  -2   5  -5  133.19    3.48   0
  -2   5   0   18.25    1.82   0
  -2   6  -7   95.91    3.93   0
  -2   6   2   24.37    2.61   0
  -2   7  -8  174.88    4.90   0
  -2   7   3  279.98    4.51   0
  -2   8  -9  313.93    6.11   0
  -2   8   4  111.32    3.76   0
  -2   9  -9   17.78    4.42   0
  -2  10  -9   38.70    4.95   0
  -2  11  -9    3.07    4.86   0
  -2  11   4    8.05    4.17   0
  -2  12  -9   21.30    5.42   0
  -2  12   4   85.36    5.18   0
  -2  13  -8   68.40    6.02   0
  -2  13   3  153.40    6.10   0
  -2  14  -7  149.28    7.21   0
  -2  14  -6    9.20    4.27   0
  -2  14   2  187.70    6.76   0
  -2  15  -5    1.71    6.09   0
  -2  15  -4   13.33    5.98   0
  -2  15  -3    4.12    5.58   0
  -2  15  -1   22.34    5.91   0
  -2  15   1   18.22    5.53   0
  -1   2  -6    2.43    1.44   0
  -1   6   6   49.78    2.34   0
  -1   8   7  112.30    3.45   0
  -1  10 -13  124.18    5.70   0
  -1  11 -13   44.17    5.43   0
  -1  12 -13   35.82    5.60   0
  -1  12   7  298.27    6.20   0
  -1  14 -12    1.31    5.97   0
  -1  14   6   42.57    5.16   0
  -1  15 -11   51.07    6.80   0
  -1  15   5    1.33    5.36   0
  -1  17   2   42.73    6.56   0
  -1  18  -1   -3.18    6.81   0
  -1  18   0   15.77    6.82   0
   0   3 -13  163.56    3.50   0
   0   8 -16   15.85    4.09   0
   0   9 -16   22.26    4.48   0
   0  11 -16  119.46    6.05   0
   0  12 -16   28.21    5.62   0
   0  12   9  214.13    5.30   0
   0  13   9   -2.20    4.71   0
   0  14 -15   17.78    6.01   0
   0  16   7   10.82    5.34   0
   0  17   6   84.80    6.68   0
   0  18   4    0.79    5.89   0
   1   2 -15   22.85    2.27   0
   1   3 -16  118.06    3.33   0
   1  10  11   94.89    3.72   0
   1  13 -18   43.79    6.26   0
   1  14  10    4.59    4.13   0
   1  16   9   15.10    5.85   0
   1  17   8    5.12    5.43   0
   1  18   7   17.08    6.22   0
   2  -3  -1   93.88    2.12   0
   2   4 -19   36.38    3.03   0
   2   8  12    5.99    2.12   0
   2  11  12   17.75    3.41   0
   2  12  12   13.48    3.58   0
   2  15  11   11.55    5.02   0
   3  -3   3 1038.68    5.94   0
   3  -2   5    2.18    1.96   0
   3   0   8  109.44    2.09   0
   3   1   9   20.70    1.53   0
   3   4 -21    0.16    1.27   0
   3   8  13  713.76    4.57   0
   3  11  13   24.12    3.15   0
   4  -3   5   69.87    2.68   0
   4  -1   8   42.00    2.46   0
   5  -6  -9   11.29    2.67   0
   5  -6  -2   62.02    3.65   0
   5  -5   2   39.70    3.33   0
   5  -1   9  180.21    3.54   0
   5   1  11   79.60    2.49   0
   6  -7  -8   44.19    3.57   0
   6  -7  -7  238.80    4.95   0
   6  -7  -5  251.15    5.20   0
   6  -7  -4  450.59    6.33   0
   6  -6 -13    3.18    2.82   0
   6  -6   1  152.12    4.66   0
   6  -5 -16    5.39    2.20   0
   6  -5   4  196.34    4.74   0
   6  -4   6  106.93    3.96   0
   6  -1  10   83.73    3.02   0
   7  -7 -13  213.40    4.58   0
   7  -7   0  130.95    4.93   0
   7  -6   3   90.25    4.44   0
   7  -5 -18  221.66    3.91   0
   7  -4   7    8.13    3.45   0
   8  -8 -11  118.71    4.68   0
   8  -8  -3   21.94    4.39   0
   8  -8  -2    2.41    4.00   0
   8  -6 -18   15.27    3.02   0
   8  -6   4    3.00    3.99   0
   8  -5   6    5.94    3.91   0
   8  -3   9  404.60    6.22   0
   8  -2  10  140.83    4.81   0
   8  -1  11    5.91    3.57   0
   8   0  12    0.49    3.19   0
   9  -9  -8   29.06    4.42   0
   9  -9  -7   17.54    4.54   0
   9  -8   0  130.16    5.74   0
   9  -7   3   44.78    4.92   0
   9  -6   5   26.01    4.48   0
  10  -9 -13   13.38    4.35   0
  10  -9 -12    2.81    4.09   0
  10  -9  -3   14.32    5.09   0
  11  -9 -15    9.26    4.43   0
  11  -8   2    0.56    5.46   0
  11  -6   6    3.42    5.02   0
  11  -3  10    1.97    5.10   0
  11  -2  11   23.80    5.05   0
  12  -9 -17   14.91    4.69   0
  12  -4   9   72.18    6.40   0
  -2   4  -3 1146.51    6.69   0
  -2   4  -2  509.17    4.65   0
  -2   5   1  704.12    5.49   0
  -2   6  -8   46.37    3.63   0
  -2   6   3   11.91    2.42   0
  -2   8 -10    7.39    3.77   0
  -2  11 -10   30.99    5.17   0
  -2  11   5    8.64    4.07   0
  -2  13  -9  134.85    6.72   0
  -2  13   4    3.34    4.84   0
  -2  14  -9   85.90    6.57   0
  -2  14  -8   22.99    5.76   0
  -2  14   3   18.84    5.53   0
  -2  15  -8   30.48    5.98   0
  -2  15  -7   -4.76    6.11   0
  -2  16  -6   65.57    6.94   0
  -2  16  -4   39.78    6.74   0
  -2  16  -3   25.92    6.21   0
  -2  16   1    1.17    5.69   0
  -1   2  -7  116.19    2.45   0
  -1   3  -9    0.74    1.98   0
  -1   7 -13    2.64    3.63   0
  -1   7   7  214.56    3.56   0
  -1   9 -14   33.95    5.10   0
  -1  10 -14    6.42    4.59   0
  -1  11 -14  284.44    7.39   0
  -1  12 -14  123.48    6.88   0
  -1  13 -13   -7.50    5.48   0
  -1  14 -13    9.02    5.87   0
  -1  14   7  126.99    6.47   0
  -1  15 -12    6.47    6.27   0
  -1  15   6   83.54    5.96   0
  -1  16   5   27.29    5.99   0
  -1  17   4   14.53    6.08   0
  -1  18   1   12.06    6.33   0
  -1  18   2    2.30    6.51   0
   0   5 -15   88.00    3.96   0
   0   7 -16    7.83    3.50   0
   0   7   9  237.62    3.53   0
   0  13 -16    7.13    5.57   0
   0  14 -16   -2.65    5.83   0
   0  14   9   73.70    5.66   0
   0  15   8   24.81    5.07   0
   0  18   5   40.91    6.15   0
   1   4 -17    3.27    2.95   0
   1   8 -19    7.38    4.46   0
   1   9 -19    3.22    4.18   0
   1   9  11    5.29    2.52   0
   1  10 -19    3.85    4.78   0
   1  11 -19   -1.43    5.00   0
   1  11  11   27.90    3.12   0
   1  12 -19    8.74    6.12   0
   1  15  10   13.86    5.28   0
   2  -3  -7  247.02    2.24   0
   2   9 -21    7.93    3.78   0
   2  13  12   94.18    4.67   0
   3  -4  -8  107.05    2.35   0
   3  -3 -12  111.62    1.80   0
   4  -5  -9  504.64    4.55   0
   4  -5  -2    3.61    2.31   0
   4   0   9    1.01    1.83   0
   4   1  10  153.62    2.51   0
   5  -6  -8  601.80    5.90   0
   5  -6  -4  651.05    6.52   0
   5  -6  -3   77.73    3.76   0
   5  -5 -13   60.25    2.53   0
   5  -3   6   13.90    3.03   0
   5   0  10    3.20    2.13   0
   7  -3   8    5.37    3.25   0
   7   1  12   16.66    2.96   0
   8  -8 -10   12.89    3.90   0
   8  -8  -9   52.01    4.15   0
   8  -8  -5   30.07    4.32   0
   8  -8  -4   87.64    4.84   0
   8  -7 -15   38.97    3.46   0
   8  -7   1  388.42    6.88   0
   9  -8 -14    0.32    3.61   0
   9  -8  -1  239.11    6.52   0
   9  -7 -17  425.38    6.42   0
   9  -7   2   -4.97    4.27   0
   9  -4   8    2.99    3.77   0
   9  -3   9   -3.40    4.29   0
   9   0  12   68.58    4.18   0
  10  -9 -11    7.97    4.54   0
  10  -9  -6   71.73    5.41   0
  10  -9  -5    8.06    5.21   0
  10  -9  -4   72.33    4.48   0
  10  -8 -16   -0.49    3.59   0
  10  -8   0   21.79    5.08   0
  10  -5   7   42.66    4.83   0
  11  -9 -14  275.23    6.80   0
  11  -9  -3  196.18    7.06   0
  11  -8 -18    2.16    3.82   0
  11  -8   1  321.96    7.99   0
  11  -5   7   -5.80    5.16   0
  12  -3  10    6.78    4.78   0
  -3   8  -3  398.07    6.28   0
  -3   8  -1  131.42    4.44   0
  -3   9  -5   36.06    4.45   0
  -3   9  -4  225.27    5.70   0
  -3   9   0   59.05    4.28   0
  -3  10  -4  373.06    7.01   0
  -3  10  -1  286.08    5.49   0
  -3  10   0  595.30    7.79   0
  -3  10   1  415.94    6.85   0
  -3  11  -5    3.56    4.80   0
  -3  11  -1   14.74    3.40   0
  -3  11   0  154.33    5.69   0
  -3  12  -1   16.76    5.14   0
  -3  12   0  581.89    8.63   0
  -3  13  -4   62.43    6.10   0
  -3  13  -3   89.45    6.24   0
  -3  13  -2   18.99    5.30   0
  -3  13  -1   27.45    5.34   0
  -2   4  -5  400.87    4.48   0
  -2   4  -4 1002.75    6.43   0
  -2   5   2  146.93    3.10   0
  -2   6  -9  105.75    4.12   0
  -2   7 -10   79.12    4.33   0
  -2   8   5  191.96    4.31   0
  -2   9 -11    4.39    4.40   0
  -2  10 -11   25.24    4.89   0
  -2  12 -11    0.06    5.35   0
  -2  13   5   84.55    5.47   0
  -2  14 -10    6.80    5.98   0
  -2  14   4  273.91    7.38   0
  -2  15   3    2.98    5.71   0
  -2  15   4   49.83    6.58   0
  -2  16  -8   89.03    7.50   0
  -2  16  -7   40.72    7.04   0
  -2  17  -4   11.06    6.57   0
  -2  17  -3   34.29    7.01   0
  -2  17   0   -1.55    6.60   0
  -1   4 -11   17.12    2.63   0
  -1   5 -12  224.93    4.51   0
  -1   6 -13   48.07    3.69   0
  -1  10   8   56.04    3.74   0
  -1  11   8   53.36    4.06   0
  -1  12   8  161.09    5.16   0
  -1  13 -14   17.86    5.73   0
  -1  13   8   20.26    5.09   0
  -1  14 -14   14.39    6.61   0
  -1  15 -13    0.54    5.99   0
  -1  15   7   12.28    5.86   0
  -1  18   3   14.45    6.67   0
   0   6 -16    5.66    3.78   0
   0   8 -17    4.08    4.60   0
   0   9 -17   31.37    4.56   0
   0  10 -17   62.60    5.27   0
   0  10  10   23.42    3.63   0
   0  11 -17   23.90    5.13   0
   0  11  10    7.50    3.68   0
   0  12 -17   57.80    5.93   0
   0  12  10    3.67    4.14   0
   0  13 -17   21.05    5.87   0
   0  15   9   54.89    6.03   0
   0  16   8   28.18    5.45   0
   0  17   7   56.24    6.23   0
   0  18   6   20.62    6.31   0
   1   0   4  466.71    1.92   0
   1   1 -14   98.85    2.16   0
   1   5 -18    9.69    3.30   0
   1   7 -19   25.40    4.14   0
   1   8  11   21.55    2.29   0
   1  13 -19   30.13    5.89   0
   1  13  11    8.54    4.24   0
   1  16  10   95.08    6.41   0
   1  17   9  116.74    6.39   0
   1  18   8    4.66    5.89   0
   1  19   7    5.12    6.43   0
   2  -3  -6  201.63    2.20   0
   2  -3  -2  328.25    2.83   0
   2   7 -21    0.65    1.86   0
   2  14  12   -2.59    4.33   0
   3  -4  -2  910.91    5.67   0
   4  -5  -7  429.13    4.69   0
   4  -5  -3    6.91    2.47   0
   5  -6  -7    4.08    2.77   0
   5  -6  -6  529.52    5.83   0
   5  -6  -5    1.82    3.02   0
   5  -5   1   49.67    3.38   0
   5  -4   4  250.59    4.46   0
   6  -6   0  888.98    8.08   0
   6  -5   3  131.30    4.28   0
   6  -3   7   99.60    3.70   0
   7  -7 -11  384.33    5.80   0
   7  -7  -2   85.02    4.52   0
   7  -6 -15    3.71    3.12   0
   7  -6   2   55.59    4.13   0
   7  -2   9   82.02    4.09   0
   8  -8  -8   10.59    4.03   0
   8  -8  -7   45.08    4.40   0
   8  -8  -6   17.49    4.02   0
   8  -7 -14   13.00    3.81   0
   8  -7   0   51.27    4.53   0
   8  -6   3  206.25    5.53   0
   8  -4   7  475.87    6.86   0
   8   2  13    4.93    2.99   0
   9  -8 -13   47.32    4.08   0
   9  -8  -3  345.76    6.92   0
   9  -6 -19   13.36    3.42   0
   9  -6   4  462.71    7.60   0
   9  -5   6  163.90    5.44   0
   9  -2  10    6.39    3.57   0
   9  -1  11  114.08    4.76   0
  10  -9  -9   81.56    5.33   0
  10  -9  -8  116.13    5.92   0
  10  -9  -7  109.13    5.69   0
  10  -8  -1   51.83    5.31   0
  10  -4   8   -0.14    4.15   0
  11  -9 -13    7.83    4.55   0
  11  -9 -12  357.32    7.97   0
  11  -9  -4   21.22    5.54   0
  11  -8   0   -0.28    4.86   0
  11  -7   3   17.78    5.27   0
  11  -6   5  105.30    5.85   0
  12  -9 -15    7.94    4.79   0
  -3   7  -3    4.04    3.51   0
  -3   7  -2   19.07    3.60   0
  -3   8  -5  357.39    6.22   0
  -3   8  -4   10.81    2.80   0
  -3   9  -6  179.76    5.58   0
  -3   9   1    4.75    3.81   0
  -3   9   2   20.46    3.69   0
  -3  10  -7   15.98    4.74   0
  -3  10  -6  171.25    5.77   0
  -3  10   2  721.06    8.21   0
  -3  11  -7    8.70    4.92   0
  -3  11  -6   61.93    4.11   0
  -3  11   2  240.87    6.11   0
  -3  12  -6  125.19    6.36   0
  -3  12   1   28.09    3.81   0
  -3  13  -6  107.78    6.31   0
  -3  13  -5  167.76    6.74   0
  -3  13   0   11.43    3.70   0
  -3  13   1    3.31    5.11   0
  -3  13   2    4.52    4.87   0
  -3  14  -4    5.92    5.84   0
  -3  14  -3    6.10    5.81   0
  -3  14  -2   -8.98    5.56   0
  -3  14   0    0.17    5.52   0
  -3  14   1    7.39    5.26   0
  -3  15  -3   18.09    5.80   0
  -3  15  -2   48.07    6.08   0
  -2   4  -6  297.61    4.09   0
  -2   4   0    1.82    2.09   0
  -2   5  -8   97.73    3.54   0
  -2   6   4  327.89    4.18   0
  -2   8 -11  117.43    4.99   0
  -2   9   6   20.26    3.43   0
  -2  10 -12   32.04    5.04   0
  -2  10   6   71.70    4.17   0
  -2  11 -12   16.54    5.02   0
  -2  11   6   -0.25    3.95   0
  -2  12 -12   10.15    5.44   0
  -2  12   6  253.83    6.17   0
  -2  14 -11   15.52    6.04   0
  -2  14   5   40.48    5.36   0
  -2  15 -10   25.70    6.65   0
  -2  15   5    7.90    6.14   0
  -2  16  -9   17.70    6.79   0
  -2  16   3   11.04    5.87   0
  -2  16   4   71.58    6.11   0
  -2  18   0   34.03    7.18   0
  -1   3 -10   31.45    2.68   0
  -1   4   5  528.00    3.75   0
  -1   5   6  133.26    2.48   0
  -1   6   7  584.58    4.81   0
  -1   7 -14    9.27    3.62   0
  -1   8   8    3.74    2.59   0
  -1   9 -15    0.55    4.25   0
  -1  10 -15   69.83    5.18   0
  -1  11 -15   29.25    5.29   0
  -1  12 -15   84.66    6.29   0
  -1  13 -15   14.16    5.68   0
  -1  14   8    1.67    4.51   0
  -1  15 -14   -0.09    5.74   0
  -1  16   7   39.90    6.26   0
  -1  17   6   20.81    5.62   0
  -1  18   4   -6.90    5.87   0
  -1  18   5   14.62    6.96   0
   0   4 -15  246.56    4.40   0
   0   6   9   10.50    2.13   0
   0   7 -17    5.51    4.16   0
   0  14 -17    4.59    6.15   0
   0  17   8   43.30    6.00   0
   0  18   7   64.23    6.64   0
   0  19   6   -6.68    6.08   0
   1  10 -20   -1.41    5.26   0
   1  11 -20   30.83    5.89   0
   1  12 -20    6.83    5.69   0
   1  14  11    7.53    4.09   0
   1  19   8   -0.67    6.88   0
   2  -3  -4   33.03    1.45   0
   2  -3  -3  842.86    4.33   0
   2   0   6 1151.91    4.15   0
   2   2 -18   61.37    2.47   0
   3  -4  -7   66.29    1.97   0
   3  -4  -6  717.05    4.80   0
   3  -4  -4 1442.59    6.74   0
   3  -3   2  218.34    3.13   0
   4  -5  -6  436.18    4.64   0
   4  -5  -5  297.13    4.03   0
   4  -5  -4   19.04    2.48   0
   4  -4 -12   -0.53    1.88   0
   4  -3   4   16.87    2.21   0
   4  -2   6  747.42    5.40   0
   6  -6  -1  565.03    6.73   0
   6  -5 -15   32.36    2.62   0
   6  -4   5  529.20    6.21   0
   6  -2   8  270.88    4.82   0
   6   2  12   48.18    2.47   0
   7  -7 -10  174.22    4.68   0
   7  -7  -9  362.88    6.17   0
   7  -7  -4    4.26    3.74   0
   7  -6   1   11.50    3.72   0
   7  -5   4   16.40    3.67   0
   7  -4   6  539.75    6.70   0
   7  -1  10   74.93    3.27   0
   7   0  11   -5.30    2.82   0
   8  -7  -1  133.94    5.15   0
   8  -6 -17  172.38    4.07   0
   8  -5 -19   93.86    3.54   0
   8  -5   5   31.29    3.94   0
   8  -3   8   61.23    3.98   0
   9  -8 -12   11.32    3.85   0
   9  -8 -11  214.77    5.75   0
   9  -8  -4    8.65    4.37   0
   9  -7 -16   56.62    3.76   0
   9  -7   1   23.96    4.28   0
   9  -4   7   15.74    4.46   0
  10  -8 -14   -2.84    4.13   0
  10  -8  -2   21.60    4.98   0
  10  -7   2    7.81    4.66   0
  10  -6   4  102.25    5.59   0
  10  -5   6   99.54    5.29   0
  10  -3   9    0.46    3.91   0
  10  -1  11   77.73    4.86   0
  11  -9 -11   22.00    4.98   0
  11  -9  -9   22.77    5.28   0
  11  -9  -7   88.05    6.01   0
  11  -9  -6  113.36    6.26   0
  11  -9  -5  277.03    6.71   0
  11  -4   8    3.73    4.44   0
  11  -3   9   10.52    5.05   0
  12  -9 -14    9.21    4.97   0
  12  -8 -18    0.45    4.78   0
  12  -4   8    4.18    4.79   0
  -3   7  -5    7.99    3.60   0
  -3   7  -4  102.76    3.47   0
  -3   7  -1    5.98    2.48   0
  -3   7   0  131.31    4.10   0
  -3   8  -7  815.81    8.58   0
  -3   8  -6   24.83    3.09   0
  -3   8   2    0.39    3.45   0
  -3   9  -7   10.95    4.17   0
  -3   9   3    2.92    3.48   0
  -3  11  -8  112.65    5.90   0
  -3  11   3   95.18    5.05   0
  -3  12  -8   22.33    5.52   0
  -3  12   3   49.31    5.10   0
  -3  13   3   15.40    5.05   0
  -3  14  -6   58.03    4.97   0
  -3  15  -6   52.56    6.74   0
  -3  15  -5   46.74    6.40   0
  -3  15  -1    5.65    4.30   0
  -3  15   1    8.24    5.70   0
  -3  16  -3   37.54    6.61   0
  -3  16  -1   56.09    6.31   0
  -2   5  -9   55.48    3.31   0
  -2   5   3   10.10    2.13   0
  -2   6 -10  132.74    4.38   0
  -2   7 -11    3.13    3.73   0
  -2   8   6  113.22    3.66   0
  -2   9 -12  180.02    5.90   0
  -2  11   7    9.82    4.55   0
  -2  13 -12   94.52    6.55   0
  -2  14 -12    2.61    6.00   0
  -2  14   6  166.54    6.32   0
  -2  16   5    0.57    5.32   0
  -2  17   4    6.98    6.63   0
  -1   2  -8    2.81    1.51   0
  -1   4 -12  238.66    4.50   0
  -1   5 -13  254.08    4.71   0
  -1   8 -15   21.96    4.06   0
  -1  10   9  451.81    6.20   0
  -1  11   9   25.63    4.19   0
  -1  12   9  195.05    5.73   0
  -1  14 -15    8.49    5.92   0
  -1  15   8   97.78    5.82   0
   0   3 -14   30.86    2.64   0
   0   5 -16   27.61    3.49   0
   0   8  10  109.75    3.22   0
   0   9 -18    0.03    4.91   0
   0  10 -18    6.85    4.63   0
   0  11 -18   76.20    5.86   0
   0  12 -18   27.32    5.71   0
   0  13 -18    6.82    5.69   0
   0  14  10   43.21    4.63   0
   0  16   9   -1.36    4.99   0
   0  18   8   17.33    6.57   0
   0  19   7   -4.00    6.83   0
   1   7  11    1.55    1.95   0
   1   8 -20   24.24    4.30   0
   1   9 -20  118.72    5.34   0
   1  13 -20   31.77    5.91   0
   1  15  11   46.61    4.69   0
   1  17  10    4.68    5.20   0
   3  -4  -5   36.98    2.01   0
   3  -2   4  193.26    3.01   0
   3  -1   6  120.58    2.22   0
   4  -4   1  790.02    6.04   0
   4   4  12    6.45    1.08   0
   5  -4   3  210.78    4.22   0
   5  -3 -17    0.60    1.65   0
   5  -2   7  214.61    3.76   0
   6  -6 -11   14.57    2.73   0
   6  -6  -2  468.09    6.25   0
   6  -5   2   13.96    3.34   0
   6  -3 -19  257.54    3.15   0
   7  -7  -6   47.80    3.99   0
   7  -7  -5  129.01    4.55   0
   7  -6 -14  111.69    4.02   0
   7  -3   7    1.20    3.60   0
   8  -7 -13  194.04    4.83   0
   8  -6   2   15.91    4.01   0
   8  -2   9   82.37    4.40   0
   9  -8 -10   76.36    4.76   0
   9  -8  -9  216.75    5.92   0
   9  -8  -8   19.00    4.39   0
   9  -8  -6    4.06    4.29   0
   9  -8  -5  271.18    6.34   0
   9  -6   3   20.24    4.41   0
   9  -5   5    8.35    4.12   0
  10  -8 -13  130.27    5.67   0
  10  -8  -3  150.32    6.04   0
  10  -7   1   15.83    4.67   0
  10  -4   7    6.02    4.78   0
  11  -8  -2   -0.33    4.83   0
  11  -8  -1   28.50    4.03   0
  11  -7 -19   72.37    4.31   0
  11  -7   2   59.37    5.40   0
  11  -6   4    8.48    4.99   0
  11  -5   6  157.30    6.08   0
  11  -2  10   49.30    4.72   0
  11  -1  11    0.62    3.91   0
  12  -5   6   24.92    5.38   0
  12  -3   9   96.58    5.70   0
  12  -2  10   -2.67    4.53   0
  -3   6  -4  376.15    5.39   0
  -3   6  -3   83.87    3.72   0
  -3   6  -2  827.67    7.17   0
  -3   7  -7   24.87    3.89   0
  -3   7   1   47.31    3.49   0
  -3   8  -8   34.69    4.42   0
  -3   8   3   26.06    3.54   0
  -3   9  -9    5.42    4.48   0
  -3  10  -9    0.06    4.72   0
  -3  10   4  452.63    6.79   0
  -3  11  -9   10.80    5.19   0
  -3  11   4  247.52    6.05   0
  -3  12  -9   -0.70    5.35   0
  -3  12   4  533.54    8.13   0
  -3  13  -9   38.16    5.98   0
  -3  13   4   29.74    5.28   0
  -3  14  -9  295.44    8.56   0
  -3  14  -8  127.14    6.89   0
  -3  14   3   -1.84    5.37   0
  -3  15  -8   52.10    6.78   0
  -3  15  -7   48.87    6.31   0
  -3  15   2    6.72    5.71   0
  -3  15   3    2.61    5.63   0
  -3  16  -5   24.47    6.39   0
  -3  16   2    2.80    5.62   0
  -3  17  -5   -0.87    5.73   0
  -3  17  -4   -4.63    6.22   0
  -3  17  -2  -12.77    6.43   0
  -3  17  -1   27.01    6.95   0
  -3  17   0    0.63    6.16   0
  -2   6 -11   39.93    4.26   0
  -2   9 -13    1.61    4.42   0
  -2  10   7   69.16    4.08   0
  -2  11 -13   16.05    4.94   0
  -2  12 -13   -0.25    5.26   0
  -2  12   7    9.46    4.28   0
  -2  13 -13   67.18    6.35   0
  -2  13   7   39.92    4.85   0
  -2  14 -13    6.76    6.16   0
  -2  14   7   44.59    5.05   0
  -2  15 -12    2.24    6.36   0
  -2  15   6   10.61    5.40   0
  -2  17   5   10.32    5.59   0
  -2  18   3   84.95    7.39   0
  -1   7 -15    1.58    3.65   0
  -1   7   8  198.62    3.43   0
  -1   9 -16    6.20    4.39   0
  -1   9   9  374.61    5.35   0
  -1  10 -16    4.48    4.74   0
  -1  11 -16  131.19    6.24   0
  -1  12 -16   22.37    5.62   0
  -1  13 -16    3.00    5.69   0
  -1  14 -16   -0.90    6.03   0
  -1  14   9   21.29    4.64   0
  -1  16   8    8.67    5.35   0
  -1  17   7   -0.89    5.81   0
  -1  18   6   20.14    6.33   0
   0   2 -13  314.76    3.73   0
   0   8 -18   19.49    4.01   0
   0  12  11  167.82    5.16   0
   0  15  10   15.91    4.72   0
   0  17   9   12.62    5.53   0
   1  -1   1  506.31    2.28   0
   1   2 -16  101.08    2.71   0
   1   3 -17  128.61    3.24   0
   1   4 -18   39.56    3.16   0
   1  10  12  134.17    3.79   0
   1  11  12  213.47    4.63   0
   1  12  12  119.53    4.45   0
   1  13  12   -0.30    3.97   0
   1  16  11    8.46    4.73   0
   2  -1   4  289.08    2.46   0
   2  10  13    3.34    2.76   0
   2  11  13   25.61    3.07   0
   2  12  13    5.58    3.46   0
   3  -3   1  247.51    3.21   0
   5  -3   5   87.97    3.11   0
   6  -6 -10    3.82    2.78   0
   6  -6  -3  362.65    5.68   0
   6  -4   4  214.45    4.55   0
   6  -3   6   50.98    3.29   0
   6   0  10   18.06    2.68   0
   6   1  11    5.50    2.30   0
   7  -6   0   52.82    3.91   0
   8  -7 -12   63.60    3.95   0
   8  -7  -3    9.24    4.06   0
   8  -6 -16   41.14    3.66   0
   8  -6   1  279.21    5.84   0
   8  -5   4   25.61    3.97   0
   8  -4   6   96.31    4.46   0
   8  -1  10   48.31    3.36   0
   8   0  11    0.17    2.81   0
   9  -7 -15  517.43    6.90   0
   9  -6 -18    6.51    3.36   0
   9  -3   8    4.50    3.64   0
   9   1  12   70.30    4.01   0
  10  -8 -12   17.24    4.38   0
  10  -8  -5    5.38    4.80   0
  10  -8  -4   15.50    4.82   0
  10  -7 -17    3.83    3.49   0
  10  -7   0    1.84    4.63   0
  10  -6   3  186.91    6.25   0
  10  -5   5  130.34    5.54   0
  11  -8 -15  225.05    6.19   0
  11  -4   7   -0.07    4.40   0
  12  -8 -17   87.99    5.33   0
  12  -6   4   23.23    5.47   0
  12  -4   7   68.69    5.90   0
  -4  11  -3    5.53    5.01   0
  -4  11  -1   35.25    4.83   0
  -4  12  -4    2.09    4.90   0
  -4  12  -3  106.28    6.09   0
  -4  12  -2   11.34    5.22   0
  -4  13  -2    7.31    5.27   0
  -3   6  -6  378.40    5.66   0
  -3   6  -5   55.64    3.71   0
  -3   7  -8   36.90    4.06   0
  -3   7   2    2.90    3.07   0
  -3   8  -9 1113.92   10.00   0
  -3   9   4  263.41    5.41   0
  -3  10 -10   45.26    5.19   0
  -3  10   5  344.93    6.06   0
  -3  11 -10   66.11    5.77   0
  -3  11   5    6.16    4.22   0
  -3  12 -10    0.67    5.17   0
  -3  12   5   89.03    5.36   0
  -3  14 -10  127.26    7.25   0
  -3  14   4   11.29    5.03   0
  -3  16  -9   14.24    6.12   0
  -3  16  -8   25.98    6.88   0
  -3  17   1    6.57    6.75   0
  -3  17   2    6.13    6.32   0
  -2   3  -4  109.88    2.63   0
  -2   3  -2  285.14    3.43   0
  -2   4  -8  238.91    4.00   0
  -2   4   2    5.20    1.94   0
  -2   5 -10  114.18    3.89   0
  -2   5   4   63.97    2.42   0
  -2   6   5   55.93    2.58   0
  -2   8 -13   -0.86    4.05   0
  -2  10 -14  113.00    5.90   0
  -2  11 -14    6.42    4.97   0
  -2  12 -14   72.26    6.06   0
  -2  12   8  112.42    5.50   0
  -2  13 -14   68.02    6.33   0
  -2  14 -14   22.77    5.84   0
  -2  15 -13   14.55    6.25   0
  -2  15   7   10.30    5.16   0
  -2  16   6   55.91    5.73   0
  -2  17   6   -7.41    6.43   0
  -2  18   4   68.14    6.84   0
  -2  18   5   33.13    7.27   0
  -1   2  -9   41.00    2.18   0
  -1   5 -14  426.82    5.92   0
  -1   8 -16   10.10    4.09   0
  -1   8   9    5.81    2.87   0
  -1  11 -17    9.56    5.62   0
  -1  12 -17   50.65    6.26   0
  -1  13 -17    9.95    6.35   0
  -1  17   8   34.57    5.93   0
  -1  18   7    4.51    6.14   0
   0   7 -18   32.69    4.30   0
   0   7  10    3.50    2.35   0
   0  10 -19    8.44    4.76   0
   0  10  11   87.62    3.77   0
   0  11 -19    8.10    5.07   0
   0  11  11    2.95    3.08   0
   0  12 -19    2.50    5.28   0
   0  13 -19    1.20    5.51   0
   0  13  11    1.65    3.67   0
   0  14  11  110.90    5.57   0
   0  16  10    8.35    4.83   0
   0  18   9   95.48    6.69   0
   0  19   8    8.98    6.26   0
   1   9  12   50.15    3.03   0
   2  -2   1  338.12    2.89   0
   2   9  13    1.56    2.46   0
   4  -4 -11   52.98    2.22   0
   4  -3   3   24.07    2.35   0
   4  -1   7  202.43    3.00   0
   5  -5  -2  890.34    7.04   0
   5  -4   2  405.17    5.06   0
   5  -1   8  137.89    3.07   0
   6  -6  -9  180.34    4.23   0
   6  -6  -7  497.20    6.07   0
   6  -6  -6  317.85    5.27   0
   6  -6  -5  468.37    6.11   0
   6  -6  -4  589.94    6.26   0
   6  -5 -14    0.44    2.51   0
   6  -5   1   58.40    3.70   0
   7  -6 -13   17.18    2.99   0
   7  -6  -1   95.39    4.39   0
   8  -7 -11  329.57    5.91   0
   8  -7 -10    5.61    3.70   0
   8  -7  -4    1.31    3.86   0
   9  -7 -14   25.12    3.72   0
   9  -7  -2   26.40    4.41   0
   9  -6   2  411.25    6.49   0
   9  -5   4   70.12    4.68   0
   9  -4   6   24.11    4.08   0
   9  -2   9  139.09    4.71   0
   9  -1  10    8.13    4.00   0
   9   0  11   -0.77    3.78   0
  10  -8 -11   72.53    4.89   0
  10  -8 -10    2.10    4.39   0
  10  -8  -9   31.75    4.81   0
  10  -8  -8    9.57    4.76   0
  10  -8  -7  108.10    5.60   0
  10  -8  -6   38.71    5.04   0
  10  -7 -16  110.96    5.02   0
  10  -6 -19   13.52    3.71   0
  10  -2   9   39.65    4.73   0
  11  -8 -14   11.10    4.31   0
  11  -8 -13  134.46    6.21   0
  11  -8  -4   -2.05    5.13   0
  11  -7 -18   23.82    3.93   0
  11  -7   0   22.10    5.20   0
  11  -6   3  104.59    5.89   0
  12  -8 -16    5.18    4.51   0
  12  -6   3    1.00    4.91   0
  12  -5   5    6.64    4.87   0
  12  -3   8    8.44    5.22   0
  -4   9  -3    9.46    4.24   0
  -4   9  -2   79.94    4.78   0
  -4   9  -1   28.45    4.10   0
  -4  10  -5    4.93    4.65   0
  -4  10  -4   -5.05    4.57   0
  -4  10  -1   89.69    5.13   0
  -4  11  -5   26.22    5.18   0
  -4  11   0  133.28    5.78   0
  -4  11   1   41.04    4.97   0
  -4  12  -6  104.80    6.30   0
  -4  12  -5   16.59    5.29   0
  -4  12   0   -4.60    4.77   0
  -4  12   1  623.13    9.02   0
  -4  13  -5   22.71    5.74   0
  -4  13  -4   -4.14    4.01   0
  -4  13   0   -2.58    5.15   0
  -4  14  -5   12.97    5.86   0
  -4  14  -3    8.99    5.96   0
  -4  14  -1   14.04    5.73   0
  -4  14   0   44.08    5.83   0
  -4  14   1    1.88    5.34   0
  -4  15  -3   31.34    6.24   0
  -4  15  -2   12.66    5.99   0
  -4  15  -1    1.52    5.83   0
  -3   6  -7   26.89    3.57   0
  -3   6   1  690.23    6.25   0
  -3   8 -10    5.19    3.99   0
  -3   8   4   22.86    3.46   0
  -3   9   5   22.19    3.77   0
  -3  10 -11    3.21    4.78   0
  -3  11 -11   37.05    5.43   0
  -3  12 -11    3.16    5.41   0
  -3  12   6  416.57    7.33   0
  -3  13 -11    5.14    5.64   0
  -3  13   6   60.59    5.82   0
  -3  14 -11  220.21    8.01   0
  -3  14   5    6.05    4.83   0
  -3  15 -11   -3.64    5.81   0
  -3  15 -10    1.92    6.10   0
  -3  15   5   10.06    5.56   0
  -3  16   4    8.86    5.87   0
  -3  17   3    7.52    6.27   0
  -3  18   2   53.85    7.29   0
  -2   3  -6    7.94    2.43   0
  -2   3  -5   42.53    2.25   0
  -2   3  -1  102.24    2.58   0
  -2   4  -9  186.36    3.75   0
  -2   7 -13   20.97    4.49   0
  -2   8   7  371.12    4.97   0
  -2   9 -14  209.30    6.11   0
  -2  10   8  170.13    4.67   0
  -2  11   8   21.05    3.91   0
  -2  12 -15    1.90    5.83   0
  -2  13   8   10.62    4.44   0
  -2  14   8  158.30    6.00   0
  -2  16   7    4.64    5.44   0
  -1   4 -13   80.57    3.12   0
  -1   5   7   64.37    2.20   0
  -1   6 -15   56.67    3.72   0
  -1   7 -16    3.31    4.37   0
  -1   9 -17   15.64    4.92   0
  -1  10 -17  132.90    5.91   0
  -1  11  10   16.40    3.90   0
  -1  13  10   37.61    4.25   0
  -1  16   9   40.23    5.53   0
  -1  19   7    6.70    6.41   0
   0   4 -16   21.36    3.07   0
   0   5 -17  130.69    4.36   0
   0   8 -19   10.32    4.66   0
   0   9 -19   11.78    4.41   0
   0   9  11   29.19    2.90   0
   0  15  11   54.63    5.59   0
   0  17  10   19.64    5.48   0
   1   6 -20   -2.20    1.62   0
   3   0   7    1.48    1.43   0
   4  -2   5  121.00    2.74   0
   5  -5 -10  151.64    3.29   0
   5  -5  -3  166.59    3.93   0
   5  -4 -14    2.06    2.11   0
   5   0   9   -0.80    2.12   0
   5   1  10  272.73    3.53   0
   5   2  11   -1.48    1.75   0
   6  -5   0    7.83    3.28   0
   6  -2   7   51.23    3.07   0
   7  -6 -12   91.37    4.15   0
   7  -5 -16   86.61    3.44   0
   7  -5   2   51.25    3.77   0
   7  -3   6  109.25    4.38   0
   7  -1   9   69.89    3.70   0
   7   2  12   78.30    2.97   0
   8  -7  -9  144.07    4.89   0
   8  -7  -8  159.20    5.05   0
   8  -7  -7   14.54    3.91   0
   8  -7  -6   15.92    3.93   0
   8  -6 -15  240.69    5.07   0
   8  -6   0  129.94    4.98   0
   8  -5 -18    0.97    2.83   0
   8  -5   3   80.15    4.39   0
   8  -4   5  368.06    6.20   0
   9  -7 -13  480.72    6.97   0
   9  -7  -3    8.75    4.19   0
   9  -6 -17    2.28    3.60   0
   9  -6   1   32.49    4.41   0
  10  -7  -1    8.01    3.47   0
  10  -6   2   99.84    5.41   0
  10  -5   4  379.30    7.24   0
  10  -4   6    7.42    4.14   0
  10   0  11   -2.33    3.44   0
  11  -8 -12   -0.75    4.41   0
  11  -8 -11   76.61    5.79   0
  11  -8  -5  158.94    6.45   0
  11  -7 -17   68.12    5.10   0
  11  -2   9   12.42    4.41   0
  11   0  11   -4.79    4.32   0
  12  -8 -15  130.66    5.77   0
  12  -7   0   -2.72    5.39   0
  -4   8  -2   42.33    4.27   0
  -4   9  -6   16.54    4.53   0
  -4   9  -5   27.88    4.53   0
  -4   9  -4    4.06    3.09   0
  -4   9   0   50.83    4.45   0
  -4   9   1    3.58    3.95   0
  -4  10  -7    4.86    4.72   0
  -4  10  -6   69.45    5.31   0
  -4  10   2  199.23    5.73   0
  -4  11  -7   23.03    5.24   0
  -4  12  -8   53.50    5.70   0
  -4  12   3  472.44    8.08   0
  -4  13  -8    9.77    5.53   0
  -4  13  -7   19.02    5.81   0
  -4  13   2    1.16    4.86   0
  -4  13   3   -3.73    5.24   0
  -4  14  -7   -0.16    6.06   0
  -4  14  -6  100.51    5.52   0
  -4  14   2   52.95    6.00   0
  -4  15  -7   10.72    6.15   0
  -4  15  -6    4.03    6.43   0
  -4  15  -5   16.76    4.57   0
  -4  15   2   13.59    5.83   0
  -4  16  -5    1.48    6.45   0
  -4  16  -3   13.74    6.63   0
  -4  16  -2    1.53    6.41   0
  -4  16   0    4.80    6.29   0
  -4  16   1    3.09    5.78   0
  -4  17  -3   87.61    7.22   0
  -4  17  -2   49.54    6.86   0
  -3   5  -5  136.11    3.83   0
  -3   5  -3   44.46    2.54   0
  -3   5  -2   35.80    2.23   0
  -3   6  -8  227.23    5.04   0
  -3   6   2  537.50    5.59   0
  -3   8   5  306.79    5.49   0
  -3   9 -11   20.48    4.72   0
  -3  10 -12    2.83    4.44   0
  -3  10   6  176.15    5.08   0
  -3  11 -12   63.67    5.71   0
  -3  11   6  233.22    5.63   0
  -3  12 -12    0.72    5.32   0
  -3  13 -12    9.42    5.76   0
  -3  14 -12   97.71    7.11   0
  -3  14   6   -3.35    5.09   0
  -3  15 -12   24.68    6.30   0
  -3  15   6   91.95    6.24   0
  -3  16   5   61.51    6.29   0
  -3  18   3    3.47    6.66   0
  -2   3  -7   40.12    2.69   0
  -2   3   0  614.90    4.42   0
  -2   5 -11   31.45    3.32   0
  -2  10 -15   -3.17    4.71   0
  -2  11 -15   -6.37    4.89   0
  -2  13 -15   11.93    5.46   0
  -2  14 -15    1.73    5.99   0
  -2  15   8   24.02    5.31   0
  -2  16   8   59.24    6.64   0
  -2  17   7   18.80    6.04   0
  -2  18   6  108.09    6.94   0
  -1   6   8    1.02    2.25   0
  -1   8 -17   33.84    5.03   0
  -1  10  10  200.58    4.41   0
  -1  11 -18   30.56    5.75   0
  -1  12 -18    8.28    5.42   0
  -1  13 -18   13.31    5.83   0
  -1  17   9    1.95    5.42   0
  -1  19   8   -4.00    6.69   0
   0  10 -20   25.19    5.52   0
   0  11 -20   35.47    5.34   0
   2   1   7   21.96    1.08   0
   3  -3   0  202.07    2.69   0
   3  -2   3  217.38    2.84   0
   4  -4 -10   49.67    2.33   0
   4   0   8 1305.73    6.20   0
   5  -5  -9    8.25    2.39   0
   5  -5  -8   54.65    3.15   0
   5  -5  -4  346.82    4.76   0
   5  -4   1  343.54    4.74   0
   5  -3   4   21.86    2.60   0
   5  -2   6   21.47    2.40   0
   5   5  13    8.96    1.36   0
   6  -5 -13    2.82    2.76   0
   7  -6 -11   42.67    3.88   0
   7  -6  -3  201.21    5.05   0
   7  -5   1    4.31    3.49   0
   7  -4   4  295.53    5.36   0
   7   0  10   72.61    3.06   0
   7   1  11   30.16    2.82   0
   8  -6  -1  253.23    5.77   0
   8  -4 -20   40.07    2.73   0
   8  -2   8  178.31    4.65   0
   9  -7 -12   22.77    3.89   0
   9  -7  -5    2.07    3.92   0
   9  -7  -4    0.37    4.13   0
   9  -5   3   45.68    4.43   0
   9  -4   5  100.12    4.60   0
   9  -3   7   43.03    4.10   0
  10  -7 -15    2.13    3.65   0
  10  -7  -2   15.08    3.53   0
  10  -6   1   22.40    4.73   0
  10  -3   7    6.52    4.44   0
  11  -8 -10   -3.16    4.69   0
  11  -8  -9    4.76    4.91   0
  11  -8  -8    2.48    4.86   0
  11  -8  -7  187.64    5.64   0
  11  -7  -1  123.28    5.01   0
  11  -6   2   25.32    3.90   0
  11  -5   4   50.24    5.22   0
  11  -4   6   15.60    4.35   0
  12  -8 -14   10.09    4.72   0
  12  -8 -13  121.49    5.96   0
  12  -8  -6    7.16    5.41   0
  12  -7 -18   -1.19    4.81   0
  12  -7  -1    0.91    5.32   0
  12  -6   2   89.69    6.06   0
  12  -5   4   23.66    5.23   0
  12  -4   6   -4.19    4.83   0
  -4   8  -6   79.57    4.57   0
  -4   8  -5   62.72    4.57   0
  -4   8  -4    8.30    2.89   0
  -4   8   0   36.02    4.10   0
  -4   9  -7   23.06    4.64   0
  -4   9   2    3.87    3.89   0
  -4  10  -8  221.48    6.58   0
  -4  10   3  138.95    5.22   0
  -4  11  -8  198.60    6.57   0
  -4  12  -9   16.90    5.67   0
  -4  12   4   22.92    4.96   0
  -4  13   4   15.89    5.12   0
  -4  14  -9    7.99    6.18   0
  -4  14  -8   55.63    6.25   0
  -4  14   3   13.57    5.31   0
  -4  16  -7   -0.56    6.85   0
  -4  16   3    4.29    5.66   0
  -4  17  -1   14.10    6.48   0
  -4  17   0   27.03    7.06   0
  -4  17   1    2.08    6.56   0
  -3   5   0  252.58    4.11   0
  -3   6  -9   37.62    3.78   0
  -3   6   3 1022.93    7.22   0
  -3   7 -10   46.59    4.24   0
  -3   7   4   39.31    3.18   0
  -3   8 -11  952.18    9.64   0
  -3   9   6  338.67    5.62   0
  -3  11 -13   23.22    5.26   0
  -3  11   7    0.31    3.98   0
  -3  12 -13    5.47    5.30   0
  -3  12   7   66.26    4.90   0
  -3  13 -13   28.99    6.03   0
  -3  13   7   61.02    5.21   0
  -3  14 -13  133.24    7.46   0
  -3  14   7   68.75    5.51   0
  -3  17   5   16.32    5.95   0
  -3  18   4   37.43    6.49   0
  -3  18   5   -9.47    6.99   0
  -2   4 -10    3.69    2.65   0
  -2   5   5   45.36    2.55   0
  -2   6 -13   20.85    3.53   0
  -2   7 -14   98.10    5.07   0
  -2   7   7    0.57    2.35   0
  -2   9 -15   15.30    4.50   0
  -2  11 -16    6.54    5.85   0
  -2  11   9    0.52    3.55   0
  -2  12 -16   73.28    6.10   0
  -2  12   9   33.29    4.16   0
  -2  13 -16   92.11    6.73   0
  -2  13   9   28.58    4.46   0
  -2  14   9   30.60    4.71   0
  -2  17   8    6.75    5.76   0
  -1   5 -15  115.54    4.15   0
  -1   6 -16    3.40    3.99   0
  -1   7   9  551.86    5.00   0
  -1   9  10   34.34    3.31   0
  -1  10 -18   12.93    4.81   0
  -1  16  10    6.54    5.16   0
  -1  18   9    1.48    5.67   0
   0   2 -14  229.97    3.37   0
   0   7 -19   32.55    4.19   0
   0   8  11   63.99    2.89   0
   0   9 -20   24.39    4.39   0
   0  12  12    3.10    3.83   0
   0  13  12   89.66    4.84   0
   0  14  12   52.14    4.89   0
   1   8  12    2.22    2.13   0
   1  12  13   25.76    3.49   0
   1  13  13   -2.30    3.72   0
   2   3 -20   -0.25    1.00   0
   3  -1   5    5.62    1.69   0
   4  -4  -2   -1.25    2.21   0
   4  -3   2   29.33    2.22   0
   4   1   9   44.74    2.06   0
   5  -5  -7   -0.25    2.41   0
   5  -5  -6   26.97    2.69   0
   5  -5  -5   43.42    2.92   0
   6  -5  -1  248.49    4.87   0
   6  -4 -16    2.45    2.16   0
   7  -6 -10  132.65    4.22   0
   7  -6  -5   51.98    3.90   0
   7  -6  -4  162.47    4.73   0
   7  -4 -18  131.47    3.18   0
   7  -2   7   60.64    3.95   0
   8  -6 -14   10.54    3.06   0
   8  -5   2  129.02    4.62   0
   8  -4   4  108.48    4.40   0
   8  -3   6   95.76    4.23   0
   8  -1   9   39.88    3.40   0
   8   0  10   15.04    3.53   0
   8   1  11   -1.30    3.05   0
   8   2  12  194.13    4.23   0
   9  -7 -11  256.40    5.82   0
   9  -7 -10   28.40    4.16   0
   9  -7  -9   35.70    4.31   0
   9  -7  -8   25.46    4.27   0
   9  -7  -6    7.44    4.08   0
   9  -5 -19    6.87    3.33   0
   9  -2   8   69.57    4.09   0
  10  -7 -14   81.12    4.57   0
  10  -7  -4   65.47    5.13   0
  10  -5   3   57.81    4.93   0
  10  -4   5   10.52    4.23   0
  11  -7 -16   36.06    4.25   0
  11  -7  -2   38.43    5.07   0
  11  -6 -19   12.50    4.11   0
  11  -6   1  190.09    6.49   0
  11  -3   7   30.81    4.54   0
  12  -8 -12   10.97    5.02   0
  12  -8 -11  195.25    6.82   0
  12  -8 -10    9.61    5.26   0
  12  -8  -9  147.02    6.53   0
  12  -8  -8   44.87    5.71   0
  12  -8  -7   10.28    5.04   0
  12  -7 -17   12.42    5.20   0
  12  -7  -2   87.48    6.05   0
  -4   7  -5   31.88    3.83   0
  -4   7  -4   55.61    4.15   0
  -4   7  -3   32.82    3.95   0
  -4   7  -2   17.03    3.78   0
  -4   8   1   75.41    3.41   0
  -4   8   2   -0.61    3.64   0
  -4   9   3    0.53    3.85   0
  -4  10  -9   33.18    5.38   0
  -4  11 -10   54.13    5.62   0
  -4  11   4  132.23    5.31   0
  -4  12   5  185.27    6.15   0
  -4  13 -10   -3.40    5.81   0
  -4  13   5   -0.46    4.94   0
  -4  14 -10   26.48    6.33   0
  -4  14   5   47.80    5.71   0
  -4  15  -9   18.25    6.29   0
  -4  15   4    7.11    5.76   0
  -4  16   4    7.68    5.95   0
  -4  17   2    9.13    6.24   0
  -4  17   3   -5.82    6.47   0
  -3   5  -7   27.40    3.18   0
  -3   5   1   63.60    3.08   0
  -3   7 -11   25.07    4.07   0
  -3   8 -12   10.51    4.24   0
  -3  10 -13    8.56    4.89   0
  -3  10   7  196.05    5.12   0
  -3  12 -14    4.88    5.07   0
  -3  13 -14    6.42    5.80   0
  -3  14 -14   15.54    5.75   0
  -3  15   7   38.05    5.30   0
  -3  16   7   47.47    6.02   0
  -3  17   6   31.26    6.23   0
  -3  18   6   26.79    7.21   0
  -2   3  -8   69.92    2.62   0
  -2   3   1   99.34    2.41   0
  -2   5 -12   47.24    3.42   0
  -2   8 -15   23.95    4.33   0
  -2   8   8   -2.47    2.71   0
  -2  10 -16  127.18    5.97   0
  -2  10   9   47.29    3.68   0
  -2  16   9   13.08    5.36   0
  -2  18   8  100.07    7.09   0
  -1   4 -14  246.13    4.20   0
  -1   7 -17   21.79    3.75   0
  -1   9 -18   25.09    4.54   0
  -1  11 -19    6.31    5.70   0
  -1  11  11   15.89    3.69   0
  -1  12 -19   85.55    6.21   0
  -1  12  11   27.32    3.77   0
  -1  13 -19    0.25    5.42   0
  -1  13  11   44.39    4.18   0
  -1  14  11   -3.92    4.06   0
  -1  15  11   20.99    5.33   0
  -1  17  10   19.69    5.60   0
  -1  19   9   15.72    6.20   0
   0   4 -17  214.10    4.46   0
   0  11  12   -4.11    3.25   0
   0  15  12   17.41    5.01   0
   1   3 -18   75.23    2.78   0
   1   5 -20    0.64    1.47   0
   1  11  13   44.35    3.33   0
   2  -2   0  627.30    3.50   0
   2   8  13    0.69    1.85   0
   3   9  14   32.41    2.08   0
   4  -4  -3 2012.55    8.74   0
   4  -1   6   17.83    2.22   0
   5  -4 -13    1.07    1.98   0
   5  -4   0  594.75    5.69   0
   6  -5 -12   32.76    2.66   0
   6  -5  -2   31.05    3.44   0
   6  -4   2  123.12    3.93   0
   6   0   9   -0.71    2.59   0
   6   3  12    3.46    2.05   0
   7  -6  -9    2.93    3.28   0
   7  -6  -8   18.02    3.43   0
   7  -6  -7   24.22    3.53   0
   7  -6  -6   14.78    3.53   0
   7  -5   0  178.56    4.78   0
   7  -3   5  139.10    4.22   0
   7   4  13   14.00    2.31   0
   8  -6 -13   59.66    3.69   0
   8  -6  -3  116.37    4.74   0
   8  -5 -17  120.77    3.89   0
   8  -5   1   15.48    3.82   0
   9  -6  -1   22.52    4.32   0
   9  -5   2   38.11    4.27   0
   9  -3   6   21.60    4.39   0
   9  -1   9  259.52    5.38   0
   9   0  10   43.15    4.09   0
   9   1  11  111.29    4.36   0
   9   2  12   -3.82    3.23   0
  10  -7 -13   10.53    3.90   0
  10  -7  -5   14.87    4.45   0
  10  -6 -17    7.33    3.97   0
  10  -6   0   -1.64    4.22   0
  10  -2   8   31.12    4.15   0
  10  -1   9   61.06    4.82   0
  11  -7  -4    8.46    4.70   0
  11  -5   3   38.38    5.11   0
  11  -4   5    4.54    4.49   0
  12  -6   1   29.85    5.14   0
  12  -5   3   21.97    5.16   0
  12  -2   8   32.43    4.69   0
  13  -7 -18    5.87    4.59   0
  13  -2   8    4.41    5.05   0
  -5  11  -5   -5.80    4.81   0
  -5  11  -4    1.13    5.04   0
  -5  11  -3   10.56    5.12   0
  -5  11  -1   85.23    5.70   0
  -5  12  -5  172.58    7.02   0
  -5  12  -4  119.72    6.39   0
  -5  12  -3  134.73    6.26   0
  -5  12  -1   99.23    5.91   0
  -5  13  -5    3.61    5.74   0
  -5  13  -4    4.31    5.46   0
  -5  13  -3   13.95    4.39   0
  -5  13  -2   -2.74    4.20   0
  -5  13  -1   52.51    4.73   0
  -5  13   1   56.91    6.07   0
  -5  14  -6   15.84    5.92   0
  -5  14  -5   48.40    6.63   0
  -5  14  -4    6.98    5.98   0
  -5  14  -2   22.76    4.60   0
  -5  14  -1   13.94    5.73   0
  -5  14   1   48.24    6.18   0
  -5  15  -5   41.58    6.91   0
  -5  15  -4    0.03    6.24   0
  -5  15  -2    7.53    6.28   0
  -5  15  -1   44.42    6.40   0
  -5  15   0    7.73    6.06   0
  -5  15   1  121.33    6.81   0
  -5  16  -4  180.41    7.99   0
  -5  16  -3   29.54    6.84   0
  -5  16  -1   70.16    7.21   0
  -4   7  -6    9.59    3.93   0
  -4   7   0  171.49    4.03   0
  -4   7   1   32.63    3.77   0
  -4   8   3   88.42    4.08   0
  -4   9  -9   59.50    5.17   0
  -4   9   4   15.43    3.95   0
  -4  10 -10   77.99    5.62   0
  -4  11 -11    0.59    4.96   0
  -4  11   5   87.01    5.10   0
  -4  13   6    3.16    5.52   0
  -4  14 -11   18.04    6.24   0
  -4  14   6   47.23    6.25   0
  -4  15 -11  -13.31    6.42   0
  -4  15   5   16.48    5.76   0
  -4  16   5    2.27    5.78   0
  -4  17   4    5.81    6.47   0
  -4  18   3  157.67    8.52   0
  -3   4  -4  457.12    5.05   0
  -3   4  -3   27.79    2.78   0
  -3   5  -8  106.37    3.78   0
  -3   5   2  368.52    4.49   0
  -3   6   4   51.77    3.01   0
  -3   7   5   20.63    2.93   0
  -3   8   6    8.83    3.07   0
  -3   9 -13   42.30    4.91   0
  -3  10 -14    8.78    4.93   0
  -3  11 -14   45.97    5.54   0
  -3  11   8  136.10    4.97   0
  -3  12   8  115.94    5.12   0
  -3  13   8  107.84    5.49   0
  -3  14   8   15.95    4.89   0
  -3  15   8   43.83    5.52   0
  -3  17   7   -1.57    5.87   0
  -2   4 -11   66.07    3.15   0
  -2   6 -14  132.60    4.85   0
  -2   7 -15  107.63    5.30   0
  -2   9 -16  132.93    5.66   0
  -2   9   9   16.70    3.13   0
  -2  11 -17    2.72    5.02   0
  -2  12 -17    4.74    5.57   0
  -2  12  10   49.83    4.72   0
  -2  13 -17   -8.99    5.74   0
  -2  13  10    3.91    4.12   0
  -2  14  10   91.82    5.28   0
  -2  15  10   91.39    6.41   0
  -2  17   9    5.33    5.73   0
  -2  19   8   -6.36    6.02   0
  -1   2 -11    3.21    2.26   0
  -1   3 -13   33.93    2.76   0
  -1   8 -18   20.59    4.13   0
  -1  10 -19   59.70    5.27   0
  -1  10  11  393.34    5.55   0
  -1  16  11   13.16    5.07   0
   0   6 -19   23.24    3.38   0
   0   6  10    2.05    1.80   0
   0  10  12   -6.02    2.97   0
   1   2 -17    3.41    2.15   0
   1  10  13  122.44    3.58   0
   2  -1   3   11.02    1.19   0
   4  -4  -8    7.94    1.90   0
   4  -4  -4   -0.04    2.04   0
   4  -2   4  828.36    5.51   0
   5  -3   3   57.29    2.85   0
   5  -2   5  436.46    4.65   0
   6  -5 -11    1.65    2.90   0
   6  -3   4   58.73    3.29   0
   6  -2 -20   27.77    1.68   0
   6  -2   6  447.43    5.28   0
   6   1  10   93.16    2.98   0
   6   2  11  205.13    3.58   0
   7  -1   8  191.27    4.51   0
   8  -6 -12   26.73    3.47   0
   8  -6  -4  212.95    5.36   0
   8  -2   7  317.96    5.51   0
   9  -6 -15   58.38    3.79   0
   9  -6  -2  388.96    6.87   0
   9  -5 -18   41.34    3.58   0
   9  -4   4   97.24    4.70   0
  10  -7 -11   17.55    4.17   0
  10  -7 -10    7.19    4.17   0
  10  -7  -9   15.77    4.35   0
  10  -7  -7   29.46    4.63   0
  10  -6  -1   19.60    4.46   0
  10  -5   2  543.43    8.04   0
  10   0  10  277.66    5.74   0
  10   1  11   70.01    4.56   0
  11  -7 -14  159.65    5.64   0
  11  -7 -13   94.35    5.67   0
  11  -7  -5  167.53    6.23   0
  11  -6 -18   -0.79    4.39   0
  11  -6   0    4.77    3.60   0
  11  -1   9    2.06    3.98   0
  11   0  10   33.56    4.84   0
  12  -7 -16   -2.18    4.28   0
  12  -7  -4  345.51    7.86   0
  12  -6   0   45.90    5.73   0
  12  -1   9    3.66    4.48   0
  12   0  10   57.00    4.90   0
  13  -7 -17    1.81    4.88   0
  13  -3   6    1.03    5.49   0
  -5  10  -5  434.48    7.97   0
  -5  10  -4   -0.45    4.92   0
  -5  10  -3  511.38    8.13   0
  -5  10  -2    7.01    3.47   0
  -5  10  -1  612.07    8.52   0
  -5  10   1  367.55    6.99   0
  -5  11  -7   15.12    5.26   0
  -5  11  -6   14.31    5.51   0
  -5  11   1  117.94    5.84   0
  -5  12  -7  163.36    6.96   0
  -5  12   2  225.47    6.83   0
  -5  13  -8   77.49    6.33   0
  -5  13  -7    3.26    5.89   0
  -5  13   3   38.32    5.51   0
  -5  14  -8    2.97    5.74   0
  -5  14   2   11.05    5.72   0
  -5  15  -7   63.58    7.30   0
  -5  15  -6   14.82    6.11   0
  -5  15   2    8.24    5.99   0
  -5  16  -6   79.81    7.89   0
  -5  16  -5   13.96    6.39   0
  -5  16   0   67.91    5.52   0
  -5  17  -1   30.29    7.34   0
  -5  17   0    7.76    6.92   0
  -4   6  -4   31.74    3.69   0
  -4   6  -3    3.08    3.45   0
  -4   7   2  132.77    4.39   0
  -4   8  -9   -1.63    4.33   0
  -4   9 -10  109.27    5.62   0
  -4  11   6  278.46    6.30   0
  -4  12   6    6.54    4.74   0
  -4  13 -12    8.95    5.79   0
  -4  14 -12   -2.42    5.98   0
  -4  15   6   22.53    5.74   0
  -4  16   6   -1.47    5.68   0
  -4  17   5   69.03    7.00   0
  -4  18   4   23.28    6.60   0
  -4  18   5  150.03    8.59   0
  -3   4  -6  107.82    3.26   0
  -3   4  -1  163.19    3.49   0
  -3   5  -9   49.75    3.55   0
  -3   6 -11    7.32    4.22   0
  -3   7 -12    1.63    3.87   0
  -3   9 -14   31.25    4.84   0
  -3  10   8   36.61    3.91   0
  -3  11 -15   12.75    5.21   0
  -3  12 -15    4.59    5.49   0
  -3  13 -15   29.33    6.13   0
  -3  16   8   44.46    5.74   0
  -3  17   8    4.49    5.90   0
  -3  18   7    5.42    6.28   0
  -2   3  -9  714.61    5.59   0
  -2   4   4  468.34    3.92   0
  -2   5 -13    4.31    3.04   0
  -2   6   7    5.33    2.51   0
  -2   8 -16    3.05    4.08   0
  -2  10 -17    1.52    4.81   0
  -2  11  10   28.28    3.61   0
  -2  13 -18   38.10    6.44   0
  -2  16  10   29.80    5.57   0
  -2  18   9    7.13    6.04   0
  -1   5 -16  171.90    4.59   0
  -1   9 -19    7.00    4.96   0
  -1  17  11    4.65    5.35   0
   0   7 -20   -0.13    1.93   0
   2   0   5    0.63    0.99   0
   3  -3  -2  282.83    2.98   0
   3  -2   2   32.40    1.82   0
   4  -4  -6   46.60    2.26   0
   4  -3   1   55.83    1.95   0
   4  -2 -16    4.45    1.24   0
   5   0   8   46.27    2.55   0
   6  -4 -15   65.41    2.76   0
   6  -4   1   63.43    3.51   0
   7  -5  -1   50.08    2.99   0
   7  -4 -17    6.84    2.74   0
   7   0   9   -1.31    2.95   0
   8  -6 -11    5.65    3.35   0
   8  -6 -10  209.76    5.06   0
   8  -6  -6  265.80    5.64   0
   8  -6  -5  153.48    4.94   0
   8  -5 -16   59.86    3.64   0
   8  -5   0   35.52    3.98   0
   8  -4 -19   64.86    3.11   0
   8  -4   3  533.58    6.95   0
   8  -3   5   41.63    3.86   0
   9  -6  -3   29.19    4.34   0
   9  -5   1   49.31    4.38   0
   9  -2   7   96.38    4.38   0
  10  -6 -16  127.08    4.64   0
  10  -6  -2    8.12    4.32   0
  10  -4   4   14.47    4.01   0
  11  -7 -12  180.72    5.91   0
  11  -7 -11   56.15    4.98   0
  11  -7 -10   84.00    5.14   0
  11  -7  -8   97.69    5.60   0
  11  -7  -6   46.02    5.06   0
  11  -6  -1  319.39    7.26   0
  11  -5   2    3.89    4.74   0
  11  -4   4   14.14    4.61   0
  11  -3   6    4.57    4.41   0
  12  -7 -15   21.51    4.53   0
  12  -7 -14    9.35    4.55   0
  12  -7  -6  538.24    8.96   0
  12  -7  -5  121.10    6.16   0
  12  -6 -19   13.17    4.10   0
  12  -6  -1    6.68    5.03   0
  12  -5   2   53.06    5.59   0
  12  -3   6   25.20    4.88   0
  13  -7 -16    3.63    4.77   0
  -5   9  -4    2.94    4.54   0
  -5   9   0   -6.70    4.19   0
  -5  10  -7  304.27    7.34   0
  -5  10  -6   -2.13    4.63   0
  -5  11  -8   87.39    6.17   0
  -5  11   3   16.62    4.89   0
  -5  12  -9   89.90    7.08   0
  -5  12  -8   61.23    6.19   0
  -5  12   3    0.07    4.71   0
  -5  13  -9    3.77    5.87   0
  -5  14  -9   16.92    6.54   0
  -5  15  -9   24.26    6.88   0
  -5  15  -8   17.25    6.31   0
  -5  15   3  127.50    6.88   0
  -5  15   4   54.22    6.30   0
  -5  16   3   31.16    6.57   0
  -5  17   2   32.86    7.10   0
  -4   6  -6  459.43    6.38   0
  -4   6  -5   30.53    3.75   0
  -4   6   0   75.61    3.93   0
  -4   7  -8  193.24    5.39   0
  -4   8 -10   -3.19    4.33   0
  -4   8   4   56.38    3.95   0
  -4   9 -11   94.58    5.52   0
  -4   9   5   14.39    3.85   0
  -4  10 -12   41.42    5.38   0
  -4  11 -12   -2.18    5.19   0
  -4  12 -13    5.57    6.17   0
  -4  12   7  104.81    5.40   0
  -4  13 -13   40.78    6.30   0
  -4  13   7   31.29    5.11   0
  -4  14 -13   56.93    6.72   0
  -4  14   7   62.22    5.79   0
  -4  15   7   90.69    6.25   0
  -4  16   7   10.21    5.50   0
  -4  17   6    3.47    6.31   0
  -4  18   6   26.44    6.35   0
  -3   4   0 1223.84    7.06   0
  -3   5 -10   93.55    4.37   0
  -3   5   3  169.13    3.53   0
  -3   7 -13   48.71    4.85   0
  -3   7   6   28.31    2.97   0
  -3  10 -15    6.47    4.89   0
  -3  12 -16   17.84    6.24   0
  -3  12   9   95.63    4.84   0
  -3  13 -16   -3.68    5.85   0
  -3  13   9   93.17    5.19   0
  -3  14   9   97.94    5.67   0
  -3  15   9   84.31    5.82   0
  -3  16   9   14.12    5.52   0
  -3  18   8   15.33    6.46   0
  -2   2  -4   74.44    2.21   0
  -2   3   2  349.50    3.38   0
  -2   4 -12  100.69    3.88   0
  -2   5   6   98.73    2.45   0
  -2   8   9  180.25    4.19   0
  -2   9 -17   35.87    4.82   0
  -2  10  10   69.91    3.69   0
  -2  11 -18    1.54    5.10   0
  -2  12 -18   21.25    5.66   0
  -2  17  10    9.36    5.64   0
  -2  18  10   55.00    6.66   0
  -2  19   9   -3.35    6.13   0
  -1   4 -15  142.24    3.87   0
  -1   5   8   18.96    2.05   0
  -1   6   9  436.82    4.01   0
  -1   8 -19   31.20    4.62   0
  -1   9  11  355.12    4.90   0
  -1  12  12  123.06    4.75   0
  -1  13  12   21.23    4.35   0
  -1  14  12   27.48    4.14   0
  -1  15  12   56.48    5.58   0
   0   7  11  237.26    3.27   0
   0   9  12   50.33    2.87   0
   0  12  13  223.09    5.01   0
   0  13  13   30.39    4.09   0
   1   9  13    9.03    2.57   0
   2  10  14  118.54    3.12   0
   3  -3  -3   87.71    2.20   0
   5  -4 -12    0.02    1.80   0
   5  -3   2   71.59    2.96   0
   5  -2 -18   31.43    1.63   0
   6  -5  -9  152.42    3.86   0
   6  -5  -8  108.99    3.64   0
   6  -5  -7  178.36    4.17   0
   6  -5  -6   79.84    3.57   0
   6  -1   7    2.49    2.92   0
   7  -5 -13  232.66    4.67   0
   7  -3   4   67.90    3.72   0
   7  -2   6   43.86    3.37   0
   7   1  10   71.72    3.39   0
   7   2  11    2.94    2.83   0
   8  -6  -8  252.16    5.46   0
   8  -5  -1    6.81    3.59   0
   8  -1   8   42.83    3.48   0
   9  -6 -13  360.53    6.10   0
   9  -6  -4   99.58    4.89   0
   9  -5   0  332.53    6.36   0
   9  -4 -20   14.52    3.12   0
   9  -4   3  344.28    6.31   0
   9  -3   5  104.38    4.64   0
  10  -6 -15    6.00    4.23   0
  10  -5 -19  129.87    4.23   0
  10  -2   7   39.73    4.14   0
  11  -7  -9   68.98    4.24   0
  11  -6 -17   44.52    4.22   0
  11  -6  -2   34.06    5.05   0
  11  -5   1    1.89    4.69   0
  11  -2   7   48.23    4.48   0
  12  -7 -13    4.56    4.60   0
  12  -7 -12   31.85    5.01   0
  12  -7 -11    3.57    4.61   0
  12  -7  -9    1.18    4.74   0
  12  -7  -8  360.26    7.92   0
  12  -7  -7   42.37    5.47   0
  12  -6 -18   98.45    5.74   0
  12  -6  -2   40.26    5.17   0
  12  -2   7   78.35    5.34   0
  13  -7 -15   49.71    5.40   0
  13  -7 -14    0.43    4.62   0
  13  -6 -19   -0.77    5.06   0
  13  -1   8   57.29    6.16   0
  -6  14  -3    6.61    5.84   0
  -6  14  -1    9.58    5.85   0
  -6  15  -2   -1.01    5.88   0
  -5   8  -4    2.97    4.27   0
  -5   8  -3  397.17    6.82   0
  -5   8  -2   10.61    4.23   0
  -5   9  -7   37.98    5.05   0
  -5   9  -6    7.81    4.49   0
  -5   9   1  141.62    4.42   0
  -5   9   2   27.99    4.38   0
  -5  10  -8   54.18    5.52   0
  -5  11  -9    3.33    5.54   0
  -5  13   5    7.61    5.16   0
  -5  14 -10    2.09    6.18   0
  -5  14   5   14.37    5.67   0
  -5  15   5  136.03    7.01   0
  -5  16   4   43.47    6.14   0
  -5  16   5   37.07    6.00   0
  -5  17   4   -2.98    6.41   0
  -4   6  -7  161.04    4.82   0
  -4   6   1  177.57    4.25   0
  -4   7  -9   33.80    4.29   0
  -4   8 -11   86.06    5.52   0
  -4   8   5  154.97    4.58   0
  -4   9 -12   30.18    5.47   0
  -4   9   6   65.45    4.20   0
  -4  11 -13    1.43    5.26   0
  -4  11   7  200.53    5.76   0
  -4  13 -14    8.22    6.41   0
  -4  13   8    3.10    5.50   0
  -4  14 -14    4.17    5.80   0
  -4  15   8   27.62    6.07   0
  -4  17   7  229.33    8.16   0
  -3   4  -8    9.75    3.26   0
  -3   4   1   80.79    2.87   0
  -3   6   5  992.31    6.90   0
  -3   8 -14    5.06    4.31   0
  -3   9 -15   84.56    5.41   0
  -3   9   8  234.02    4.90   0
  -3  11 -16    3.17    5.23   0
  -3  11   9    5.34    3.80   0
  -3  17   9    4.74    5.70   0
  -3  18   9    9.94    6.81   0
  -2   5 -14   28.56    3.80   0
  -2   6 -15    0.23    3.36   0
  -2   7 -16    4.86    3.71   0
  -2   8 -17   31.97    4.92   0
  -2   9  10   49.87    3.66   0
  -2  10 -18   31.26    5.03   0
  -2  12  11   55.72    4.64   0
  -2  13  11  100.65    4.86   0
  -2  14  11    5.79    4.30   0
  -2  15  11   -3.05    4.54   0
  -2  16  11   -0.55    4.92   0
  -1   3 -14   46.42    3.03   0
  -1   7  10   66.75    2.65   0
  -1  11  12    9.55    3.68   0
   0   2 -15  150.96    2.97   0
   0   4 -18   87.78    3.67   0
   0  11  13   12.40    3.59   0
   1   0   3    7.97    0.64   0
   1   4 -20    0.10    1.28   0
   3  -3  -4   40.91    1.83   0
   3  -1   4   97.63    2.24   0
   3   0   6    1.52    1.46   0
   3   3  10   11.35    1.14   0
   4  -3   0  102.83    2.68   0
   4  -2   3  209.06    3.18   0
   4   0   7   -2.84    1.96   0
   5  -4 -11   83.20    2.88   0
   5   4  12   93.21    2.11   0
   6  -4   0   57.95    3.31   0
   6  -3   3    8.13    2.90   0
   6  -2   5   63.60    3.17   0
   7  -4   1    6.11    3.32   0
   8   3  12  100.07    3.55   0
   9  -6 -12   56.93    4.12   0
   9  -6 -11  432.80    6.71   0
   9  -6  -6   35.72    4.25   0
   9  -6  -5  171.19    4.55   0
   9  -5 -17    4.70    2.98   0
   9  -1   8   26.59    3.60   0
   9   3  12   -2.57    3.12   0
  10  -6 -14  185.35    5.24   0
  10  -6  -4   13.38    4.34   0
  10  -4   3  159.89    5.46   0
  10  -3   5    4.63    3.99   0
  10  -1   8   11.24    3.88   0
  11  -6 -16    8.53    3.91   0
  11  -6  -3  198.12    6.27   0
  11  -3   5  201.17    5.94   0
  11  -1   8   37.11    4.33   0
  12  -7 -10   86.35    5.53   0
  12  -5   1    8.42    4.77   0
  12  -4   3  122.25    6.00   0
  12  -3   5  161.57    6.19   0
  12  -1   8   33.84    4.74   0
  12   0   9    1.25    4.76   0
  13  -7 -13  112.09    6.36   0
  13  -7 -12   -3.42    5.50   0
  13  -7 -11  169.36    6.99   0
  13  -5   1    8.11    5.13   0
  13  -4   3    0.40    5.35   0
  13  -3   5   20.16    5.21   0
  13   0   9    7.65    4.72   0
  -6  11  -3   28.77    5.23   0
  -6  11  -2   12.22    5.09   0
  -6  12  -4   18.96    5.81   0
  -6  12  -2    6.48    5.45   0
  -6  12  -1    7.36    5.43   0
  -6  12   0   27.78    5.79   0
  -6  13  -6    5.69    5.69   0
  -6  13  -4    9.87    5.86   0
  -6  13  -3    8.60    5.70   0
  -6  13  -1    9.94    5.66   0
  -6  13   0   47.21    6.15   0
  -6  13   1   29.68    6.00   0
  -6  14  -6  138.04    7.85   0
  -6  14  -5   -1.22    6.36   0
  -6  14  -4  271.26    8.27   0
  -6  14   1    3.28    6.19   0
  -6  15  -6   19.66    6.83   0
  -6  15  -4    7.03    6.08   0
  -6  15  -3  105.61    5.91   0
  -6  15  -1   74.86    6.61   0
  -6  15   0   35.72    6.73   0
  -6  15   1   48.99    6.86   0
  -6  15   2  147.81    7.32   0
  -6  16  -1    3.16    6.88   0
  -6  16   0  328.13    9.62   0
  -6  16   1   13.94    6.94   0
  -6  17   0    0.10    6.65   0
  -5   8  -6    4.92    4.40   0
  -5   8   0   -0.42    2.88   0
  -5   8   1  127.53    4.95   0
  -5   9  -8   61.19    5.33   0
  -5   9   3  139.64    5.19   0
  -5  10  -9   66.31    5.83   0
  -5  12 -11    3.84    5.27   0
  -5  12   5   13.08    4.78   0
  -5  13 -11    3.69    6.09   0
  -5  13   6   91.70    5.88   0
  -5  14 -11   19.86    6.56   0
  -5  14   6    7.24    5.53   0
  -5  16   6  198.84    8.29   0
  -5  17   5   29.58    6.63   0
  -4   5  -4  647.04    6.58   0
  -4   5  -3  142.35    4.13   0
  -4   5  -2  835.76    7.12   0
  -4   7 -10  252.88    5.92   0
  -4   7   4  171.02    4.34   0
  -4  10   7    8.79    3.93   0
  -4  11 -14    6.80    5.85   0
  -4  12 -14   -1.86    5.57   0
  -4  12   8   -6.38    4.30   0
  -4  16   8   17.29    5.76   0
  -4  17   8   -2.32    5.94   0
  -4  18   7  106.91    7.12   0
  -3   5 -11   37.35    4.00   0
  -3   5   4  126.43    3.09   0
  -3   7 -14   63.91    4.93   0
  -3   8 -15  276.68    6.97   0
  -3  10 -16   20.07    5.01   0
  -3  10   9  177.90    4.81   0
  -3  12 -17    0.41    5.54   0
  -3  12  10   48.43    4.92   0
  -3  13 -17   52.67    6.43   0
  -3  13  10  145.90    5.54   0
  -3  14  10   91.85    5.43   0
  -3  15  10   16.48    5.10   0
  -3  16  10   25.73    5.49   0
  -3  17  10   17.97    6.58   0
  -2   2  -7  758.27    5.12   0
  -2   4   5  879.94    5.16   0
  -2   9 -18   34.64    4.83   0
  -2  11  11   10.03    3.33   0
  -2  17  11    6.06    5.41   0
  -1   5 -17   19.47    3.55   0
  -1   6 -18    9.35    3.78   0
  -1   7 -19   -3.31    3.11   0
   0   6 -20    0.41    1.63   0
   2  -2  -2  348.89    2.69   0
   3  -2   1    8.66    1.69   0
   4  -1   5  486.82    4.32   0
   5  -4  -3    0.55    2.50   0
   5  -2   4   48.77    2.53   0
   5  -1   6  118.91    2.88   0
   5   2  10   25.30    2.14   0
   6  -4 -14   11.81    2.43   0
   6   0   8  269.26    4.24   0
   6   5  13   73.37    2.31   0
   7  -4 -16  251.16    4.25   0
   7  -1   7   16.44    3.35   0
   8  -5 -14  258.26    5.16   0
   8  -5  -2   10.97    3.79   0
   8  -4 -18    7.61    2.82   0
   8  -3   4   52.68    3.88   0
   8   1  10   44.37    3.13   0
   8   2  11   14.58    3.06   0
   9  -6  -9  255.20    5.73   0
   9  -6  -7  258.34    5.18   0
   9  -5 -16   68.46    4.20   0
   9  -5  -1   81.16    4.67   0
   9  -4   2  203.40    5.41   0
   9   0   9   -2.82    3.23   0
   9   1  10   12.37    3.86   0
  10  -6 -13   24.94    4.00   0
  10  -6  -6   20.96    4.14   0
  10  -6  -5   15.61    4.29   0
  10  -5 -18   16.72    3.41   0
  10   0   9    2.20    3.77   0
  10   1  10   -1.36    4.10   0
  10   2  11   25.13    4.17   0
  11  -6 -15   17.94    4.15   0
  11  -6  -4  230.87    6.56   0
  11  -5 -19   -1.66    4.25   0
  11  -5   0   23.16    4.88   0
  11   0   9    0.69    3.81   0
  12  -6 -17    6.61    4.17   0
  12  -2   6   53.59    5.54   0
  13  -6 -18   28.21    4.96   0
  13  -6  -3  221.70    7.40   0
  13  -5   0   98.55    6.31   0
  13  -2   6   -1.52    4.80   0
  -6  10  -3   31.32    5.29   0
  -6  10  -2  103.45    5.89   0
  -6  11  -6   29.01    5.57   0
  -6  11  -5   29.87    5.56   0
  -6  11   1    9.60    5.15   0
  -6  12  -7  130.93    6.98   0
  -6  12  -6   48.89    6.09   0
  -6  12   1   17.80    3.99   0
  -6  12   2    2.81    5.22   0
  -6  13  -7   66.99    6.84   0
  -6  13   3   55.65    6.08   0
  -6  14  -8   52.01    6.40   0
  -6  14  -7   13.45    6.47   0
  -6  14   3    7.56    5.79   0
  -6  15  -7   13.49    6.88   0
  -6  15   3    8.01    6.42   0
  -6  16   2  269.00    8.95   0
  -6  16   3    2.54    6.51   0
  -6  17   2   25.78    7.18   0
  -5   7  -5   55.83    4.32   0
  -5   7  -4    6.70    4.03   0
  -5   7  -3   -0.28    3.91   0
  -5   7  -2   26.31    4.16   0
  -5   7  -1  238.28    5.57   0
  -5   8  -7  181.00    5.83   0
  -5   8   2   15.33    4.05   0
  -5  10 -10  167.36    6.64   0
  -5  10   5   27.06    4.55   0
  -5  11 -11   -2.14    5.43   0
  -5  13 -12   61.11    6.75   0
  -5  14 -12   -2.62    6.18   0
  -5  14   7   37.69    6.32   0
  -5  15   7   75.11    6.94   0
  -5  18   6   -7.72    6.09   0
  -4   5  -6  157.79    4.30   0
  -4   5  -5   27.64    3.34   0
  -4   5  -1   13.18    2.97   0
  -4   6  -9  147.14    4.89   0
  -4   6   3  397.59    5.35   0
  -4   8   6   44.23    3.77   0
  -4   9 -13   92.16    5.47   0
  -4   9   7    3.80    3.62   0
  -4  10 -14   34.77    6.09   0
  -4  11   8  368.86    6.68   0
  -4  12 -15    8.79    6.50   0
  -4  13 -15    0.93    5.96   0
  -4  14   9   37.69    5.40   0
  -4  15   9   84.26    6.04   0
  -4  16   9    5.91    6.24   0
  -4  18   8    2.00    6.43   0
  -3   4  -9    2.56    2.82   0
  -3   4   2  955.36    6.13   0
  -3   6 -13    6.21    3.46   0
  -3   7   7   15.28    2.77   0
  -3   8   8    8.66    3.02   0
  -3   9 -16   55.29    5.10   0
  -3   9   9   15.60    3.89   0
  -3  11 -17    6.95    5.30   0
  -3  11  10    1.60    4.25   0
  -3  18  10    2.49    5.87   0
  -2   3   3  970.25    5.00   0
  -2   4 -13   -0.49    2.60   0
  -2   6   8  123.57    3.09   0
  -2   7 -17   89.85    5.08   0
  -2  10 -19   19.33    5.55   0
  -2  10  11  106.45    4.23   0
  -2  14  12   41.09    5.10   0
  -2  15  12  197.12    6.89   0
  -1   4 -16   80.83    3.57   0
  -1   8  11    4.08    2.51   0
  -1  10  12  192.44    4.31   0
  -1  14  13   12.40    4.68   0
   0   8  12   39.60    2.56   0
   0  10  13   27.86    3.14   0
   1  11  14  290.69    4.66   0
   2  -1   2   10.95    1.20   0
   4  -3 -12   21.29    1.80   0
   4  -3  -1   49.88    2.35   0
   5  -4 -10   81.12    2.71   0
   5  -3   1   29.93    2.61   0
   5   3  11   19.13    1.86   0
   6  -3   2   60.26    3.33   0
   7  -5 -10  109.22    3.87   0
   7  -5  -9   61.56    3.57   0
   7  -5  -8  150.03    4.63   0
   7  -5  -6  152.61    4.42   0
   7  -5  -5  149.41    3.76   0
   7  -4   0    3.76    3.34   0
   7  -3   3  176.20    4.44   0
   7  -2   5    1.87    3.01   0
   8  -4   1  119.55    4.50   0
   8  -3 -20    7.59    2.84   0
   9  -5  -2  692.05    8.25   0
   9  -4 -19   14.74    3.45   0
   9  -3   4    1.43    3.74   0
  10  -6 -11    9.76    4.06   0
  10  -6 -10    7.29    4.06   0
  10  -6  -9    4.86    4.10   0
  10  -6  -8   24.75    4.38   0
  10  -5 -17  146.22    5.05   0
  10  -5  -1   22.83    4.40   0
  10  -4   2   81.15    4.84   0
  10  -3   4   28.76    4.26   0
  11  -5  -1    4.43    4.59   0
  11  -2   6  212.26    5.98   0
  12  -6 -16   12.18    4.28   0
  12  -6 -15   12.00    5.00   0
  12  -4   2  231.64    6.91   0
  12  -3   4   16.16    4.81   0
  13  -6 -17    7.39    4.72   0
  13  -6  -5   39.03    5.21   0
  13  -6  -4    3.85    4.86   0
  13  -1   7   44.19    5.25   0
  -6  10  -5   33.69    5.39   0
  -6  10  -4   20.06    5.01   0
  -6  10   0  185.41    6.34   0
  -6  11  -7   -5.97    5.76   0
  -6  11   3   -2.54    4.67   0
  -6  12  -8    1.17    5.98   0
  -6  12   3   19.05    5.37   0
  -6  13  -9   32.03    6.43   0
  -6  13  -8   -5.70    5.61   0
  -6  13   4   13.65    5.68   0
  -6  14  -9    4.32    6.56   0
  -6  14   4   30.03    6.07   0
  -6  16   4  204.02    8.21   0
  -6  17   4   80.97    7.65   0
  -5   7  -6   -1.96    4.09   0
  -5   7   0   11.75    3.81   0
  -5   7   1  426.36    6.44   0
  -5  10 -11   16.67    5.21   0
  -5  11 -12   33.81    5.66   0
  -5  11   6   68.68    4.93   0
  -5  12 -12   72.41    6.15   0
  -5  12   7   11.21    4.94   0
  -5  13 -13   -1.11    5.57   0
  -5  14 -13    9.64    6.19   0
  -5  16   7   34.93    6.30   0
  -5  17   7    3.39    6.07   0
  -5  18   7   12.09    7.20   0
  -4   5   0  109.89    3.00   0
  -4   6 -10  459.91    7.15   0
  -4   7   5   26.27    3.22   0
  -4   8 -13  130.49    6.11   0
  -4  11 -15    2.42    5.36   0
  -4  12   9   -0.31    4.25   0
  -4  13 -16   29.32    6.71   0
  -4  17   9  205.19    7.87   0
  -4  18   9   51.42    6.80   0
  -3   3  -5  836.19    6.00   0
  -3   3  -4  256.53    3.73   0
  -3   3  -2  221.11    3.49   0
  -3   4 -10   80.03    3.87   0
  -3   5 -12   22.55    3.91   0
  -3  10 -17   14.93    5.06   0
  -3  12 -18   13.98    5.43   0
  -3  13 -18   -5.26    5.49   0
  -3  13  11    4.47    5.10   0
  -3  14  11  119.44    5.56   0
  -3  15  11   42.93    5.24   0
  -3  16  11   -1.82    5.11   0
  -3  17  11   10.23    6.44   0
  -2   2  -8   14.11    1.90   0
  -2   5 -15    9.45    3.05   0
  -2   5   7  135.90    2.91   0
  -2   8 -18  -10.02    4.04   0
  -2   8  10    1.65    2.99   0
  -2   9 -19   55.71    5.15   0
  -2  12  12   34.29    4.33   0
  -2  13  12    1.97    3.78   0
  -2  16  12   17.18    5.01   0
  -1  13  13   30.64    3.70   0
   2  -2  -3  313.70    2.64   0
   2   9  14  208.93    2.92   0
   4   1   8   37.87    2.16   0
   5  -4  -9   36.22    2.39   0
   5  -4  -8  190.78    3.54   0
   5  -4  -7  350.68    4.39   0
   5  -4  -6  462.78    4.88   0
   6  -4 -13  159.92    3.35   0
   6  -1   6  262.18    4.52   0
   6   1   9    1.44    2.44   0
   6   4  12   -0.28    2.20   0
   7   0   8   88.34    3.80   0
   8  -5 -13   32.93    3.36   0
   8  -5  -4    2.81    3.60   0
   8  -4 -17  154.89    4.18   0
   8  -2   5  583.32    7.15   0
   9  -5 -15    5.15    3.26   0
   9  -4   1  317.85    6.16   0
  10  -5  -2  322.70    6.69   0
  10  -4 -20    3.74    3.43   0
  10  -4   1  233.95    5.82   0
  10  -1   7   14.80    3.82   0
  11  -6 -13   30.36    4.46   0
  11  -6 -12   17.28    4.37   0
  11  -6 -11   13.70    4.43   0
  11  -6 -10  102.92    5.17   0
  11  -6  -9   32.67    4.66   0
  11  -6  -8  125.08    5.68   0
  11  -5 -18  100.76    4.62   0
  11  -1   7    7.65    4.17   0
  12  -6 -14   -0.25    4.48   0
  12  -6  -7   42.64    5.18   0
  12  -6  -6    2.61    4.89   0
  12  -5 -19   48.39    4.48   0
  12  -5  -1   33.26    4.00   0
  12  -1   7    5.84    4.41   0
  13  -6 -16  103.81    5.75   0
  13  -6 -15   27.63    5.51   0
  13  -6  -6    4.81    5.40   0
  13  -5  -1   39.99    4.29   0
  13   0   8   10.63    4.93   0
  13   1   9    5.53    5.71   0
  -7  13  -2   35.30    6.16   0
  -7  14  -4   -5.41    5.92   0
  -7  14  -3   19.07    6.55   0
  -7  14  -1  110.47    7.25   0
  -7  15  -4  163.16    8.30   0
  -7  15  -3   31.63    7.13   0
  -7  15   0  147.82    7.90   0
  -7  16  -2  -19.36    6.64   0
  -7  16  -1    2.37    6.69   0
  -7  16   0    8.61    6.62   0
  -6   9  -5   70.57    5.48   0
  -6   9  -4   -5.36    4.78   0
  -6   9  -3   62.52    5.09   0
  -6   9  -2   62.31    5.03   0
  -6   9   0  303.13    6.78   0
  -6  10  -7   21.73    5.32   0
  -6  10   2  107.96    5.62   0
  -6  11   4    4.88    4.92   0
  -6  12  -9  120.21    6.95   0
  -6  13 -10   -2.54    6.22   0
  -6  13   5   55.75    5.91   0
  -6  14 -10   48.36    6.90   0
  -6  15   5    3.77    5.67   0
  -6  16   5   12.50    6.41   0
  -6  17   5   -0.32    6.43   0
  -5   7  -7  129.42    5.18   0
  -5   7   2   29.62    4.02   0
  -5   8   4   20.29    3.97   0
  -5   9 -11  111.78    5.96   0
  -5  10 -12  106.77    6.26   0
  -5  12 -13    3.03    5.74   0
  -5  13   8   47.49    5.31   0
  -5  14   8   -6.29    5.06   0
  -5  15   8   37.87    5.77   0
  -5  16   8  244.44    8.05   0
  -5  17   8   -7.29    6.08   0
  -4   5  -8  183.69    4.71   0
  -4   5   1   20.60    2.17   0
  -4   6   4   27.54    2.97   0
  -4   7 -12   83.78    4.74   0
  -4  10 -15    5.15    5.10   0
  -4  12 -16    1.99    5.58   0
  -4  13  10    9.10    5.37   0
  -4  14  10    2.65    4.90   0
  -4  15  10    3.09    5.18   0
  -4  16  10   55.80    5.98   0
  -4  17  10   -8.04    6.35   0
  -3   3  -7 1166.55    7.38   0
  -3   3  -6   97.22    2.94   0
  -3   3  -1  268.20    3.67   0
  -3   4   3  179.13    3.23   0
  -3   5   5  149.69    3.16   0
  -3   6 -14    7.28    3.48   0
  -3   7 -15   82.47    4.61   0
  -3   8 -16   -2.63    4.11   0
  -3  10  10    1.47    3.36   0
  -3  11 -18    7.68    5.16   0
  -3  12  11  128.87    4.93   0
  -3  18  11   18.95    5.98   0
  -2   3 -12  199.82    3.88   0
  -2   4 -14   95.21    3.85   0
  -1   2 -13   51.47    2.59   0
  -1   3 -15   59.30    2.91   0
  -1   9  12   27.99    3.10   0
   0   5 -20   -0.75    1.52   0
   1   2 -18   22.03    2.07   0
   1   8  13    9.39    1.94   0
   1  10  14   10.43    2.73   0
   4  -3 -11  322.27    3.51   0
   4  -3  -2   17.64    2.07   0
   4  -2   2  502.03    4.36   0
   5  -3   0   31.84    2.72   0
   5  -2   3  359.82    4.30   0
   5   0   7    2.31    2.34   0
   6  -4 -12   63.60    3.24   0
   6  -2   4 1106.43    7.57   0
   6   3  11   10.63    2.43   0
   7  -4 -15   14.18    2.43   0
   7  -3 -18   46.80    2.92   0
   7  -3   2   64.17    3.69   0
   8  -5 -11   23.02    3.46   0
   8  -5  -6    2.52    3.56   0
   8  -5  -5    5.70    3.42   0
   8  -4   0   68.96    3.25   0
   8   0   8   73.34    4.06   0
   9  -5  -4  644.08    7.92   0
   9  -4 -18   36.52    3.57   0
   9  -3   3  165.94    5.02   0
   9  -2   5   13.67    3.77   0
   9   0   8   83.72    4.54   0
  10  -3   3    3.62    3.87   0
  10  -2   5   52.87    4.40   0
  10   0   8  917.64    9.37   0
  11  -5 -17   22.73    4.57   0
  11  -5  -2   11.12    3.45   0
  11  -4   1   21.60    4.67   0
  11  -2   5   85.23    5.04   0
  11   0   8   -1.51    4.54   0
  12  -6 -13   22.39    4.78   0
  12  -6 -11    7.66    4.89   0
  12  -6  -9   38.28    5.22   0
  12  -6  -8    9.55    4.93   0
  12  -5 -18    4.41    4.74   0
  12  -5  -2   15.90    5.01   0
  12  -4   1  115.26    5.93   0
  12  -3   3  179.56    6.34   0
  12  -2   5    8.81    4.58   0
  12   0   8  121.55    5.50   0
  12   1   9    2.46    4.98   0
  13  -6 -13   78.71    5.59   0
  13  -5  -2   60.26    5.71   0
  13  -4   1    3.10    4.85   0
  13  -3   3    6.65    5.15   0
  -7  12  -2  120.66    6.75   0
  -7  12  -1   -2.33    5.89   0
  -7  12   0   73.91    6.50   0
  -7  13  -6   -4.46    5.84   0
  -7  13  -5   27.46    6.66   0
  -7  13  -4   35.73    6.42   0
  -7  13  -3   41.45    6.24   0
  -7  13  -1   33.34    4.93   0
  -7  13   0   22.26    6.27   0
  -7  13   1   39.22    6.24   0
  -7  13   2   22.57    5.87   0
  -7  14  -6    6.21    6.68   0
  -7  14  -5    6.22    6.62   0
  -7  14   2  172.11    7.74   0
  -7  15  -6   90.10    8.00   0
  -7  15  -5   15.33    6.65   0
  -7  15   1   20.97    6.30   0
  -7  15   2   21.95    6.70   0
  -7  16   1   17.44    6.65   0
  -7  16   2    7.39    7.03   0
  -6   8  -3  330.74    6.90   0
  -6   8  -2   12.72    4.57   0
  -6   9  -7   24.89    5.17   0
  -6   9  -6    3.91    4.76   0
  -6   9   1    1.81    3.24   0
  -6   9   2  255.11    6.36   0
  -6  10  -8   -1.77    5.42   0
  -6  10   3   62.49    5.05   0
  -6  11 -10    3.14    6.33   0
  -6  11  -9   -7.76    5.22   0
  -6  11   5    2.44    4.70   0
  -6  12 -10   -1.59    5.88   0
  -6  12   5   33.45    5.16   0
  -6  13 -11   35.73    6.74   0
  -6  13   6    5.21    5.35   0
  -6  14 -11   20.78    6.82   0
  -6  14   6    3.92    5.76   0
  -6  15   6  156.42    7.34   0
  -6  16   6  182.21    7.94   0
  -6  17   6   68.73    7.08   0
  -5   6  -5  666.26    7.63   0
  -5   6  -4   31.21    4.05   0
  -5   6  -3  765.97    7.79   0
  -5   6  -1  915.22    8.32   0
  -5   7  -8   -1.36    3.94   0
  -5   7   3  368.52    6.00   0
  -5   8 -10    7.59    4.62   0
  -5   9 -12   23.98    5.78   0
  -5  10   7    5.00    4.02   0
  -5  11 -13    7.19    5.49   0
  -5  12 -14   46.59    6.38   0
  -5  12   8  184.12    6.18   0
  -5  13 -14   29.00    6.49   0
  -5  15   9   18.96    6.12   0
  -5  16   9   13.98    6.50   0
  -5  18   8   11.34    6.63   0
  -4   5  -9  145.50    4.54   0
  -4   5   2    2.59    2.69   0
  -4   6 -11  103.03    4.63   0
  -4   7   6   51.09    3.40   0
  -4   8 -14   -3.23    4.31   0
  -4   9 -15   66.58    6.17   0
  -4   9   8    3.87    3.59   0
  -4  10   9   -4.01    4.43   0
  -4  11 -16   -1.86    5.21   0
  -4  12  10    7.98    4.95   0
  -4  13 -17    2.10    5.98   0
  -4  18  10  -11.40    6.00   0
  -3   4 -11   66.85    3.87   0
  -3   5 -13  114.96    4.51   0
  -3   7   8  202.79    3.99   0
  -3   8   9  345.74    5.03   0
  -3  10 -18    4.66    4.94   0
  -3  11  11    0.26    4.04   0
  -3  15  12    4.03    5.44   0
  -3  16  12   -2.43    5.79   0
  -2   2  -9  232.93    3.29   0
  -2   6 -17    3.77    3.82   0
  -2   7 -18    3.29    4.14   0
  -2   9  11  146.96    3.78   0
  -2  11  12    4.06    3.27   0
  -2  14  13    1.98    4.72   0
  -2  15  13   -1.84    5.30   0
  -1  11  13    3.70    3.42   0
   0   2 -16  154.70    2.90   0
   3  -2   0  113.55    2.34   0
   5  -3 -14   -1.49    1.84   0
   5  -1   5   14.61    2.19   0
   6  -3 -16   59.25    2.73   0
   6  -3   1    2.23    2.73   0
   7  -4 -14  179.84    4.17   0
   7  -4  -2  186.66    4.64   0
   7  -2   4   -0.49    3.03   0
   7  -1   6  197.66    4.28   0
   7   4  12  238.94    3.99   0
   8  -5 -10  528.62    6.63   0
   8  -5  -7    4.33    3.48   0
   8  -4 -16   19.87    3.34   0
   8  -4  -1    8.85    3.66   0
   8   1   9   45.35    3.66   0
   9  -5 -13    1.36    3.42   0
   9  -5  -5  110.69    4.79   0
   9  -4   0  244.27    5.56   0
  10  -5 -15   65.29    4.25   0
  10  -5  -4  140.29    5.36   0
  10   1   9   59.67    4.68   0
  11  -5  -3    3.05    4.57   0
  11  -4 -20   62.35    4.65   0
  11   1   9   -0.76    3.76   0
  11   2  10   50.37    4.98   0
  12  -5  -3   69.75    5.51   0
  12  -4   0  281.94    7.05   0
  13  -6 -12  165.00    6.73   0
  13  -6 -11   64.95    5.93   0
  13  -6  -9   16.75    5.18   0
  13  -5  -3   -1.94    5.04   0
  13  -4   0   44.90    5.55   0
  13  -1   6   75.29    5.55   0
  -7  11  -5    0.26    5.74   0
  -7  11  -4   13.08    5.61   0
  -7  11  -3    6.62    5.57   0
  -7  11   0   46.79    5.86   0
  -7  11   1    2.36    5.14   0
  -7  12  -5    6.66    5.74   0
  -7  12   2   -0.74    5.47   0
  -7  13  -7   21.12    6.54   0
  -7  14  -8    7.42    6.90   0
  -7  14  -7    5.07    6.32   0
  -7  14   3  406.66    9.36   0
  -7  14   4  263.31    8.23   0
  -7  15   3   10.74    6.09   0
  -7  16   3   17.05    6.61   0
  -7  16   4    6.14    6.60   0
  -7  17   4    5.24    6.59   0
  -6   8  -5   73.26    5.26   0
  -6   8  -4   32.95    3.63   0
  -6   8  -1  412.76    6.51   0
  -6   8   0   19.19    4.55   0
  -6   8   1  118.05    5.03   0
  -6   9  -8    8.34    5.13   0
  -6   9   3   20.56    4.63   0
  -6  10 -10   12.46    6.21   0
  -6  10  -9   31.03    5.27   0
  -6  11 -11    0.30    6.19   0
  -6  12 -11   75.89    6.66   0
  -6  12   6   26.44    5.45   0
  -6  13 -12   -8.98    6.14   0
  -6  13   7   22.84    5.09   0
  -6  14   7  139.68    6.87   0
  -6  15   7    5.58    5.87   0
  -6  16   7   25.23    6.41   0
  -6  17   7   -2.42    6.27   0
  -5   6   1  945.10    8.08   0
  -5   7  -9  170.57    5.42   0
  -5   8 -11   62.01    5.16   0
  -5   8   5  168.55    5.05   0
  -5  10 -13   -2.04    5.17   0
  -5  11 -14   -3.58    5.56   0
  -5  11   8   17.40    4.55   0
  -5  13 -15    8.27    6.39   0
  -5  13   9    7.55    4.82   0
  -5  14   9   20.08    5.39   0
  -5  17   9    4.65    6.21   0
  -5  18   9   26.51    6.66   0
  -4   4  -6  280.58    4.71   0
  -4   4  -5  458.85    5.52   0
  -4   4  -4  286.97    4.66   0
  -4   4  -3  397.54    4.67   0
  -4   4  -2    1.05    2.69   0
  -4   4  -1  815.59    6.53   0
  -4   6 -12  211.06    5.84   0
  -4   6   5  106.20    3.48   0
  -4  10 -16    4.27    4.97   0
  -4  11 -17   -6.92    6.02   0
  -4  11  10  348.98    6.82   0
  -4  12 -17   16.15    5.71   0
  -4  14  11   12.54    5.39   0
  -4  15  11   33.94    5.38   0
  -4  16  11    1.22    5.53   0
  -4  17  11   82.52    7.09   0
  -3   3  -8   32.62    2.64   0
  -3   6 -15   21.79    4.42   0
  -3   7 -16   55.62    4.34   0
  -3   8 -17   33.89    4.47   0
  -3   9 -18   26.57    5.45   0
  -3   9  10  359.10    5.39   0
  -3  13  12  175.39    6.02   0
  -3  14  12  112.63    5.36   0
  -3  17  12    0.29    5.50   0
  -2   3   4   37.14    2.04   0
  -2   4   6 1662.34    6.72   0
  -2   5 -16   43.27    3.37   0
  -2  13  13  116.33    5.23   0
  -1   4 -17  302.74    4.78   0
  -1   6  10  170.86    3.00   0
   0  11  14   50.76    3.57   0
   2  -2  -6 1663.27    4.96   0
   2  -2  -5  104.34    1.71   0
   3  -1   3  149.17    2.28   0
   3   1   7    8.63    1.29   0
   4  -3 -10   20.67    2.09   0
   4  -1   4  193.61    2.91   0
   4   0   6 1684.67    7.03   0
   5  -3  -1   40.46    2.70   0
   6  -4  -5   38.96    3.07   0
   6   0   7    2.85    2.82   0
   7  -4  -3    8.14    3.26   0
   7  -3   1  407.47    5.61   0
   7   2  10  164.24    3.77   0
   7   3  11  176.58    3.75   0
   8  -3 -19   11.56    2.86   0
   8   2  10  139.22    4.26   0
   8   3  11  150.49    4.10   0
   9  -5 -12    9.42    3.65   0
   9  -5  -7  182.16    5.24   0
   9  -5  -6  822.92    8.62   0
   9  -4  -1  306.56    6.10   0
   9  -1   6   15.71    3.64   0
   9   1   9  272.28    5.31   0
   9   2  10    8.59    3.80   0
   9   3  11    3.65    3.48   0
  10  -5 -14   47.13    4.11   0
  10  -5  -5   53.88    4.61   0
  10  -1   6   15.06    3.92   0
  10   2  10    6.05    3.53   0
  10   3  11    0.26    3.22   0
  11  -5 -16  195.72    5.61   0
  11  -1   6   40.64    4.59   0
  12  -5 -17   53.80    4.77   0
  12  -5  -4   86.70    5.69   0
  12  -3   2    6.76    4.91   0
  12  -2   4  116.40    5.52   0
  13  -5  -4   -2.17    5.09   0
  13  -3   2    5.84    5.13   0
  13  -2   4    6.03    5.04   0
  13   0   7   -4.35    4.77   0
  -7  10  -5  175.28    6.69   0
  -7  10  -4  244.95    7.39   0
  -7  10  -3   28.67    5.54   0
  -7  10  -2  133.53    6.41   0
  -7  10  -1    4.44    5.39   0
  -7  11  -7    2.33    5.75   0
  -7  11   2  124.44    6.37   0
  -7  12  -8  288.01    8.58   0
  -7  12  -7   15.99    4.63   0
  -7  12   3    4.22    5.49   0
  -7  13  -9   11.88    6.65   0
  -7  13  -8   -9.96    5.78   0
  -7  14   5  262.38    8.31   0
  -7  16   5    7.21    6.55   0
  -7  17   5   -4.68    6.90   0
  -6   8  -7   27.16    5.00   0
  -6   8   2   55.63    4.69   0
  -6   9  -9   37.62    5.58   0
  -6   9   4  208.34    5.97   0
  -6  11   6   43.90    5.19   0
  -6  12 -12    7.79    5.97   0
  -6  13 -13    3.41    5.85   0
  -6  14   8    4.81    5.29   0
  -6  15   8  141.91    7.06   0
  -6  16   8   84.44    7.03   0
  -6  17   8   22.82    6.61   0
  -5   6  -8    4.38    3.99   0
  -5   6   2   64.01    3.91   0
  -5   7 -10    7.00    4.29   0
  -5   7   4  235.68    5.23   0
  -5   8 -12   -1.37    4.56   0
  -5   9 -13   25.01    4.98   0
  -5   9   7   61.52    4.45   0
  -5  10 -14   94.03    6.14   0
  -5  10   8  610.46    8.35   0
  -5  11 -15    2.93    6.13   0
  -5  12 -15    4.71    5.86   0
  -5  14  10   12.24    6.04   0
  -5  15  10   25.37    5.55   0
  -5  16  10  196.22    7.63   0
  -4   4  -7  195.03    4.31   0
  -4   5 -10   73.45    4.03   0
  -4   5   3    7.62    2.87   0
  -4   8   8   10.44    3.33   0
  -4   9 -16    8.41    4.74   0
  -4   9   9   34.89    4.35   0
  -4  13  11   25.64    4.63   0
  -4  18  11   -2.41    5.89   0
  -3   3  -9  336.42    4.77   0
  -3   3   1   77.05    2.64   0
  -3   4 -12   37.97    3.75   0
  -3   5 -14    3.74    3.57   0
  -3  10  11  311.10    5.39   0
  -3  12  12    7.76    4.41   0
  -2   2 -10   42.84    2.50   0
  -2   3 -13  531.59    5.44   0
  -2   4 -15    3.71    3.16   0
  -2  12  13   51.63    4.43   0
  -1   7  11  313.46    3.72   0
  -1  10  13  107.67    3.78   0
   2   0   4  685.45    3.15   0
   3   0   5   -1.47    1.43   0
   4  -3  -4   19.83    1.99   0
   4  -2   1  309.44    3.63   0
   5  -2   2  236.92    3.80   0
   5   1   8  138.20    3.03   0
   6  -4  -9  357.10    4.79   0
   6  -4  -7   74.56    3.22   0
   6  -4  -6   33.01    2.95   0
   6  -3   0   63.30    3.11   0
   6  -2   3  156.61    3.72   0
   6  -1   5  124.05    3.72   0
   7  -4 -13    6.45    3.13   0
   8  -4 -15  345.43    5.60   0
   8  -4  -2  120.45    4.56   0
   9  -5 -10  112.76    4.67   0
   9  -5  -8  796.46    8.37   0
   9  -4 -17    3.82    3.04   0
   9  -3 -20   36.89    3.51   0
   9  -2   4  191.59    5.21   0
  10  -5 -13  241.66    5.79   0
  10  -5 -12   70.10    5.02   0
  10  -5  -7  120.29    5.13   0
  10  -5  -6   19.02    4.20   0
  10  -4 -18    6.70    3.85   0
  10  -3   2   13.19    3.95   0
  10  -2   4   19.48    4.15   0
  11  -5 -15   45.22    4.43   0
  11  -5 -14  105.91    5.41   0
  11  -5  -6    3.86    4.38   0
  11  -5  -5    8.42    4.22   0
  11  -4 -19   30.75    4.69   0
  11  -3   2  140.26    5.47   0
  11  -2   4  131.58    5.50   0
  12  -5 -16    6.04    4.31   0
  12  -4  -1  164.95    6.35   0
  12   0   7    4.54    4.34   0
  13  -5 -17   98.86    5.66   0
  13  -4  -1   83.79    5.80   0
  13   1   8   55.06    5.40   0
  -8  13  -3    7.20    6.11   0
  -8  13  -2   27.48    6.55   0
  -8  13   0   -1.00    5.96   0
  -8  14  -5   88.57    7.47   0
  -8  14  -4    1.50    6.85   0
  -8  14  -3  161.50    8.31   0
  -8  14  -1  134.21    8.11   0
  -8  14   0    4.22    6.57   0
  -8  15  -4   -3.89    7.35   0
  -8  15  -3   49.68    7.19   0
  -8  15  -2   13.66    6.54   0
  -8  15  -1   33.02    6.59   0
  -8  15   0   -2.43    6.97   0
  -8  15   1  -14.49    6.75   0
  -8  15   2    0.22    6.27   0
  -8  16   1   31.65    7.65   0
  -8  16   2  116.28    8.13   0
  -7   9  -3   48.08    5.59   0
  -7   9  -2  560.29    8.88   0
  -7   9  -1   25.48    5.13   0
  -7  10  -7  113.87    6.33   0
  -7  10  -6  159.65    6.98   0
  -7  10   2   94.57    5.90   0
  -7  11  -8   29.30    6.17   0
  -7  11   3   20.25    5.22   0
  -7  11   4  153.44    6.29   0
  -7  12  -9   -2.40    6.16   0
  -7  12   4   -0.99    3.78   0
  -7  12   5   -0.31    5.16   0
  -7  13 -10   21.75    6.55   0
  -7  13   5  102.22    6.72   0
  -7  14 -10   10.21    5.98   0
  -7  14   6  192.26    7.78   0
  -7  15   6   85.99    7.09   0
  -7  16   6    8.77    6.74   0
  -7  17   6   -9.01    6.57   0
  -6   7  -5  298.55    6.54   0
  -6   7  -3  277.45    5.47   0
  -6   7  -2   75.85    3.82   0
  -6   7  -1  123.62    5.18   0
  -6   8  -8   19.42    5.01   0
  -6   8   3    3.63    4.18   0
  -6   9 -10   27.07    5.26   0
  -6   9   5  181.85    5.58   0
  -6  10 -11   39.75    5.45   0
  -6  10   6   10.37    4.63   0
  -6  11 -12   53.73    6.14   0
  -6  11   7    2.24    4.76   0
  -6  12 -13   29.63    6.24   0
  -5   5  -4    6.11    3.56   0
  -5   5  -2   40.11    3.68   0
  -5   7 -11  208.14    5.98   0
  -5   8   6   72.02    4.31   0
  -5  11   9   16.08    4.40   0
  -5  12 -16   20.17    6.10   0
  -5  13  10   41.47    5.10   0
  -5  18  10    5.38    6.47   0
  -4   4  -8   79.14    3.58   0
  -4   5 -11   67.22    4.00   0
  -4   7   7   97.24    3.70   0
  -4  10 -17   -5.84    5.04   0
  -4  10  10    6.45    3.71   0
  -2   7 -19    0.93    1.66   0
   2  -1   1  124.74    1.76   0
   3  -2  -1   37.73    1.92   0
   4  -3  -9  477.32    4.05   0
   7  -4  -4  178.45    3.92   0
   7  -2   3   -2.94    3.01   0
   7   0   7    0.10    2.70   0
   8   0   7   -1.50    3.09   0
   9  -4  -2  174.05    5.09   0
   9  -3   1  109.81    4.66   0
  10  -5 -11  349.71    6.64   0
  10  -5  -9  128.37    5.15   0
  10  -5  -8   68.41    4.71   0
  10  -4  -2   53.19    4.66   0
  10   0   7   16.63    3.97   0
  11  -5 -13    6.99    4.13   0
  11  -5  -8   39.61    4.87   0
  11  -5  -7    3.27    4.35   0
  11  -4  -2  623.55    8.64   0
  11  -3   1  521.92    7.96   0
  12  -5 -15   74.41    5.18   0
  12  -5 -14   12.17    4.75   0
  12  -5  -7  279.02    7.19   0
  12  -5  -6   73.35    5.38   0
  12  -3   1   63.99    5.40   0
  12  -1   5   10.74    4.68   0
  12   1   8   31.88    4.64   0
  13  -5 -16  260.64    7.13   0
  13  -5 -15   44.39    5.41   0
  13  -5  -7   13.19    5.34   0
  13  -5  -6   12.14    5.03   0
  13  -4  -2   38.06    5.75   0
  13  -3   1   27.66    5.32   0
  13  -2   3    3.15    5.02   0
  -7   9  -4  355.31    6.93   0
  -5   5  -1   50.49    3.00   0
  -4   4   1 1801.60    8.95   0
   7  -4  -5    0.24    2.29   0
  10  -3   1   13.16    3.01   0
  -2 -10  -8    3.15    2.61   0
  -2  -9  -6   15.72    2.32   0
  -2  -2 -14  259.51    3.40   0
  -2  -1 -13   -1.90    2.04   0
  -1 -13  -9   11.92    3.34   0
  -1   2 -14  106.06    4.18   0
   0 -14  -5   45.03    4.67   0
   0 -13  -3   13.59    4.25   0
   0   3 -18    9.40    3.79   0
   0   4 -16   21.96    4.10   0
   0   5 -12   12.08    3.69   0
   0   5 -11   46.63    3.98   0
   0   5 -10  267.01    5.19   0
   1 -10   2  411.87    6.53   0
   1  -3   3   84.91    1.80   0
   1   4 -20    5.27    4.32   0
   1   5 -18   10.98    4.49   0
   1   6 -16  100.43    5.41   0
   1   6 -15   20.41    4.59   0
   2 -12   2  100.49    5.41   0
   2 -11   3    0.93    4.02   0
   2  -8   4   68.38    3.22   0
   2   3 -24   19.58    5.44   0
   2   3   1   96.36    1.70   0
   2   4 -23    2.30    4.80   0
   2   5 -22    6.03    4.98   0
   2   6 -20   13.32    5.19   0
   2   7  -6   37.13    3.95   0
   2   8 -13    2.48    4.65   0
   2   8 -12   24.48    4.93   0
   2   8 -11   68.98    4.97   0
   3 -11   4    6.73    4.45   0
   3  -9   5   41.51    4.16   0
   3   5 -24   69.34    6.35   0
   3   6 -23   41.62    5.86   0
   3   7 -21   52.99    5.83   0
   3   7  -3    8.57    3.13   0
   3   8 -19   36.09    6.03   0
   3   9 -14  114.95    6.27   0
   3   9 -13  175.93    6.54   0
   3   9 -12  207.47    6.66   0
   3   9 -11   54.60    5.45   0
   3   9 -10  396.51    7.49   0
   4  -8   6   88.23    4.55   0
   4   6 -25   78.64    6.94   0
   4   7 -24   -4.59    5.88   0
   4   8 -22   -6.95    5.70   0
   4   9 -20    2.14    5.61   0
   4   9 -19   25.82    5.81   0
   4  10 -14  136.76    7.00   0
   4  10 -10    3.47    5.16   0
   5 -10   6   10.26    4.73   0
   5  -4   7  121.05    3.64   0
   5   7   0    9.98    2.99   0
   5   9 -22   18.35    6.19   0
   5  10  -6  861.75    9.43   0
   5  11 -15  154.96    7.32   0
   5  11 -14  426.91    9.32   0
   5  11 -12  356.77    8.41   0
   5  11 -11    2.83    5.45   0
   6  -9   7   28.24    4.78   0
   6  -1   7    1.29    1.88   0
   6   7   1  128.52    3.45   0
   6  10  -4   18.08    4.42   0
   6  11 -20    8.22    7.01   0
   6  11  -7    0.82    5.20   0
   7  -6   8  105.42    4.43   0
   7  -4   8  616.41    6.68   0
   7   9  -1    9.33    4.05   0
   7  10  -3   25.58    4.93   0
   7  11  -5    0.44    4.65   0
   7  12 -18   41.54    7.10   0
   7  12  -9   -1.12    5.66   0
   8  11  -4    6.16    4.54   0
   8  12  -7   17.79    5.57   0
   8  13 -18   -8.57    4.33   0
   8  13 -17    6.84    7.09   0
   8  13 -16    4.99    7.20   0
   8  13 -15   24.11    7.34   0
   8  13 -14   10.83    6.94   0
   8  13 -13    7.15    6.75   0
   8  13 -11    9.34    6.16   0
   9  -1   8   21.30    2.49   0
   9  10  -1   10.45    3.60   0
   9  11  -3   45.27    4.63   0
   9  13  -9   10.35    6.15   0
  10  13  -7  201.00    7.43   0
  10  14 -15   -1.95    6.89   0
  10  14 -14   -7.04    7.23   0
  10  14 -13   15.86    7.20   0
  10  14 -12   27.44    7.26   0
  11   0   8   -0.79    2.20   0
  11  13  -6   56.85    6.04   0
  11  14 -10    4.76    6.40   0
  12  14  -9   57.63    6.88   0
  13  13  -5    1.56    5.13   0
  13  14  -8   41.38    6.45   0
  14  12  -3   12.03    5.19   0
  14  13  -5   40.25    6.34   0
  15  14  -7  105.11    6.76   0
  -2 -10  -7   55.71    2.74   0
  -2  -9  -5    2.43    2.64   0
  -2  -8  -4   68.15    2.92   0
  -2  -1 -12   22.63    2.09   0
  -2  -1  -7   22.07    1.14   0
  -1 -13  -7   25.17    3.71   0
  -1 -13  -6    0.72    4.02   0
  -1 -11  -3   46.05    3.71   0
  -1 -10  -2  417.14    5.78   0
  -1  -6   0  202.13    3.17   0
  -1  -1 -18    8.16    3.02   0
  -1   0 -17    4.97    3.18   0
  -1   1 -16   -1.77    2.72   0
  -1   2 -13   52.79    3.79   0
   0 -15  -7   47.55    4.98   0
   0 -14  -4   65.04    4.83   0
   0 -13  -2   31.25    4.49   0
   0 -11   0   -5.38    3.59   0
   0  -9   1   31.06    3.33   0
   0  -6   2 1134.42    7.00   0
   0   2 -19    2.51    3.61   0
   0   4 -15  241.92    5.49   0
   0   4 -14   41.19    4.54   0
   0   4  -6    4.28    2.41   0
   1 -13   0   12.28    4.68   0
   1 -12   1    9.83    4.34   0
   1  -9   3  181.20    4.84   0
   1   3 -21   82.08    4.90   0
   1   4 -19    4.40    4.67   0
   1   5 -17    2.96    4.26   0
   1   6 -13  158.98    5.35   0
   1   6  -8    3.26    3.59   0
   2  -9   4   27.55    2.92   0
   2   5 -21   20.69    4.94   0
   2   6 -19   16.70    5.05   0
   2   7 -16  145.63    6.26   0
   3   4 -25    9.83    5.19   0
   3   5   0  274.42    3.50   0
   3   6 -22  112.72    6.33   0
   3   7 -20    6.35    5.41   0
   3   8  -6    1.32    3.97   0
   4  -9   6   10.58    4.09   0
   4   5 -26    5.93    5.43   0
   4   6   0   80.05    2.91   0
   4   7 -23   45.81    6.29   0
   4   8 -21   35.60    6.12   0
   4   9  -6   63.04    4.46   0
   5  -3   7   57.83    2.76   0
   5   7 -25   87.62    7.38   0
   5   8 -24   -5.86    5.59   0
   5   9 -21   78.79    6.40   0
   5   9  -4  173.41    5.10   0
   5  10 -19   21.33    6.07   0
   5  10 -18   25.29    6.29   0
   5  10  -7    6.47    4.78   0
   6  10 -22   72.92    7.06   0
   6  10  -5  181.87    5.72   0
   6  11 -18    5.37    6.58   0
   6  11 -17   10.33    6.08   0
   6  11  -8   23.68    5.41   0
   7  -3   8    5.93    2.56   0
   7  11  -6   64.54    5.33   0
   7  12 -17   23.68    7.23   0
   7  12 -15   -5.27    6.56   0
   7  12 -14  172.29    7.59   0
   7  12 -13   12.07    6.01   0
   7  12 -10   40.57    6.09   0
   8   8   1  164.18    4.05   0
   8  12  -8   40.41    5.93   0
   9  12  -6  130.27    6.22   0
   9  13 -11   82.04    7.00   0
   9  13 -10   20.29    6.39   0
  10  -6   9  234.27    6.33   0
  10  -5   9    0.02    4.18   0
  10   8   2   38.33    2.96   0
  10  10  -1   40.70    4.21   0
  10  13  -8   15.00    5.96   0
  11  -6   9    8.24    4.13   0
  11  -5   9    3.59    3.65   0
  11  -4   9   31.18    4.12   0
  11  11  -2   13.56    4.04   0
  11  13  -7    4.61    5.60   0
  11  14 -13   35.37    6.78   0
  11  14 -12   12.45    7.06   0
  11  14 -11   -2.96    6.08   0
  12  12  -4    6.34    5.39   0
  12  13  -6    7.51    5.41   0
  12  14 -10   10.27    6.58   0
  13  10   0    8.46    3.80   0
  13  13  -6   53.09    6.38   0
  13  14  -9   18.77    6.51   0
  14  14  -8    4.16    6.05   0
  15  14  -8   89.22    6.78   0
  -2 -11 -11   22.11    2.87   0
  -2 -11 -10   31.83    2.83   0
  -2 -11  -9   -3.42    2.78   0
  -2 -11  -8  124.05    3.87   0
  -2 -10  -6   55.39    2.91   0
  -2  -7  -3    1.94    2.08   0
  -2  -6  -3  389.85    3.54   0
  -1 -14 -10    2.11    3.99   0
  -1 -14  -8   16.60    4.29   0
  -1 -13  -5   56.70    3.97   0
  -1 -11  -2  247.51    5.16   0
  -1  -7   0   85.35    2.91   0
  -1  -5   0 1904.68    7.28   0
  -1  -4   0   25.14    1.46   0
  -1  -2  -1  293.69    1.53   0
  -1   1 -15   55.14    3.50   0
  -1   2 -12   69.23    3.12   0
  -1   2  -8    5.60    2.38   0
   0 -14  -3   64.22    5.03   0
   0 -10   1  414.25    6.19   0
   0  -8   2    1.09    2.97   0
   0  -7   2   13.52    2.08   0
   0  -1 -21   -0.67    1.52   0
   0   2 -18   30.04    4.15   0
   0   3 -16   22.28    4.06   0
   0   3  -4   95.78    2.47   0
   0   4 -13  273.73    5.28   0
   1 -13   1   17.36    4.50   0
   1 -10   3   45.08    3.88   0
   1  -2   3    6.00    1.26   0
   1   3 -20   75.00    5.08   0
   1   5 -16    8.21    4.19   0
   1   6 -12  139.30    5.02   0
   1   6 -11  375.07    6.21   0
   1   6 -10  172.70    4.94   0
   2 -12   3   89.36    5.26   0
   2 -10   4  203.73    5.38   0
   2  -7   5    3.14    3.16   0
   2   2 -24   34.65    5.07   0
   2   3 -23  120.42    5.51   0
   2   4 -22    7.46    4.69   0
   2   5 -20    6.41    4.75   0
   2   6 -18    0.65    4.70   0
   2   7 -15   48.09    5.11   0
   2   7  -8   35.41    4.06   0
   3  -7   6  127.44    4.30   0
   3  -5   6   23.50    2.87   0
   3   4 -24    1.39    5.64   0
   3   5 -23   31.50    5.44   0
   3   8 -16   11.82    5.33   0
   4   5 -25   -1.54    5.80   0
   4   6 -24    3.18    5.56   0
   4   7 -22   -3.58    5.54   0
   4   8  -4   53.73    3.94   0
   4   9 -17   11.38    5.77   0
   4   9  -8    2.44    4.38   0
   4   9  -7    4.01    4.05   0
   5   5 -27    0.21    5.90   0
   5   6 -26   -1.36    5.86   0
   5   8 -23   -2.29    5.92   0
   5   9 -20   10.02    5.61   0
   5  10 -17   -4.12    5.81   0
   5  10 -16   -4.97    5.87   0
   5  10  -8  643.96    8.75   0
   6  -7   8   59.99    4.18   0
   6  -6   8    4.99    3.38   0
   6   6   2  696.53    4.90   0
   6   9 -23   -2.27    6.33   0
   6   9  -3   24.04    3.89   0
   6  10 -21   51.81    5.50   0
   6  11 -16    1.33    6.08   0
   6  11 -15   -8.29    6.02   0
   6  11 -13    7.29    5.81   0
   6  11 -11    6.44    5.71   0
   6  11 -10   44.31    5.75   0
   7  -9   8    0.99    4.67   0
   7  -2   8  135.66    3.37   0
   7   8   0    2.97    3.33   0
   7  10  -4   15.22    4.06   0
   7  11  -7   22.50    5.16   0
   8  11  -5   -1.18    4.56   0
   8  12 -19   72.63    8.01   0
   8  12 -18    8.32    6.60   0
   8  12  -9    3.31    5.45   0
   9  -7   9   47.11    4.44   0
   9  -6   9   28.61    3.96   0
   9  -5   9   80.34    4.07   0
   9  -4   9   21.70    3.63   0
   9   9   0    1.82    2.98   0
   9  11  -4  479.68    7.55   0
   9  12  -7   56.60    5.77   0
   9  13 -17   47.15    7.22   0
   9  13 -16  147.13    8.51   0
   9  13 -15   81.94    7.69   0
   9  13 -14  161.82    8.20   0
   9  13 -13   80.57    7.58   0
   9  13 -12   78.36    6.81   0
  10  -7   9   78.94    5.13   0
  10  -3   9    3.14    3.11   0
  10   7   3   62.10    2.72   0
  10  11  -3    5.12    4.10   0
  10  12  -6   12.72    5.87   0
  10  13 -10    5.61    6.11   0
  10  13  -9   79.28    6.66   0
  11  -3   9    6.22    3.28   0
  11  12  -5    8.83    5.84   0
  11  13  -8   59.48    6.13   0
  11  14 -14   16.54    6.89   0
  12   9   1    5.18    3.32   0
  12  11  -2   31.23    4.10   0
  12  14 -13   76.97    8.18   0
  12  14 -12   11.77    6.89   0
  12  14 -11   86.44    7.55   0
  13  11  -2    8.56    4.40   0
  13  12  -4   -2.50    5.28   0
  13  14 -10   14.24    6.38   0
  14  13  -6    6.55    5.29   0
  14  14  -9    6.13    6.23   0
  15  13  -6   52.87    6.41   0
  15  14  -9   88.77    6.97   0
  16  14  -9    8.19    6.58   0
  -2 -11  -7   44.72    2.88   0
  -2 -10  -5   94.98    3.32   0
  -2  -8  -3  285.62    4.11   0
  -2  -6 -15   10.38    1.08   0
  -1 -14  -7   41.90    4.06   0
  -1 -14  -6   42.99    4.69   0
  -1 -13  -4   13.43    3.84   0
  -1 -10  -1   10.63    3.19   0
  -1  -9   0    0.50    2.77   0
  -1  -2 -18   78.56    3.05   0
  -1  -1 -17   14.52    2.76   0
  -1   0 -16    1.37    2.80   0
  -1   0  -3   11.73    0.85   0
  -1   2 -10   12.45    2.46   0
  -1   2  -9   34.03    2.28   0
   0 -14  -2   63.39    4.97   0
   0 -13  -1    3.49    4.28   0
   0 -12   0    0.91    3.93   0
   0 -11   1    3.58    3.73   0
   0  -9   2    4.17    3.21   0
   0   0 -20  111.71    3.99   0
   0   3 -15  267.09    5.61   0
   0   4 -12   55.54    3.78   0
   0   4 -11  887.09    7.49   0
   0   4 -10    2.61    2.87   0
   0   4  -9  504.31    5.55   0
   0   4  -8   12.31    2.76   0
   1 -12   2  156.52    5.65   0
   1  -8   4  197.21    4.69   0
   1  -7   4   75.99    3.58   0
   1  -6   4  578.78    5.75   0
   1  -5   4  114.58    3.08   0
   1   1 -22   13.75    3.73   0
   1   2 -21   40.83    4.22   0
   1   4 -18   35.59    4.32   0
   1   5 -15   29.61    4.28   0
   2  -9   5    3.02    3.58   0
   2  -8   5  389.64    5.99   0
   2   4 -21    5.05    4.52   0
   2   6 -17    3.91    4.62   0
   2   7 -13  180.25    5.58   0
   2   7 -12  322.71    6.47   0
   2   7 -11  312.50    6.22   0
   2   7 -10  240.53    5.65   0
   2   7  -9   77.83    4.30   0
   3 -11   5    7.01    3.30   0
   3  -9   6  192.91    5.30   0
   3  -8   6   29.50    3.84   0
   3   3 -25   -3.47    4.61   0
   3   5 -22   27.47    5.93   0
   3   6 -21   56.54    5.42   0
   3   7 -18    2.54    5.04   0
   3   8 -15  475.47    7.44   0
   3   8 -13  680.96    8.88   0
   3   8 -12   16.85    4.66   0
   3   8 -10   12.98    4.27   0
   3   8  -8   11.03    3.06   0
   4  -8   7   45.12    4.09   0
   4  -7   7   -0.13    3.43   0
   4  -6   7  160.30    4.39   0
   4  -4   7  214.69    4.25   0
   4  -1   6   14.14    1.63   0
   4   4 -26   16.04    5.28   0
   4   6 -23   66.66    5.70   0
   4   7  -2  136.21    3.65   0
   4   8 -19   38.84    6.11   0
   4   9 -15    0.91    5.50   0
   4   9 -10   31.91    4.85   0
   5   7 -24    6.59    5.85   0
   5   8 -22    2.51    6.06   0
   5   9 -19   85.43    6.52   0
   5   9  -5  109.45    4.78   0
   5  10 -15    1.93    5.53   0
   5  10 -14   33.24    6.03   0
   5  10 -13   25.47    5.90   0
   5  10 -11   22.76    5.39   0
   6  -9   8    1.18    4.41   0
   6  -8   8   19.57    4.24   0
   6  -3   8    3.03    2.89   0
   6   8 -24   -4.88    6.05   0
   6  10 -19   64.76    6.84   0
   7   9  -2   20.63    3.63   0
   7  10 -22    2.61    6.37   0
   7  11 -19   10.40    6.20   0
   7  11 -18  213.71    8.38   0
   7  11  -8   39.56    5.36   0
   8  -8   9    9.69    4.70   0
   8  -7   9    2.60    3.93   0
   8  -5   9   11.77    3.89   0
   8   7   2   21.46    2.52   0
   8   9  -1  203.01    4.66   0
   8  11  -6   25.85    5.03   0
   8  12 -16   14.15    6.65   0
   8  12 -13  134.21    7.03   0
   8  12 -11   57.13    6.14   0
   8  12 -10   29.08    5.82   0
   9  -3   9   -1.40    3.01   0
   9  10  -2  316.01    5.81   0
  10  13 -16   -0.85    6.54   0
  10  13 -15    0.17    6.45   0
  10  13 -14   -0.38    6.38   0
  10  13 -13   11.46    6.17   0
  10  13 -12   15.63    6.49   0
  10  13 -11   11.02    6.25   0
  11  -2   9   15.44    3.00   0
  11   8   2   -0.53    2.74   0
  11  10  -1   77.64    4.09   0
  11  11  -3   -4.27    4.04   0
  11  13  -9   21.14    6.00   0
  12  12  -5   68.88    6.12   0
  12  13  -8   16.09    5.64   0
  13   9   1    4.72    3.21   0
  13  13  -7   38.33    5.76   0
  13  14 -13   12.93    6.04   0
  13  14 -12    6.29    6.75   0
  13  14 -11   15.04    6.18   0
  14  11  -2  107.94    4.68   0
  14  13  -7   14.40    6.04   0
  14  14 -11   12.33    6.56   0
  14  14 -10   -0.38    5.89   0
  15  12  -4    8.56    4.55   0
  15  14 -10   32.96    6.65   0
  -2 -12 -10    1.08    2.76   0
  -2 -12  -9   13.40    3.12   0
  -2 -12  -8    5.41    3.17   0
  -2 -11  -5    5.83    3.37   0
  -2 -10  -4  205.20    4.08   0
  -2  -9  -3   10.58    2.50   0
  -1 -14  -5  135.28    5.05   0
  -1 -13  -3   65.22    4.34   0
  -1 -12  -2  152.15    4.81   0
  -1 -11  -1   27.18    3.61   0
  -1 -10   0  159.53    4.26   0
   0 -14  -1    6.73    4.27   0
   0 -13   0   -1.85    4.20   0
   0 -12   1  251.21    5.90   0
   0 -10   2  291.91    5.56   0
   0  -3   2 2342.83    6.90   0
   0  -2 -21    0.72    1.37   0
   0   2 -17   11.92    3.31   0
   0   3 -14   31.23    3.98   0
   0   3  -5    2.75    1.93   0
   1 -13   2   16.26    4.64   0
   1 -11   3   38.07    3.42   0
   1  -9   4   26.77    3.68   0
   1  -4   4  126.67    2.72   0
   1   2   0  630.73    2.82   0
   1   3 -19  241.89    5.60   0
   1   4 -17    4.90    3.88   0
   1   5 -14   24.69    4.06   0
   1   5  -7   59.85    3.31   0
   2 -10   5   96.00    4.69   0
   2  -3   5   45.24    2.05   0
   2   2 -23   37.93    5.12   0
   2   3 -22   -4.22    4.25   0
   2   5 -19   66.82    5.20   0
   2   6 -16   37.44    4.79   0
   3   4 -23    5.55    4.67   0
   3   6 -20  120.04    6.02   0
   3   7 -17  376.58    7.66   0
   3   7  -5   25.00    3.40   0
   3   8 -11  686.61    7.87   0
   4  -9   7   17.18    4.22   0
   4   5 -24   29.24    5.64   0
   4   8 -18    6.47    5.49   0
   4   9 -12   17.41    3.68   0
   5  -8   8    6.70    3.61   0
   5  -7   8    0.01    3.47   0
   5  -6   8    2.49    3.29   0
   5  -5   8  129.39    4.21   0
   5   4 -27   21.27    5.91   0
   5   5 -26   -7.17    5.33   0
   5   6 -25    7.56    5.78   0
   5   7 -23  134.79    6.93   0
   5   7  -1  430.87    4.92   0
   5   8  -3  108.72    4.03   0
   5   9 -18   10.13    6.04   0
   6   0   7    4.27    1.58   0
   6   7 -25    0.03    5.58   0
   6   9 -21  -11.55    6.04   0
   6   9  -4  213.24    5.32   0
   6  10 -18   43.04    6.43   0
   6  10 -17   33.98    5.93   0
   6  10  -8   26.85    4.66   0
   6  10  -7  209.89    6.08   0
   7  -7   9   12.65    4.51   0
   7  -6   9   39.69    4.24   0
   7  10 -21   73.91    7.37   0
   7  10  -5    4.49    4.38   0
   7  11 -17   31.98    6.63   0
   7  11 -16  254.36    8.25   0
   7  11 -15   24.55    6.04   0
   7  11 -11   10.81    5.18   0
   7  11 -10  168.38    6.82   0
   7  11  -9   34.04    5.46   0
   8  11 -20   57.99    7.42   0
   8  11  -7    7.73    4.93   0
   9   8   1  371.35    4.96   0
   9  11  -5   24.24    4.79   0
   9  12 -10   99.29    6.40   0
   9  12  -9  137.13    6.76   0
  10  -2   9   31.81    2.93   0
  10   9   0   17.53    3.00   0
  10  10  -2   77.45    4.92   0
  10  11  -4   49.69    4.65   0
  10  12  -7  168.71    6.67   0
  11   1   8   18.70    1.85   0
  11  12  -6  188.03    6.54   0
  11  13 -12  146.57    7.24   0
  11  13 -11   62.30    6.81   0
  11  13 -10  119.74    6.79   0
  12   8   2   20.37    2.82   0
  12  10  -1    7.16    3.95   0
  12  11  -3    4.97    4.03   0
  12  13  -9    8.66    5.87   0
  13   8   2    4.30    2.91   0
  13  12  -5   12.15    4.85   0
  13  13  -8   56.30    6.21   0
  14  13  -8   11.51    6.25   0
  14  14 -12    2.66    6.54   0
  15  13  -7   12.34    5.57   0
  15  14 -11   13.95    6.67   0
  16  13  -7  174.14    7.01   0
  -2 -12 -11    3.34    2.73   0
  -2 -12  -7    3.78    2.84   0
  -2 -12  -6  153.53    4.61   0
  -2 -10  -3   20.84    3.29   0
  -2  -8  -2  119.77    3.02   0
  -2  -7  -2  127.72    2.65   0
  -2  -6  -2   40.53    1.84   0
  -1 -15  -9   18.91    3.92   0
  -1 -15  -8   16.78    4.01   0
  -1 -15  -7    4.55    4.57   0
  -1 -14  -4   35.42    4.21   0
  -1 -13  -2   19.74    4.38   0
  -1 -12  -1    7.17    3.58   0
  -1  -8   1  884.45    6.97   0
  -1  -7   1  272.23    4.04   0
  -1  -6   1  183.16    3.22   0
  -1   0 -15    1.05    2.29   0
  -1   1 -12   10.13    2.70   0
   0 -11   2   95.83    4.48   0
   0  -8   3   16.85    3.13   0
   0  -7   3   25.63    2.98   0
   0  -5   3   59.49    2.36   0
   0  -1 -20   71.21    3.39   0
   0   0 -19    4.78    3.39   0
   0   1 -18    6.59    3.12   0
   0   2 -16  146.61    4.24   0
   1 -12   3   85.61    5.05   0
   1   0 -22   37.93    3.48   0
   1   1 -21   11.23    4.05   0
   1   3 -18   77.77    4.85   0
   1   4 -16  296.46    5.82   0
   1   5 -13   74.05    4.13   0
   1   5 -11   69.20    3.91   0
   1   5 -10   15.85    3.26   0
   1   5  -9  183.17    4.42   0
   1   5  -8   20.60    3.14   0
   2 -11   5    9.83    4.32   0
   2   4 -20   14.96    4.41   0
   2   5 -18   14.88    4.42   0
   2   5  -3   10.99    2.29   0
   2   6 -15    3.48    4.23   0
   2   6 -14    8.18    4.05   0
   3   2 -25   -1.50    4.32   0
   3   3 -24   -3.30    4.65   0
   3   3   2  242.72    1.93   0
   3   5 -21   23.89    4.93   0
   3   6 -19   58.14    5.26   0
   3   6  -3 1049.33    6.99   0
   3   7 -16    2.84    4.71   0
   3   7  -6   29.90    3.69   0
   4 -10   7    0.88    4.22   0
   4  -3   7   18.37    2.34   0
   4   3 -26    4.84    4.80   0
   4   4 -25   26.37    5.41   0
   4   6 -22    3.99    5.16   0
   4   7 -20   -4.72    5.20   0
   4   8 -17   22.11    5.27   0
   4   8 -16    9.17    5.04   0
   4   8  -6   44.33    4.08   0
   5  -9   8   61.40    4.80   0
   5  -4   8   64.95    3.11   0
   5  -1   7  189.57    2.78   0
   5   6 -24    2.02    5.56   0
   5   7 -22   13.36    6.21   0
   5   8 -20   12.27    5.73   0
   5   9 -17   38.60    5.87   0
   5   9 -16    8.74    5.56   0
   5   9  -7   56.82    4.63   0
   6  -2   8  264.10    3.80   0
   6   6 -26    5.76    5.60   0
   6   7   0  257.51    3.89   0
   6   8 -23    2.99    5.71   0
   6   8  -2   54.10    3.54   0
   6   9 -20   33.30    6.28   0
   6  10 -16    2.46    5.81   0
   6  10 -15   -0.15    5.67   0
   6  10 -10   28.44    4.95   0
   7  -8   9   20.46    4.30   0
   7  -5   9   89.01    3.81   0
   7  -4   9   31.32    3.44   0
   7   7   1    5.24    2.21   0
   7   9  -3   27.44    3.82   0
   7  10 -20    1.18    6.48   0
   7  10 -19   61.06    6.57   0
   7  11 -13    5.39    5.80   0
   7  11 -12  201.31    7.11   0
   8   8   0    9.94    3.24   0
   8  11 -19   23.10    7.00   0
   8  11 -18   -0.40    6.76   0
   8  11  -8   67.68    5.55   0
   9   9  -1    1.04    3.72   0
   9  11  -6  536.38    8.21   0
   9  12 -17   21.25    6.50   0
   9  12 -16   20.01    6.85   0
   9  12 -15   58.91    6.95   0
   9  12 -14    3.80    6.33   0
   9  12 -12   24.75    6.33   0
   9  12 -11  225.13    7.67   0
  10  11  -5   97.32    5.76   0
  10  12  -9   72.37    5.94   0
  10  12  -8   19.56    5.45   0
  11   9   0  150.08    4.57   0
  11  11  -4    6.17    4.23   0
  11  12  -7   -2.52    5.00   0
  11  13 -16   59.27    7.61   0
  11  13 -15   -0.37    6.89   0
  11  13 -14   96.71    7.67   0
  11  13 -13   26.90    6.64   0
  12   7   3    7.97    2.37   0
  12  12  -6    0.42    4.89   0
  12  13 -11    5.33    6.12   0
  12  13 -10   16.25    6.12   0
  13  11  -3   19.01    4.19   0
  13  13  -9   82.24    6.62   0
  14  10  -1    5.59    3.87   0
  14  11  -3   22.75    4.87   0
  14  12  -5   21.58    4.79   0
  14  13  -9    0.01    6.45   0
  15  11  -3    6.25    4.63   0
  15  12  -5   -8.90    4.55   0
  15  13  -8   17.62    5.66   0
  16  13  -8   39.37    5.94   0
  -2 -13  -9  133.03    4.23   0
  -2 -12  -5    6.10    3.10   0
  -2 -11  -3    5.42    3.50   0
  -1 -15  -5    2.65    4.73   0
  -1 -11   0  284.65    5.47   0
  -1 -10   1   74.45    3.67   0
  -1  -9   1    0.17    2.87   0
  -1  -5   1  481.63    3.84   0
  -1  -1 -16   -3.98    2.35   0
  -1   0 -14    0.96    2.55   0
  -1   1 -11  418.94    4.59   0
   0 -12   2    6.01    4.15   0
   0   1 -17  133.67    4.31   0
   0   2 -15  154.67    4.56   0
   0   3 -12  159.86    4.04   0
   0   3  -6  244.83    3.41   0
   1 -11   4   53.74    4.49   0
   1  -7   5  100.53    3.73   0
   1  -6   5   10.14    2.65   0
   1  -3   4   32.74    1.78   0
   1   2 -19   37.44    4.39   0
   1   4 -15   17.32    3.85   0
   2  -9   6   20.08    3.74   0
   2  -8   6    4.12    3.37   0
   2  -7   6   15.53    3.13   0
   2  -6   6    5.48    2.92   0
   2   1 -23    7.97    4.46   0
   2   2 -22   33.29    4.85   0
   2   4 -19   29.79    4.35   0
   2   5 -17   48.76    4.61   0
   2   6 -13   43.23    4.36   0
   2   6 -12   32.86    4.14   0
   2   6  -8  129.05    4.27   0
   3  -7   7   21.18    3.48   0
   3  -6   7   32.86    3.27   0
   3  -5   7   27.04    2.92   0
   3  -2   6  248.09    3.15   0
   3   4 -22    3.67    4.83   0
   3   5 -20    5.93    5.28   0
   3   5  -1   61.64    2.29   0
   3   7 -14   53.36    4.87   0
   3   7  -7   19.51    3.75   0
   4  -7   8  200.93    4.83   0
   4   4 -24   -0.65    5.45   0
   4   5 -23   -3.74    5.06   0
   4   6 -21   18.15    5.17   0
   4   7 -19  128.84    6.29   0
   4   8 -15   -3.69    4.86   0
   4   8 -14   -3.39    4.50   0
   4   8  -8    6.87    4.02   0
   4   8  -7   35.40    4.13   0
   5   4 -26   17.27    5.75   0
   5   5 -25    9.51    5.54   0
   5   8 -19   72.84    6.34   0
   5   8  -4   24.99    3.59   0
   5   9 -15   14.52    5.55   0
   5   9 -14    8.77    5.35   0
   5   9 -13   -3.69    4.78   0
   5   9 -10  122.56    5.28   0
   6  -8   9    0.94    3.95   0
   6  -7   9   22.81    3.90   0
   6   7 -24   66.81    6.44   0
   6   9 -19   23.33    5.97   0
   6   9  -5  186.97    5.28   0
   6  10 -14   10.25    4.23   0
   6  10 -13    2.92    5.32   0
   6  10 -11   20.19    5.22   0
   7   8 -24  -10.23    5.73   0
   7   8  -1 1220.42    8.17   0
   7   9 -22   80.01    6.65   0
   7  10 -18    7.97    6.29   0
   8   9  -2   36.79    3.77   0
   8  10 -21   32.22    6.93   0
   8  10  -5   49.31    4.63   0
   8  11 -17   22.46    6.72   0
   8  11 -16    3.96    6.27   0
   8  11 -15    1.12    5.76   0
   8  11 -10   91.72    6.21   0
   8  11  -9    6.62    5.18   0
   9  -7  10   47.57    4.47   0
   9  -6  10    9.25    4.23   0
   9   7   2    0.85    2.34   0
   9  11 -20   10.05    6.87   0
  10  -5  10    4.96    3.97   0
  10  -1   9   53.85    2.77   0
  10   1   8   10.66    1.57   0
  10   8   1   15.75    3.12   0
  10  12 -18   16.18    6.83   0
  10  12 -17   75.19    7.41   0
  10  12 -11    6.35    5.58   0
  10  12 -10    6.90    5.82   0
  11  10  -2  115.54    4.55   0
  11  12  -8  174.25    6.82   0
  12   9   0    0.52    3.38   0
  12  11  -4   17.14    4.35   0
  12  12  -7   44.51    5.47   0
  12  13 -15  114.01    7.94   0
  12  13 -14    6.99    6.56   0
  12  13 -13   77.23    7.18   0
  12  13 -12   -2.73    5.77   0
  13   7   3    6.22    2.44   0
  13  12  -6    5.02    5.01   0
  13  13 -11   89.17    7.10   0
  13  13 -10   64.48    6.35   0
  14  12  -6   -2.20    4.81   0
  14  13 -10   13.21    6.19   0
  15  12  -6    2.26    5.73   0
  16  13  -9  164.32    7.29   0
  17  13  -9   -5.62    5.82   0
  -2 -13 -10  104.58    3.87   0
  -2 -13  -7   47.74    3.52   0
  -2 -13  -6    6.74    3.66   0
  -2 -12  -4  342.82    5.53   0
  -2  -8  -1    3.03    2.33   0
  -2  -7  -1   50.20    2.33   0
  -1 -14  -2   92.85    4.97   0
  -1 -13  -1   20.45    4.16   0
  -1 -12   0   97.19    4.62   0
  -1 -11   1   88.86    4.25   0
  -1  -4 -18   -0.81    0.87   0
  -1  -4   1   81.89    1.92   0
  -1   1 -10   19.40    2.04   0
  -1   1  -9  225.08    3.32   0
  -1   1  -8  241.21    3.15   0
   0 -13   2   24.07    4.38   0
   0  -4   3   -0.27    1.73   0
   0  -1 -19   92.19    3.73   0
   0   0 -18   32.02    3.60   0
   0   3 -11  133.24    3.64   0
   0   3 -10   92.45    3.18   0
   0   3  -9  122.01    3.23   0
   0   3  -8    9.60    2.23   0
   1 -12   4  194.86    5.92   0
   1 -10   5   42.95    4.04   0
   1  -9   5   55.41    3.94   0
   1  -1   3  216.17    1.79   0
   1   0 -21    2.04    3.76   0
   1   1 -20   17.16    4.01   0
   1   1   1  751.54    1.70   0
   1   3 -17  124.72    4.59   0
   1   4 -14  496.92    6.49   0
   1   4  -5  533.89    4.78   0
   2 -11   6  137.58    5.31   0
   2 -10   6   53.10    4.48   0
   2   3 -20    3.34    4.67   0
   2   5 -16    3.22    4.10   0
   2   6 -11   49.77    3.89   0
   2   6 -10  129.19    4.51   0
   2   6  -9   27.39    2.78   0
   3 -11   7    7.67    4.40   0
   3 -10   7   19.89    4.40   0
   3  -4   7   22.31    2.98   0
   3   1 -25   17.54    4.02   0
   3   2 -24   10.20    4.40   0
   3   3 -23    7.89    4.46   0
   3   6  -4   48.76    3.11   0
   3   7 -12  151.52    5.33   0
   3   7 -10  168.71    5.14   0
   4  -9   8   13.37    4.28   0
   4  -8   8   41.18    3.92   0
   4  -6   8  561.13    6.54   0
   4  -5   8  190.14    4.21   0
   4  -2   7   12.91    2.12   0
   4   2 -26   -3.05    4.69   0
   4   3 -25   42.35    5.20   0
   4   5 -22   79.33    5.58   0
   4   6 -20   46.68    5.15   0
   4   7 -18   -5.25    5.07   0
   4   7  -4  176.01    4.18   0
   4   8 -13   17.84    4.76   0
   4   8 -12   36.26    4.81   0
   4   8 -11   79.25    4.95   0
   5   6 -23    8.33    5.44   0
   5   6   0    9.15    2.47   0
   5   7 -21   72.09    5.99   0
   5   7  -2   30.24    2.88   0
   5   8  -5  179.61    4.82   0
   5   9 -11    7.60    4.43   0
   6  -4   9  694.58    6.68   0
   6   5 -26    8.31    6.08   0
   6   6 -25   10.01    5.87   0
   6   7 -23    7.19    5.86   0
   6   8 -21   17.61    5.91   0
   6   8  -3    0.44    3.74   0
   6   9 -18  127.93    6.73   0
   6   9 -17   26.79    5.56   0
   6   9  -6  121.81    4.99   0
   7   6   2   51.98    2.37   0
   7   8 -23   -7.26    5.95   0
   7   9 -21    2.37    5.83   0
   7   9  -4   20.97    3.92   0
   7  10 -17   16.72    6.04   0
   7  10 -16   47.22    6.18   0
   8  10 -20    9.59    6.64   0
   8  11 -13   -6.26    5.63   0
   8  11 -11    0.56    5.33   0
   9  10  -4  173.22    5.33   0
   9  11 -19    7.17    6.16   0
   9  11 -18   -0.21    6.58   0
   9  11  -8  293.24    7.19   0
  10  -4  10   12.54    3.50   0
  10  10  -3   79.06    4.44   0
  10  11  -6   -4.07    4.60   0
  10  12 -16   30.65    5.03   0
  10  12 -15   24.55    6.62   0
  10  12 -14   56.00    6.77   0
  10  12 -13    6.90    6.06   0
  10  12 -12   36.11    6.01   0
  11  12 -10  104.87    6.59   0
  11  12  -9    1.78    5.50   0
  12  10  -2    8.18    3.54   0
  12  12  -8    8.64    5.35   0
  13   9   0   65.57    3.97   0
  13  10  -2    4.17    4.14   0
  13  11  -4    8.28    4.28   0
  13  12  -7    4.80    5.11   0
  13  13 -14   16.15    6.88   0
  13  13 -13   75.51    7.17   0
  13  13 -12   26.51    6.21   0
  14   9   0    9.57    3.45   0
  14  11  -4   50.85    5.24   0
  14  12  -7   30.34    6.00   0
  14  13 -12   31.52    6.61   0
  14  13 -11    3.92    6.09   0
  15  13 -11   85.15    6.71   0
  15  13 -10   15.97    6.11   0
  16  12  -6   32.01    5.19   0
  16  13 -10   49.84    6.60   0
  17  13 -10    1.38    5.47   0
  -2 -14  -9   80.04    4.14   0
  -2 -14  -8   16.11    3.78   0
  -2 -13  -5    2.32    3.21   0
  -2 -13  -4   19.92    4.05   0
  -2 -12  -3   82.56    3.91   0
  -2 -11  -2   31.49    3.33   0
  -2  -6  -1   61.04    2.03   0
  -1 -14  -1  213.66    6.02   0
  -1 -13   0    7.58    4.11   0
  -1 -12   1   26.44    3.96   0
  -1 -10   2   55.41    3.69   0
  -1  -9   2   23.63    3.21   0
  -1  -7   2   58.57    2.86   0
  -1  -6   2   13.13    2.20   0
  -1  -3 -17   47.56    2.65   0
  -1  -2 -16   30.46    2.68   0
  -1  -1 -15   48.79    2.65   0
  -1   0 -13   -0.48    2.42   0
   0 -12   3   10.77    4.04   0
   0 -10   4   53.20    3.80   0
   0  -9   4   29.39    3.52   0
   0  -6   4  887.23    6.59   0
   0  -2   2  128.10    1.51   0
   0   1 -16   22.77    3.44   0
   1   2 -18   25.76    4.04   0
   1   3 -16  112.73    4.36   0
   1   4  -6   75.19    2.81   0
   2   0 -23   22.35    3.65   0
   2   2 -21  107.86    4.78   0
   2   4 -18   27.82    4.22   0
   3   0   5   -0.01    0.85   0
   3   3 -22    7.82    4.95   0
   3   4 -21    6.38    4.52   0
   3   5 -19   18.70    4.73   0
   3   6 -16   75.39    5.11   0
   4  -4   8   81.28    3.42   0
   4   4 -23   19.51    4.93   0
   4   6  -2  416.92    4.89   0
   4   7 -17   84.62    5.50   0
   4   7 -16    1.88    4.56   0
   4   7  -5   19.46    3.43   0
   5  -8   9   24.93    4.14   0
   5  -6   9  320.98    5.53   0
   5   3   4   25.60    1.01   0
   5   4 -25   32.49    5.49   0
   5   5 -24    2.89    5.17   0
   5   6 -22    6.86    5.38   0
   5   7 -20   23.43    5.47   0
   5   8 -17  252.07    7.23   0
   5   8 -16    4.94    4.80   0
   6  -1   8  128.09    2.55   0
   6   4 -27   -4.47    5.25   0
   6   6 -24   -1.93    5.44   0
   6   7 -22    0.54    5.25   0
   6   7  -1    7.47    3.05   0
   6   8 -20    6.20    5.57   0
   6   9 -16  162.65    6.85   0
   6   9  -7   96.83    4.91   0
   7  -7  10    4.79    3.73   0
   7  -6  10  116.77    4.84   0
   7   7 -24   60.22    6.12   0
   7   8 -22    7.32    6.11   0
   7   8  -2    4.43    3.76   0
   7   9 -20  135.71    6.89   0
   7   9 -19   17.36    5.68   0
   7  10 -14  127.66    6.69   0
   7  10 -13   18.31    5.41   0
   7  10 -12  126.62    6.20   0
   8   7   1  373.01    4.57   0
   8   9 -22   15.80    6.57   0
   8   9  -3   59.97    4.05   0
   8  10 -19   93.40    6.71   0
   8  10 -18   27.12    6.39   0
   8  10  -7   22.33    4.47   0
   8  10  -6   60.49    4.65   0
   9  -4  10   -2.48    2.84   0
   9   6   3   12.46    2.11   0
   9   8   0  130.55    4.01   0
   9   9  -2   -1.79    3.39   0
   9  10 -21   27.36    6.98   0
   9  10  -5   96.93    4.99   0
   9  11 -17    2.30    6.04   0
   9  11 -16   13.86    6.33   0
   9  11 -15    6.92    5.72   0
   9  11 -11    1.36    5.30   0
   9  11 -10  220.92    7.13   0
   9  11  -9   76.23    5.79   0
  10  -3  10   32.72    3.29   0
  10  10  -4   66.29    5.14   0
  10  11  -7   26.87    5.04   0
  11   8   1  323.29    4.77   0
  11  10  -3  271.87    5.73   0
  11  11  -6   24.07    5.03   0
  11  12 -17   14.93    6.45   0
  11  12 -16    7.50    6.67   0
  11  12 -15  -17.50    6.44   0
  11  12 -14   16.17    6.46   0
  11  12 -13    3.94    6.17   0
  11  12 -12   53.13    6.55   0
  11  12 -11   11.06    5.86   0
  12  11  -5    3.84    4.48   0
  12  12 -10   58.20    6.78   0
  12  12  -9   26.65    5.64   0
  13  12  -8   -5.62    5.26   0
  14  10  -2    2.95    4.09   0
  14  13 -13    3.10    5.99   0
  15  10  -2  102.63    4.97   0
  15  11  -4  144.00    5.58   0
  15  12  -7    1.00    5.18   0
  15  13 -12   15.01    6.42   0
  16  12  -7    5.59    5.20   0
  16  13 -11   67.96    7.06   0
  -2 -14  -7  154.26    4.69   0
  -2 -14  -6   10.87    3.55   0
  -2 -14  -5  161.74    5.37   0
  -2 -13  -3   15.48    3.45   0
  -2 -12  -2   78.92    3.98   0
  -2 -11  -1    2.61    3.13   0
  -2  -9   0  303.29    4.62   0
  -2  -8   0  123.17    3.31   0
  -2  -5  -1   96.69    2.13   0
  -2  -2  -8   15.89    1.19   0
  -1 -14   0  206.49    5.93   0
  -1 -13   1    2.17    3.83   0
  -1 -11   2  298.41    5.77   0
  -1  -5   2  881.47    5.39   0
  -1   0 -12  108.43    2.92   0
   0 -13   3   14.12    4.52   0
   0 -11   4  545.89    7.53   0
   0  -5   4 1445.59    7.43   0
   0  -3 -20   -0.22    1.29   0
   0  -3   3  177.00    2.41   0
   0   0 -17   -0.71    3.12   0
   1 -12   5  228.20    6.13   0
   1  -8   6   13.56    3.41   0
   1  -7   6  129.11    3.90   0
   1  -2 -22    0.30    1.55   0
   1  -2   4  235.01    2.46   0
   1   1 -19    7.94    3.79   0
   1   3 -15   69.18    4.44   0
   1   4  -7  187.89    3.59   0
   2 -10   7   56.52    4.51   0
   2  -9   7   12.98    3.76   0
   2  -8   7  336.40    5.78   0
   2  -7   7    1.87    3.16   0
   2  -6   7  100.63    3.55   0
   2   3 -19   11.34    3.90   0
   2   4 -17   67.77    4.43   0
   2   5 -14   21.35    4.00   0
   2   5 -13  335.10    5.75   0
   2   5  -5   41.70    2.13   0
   3 -10   8  161.72    5.54   0
   3  -9   8  315.02    6.34   0
   3  -8   8   38.29    4.05   0
   3  -7   8   34.61    3.64   0
   3  -3   7 1127.25    6.61   0
   3   1 -24   10.59    4.75   0
   3   2 -23   -0.62    4.20   0
   3   4 -20   -1.02    4.24   0
   3   5 -18    4.29    4.38   0
   3   5  -2  365.35    3.93   0
   3   6 -15    3.82    4.29   0
   4   2 -25    5.03    4.62   0
   4   3 -24   11.90    4.77   0
   4   3   3   28.11    1.06   0
   4   5 -21   -3.29    4.67   0
   4   5   0  104.46    2.33   0
   4   6 -19    1.37    4.59   0
   4   7 -15   18.58    4.74   0
   4   7  -6   55.88    3.68   0
   5  -5   9    4.82    3.00   0
   5  -2   8   -1.23    2.13   0
   5   3 -26    2.85    4.96   0
   5   5 -23   26.17    5.38   0
   5   6 -21   16.82    5.02   0
   5   7 -19   84.28    5.99   0
   5   7  -3  377.64    5.00   0
   5   8 -15  153.47    6.13   0
   6  -8  10   11.93    4.59   0
   6  -3   9   60.13    3.19   0
   6   5 -25   38.50    5.82   0
   6   8 -19   11.00    5.62   0
   6   8  -4   62.05    3.87   0
   6   9 -15   20.43    4.19   0
   6   9 -14  104.38    5.98   0
   6   9 -12   36.04    4.93   0
   6   9 -11   11.71    4.54   0
   6   9  -9   11.35    4.52   0
   6   9  -8    5.62    4.12   0
   7  -5  10    5.23    3.14   0
   7   6 -25    4.62    6.20   0
   7   8 -21    3.13    5.39   0
   7   9 -18   66.67    6.27   0
   8  -4  10   16.64    2.95   0
   8   8 -23   71.38    7.38   0
   8   8  -1   95.85    3.65   0
   8   9 -21    4.10    6.38   0
   8  10 -17  156.27    7.25   0
   9  -3  10    7.13    2.99   0
   9  10 -20   26.16    6.79   0
   9  10  -6   55.59    5.37   0
   9  11 -12  149.94    6.68   0
  10   7   2    8.36    2.38   0
  10  11 -18    8.07    6.56   0
  10  11 -17    2.32    6.05   0
  10  11  -8   69.36    5.57   0
  11   9  -1  143.92    4.22   0
  11  11  -7    1.28    4.81   0
  12   8   1  190.55    4.27   0
  12  10  -3   85.42    5.04   0
  12  11  -6   -3.12    4.68   0
  12  12 -17    5.65    6.56   0
  12  12 -16  -10.05    6.57   0
  12  12 -15   -7.79    6.09   0
  12  12 -14    9.69    6.08   0
  12  12 -13    2.31    5.64   0
  12  12 -12   76.49    6.75   0
  12  12 -11   16.16    5.89   0
  13  11  -5    5.59    4.54   0
  13  12 -10   -0.25    5.21   0
  13  12  -9   13.39    5.48   0
  14  11  -5   27.29    5.42   0
  14  12  -9   42.17    6.41   0
  14  12  -8   -4.65    5.38   0
  15  11  -5   21.37    5.38   0
  15  12  -8    1.83    5.45   0
  16  12  -8   -4.47    5.45   0
  -3 -10  -8  142.35    3.18   0
  -3 -10  -7   15.01    2.36   0
  -3 -10  -6  173.61    3.52   0
  -3  -9  -7   10.25    1.88   0
  -3  -9  -5   33.42    2.46   0
  -3  -8  -6   28.74    1.93   0
  -3  -7  -8   32.59    1.41   0
  -2 -15  -7   -2.07    4.12   0
  -2 -14  -4    6.88    3.84   0
  -2 -13  -2   10.24    3.65   0
  -2 -12  -1  219.18    5.10   0
  -2 -10   0    4.09    2.96   0
  -2  -7   0  691.88    5.38   0
  -2  -6   0   20.55    2.26   0
  -1 -12   2   50.29    4.37   0
  -1  -9   3   16.48    3.20   0
  -1  -8   3 1489.27    9.12   0
  -1  -7   3   -0.40    2.61   0
  -1  -1 -14    1.23    2.29   0
   0  -2 -19    3.01    2.93   0
   0  -1 -18    7.47    3.11   0
   0   1 -15  149.19    3.80   0
   0   2 -12   51.70    2.91   0
   1 -11   6   31.49    4.40   0
   1 -10   6  644.83    7.87   0
   1  -6   6  809.82    6.78   0
   1   0 -20  215.60    4.77   0
   1   2 -17    4.91    3.29   0
   1   4  -9   88.70    3.36   0
   2  -5   7    8.04    2.68   0
   2  -3   6    2.57    1.74   0
   2   2 -20  106.02    4.59   0
   2   4 -16   19.80    3.98   0
   2   5 -12   15.39    3.62   0
   2   5  -7  137.36    3.75   0
   3  -6   8  222.48    4.65   0
   3   3 -21   29.80    4.39   0
   3   6 -14    5.78    3.92   0
   3   6 -13   70.44    4.53   0
   3   6  -6   -0.22    2.82   0
   4  -9   9   53.90    4.63   0
   4  -8   9    0.98    3.71   0
   4  -7   9   33.43    3.73   0
   4  -3   8    7.42    2.56   0
   4   4 -22    1.96    4.62   0
   4   5 -20  138.65    5.88   0
   4   6 -18  144.11    5.90   0
   4   7 -14   -4.62    4.45   0
   4   7 -13   -2.34    4.30   0
   4   7  -7  101.73    4.25   0
   5  -4   9    5.60    2.64   0
   5   4 -24   16.50    5.11   0
   5   7 -18   34.25    5.44   0
   5   8 -14   18.67    4.70   0
   5   8 -13   62.04    5.20   0
   5   8 -12    6.42    4.59   0
   5   8 -10   10.61    4.32   0
   5   8  -9  218.17    5.65   0
   6  -6  10   16.17    3.37   0
   6   3 -27    7.23    5.04   0
   6   4 -26   75.64    6.08   0
   6   6 -23   22.74    5.75   0
   6   7 -21   -1.91    5.01   0
   6   8 -18    2.07    5.32   0
   7  -4  10  369.51    5.42   0
   7   5 -26    6.19    5.82   0
   7   7 -23    6.94    5.85   0
   7   8 -20   15.01    5.48   0
   7   9 -17   22.15    5.83   0
   7   9 -16   25.33    5.49   0
   7   9  -6    8.57    4.12   0
   8  -3  10   38.19    3.16   0
   8   9 -20   16.56    6.42   0
   8   9  -4   23.49    3.90   0
   8  10 -15  143.94    6.92   0
   8  10 -14   -4.93    5.57   0
   8  10 -12   11.25    4.97   0
   8  10 -11   43.06    5.44   0
   8  10 -10  101.43    5.76   0
   8  10  -9    7.92    4.87   0
   9  -7  11    9.17    4.10   0
   9  -6  11   67.05    4.77   0
   9   9 -22   33.36    6.90   0
   9   9  -3    3.49    3.65   0
   9  10 -19   22.49    6.32   0
   9  10 -18    8.53    6.41   0
   9  10  -7  188.22    6.44   0
  10  -2  10    8.13    2.82   0
  10   8   0   15.27    3.35   0
  10   9  -2  128.85    4.32   0
  10  10  -5   42.60    4.51   0
  10  11 -16   26.85    6.63   0
  10  11 -15   31.38    6.41   0
  10  11 -14   83.94    6.57   0
  10  11 -13   34.15    5.98   0
  10  11 -12   87.39    6.37   0
  10  11 -11   96.17    6.35   0
  10  11 -10  110.52    6.31   0
  11   7   2   63.45    3.17   0
  11  10  -4  260.96    5.90   0
  11  11 -19  -13.99    5.83   0
  11  11 -18   72.25    6.88   0
  11  11  -8   41.68    5.46   0
  12   9  -1    0.21    3.25   0
  12  11  -7   -3.08    4.86   0
  13   8   1   81.91    3.59   0
  13   9  -1   48.32    4.05   0
  13  10  -3   61.16    4.28   0
  13  12 -16   -8.49    6.33   0
  13  12 -15   31.18    6.55   0
  13  12 -14   20.19    6.21   0
  13  12 -12   12.33    6.30   0
  13  12 -11   63.20    6.42   0
  14   8   1    3.54    3.13   0
  14  10  -3   19.80    4.46   0
  14  12 -10    3.06    5.72   0
  15  10  -3   18.25    4.62   0
  15  12  -9    6.19    5.56   0
  16  12  -9   11.86    5.63   0
  17  12  -9    0.37    5.45   0
  -3 -11  -8  112.00    3.26   0
  -3 -11  -7    3.41    2.71   0
  -3 -11  -6   59.07    3.27   0
  -3 -10  -9   -0.24    1.82   0
  -3 -10  -5   68.13    3.08   0
  -3  -9  -4  229.67    3.84   0
  -3  -8 -10    7.79    1.32   0
  -3  -8  -4   18.74    2.21   0
  -3  -7  -9    0.25    1.03   0
  -2 -15  -6   -3.99    3.75   0
  -2 -15  -5   -0.64    3.79   0
  -2 -15  -4   14.83    4.69   0
  -2 -14  -3  209.21    5.54   0
  -2 -14  -2   21.11    4.54   0
  -2 -13  -1  116.73    4.66   0
  -2 -12   0   17.53    3.59   0
  -2 -11   0    2.44    3.05   0
  -2  -8   1    6.11    2.54   0
  -1 -13   2   10.92    4.31   0
  -1 -11   3  137.93    4.71   0
  -1  -6   3  535.38    5.03   0
  -1  -4 -17  297.53    3.63   0
  -1  -3   1   15.53    1.23   0
  -1  -2 -15   11.14    2.36   0
  -1   0 -11   -2.48    1.78   0
   0 -11   5   59.86    4.55   0
   0  -7   5  445.06    5.54   0
   0  -6   5  519.51    5.41   0
   0  -4   4   -0.22    1.69   0
   0   0 -16   -3.55    2.93   0
   0   1 -14  105.14    3.75   0
   0   1  -2  211.29    1.73   0
   0   2 -11  317.22    4.28   0
   1  -5   6    6.65    2.56   0
   1  -3   5  168.10    2.67   0
   1   1 -18   -4.16    3.49   0
   1   2 -16   98.77    4.45   0
   1   3 -14  105.55    4.04   0
   2   0 -22    3.34    3.35   0
   2   1 -21   13.14    3.68   0
   2   3 -18    8.44    3.78   0
   2   5 -11  165.52    3.85   0
   2   5 -10   68.09    3.77   0
   2   5  -9  239.99    4.69   0
   2   5  -8   17.29    3.03   0
   3   0 -24   54.88    4.67   0
   3   1 -23    1.51    4.40   0
   3   2 -22   12.81    4.19   0
   3   5 -16   21.59    4.22   0
   3   6 -11  222.46    5.26   0
   3   6 -10    9.23    3.72   0
   3   6  -9  387.33    5.83   0
   3   6  -7  561.86    6.13   0
   4  -1   7  207.03    2.74   0
   4   1 -25    6.97    4.69   0
   4   2 -24   10.00    4.39   0
   4   3 -23   33.03    4.85   0
   4   6 -17   57.04    5.05   0
   4   6  -3  414.17    4.79   0
   4   7 -12   23.25    4.32   0
   4   7  -8   31.43    3.89   0
   5  -8  10    5.70    3.95   0
   5  -7  10    2.51    3.62   0
   5   0   7    2.95    1.28   0
   5   2 -26   42.67    5.06   0
   5   3 -25   37.55    5.31   0
   5   5 -22   11.60    5.06   0
   5   6 -20    7.42    5.07   0
   5   6  -1  946.22    6.13   0
   5   7 -17   38.91    5.34   0
   5   7  -4  240.20    4.53   0
   6  -5  10    1.86    2.93   0
   6   5 -24    8.50    5.44   0
   6   6 -22   19.01    5.50   0
   6   7 -20   -0.21    5.37   0
   6   8 -17   -8.58    4.97   0
   6   8 -16   -2.21    5.24   0
   6   8  -5  159.13    4.66   0
   7  -8  11    6.57    4.57   0
   7   4 -27   17.63    5.75   0
   7   6 -24    0.66    5.39   0
   7   7 -22   66.10    6.24   0
   7   8 -19   23.34    5.51   0
   7   8  -3 1261.20    8.86   0
   7   9  -8  176.84    5.69   0
   7   9  -7  456.79    6.95   0
   8  -6  11    5.44    4.09   0
   8   7 -24   28.72    6.31   0
   8   8 -22    3.69    5.68   0
   8   8  -2    1.67    3.67   0
   8   9 -19    5.62    5.88   0
   8   9 -18   27.65    5.76   0
   9  -5  11   60.38    4.50   0
   9  -2  10    0.50    2.76   0
   9   7   1   21.42    2.81   0
   9   8  -1  231.15    4.94   0
   9   9 -21   49.95    6.95   0
   9  10 -16    6.84    5.63   0
   9  10  -8   30.25    5.03   0
  10   0   9    2.54    1.73   0
  10  10 -20   43.79    6.60   0
  10  10 -19    5.21    6.06   0
  10  10  -6   59.34    4.88   0
  11  10  -5  284.51    6.68   0
  11  11 -17   -1.59    6.65   0
  11  11 -16   88.75    7.12   0
  11  11 -10   33.46    5.78   0
  11  11  -9   -0.13    5.26   0
  12  10  -4   -2.51    3.86   0
  12  11  -8   -1.64    5.05   0
  13  11  -7   -9.20    4.87   0
  14   9  -1   75.82    4.17   0
  14  11  -6   13.20    4.84   0
  14  12 -15   20.46    6.49   0
  14  12 -14    4.29    6.40   0
  14  12 -13   14.86    6.45   0
  14  12 -12    3.23    5.95   0
  15  11  -6  239.30    6.68   0
  15  12 -11    1.98    5.91   0
  15  12 -10    0.31    5.88   0
  16  12 -11   18.75    6.73   0
  16  12 -10   11.39    5.94   0
  17  12 -10   68.62    6.51   0
  18  12 -10   -6.83    5.28   0
  -3 -11  -9   13.88    2.33   0
  -3 -11  -5    8.71    2.48   0
  -3 -11  -4    3.39    3.04   0
  -3 -10  -4  379.69    4.71   0
  -3 -10  -3  145.23    3.89   0
  -3  -9  -3   67.70    3.16   0
  -3  -7  -4   99.49    2.33   0
  -2 -15  -3    5.89    4.03   0
  -2 -14  -1  146.15    5.30   0
  -2 -13   0   74.99    4.59   0
  -2 -11   1    3.43    3.34   0
  -2 -10   1   11.39    3.04   0
  -2  -5   0   18.43    1.88   0
  -1 -13   3   29.02    4.37   0
  -1 -12   3   75.71    4.56   0
  -1 -10   4    3.85    3.43   0
  -1  -9   4   89.49    3.93   0
  -1  -8   4  133.05    3.90   0
  -1  -2   0  499.59    2.18   0
  -1   0  -5    7.16    1.16   0
   0 -12   5    5.60    4.18   0
   0   2  -7  410.00    3.85   0
   1 -11   7   23.07    4.24   0
   1 -10   7    4.62    3.83   0
   1  -7   7   34.83    3.25   0
   1  -1 -20   17.05    3.49   0
   1   0 -19    1.44    3.51   0
   1   3 -13   25.55    3.30   0
   2 -10   8   -3.24    4.17   0
   2  -9   8  192.39    5.36   0
   2  -8   8   13.13    3.61   0
   2  -7   8  189.60    4.70   0
   2  -4   7  128.61    3.22   0
   2  -1   5    4.83    1.04   0
   2   2 -19  109.39    4.48   0
   2   3 -17   51.68    4.05   0
   2   4 -14   20.44    3.72   0
   2   4  -3  863.82    5.15   0
   3 -10   9   -4.22    4.25   0
   3  -9   9   11.83    4.24   0
   3  -8   9 1191.73   10.04   0
   3  -7   9   -2.93    3.19   0
   3  -4   8    8.33    2.53   0
   3   3 -20    3.17    4.05   0
   3   4 -18    2.79    4.05   0
   3   5 -15    8.74    4.07   0
   3   5  -3  164.37    3.18   0
   4   4 -21    9.75    4.51   0
   4   5 -19    5.12    4.44   0
   5  -6  10   18.69    3.40   0
   5  -3   9   14.04    2.41   0
   5   4 -23   91.20    5.64   0
   5   5 -21   39.50    5.27   0
   5   7 -16    6.70    4.72   0
   5   7  -5  383.01    5.55   0
   6  -4  10   13.80    3.32   0
   6   1   7   -0.19    1.07   0
   6   2 -27    3.37    5.71   0
   6   3 -26    1.41    5.19   0
   6   4 -25    0.72    4.95   0
   6   5 -23   21.60    5.09   0
   6   6 -21   74.04    5.61   0
   6   6   0  916.67    6.04   0
   6   7 -19   -3.36    5.21   0
   6   8 -15   35.03    5.22   0
   6   8 -14   -8.72    4.54   0
   6   8  -6   12.04    3.85   0
   7  -7  11   11.26    3.78   0
   7  -6  11   46.81    4.30   0
   7  -3  10   53.41    3.30   0
   7  -1   9   66.74    2.44   0
   7   5 -25   -2.03    5.48   0
   7   6 -23   -4.50    5.90   0
   7   7 -21    2.99    5.64   0
   7   7  -1   33.26    3.31   0
   7   8 -18    4.50    5.42   0
   7   8  -4   27.38    3.79   0
   7   9 -13  121.29    6.03   0
   7   9 -12   21.93    5.12   0
   7   9 -11  426.17    7.69   0
   7   9 -10  185.53    6.05   0
   8   6 -25    6.55    6.02   0
   8   6   2   19.27    2.23   0
   8   7 -23   22.14    6.15   0
   8   7   0   48.18    3.27   0
   8   8 -21   95.54    6.77   0
   8   9 -17    9.07    5.72   0
   8   9  -6  106.63    4.92   0
   9   8 -23   -2.13    5.98   0
   9   9 -20   42.89    6.59   0
   9   9  -4   -1.86    3.78   0
   9  10 -15   61.33    6.32   0
   9  10 -14    9.83    5.73   0
   9  10 -11  284.88    7.29   0
   9  10 -10   25.98    5.21   0
   9  10  -9  328.51    7.23   0
  10   6   3  177.48    3.09   0
  10   9  -3    5.76    3.64   0
  10  10  -7   65.10    5.18   0
  11   8   0    2.43    3.11   0
  11  10 -20   -1.56    6.02   0
  11  11 -15    8.15    4.49   0
  11  11 -14  152.04    7.23   0
  11  11 -12  123.02    6.72   0
  11  11 -11    2.96    5.28   0
  12   7   2    8.40    2.63   0
  12   9  -2   32.41    4.19   0
  12  11 -18   -3.91    6.81   0
  12  11 -17   17.11    6.82   0
  12  11 -10   12.76    5.31   0
  12  11  -9    1.58    5.30   0
  13  10  -4   10.97    4.14   0
  13  11  -8   -3.64    5.12   0
  14  10  -4    1.89    4.73   0
  14  11  -7   10.44    5.05   0
  15  11  -7   23.41    5.93   0
  15  12 -14   15.17    6.57   0
  15  12 -13   38.65    6.68   0
  15  12 -12    1.72    5.64   0
  16  10  -4   72.80    5.33   0
  16  11  -7   11.84    5.46   0
  16  12 -12   66.63    7.00   0
  17  11  -7   31.22    6.11   0
  17  12 -11   16.69    6.36   0
  -3 -13  -7  137.12    4.25   0
  -3 -13  -6  106.50    4.17   0
  -3 -12  -9    2.01    2.61   0
  -3 -12  -5    2.04    2.75   0
  -3 -12  -4  358.56    5.36   0
  -3 -11 -10   69.32    2.53   0
  -3 -11  -3   72.48    3.35   0
  -3 -10  -2  483.86    5.74   0
  -3  -9  -2  359.11    4.79   0
  -3  -7  -3    0.92    1.84   0
  -2 -14   0  110.20    5.16   0
  -2 -12   1  115.11    4.68   0
  -2 -10   2    6.38    3.13   0
  -2  -9   2  308.13    4.97   0
  -2  -8   2   87.03    3.23   0
  -2  -6   1   14.91    1.91   0
  -1 -12   4  101.52    5.01   0
  -1 -11   4  289.60    5.90   0
  -1  -7   4  144.34    3.75   0
   0 -10   6    3.01    3.67   0
   0  -9   6   19.36    3.61   0
   0  -8   6    3.29    3.23   0
   0   0 -15   -1.61    2.87   0
   0   1 -13    6.76    2.52   0
   1   1 -17    8.97    3.57   0
   1   2 -15   23.21    3.31   0
   1   3 -12   -0.92    2.97   0
   1   3 -11   59.17    3.57   0
   2  -6   8   48.33    3.41   0
   2  -2   6   51.07    1.82   0
   2  -1 -22   17.13    3.70   0
   2   0 -21    6.70    3.92   0
   2   1 -20   60.25    4.10   0
   2   4 -13  229.73    5.01   0
   3  -6   9   40.07    3.49   0
   3   4 -17   23.03    4.61   0
   3   5 -14   19.66    3.98   0
   3   5  -4  128.40    3.15   0
   4  -9  10  123.74    5.31   0
   4  -8  10   -0.00    3.91   0
   4  -7  10  263.75    5.50   0
   4  -4   9   35.02    2.84   0
   4  -2   8  146.17    3.02   0
   4   0 -25   -1.13    4.59   0
   4   2 -23   13.49    5.16   0
   4   3 -22   21.30    4.64   0
   4   4 -20   54.06    4.99   0
   4   5 -18  157.29    5.74   0
   4   5  -1   22.45    1.96   0
   4   6 -15  219.43    5.99   0
   4   6  -4   25.77    2.27   0
   5  -5  10  109.69    3.85   0
   5   1 -26    6.41    4.61   0
   5   2 -25   -4.86    4.72   0
   5   3 -24    7.54    4.92   0
   5   4 -22    1.90    5.38   0
   5   6 -18   -1.41    4.86   0
   5   7 -14   16.38    4.69   0
   5   7  -6  204.37    4.82   0
   6  -8  11   59.74    4.53   0
   6  -7  11    7.85    3.74   0
   6   4 -24   78.52    5.89   0
   6   7 -18    6.38    5.15   0
   6   7  -3   67.18    3.33   0
   6   8 -13  142.99    5.88   0
   6   8 -12    3.92    4.56   0
   6   8 -10    8.60    4.11   0
   6   8  -9  648.31    7.92   0
   6   8  -8    3.53    4.07   0
   7  -5  11   20.44    3.77   0
   7   2 -28  -16.95    5.78   0
   7   3 -27    2.89    5.27   0
   7   4 -26   17.37    5.63   0
   7   6   1    9.98    2.33   0
   7   7 -20   62.51    5.79   0
   8   5 -26   -0.44    5.24   0
   8   6 -24   13.48    6.41   0
   8   7 -22   30.95    5.59   0
   8   8 -20    4.46    6.16   0
   8   8  -3   20.53    3.89   0
   8   9 -16    0.78    5.59   0
   8   9  -7    4.29    4.37   0
   9  -4  11   36.17    3.11   0
   9   7 -24   11.88    5.80   0
   9   8 -22   -0.66    6.19   0
   9   9 -19  199.01    7.56   0
   9   9 -18   42.03    5.98   0
  10   8  -1   56.33    3.97   0
  10   9 -21   33.85    6.81   0
  10  10 -17   13.50    5.77   0
  10  10 -16  159.39    7.45   0
  10  10 -15    5.93    5.52   0
  10  10  -9   24.86    4.93   0
  10  10  -8   71.77    5.36   0
  11   9  -3  211.76    5.56   0
  11  10 -19   15.56    6.55   0
  11  10  -6  371.79    7.04   0
  12   8   0   35.86    3.65   0
  12  10  -5   -1.61    4.14   0
  12  11 -16   14.03    6.28   0
  12  11 -15    7.05    6.34   0
  12  11 -14   44.14    6.55   0
  12  11 -12   39.51    6.08   0
  12  11 -11   69.39    6.20   0
  13   7   2   28.70    2.77   0
  13   9  -2  119.15    4.98   0
  13  10  -5   11.76    5.09   0
  13  11 -17   17.61    7.01   0
  13  11 -10   -2.77    5.40   0
  13  11  -9    7.91    5.26   0
  14  11  -9    1.21    5.82   0
  15  10  -4   66.68    4.71   0
  15  11  -8  226.86    7.21   0
  16  11  -8    9.63    5.71   0
  17  11  -8  194.18    7.38   0
  -3 -13  -9   39.54    3.14   0
  -3 -13  -8   59.42    3.44   0
  -3 -13  -5  168.83    4.42   0
  -3 -13  -4   62.35    3.72   0
  -3 -12  -3   15.49    3.14   0
  -3 -12  -2  557.04    6.99   0
  -3 -11  -2   33.66    3.16   0
  -3 -10 -11    4.30    1.57   0
  -3  -9 -11   22.22    1.44   0
  -3  -8  -2    9.32    2.15   0
  -2 -14   1   64.21    5.42   0
  -2 -12   2    3.60    3.77   0
  -2 -11   2    6.52    3.33   0
  -2  -7   2  473.45    5.01   0
  -1 -10   5  475.28    6.62   0
  -1  -2 -14   89.76    2.59   0
  -1  -1 -12    9.09    2.06   0
   0  -7   6    8.25    2.92   0
   0  -3   4   90.12    2.09   0
   0  -2   3  212.99    2.18   0
   0   1 -12  127.06    3.58   0
   1 -10   8  673.63    8.37   0
   1   0 -18   69.20    3.94   0
   1   3 -10    0.58    2.52   0
   1   3  -6   19.40    2.12   0
   2 -10   9   41.89    4.65   0
   2  -9   9   22.25    4.03   0
   2  -5   8   91.69    3.43   0
   2   2 -18   62.04    4.02   0
   2   3 -16    2.81    3.56   0
   2   4 -12  184.12    4.54   0
   3   0 -23    3.15    3.75   0
   3   1 -22   19.29    4.02   0
   3   3 -19   81.89    4.67   0
   3   5 -13    0.09    3.75   0
   4  -6  10  471.13    6.31   0
   4   3 -21   63.60    5.49   0
   4   5 -17   -5.03    4.30   0
   4   6  -5  106.56    3.59   0
   5  -8  11   67.19    4.65   0
   5   3 -23   95.01    6.01   0
   5   7 -13   -0.50    4.36   0
   5   7 -12   -2.23    4.20   0
   5   7  -8  138.01    4.57   0
   5   7  -7   74.58    4.14   0
   6  -6  11   16.81    3.46   0
   6  -3  10   48.26    3.09   0
   6   1 -27    2.47    5.64   0
   6   2 -26   -3.58    5.35   0
   6   3 -25   -0.06    5.20   0
   6   5 -22   -2.30    5.02   0
   6   6 -20   48.08    5.62   0
   6   7 -17   -3.35    5.12   0
   7   4 -25   42.97    6.30   0
   7   5 -24   31.38    5.73   0
   7   6 -22    2.75    5.45   0
   7   8 -16   -1.45    5.26   0
   7   8  -5 1319.55    9.60   0
   8  -7  12   17.92    4.73   0
   8   8 -19   80.80    6.30   0
   8   9 -14    5.21    5.44   0
   8   9 -13    5.41    5.14   0
   8   9 -12    5.92    5.03   0
   8   9 -11   59.99    5.32   0
   8   9  -9   46.31    4.91   0
   9   7 -23   19.25    5.87   0
   9   8 -21   10.02    6.29   0
   9   8  -2   42.02    3.53   0
   9   9 -17  296.45    8.17   0
   9   9  -6   16.24    4.25   0
  10  -1  10    1.97    2.28   0
  10   7   1   13.77    2.69   0
  10   9 -20    4.52    6.08   0
  10   9 -19   44.56    6.40   0
  10   9  -4   77.65    4.45   0
  10  10 -14   54.66    6.13   0
  10  10 -12   27.16    5.72   0
  10  10 -10    8.74    5.22   0
  11   6   3  103.02    2.82   0
  11  10 -18   25.60    6.16   0
  11  10 -17    5.82    6.38   0
  11  10  -8  179.09    6.16   0
  11  10  -7  141.40    5.80   0
  12  10 -19    5.96    6.61   0
  12  10  -6    5.66    4.45   0
  13   8   0    7.32    3.34   0
  13  11 -16  221.10    8.21   0
  13  11 -15   20.75    6.65   0
  13  11 -14  129.36    7.28   0
  13  11 -13    1.62    6.04   0
  13  11 -12   36.38    6.22   0
  13  11 -11    1.00    5.61   0
  14   8   0    5.71    3.51   0
  14   9  -2    3.35    3.40   0
  14  10  -5   19.87    4.59   0
  14  11 -11   10.71    6.34   0
  14  11 -10  102.82    6.43   0
  15   9  -2   69.87    4.06   0
  15  10  -5    0.73    5.04   0
  15  11  -9   16.06    5.65   0
  16  10  -5   39.31    5.20   0
  16  11  -9   -0.13    5.41   0
  17  11  -9   11.78    6.12   0
  18  11  -9   -3.68    5.41   0
  -3 -14  -8  126.70    4.45   0
  -3 -14  -5  138.10    4.59   0
  -3 -14  -4    4.72    4.01   0
  -3 -13  -3   82.20    4.02   0
  -3 -13  -2   20.27    3.47   0
  -3 -12  -1   16.62    3.44   0
  -3 -10  -1  297.02    4.80   0
  -3  -7  -2   14.70    1.76   0
  -2 -13   2   53.68    4.64   0
  -2 -11   3    7.33    3.65   0
  -2 -10   3   12.36    3.36   0
  -2  -9   3   42.33    3.39   0
  -2  -6 -14  125.91    1.71   0
  -2  -5   1  694.49    4.57   0
  -1 -12   5  191.04    5.97   0
  -1  -9   5   60.72    3.03   0
  -1  -3 -15   58.82    2.47   0
   0 -11   7   26.47    4.41   0
   0 -10   7   30.17    4.15   0
   0  -9   7  122.93    4.56   0
   0  -6   6  137.49    3.75   0
   0  -4   5  171.12    2.99   0
   0  -1 -16   23.05    2.97   0
   1 -11   8  184.49    5.94   0
   1  -8   8   21.22    3.61   0
   1  -5   7  160.81    3.71   0
   1  -2 -20    4.74    3.33   0
   1  -2   5  110.08    2.25   0
   1  -1 -19   11.08    3.35   0
   1   1 -16    2.20    2.96   0
   1   3  -9   62.12    2.77   0
   1   3  -8   85.56    2.92   0
   1   3  -7  187.55    3.27   0
   2  -8   9  320.00    5.98   0
   2  -7   9   11.98    3.52   0
   2  -3   7   37.93    2.22   0
   2   1 -19   62.75    3.86   0
   2   4 -11  348.19    5.24   0
   2   4 -10  306.71    4.90   0
   2   4  -6 1640.82    8.09   0
   2   4  -5  875.21    5.86   0
   3  -9  10  124.06    5.26   0
   3  -5   9   44.31    3.24   0
   3   2 -20    7.86    3.83   0
   3   3 -18    2.30    3.84   0
   3   4 -16    0.52    3.82   0
   3   5 -11   -0.69    3.46   0
   3   5  -6  301.26    4.50   0
   3   5  -5  149.71    3.43   0
   4   2 -22    0.71    4.96   0
   4   4 -19    5.27    4.35   0
   4   5 -16   27.68    4.44   0
   4   6 -12  434.29    6.68   0
   4   6 -11  246.31    5.54   0
   4   6  -7    2.66    3.32   0
   4   6  -6    3.08    3.00   0
   5  -7  11  218.49    5.37   0
   5  -4  10   53.24    3.11   0
   5  -2   9    1.58    2.27   0
   5   0 -26    3.31    5.16   0
   5   1 -25   17.55    5.13   0
   5   2 -24   68.06    5.23   0
   5   5 -19   43.24    5.09   0
   5   7 -10   19.58    3.93   0
   5   7  -9   59.61    4.13   0
   6  -5  11   53.82    3.94   0
   6   4 -23   -0.83    5.13   0
   6   5 -21   16.59    4.95   0
   6   6 -19   77.55    5.86   0
   6   7 -16   35.04    5.06   0
   6   7  -4  434.18    5.63   0
   7  -7  12   42.44    4.79   0
   7  -4  11   18.90    3.52   0
   7   2 -27   20.00    5.67   0
   7   3 -26   18.46    5.46   0
   7   5 -23    4.55    5.31   0
   7   6 -21   12.84    5.43   0
   7   7 -19    6.70    5.12   0
   7   7  -2   97.71    3.42   0
   7   8 -15   83.58    4.50   0
   7   8 -14    2.70    5.24   0
   7   8  -7  835.38    8.44   0
   7   8  -6   63.54    4.33   0
   8  -6  12   41.34    4.49   0
   8   0   9   -0.77    1.62   0
   8   4 -26    0.59    6.15   0
   8   5 -25   31.50    5.96   0
   8   6 -23   14.46    5.73   0
   8   7 -21   14.29    5.83   0
   8   8  -4   95.80    4.22   0
   9  -6  12    5.89    3.75   0
   9  -3  11   -1.90    2.79   0
   9  -1  10   10.00    2.26   0
   9   6   2  394.11    4.13   0
   9   7   0   41.01    3.31   0
   9   8 -20   -5.79    6.11   0
   9   9 -16   79.91    6.48   0
   9   9 -15  261.39    7.67   0
   9   9  -7   11.35    4.39   0
  10   8 -22   -4.15    6.34   0
  10   9  -5    7.83    4.06   0
  11   7   1    3.04    2.73   0
  11   8  -1   28.49    3.16   0
  11   9 -20   -3.02    6.58   0
  11   9  -4   18.96    3.97   0
  11  10 -16    2.08    5.66   0
  11  10 -15    2.17    6.04   0
  11  10 -14    7.32    5.76   0
  11  10 -13    6.04    5.44   0
  11  10 -11    6.31    5.29   0
  11  10 -10  104.35    6.14   0
  11  10  -9   53.46    5.63   0
  12   6   3    0.63    2.29   0
  12  10 -18   21.41    6.78   0
  12  10 -17   18.20    6.29   0
  12  10  -7    6.67    4.83   0
  13  10  -6    7.39    4.68   0
  14  10  -6   22.91    5.54   0
  14  11 -16   76.74    6.99   0
  14  11 -15    7.62    6.63   0
  14  11 -14  139.42    7.63   0
  14  11 -13    5.42    5.98   0
  14  11 -12  160.71    7.28   0
  15  11 -15   -4.27    6.06   0
  15  11 -14   67.88    7.51   0
  15  11 -13    4.08    6.86   0
  15  11 -12  189.84    7.78   0
  15  11 -11   15.31    6.07   0
  15  11 -10  214.65    7.51   0
  16  11 -11    9.71    6.53   0
  16  11 -10   11.24    5.67   0
  17  11 -11    8.28    6.50   0
  17  11 -10  222.33    7.74   0
  18  11 -11    6.25    6.31   0
  18  11 -10   -4.30    5.78   0
  -3 -15  -5   44.76    4.64   0
  -3 -14  -3    7.23    3.56   0
  -3 -14  -2    4.68    3.68   0
  -3 -13  -1   27.10    3.75   0
  -3 -12   0  587.24    7.19   0
  -3 -11   0  161.76    4.43   0
  -3 -10   0  606.08    6.43   0
  -3  -9   0   57.22    3.07   0
  -3  -7  -1    1.70    2.19   0
  -2 -13   3  176.12    5.73   0
  -2 -12   3  160.28    5.17   0
  -2  -8   3    0.23    1.99   0
  -2  -6   2   26.15    2.28   0
  -2  -4   0    0.40    1.17   0
  -1  -5   4  463.43    4.47   0
  -1  -1 -11  388.67    3.70   0
   0  -8   7   20.73    3.52   0
   0  -7   7  255.59    4.78   0
   0  -5   6 1141.59    7.27   0
   0  -2 -17    7.69    2.79   0
   0   1  -3  938.97    3.71   0
   1  -3   6   12.40    1.81   0
   1  -1   4  196.23    1.91   0
   1   2 -13    4.22    2.87   0
   2  -6   9  108.97    3.88   0
   2  -4   8  241.95    4.00   0
   2  -1 -21   10.54    3.89   0
   2   0 -20   33.71    3.52   0
   2   4  -8  699.46    6.05   0
   2   4  -7  235.52    3.88   0
   3  -7  10   41.79    3.86   0
   3  -1 -23   -3.19    4.17   0
   3   0 -22  249.56    6.07   0
   3   1 -21    5.05    3.84   0
   3   3   1  268.04    2.26   0
   3   4 -15    9.79    3.88   0
   3   5 -10    3.04    3.38   0
   3   5  -9    1.01    3.26   0
   4  -9  11  100.01    5.29   0
   4  -8  11   90.56    4.81   0
   4  -5  10   61.54    3.50   0
   4  -1 -25   -9.46    3.20   0
   4   0 -24   22.84    4.96   0
   4   1 -23   27.43    4.40   0
   4   3 -20   48.45    4.70   0
   4   4 -18   51.91    4.73   0
   4   5 -15   97.53    4.83   0
   4   5  -2   -3.00    1.95   0
   4   6  -8    8.94    2.52   0
   5  -6  11   49.97    3.82   0
   5   3 -22   -1.51    4.60   0
   5   5 -18  188.15    6.09   0
   5   5   0  304.85    3.35   0
   5   6 -15    6.73    4.49   0
   6  -8  12    5.60    4.24   0
   6  -1   9    0.43    1.82   0
   6   3 -24    5.71    5.09   0
   6   6 -18   50.66    5.24   0
   6   7 -14   26.86    4.86   0
   6   7  -5  248.78    4.95   0
   7  -6  12   89.61    4.81   0
   7   4 -24    2.35    5.36   0
   7   6 -20    6.22    6.03   0
   7   7 -18    7.65    5.08   0
   7   8 -13   25.73    3.75   0
   7   8 -12   20.44    4.80   0
   7   8 -11   44.50    4.85   0
   7   8 -10   -1.84    4.38   0
   7   8  -9  282.44    6.22   0
   8  -3  11  145.17    3.94   0
   8   5 -24   14.72    5.89   0
   8   6 -22    1.05    5.16   0
   8   7 -20   77.51    6.24   0
   8   8 -16   19.02    5.63   0
   8   8  -5   35.16    4.01   0
   9   6 -24   79.74    6.69   0
   9   7 -22   -1.44    5.61   0
   9   8 -19    2.93    5.76   0
   9   8  -3  344.20    5.57   0
   9   9 -14   73.67    6.11   0
   9   9 -13  265.08    7.15   0
   9   9 -12   58.18    5.71   0
   9   9 -11  167.30    6.26   0
   9   9 -10   75.85    5.41   0
   9   9  -9   79.95    5.29   0
   9   9  -8   20.10    4.62   0
  10   7 -23   33.03    6.33   0
  10   8 -21   62.34    6.98   0
  10   8  -2   21.27    3.37   0
  10   9 -17   18.70    6.23   0
  10   9  -6   64.73    4.73   0
  11   9 -19   89.81    7.06   0
  11   9  -5  285.27    6.44   0
  12   8  -1  302.48    5.42   0
  12  10 -16   12.71    6.37   0
  12  10 -15   29.92    6.37   0
  12  10 -10   37.12    6.23   0
  12  10  -8   74.76    5.38   0
  13  10 -18    7.13    6.78   0
  13  10  -8   12.66    5.67   0
  13  10  -7   -0.84    4.77   0
  14   9  -3   16.24    3.94   0
  14  10  -7   55.65    6.06   0
  15   9  -3    4.68    3.66   0
  16   9  -3   -2.62    3.78   0
  16  10  -6   -3.09    4.64   0
  16  11 -14  -10.79    6.46   0
  16  11 -13   12.78    6.33   0
  16  11 -12   -2.19    5.94   0
  17  10  -6   91.03    5.59   0
  17  11 -12  178.62    7.96   0
  -3 -15  -3   16.07    4.05   0
  -3 -15  -2   50.86    4.56   0
  -3 -14  -1    2.21    3.85   0
  -3 -13   0    9.91    3.79   0
  -3 -12   1   30.03    3.83   0
  -3 -11   1    8.50    3.33   0
  -3 -10 -12    5.69    1.46   0
  -3 -10   1  421.88    5.80   0
  -3  -9   1    7.92    2.83   0
  -3  -8   0    3.23    2.39   0
  -2 -12   4   79.79    4.84   0
  -2 -11   4   10.54    3.70   0
  -2 -10   4   12.77    3.48   0
  -2  -9   4   87.96    3.87   0
  -1 -12   6  158.51    5.69   0
  -1 -10   6    3.16    2.57   0
  -1  -6   5  577.23    5.65   0
   0 -11   8   82.46    4.93   0
   0 -10   8   11.86    3.97   0
   0  -1 -15  151.81    3.58   0
   0  -1   2  162.31    1.36   0
   0   0 -13   -1.93    2.54   0
   0   1 -10   53.63    2.26   0
   1 -10   9   24.40    4.51   0
   1  -9   9   53.45    4.49   0
   1  -4 -21    0.56    1.25   0
   1  -4   7   97.69    2.95   0
   1   0 -17   -3.65    2.76   0
   1   1 -15   40.66    3.20   0
   1   2 -12   76.39    3.19   0
   2 -10  10   16.87    4.57   0
   2  -9  10  442.64    7.30   0
   2   2 -16   47.27    3.80   0
   2   3 -13  102.16    4.34   0
   3  -6  10   29.21    3.47   0
   3  -4   9   -1.25    2.60   0
   3   2 -19    2.78    3.76   0
   3   3 -17  110.01    4.68   0
   3   4 -14   27.35    3.90   0
   3   4  -2  979.43    5.43   0
   4  -7  11   61.29    4.15   0
   4   2 -21    9.69    4.35   0
   4   5 -14   31.50    4.27   0
   5  -5  11    8.69    3.58   0
   5  -3  10   89.48    3.49   0
   5   2 -23   34.17    4.87   0
   5   4 -20    4.76    4.70   0
   5   6  -4  680.89    6.18   0
   6  -7  12   42.26    4.22   0
   6   1 -26   68.39    5.51   0
   6   4 -22   97.28    5.76   0
   6   5 -20    2.30    5.01   0
   6   5   1   58.99    2.30   0
   6   7  -7  241.94    5.14   0
   6   7  -6  251.82    5.15   0
   7   5 -22   42.37    5.59   0
   7   6   0   55.63    2.59   0
   7   7 -17   38.08    4.28   0
   7   7 -16   -2.45    4.61   0
   8  -1  10   45.36    2.43   0
   8   7 -19   -5.59    5.33   0
   8   8  -6   20.40    4.07   0
   9   5 -25    6.74    6.00   0
   9   6 -23   62.48    6.67   0
   9   7 -21  151.89    7.36   0
  10   7   0    3.22    3.16   0
  10   8 -20    7.37    6.36   0
  10   9 -16   64.21    6.13   0
  10   9  -8  107.14    5.25   0
  11   8 -21   15.55    6.05   0
  11   8  -2    2.44    3.94   0
  11   9 -18   31.68    6.64   0
  11   9  -6  109.14    5.78   0
  12   7   1    4.76    2.87   0
  12   9 -19   11.19    5.91   0
  12  10 -13   -2.54    5.68   0
  12  10 -12    1.77    5.55   0
  12  10 -11    0.69    5.51   0
  13   7   1    7.43    2.93   0
  13   9  -4  148.22    5.12   0
  13  10 -17   23.69    6.31   0
  13  10 -16   38.12    6.87   0
  13  10 -15   36.54    6.11   0
  13  10  -9    0.87    5.20   0
  14   7   1  135.95    4.19   0
  14   8  -1   15.92    3.83   0
  14  10  -8   21.47    5.19   0
  15   8  -1   77.88    4.47   0
  16  10  -7   18.79    5.24   0
  17  10  -7   60.29    5.61   0
  18  10  -8   55.94    6.46   0
  -3 -14   0    5.54    4.05   0
  -3 -13   1    1.81    3.90   0
  -3 -11   2  250.65    5.32   0
  -3 -10   2  754.75    7.36   0
  -3  -9 -12    2.20    1.03   0
  -3  -8   1    0.45    2.51   0
  -2 -13   4    4.65    3.25   0
  -2 -11   5   12.34    3.87   0
  -2  -6   3   11.99    2.31   0
  -1  -7   6  155.92    4.15   0
   0  -8   8    5.70    3.49   0
   0  -6   7    2.22    2.91   0
   0   1  -9    4.72    1.77   0
   1  -8   9   39.21    3.93   0
   1  -5   8  165.20    3.83   0
   1  -3 -20   95.08    3.41   0
   1  -2 -19   32.74    3.45   0
   1   2 -11    2.95    2.48   0
   2  -8  10    1.62    3.88   0
   2  -5   9   60.37    3.34   0
   2   0 -19    0.13    3.75   0
   3  -9  11   24.61    4.53   0
   3  -5  10   96.19    4.04   0
   3  -1   7    9.15    1.58   0
   3   1 -20   41.34    3.95   0
   3   3 -16   79.88    4.16   0
   3   4 -13    4.98    3.55   0
   4  -6  11  102.42    4.19   0
   4   1 -22  138.73    5.32   0
   4   3 -19   45.47    4.51   0
   4   4 -17   20.89    4.10   0
   4   5 -13  307.38    5.92   0
   5  -8  12    3.10    4.09   0
   5  -7  12    2.90    4.25   0
   5   0 -25    0.19    4.37   0
   5   1 -24   12.56    4.52   0
   5   3 -21   41.12    5.00   0
   5   5 -17  131.64    5.37   0
   5   6 -13   11.63    4.27   0
   5   6 -12  359.26    6.42   0
   5   6  -5   -2.92    3.01   0
   6  -6  12   -4.57    3.30   0
   6   4 -21   -2.81    4.59   0
   6   5 -19   21.93    5.18   0
   6   6 -16    5.55    4.70   0
   6   6  -2  464.58    4.98   0
   6   7 -11   24.65    4.17   0
   6   7 -10    4.93    4.10   0
   6   7  -8   42.41    4.13   0
   7  -5  12    1.66    3.12   0
   7   1 -27   14.86    5.21   0
   7   2 -26   -3.76    4.82   0
   7   4 -23   74.02    5.90   0
   7   5 -21   15.21    5.35   0
   7   6 -19   35.38    5.51   0
   7   7 -15   87.02    5.60   0
   7   7  -4    1.01    3.23   0
   8   1 -28    2.04    5.38   0
   8   2 -27   -4.88    5.00   0
   8   3 -26   -0.84    5.50   0
   8   5 -23   57.65    6.15   0
   8   6 -21   45.93    5.64   0
   8   7 -18  121.95    6.45   0
   8   7  -2   39.43    3.27   0
   8   8 -13   14.70    5.04   0
   8   8 -12   21.80    5.00   0
   8   8 -11  128.47    5.47   0
   8   8  -7   54.00    4.42   0
   9   4 -26  -14.03    5.62   0
   9   7 -20    2.43    5.93   0
   9   7  -1   23.09    3.00   0
   9   8 -17   11.80    4.21   0
   9   8  -5  272.17    5.97   0
  10   6 -24   -8.67    6.16   0
  10   6   2   95.86    2.88   0
  10   7 -22    8.25    5.98   0
  10   8 -19   30.86    6.17   0
  10   8  -3  150.89    4.54   0
  10   9 -13   13.09    5.60   0
  10   9 -12    2.68    5.14   0
  10   9 -11    4.13    5.23   0
  10   9 -10   19.72    5.05   0
  10   9  -9   80.48    5.41   0
  11   8 -20   11.32    6.17   0
  11   9 -17   49.91    4.91   0
  11   9 -16  154.83    7.17   0
  11   9  -7   89.46    5.24   0
  12   8  -2   41.89    4.08   0
  12   9 -18   57.93    6.89   0
  12   9  -5   89.58    4.85   0
  13  10 -14  102.48    6.62   0
  13  10 -13   54.51    6.29   0
  13  10 -12  114.36    6.69   0
  13  10 -11   35.36    5.84   0
  14   9  -4   13.41    4.07   0
  14  10 -17   21.80    6.38   0
  14  10 -16   13.02    6.71   0
  14  10 -15    8.80    6.49   0
  14  10 -14   -2.23    6.74   0
  14  10 -11   31.74    6.51   0
  14  10 -10   10.52    5.43   0
  14  10  -9   51.39    5.62   0
  15   9  -4   68.88    4.71   0
  15  10  -9   15.20    5.40   0
  15  10  -8   -2.16    5.02   0
  16   9  -4   36.57    4.40   0
  16  10  -9    8.91    6.01   0
  16  10  -8    8.15    5.30   0
  17  10  -9   33.04    6.19   0
  17  10  -8   97.70    6.05   0
  18  10  -9   70.61    6.88   0
  -3 -14   1   13.66    4.04   0
  -3 -13   2   -1.70    4.05   0
  -3 -12   2  547.92    7.33   0
  -3  -9   2   21.21    3.06   0
  -2 -12   5   91.55    4.17   0
  -2 -10   5  183.55    4.33   0
  -2  -9   5   37.19    3.63   0
  -2  -7   4    7.04    2.80   0
  -2  -4   1 1629.83    6.07   0
  -1 -10   7  292.95    5.51   0
  -1  -9   7  160.71    4.83   0
  -1  -5   5   88.40    2.88   0
  -1  -4   4  156.23    2.76   0
  -1  -3 -14   45.23    2.09   0
  -1  -2   1  475.25    2.46   0
   0  -7   8   47.23    3.60   0
   0  -4   6    0.78    2.10   0
   0  -3   5    3.82    1.75   0
   0  -2 -16  145.23    3.47   0
   0   0 -12   31.69    2.76   0
   1 -10  10  680.45    8.98   0
   1  -7   9    9.35    2.52   0
   1   0 -16   23.86    2.94   0
   1   2 -10  125.14    3.53   0
   2  -3 -22   -0.63    1.30   0
   2  -3   8   68.00    2.91   0
   2  -2 -21  114.44    4.38   0
   2  -2   7  681.46    4.62   0
   2  -1   6   24.47    1.56   0
   2   2 -15  448.49    5.97   0
   3  -1 -22   15.86    3.59   0
   3   0 -21   -1.42    3.59   0
   3   0   6    1.27    1.00   0
   3   2 -18   26.38    3.92   0
   3   4 -12   15.17    3.47   0
   3   4  -3  176.20    3.03   0
   4  -8  12   -0.36    4.02   0
   4  -2   9   55.11    2.65   0
   4  -1 -24   35.69    4.31   0
   4   0 -23   -0.44    4.00   0
   4   0   7    1.61    1.23   0
   4   2 -20   13.18    4.22   0
   4   4 -16    0.83    4.00   0
   4   5  -4   19.16    2.50   0
   5  -4  11    2.60    3.30   0
   5   2 -22   57.48    5.03   0
   5   5 -16  207.67    5.97   0
   5   5  -1   87.46    2.49   0
   5   6  -9   17.57    3.72   0
   5   6  -7    3.35    3.51   0
   5   6  -6  514.61    6.06   0
   6  -5  12   35.72    3.93   0
   6   0 -26    5.97    4.73   0
   6   1 -25    4.23    4.84   0
   6   2 -24   20.53    4.76   0
   6   5 -18   17.46    4.81   0
   6   6 -15    1.35    4.56   0
   7  -7  13    4.74    4.63   0
   7   0   9    1.24    1.57   0
   7   3 -24   23.21    5.39   0
   7   6 -18   15.91    5.26   0
   7   7  -5  129.04    4.33   0
   8   4 -24   -1.94    5.60   0
   8   5 -22   61.04    6.12   0
   8   7 -17    8.09    5.46   0
   8   8 -10   20.97    4.39   0
   9   5 -24   31.10    5.83   0
   9   6 -22   78.27    6.12   0
   9   7 -19  285.14    8.05   0
   9   8 -15   17.78    5.60   0
   9   8 -14   -0.59    5.11   0
  10   6 -23    6.48    6.31   0
  10   7 -21   34.45    6.60   0
  10   8 -18    9.82    5.63   0
  11   7 -22    3.95    6.51   0
  11   7   0   13.87    3.28   0
  11   8 -19  116.89    7.38   0
  11   8  -3   29.45    4.30   0
  11   9 -15   15.89    5.67   0
  11   9 -14  280.86    8.03   0
  11   9 -13   10.88    5.61   0
  11   9  -9   27.92    5.26   0
  11   9  -8  356.69    7.24   0
  12   5   4   30.10    2.30   0
  12   8 -21    1.59    6.70   0
  12   9 -17   16.09    6.55   0
  12   9 -16   46.49    6.14   0
  12   9  -6  334.87    6.78   0
  13   8  -2    0.23    4.16   0
  13   9 -19   18.07    6.31   0
  13   9 -18    9.50    6.22   0
  14   8  -2    7.37    4.04   0
  14   9  -5    5.45    4.30   0
  14  10 -13    7.70    5.68   0
  14  10 -12    7.06    5.41   0
  15   9  -5   16.23    5.17   0
  15  10 -16   -0.20    6.58   0
  15  10 -15   18.83    6.62   0
  15  10 -14    0.80    6.32   0
  15  10 -13   24.98    6.17   0
  15  10 -12   34.78    6.34   0
  15  10 -11   31.49    5.94   0
  15  10 -10   27.07    5.68   0
  16   8  -2   12.17    4.18   0
  16   9  -5   32.70    5.31   0
  16  10 -15   63.17    6.70   0
  16  10 -11    7.07    5.90   0
  16  10 -10    5.65    5.63   0
  17   9  -5   59.31    4.99   0
  17  10 -11   60.10    6.95   0
  17  10 -10   54.09    6.19   0
  18  10 -11   10.50    6.61   0
  18  10 -10   55.13    6.35   0
  19  10 -10   16.18    5.75   0
  -4 -13  -5   14.08    3.40   0
  -4 -13  -3    3.28    3.63   0
  -4 -12  -6  107.28    3.71   0
  -4 -12  -4    5.03    2.73   0
  -4 -12  -3  104.96    3.75   0
  -4 -12  -2    8.41    3.54   0
  -4 -11  -6  294.94    4.43   0
  -4 -11  -4  525.22    5.63   0
  -4 -11  -3    0.18    2.62   0
  -4 -11  -2  550.66    6.39   0
  -4 -10  -5    7.61    2.46   0
  -4 -10  -3    0.37    2.86   0
  -3 -13   3    3.76    4.24   0
  -3 -12   3   50.15    4.50   0
  -3 -11   3   93.19    4.23   0
  -3 -10   3  364.61    5.83   0
  -3  -8   2    4.60    2.67   0
  -3  -6   0  888.12    5.39   0
  -2 -12   6  257.09    6.42   0
  -2 -10   6   79.41    4.34   0
  -2  -8   5  184.77    4.37   0
  -2  -4 -11   59.45    1.53   0
  -1  -8   7  114.04    3.56   0
  -1  -6   6   47.60    3.18   0
  -1  -3   3  113.26    2.12   0
  -1  -2 -12   67.52    2.22   0
   0 -10   9   78.34    4.79   0
   0  -9   9   59.51    4.49   0
   0  -5   7   69.32    3.16   0
   0  -2   4  380.27    2.99   0
   0  -1 -14   99.38    3.16   0
   1  -9  10   15.56    4.30   0
   1  -8  10   25.43    4.01   0
   1  -6   9   66.33    3.66   0
   1  -1 -17    9.09    3.27   0
   1   1 -13   25.77    3.27   0
   1   2  -9    2.33    2.24   0
   2  -9  11    9.33    4.39   0
   2  -6  10  133.71    4.32   0
   2  -4   9  198.49    4.23   0
   2   0 -18   26.21    3.80   0
   2   2 -14   59.93    4.01   0
   2   3 -11  214.57    4.22   0
   3  -6  11    9.31    3.42   0
   3   1 -19    6.35    3.58   0
   3   2 -17   72.64    4.62   0
   3   3 -15   15.86    3.69   0
   3   4 -11   92.03    3.94   0
   4  -3  10   16.82    2.94   0
   4   1 -21   43.68    5.07   0
   4   4 -15   57.28    4.42   0
   4   5 -11  326.15    5.67   0
   4   5 -10  141.10    4.50   0
   4   5  -5  298.36    4.44   0
   5  -1 -25   24.72    5.15   0
   5  -1   9  176.94    2.85   0
   5   0 -24   -2.68    4.96   0
   5   0   8   46.96    1.77   0
   5   1 -23    0.96    4.47   0
   5   5 -15  117.15    5.16   0
   6  -7  13   24.12    4.50   0
   6  -3  11    7.83    2.51   0
   6   2 -23   39.62    5.84   0
   6   3 -22    4.60    4.77   0
   6   4 -20  166.79    6.12   0
   6   6 -14   -5.01    4.40   0
   6   6  -3  378.53    4.84   0
   7  -6  13   85.94    4.94   0
   7  -4  12  231.93    4.92   0
   7   0 -27   -8.01    4.82   0
   7   1 -26    5.37    5.04   0
   7   4 -22    5.02    4.84   0
   7   5 -20  169.39    6.40   0
   7   6 -17    3.64    4.93   0
   7   6  -1   96.67    3.02   0
   7   7 -12  103.32    5.26   0
   7   7  -6   48.61    3.92   0
   8  -6  13   13.32    3.74   0
   8  -2  11   11.81    2.45   0
   8   2 -26   15.56    5.60   0
   8   3 -25   63.30    6.14   0
   8   6 -19   66.00    5.90   0
   8   6   0  145.18    3.61   0
   8   7 -16   71.94    5.88   0
   8   7  -3   13.33    3.22   0
   9   3 -26   -2.36    5.69   0
   9   4 -25   -3.05    5.35   0
   9   5 -23    2.91    5.64   0
   9   6 -21   52.31    6.29   0
   9   6   1   35.45    2.73   0
   9   7 -18   52.23    6.28   0
   9   7  -2   27.55    3.74   0
   9   8 -12   12.69    5.01   0
   9   8  -8   14.45    4.22   0
   9   8  -7  182.41    5.51   0
  10   5 -24   27.15    6.89   0
  10   7 -20   33.65    6.35   0
  10   7  -1    5.63    3.40   0
  10   8 -16    2.13    5.93   0
  10   8  -5    3.30    3.93   0
  11   7 -21   77.25    6.55   0
  11   9 -12  365.29    7.21   0
  11   9 -10  393.01    7.76   0
  12   7   0   -4.02    3.29   0
  12   8 -20    8.66    6.49   0
  12   8  -3  144.98    5.12   0
  12   9 -15   24.57    6.00   0
  12   9 -14    4.83    5.70   0
  12   9  -9   -3.50    5.67   0
  12   9  -8  176.05    6.21   0
  13   5   4  142.08    3.04   0
  13   9 -17   44.59    6.89   0
  13   9  -6   69.64    4.99   0
  14   9 -18   22.58    6.87   0
  15   8  -2   -3.17    3.42   0
  15   9  -6   39.82    5.52   0
  16   9  -6   59.16    5.86   0
  16  10 -14   26.26    6.17   0
  16  10 -13   86.35    6.79   0
  16  10 -12   25.05    5.82   0
  17   9  -6   -0.24    5.46   0
  17  10 -14   -8.46    5.99   0
  17  10 -13   41.00    6.53   0
  17  10 -12    6.88    6.04   0
  18  10 -12    7.60    6.14   0
  -4 -14  -4  204.44    5.09   0
  -4 -14  -3    7.67    3.53   0
  -4 -13  -7   20.99    3.19   0
  -4 -13  -6   14.12    2.80   0
  -4 -13  -2    2.72    3.26   0
  -4 -13  -1   18.95    3.63   0
  -4 -12  -7    7.07    2.62   0
  -4 -12  -1  258.14    5.16   0
  -4 -10  -7    3.60    2.16   0
  -4 -10  -2   -0.33    2.48   0
  -4 -10  -1   87.03    3.77   0
  -4  -9  -5   24.94    2.19   0
  -4  -9  -4    1.76    2.20   0
  -4  -9  -3    7.39    2.58   0
  -3 -13   4   34.63    4.66   0
  -3 -10   4  469.12    6.51   0
  -3  -8   3   28.02    3.03   0
  -3  -7   2    1.02    2.42   0
  -3  -5  -2   34.47    1.57   0
  -2  -9   6   18.86    3.59   0
  -2  -7   5   14.34    2.99   0
  -2  -5   3    9.47    1.96   0
  -1 -10   8   60.80    4.48   0
  -1  -9   8   76.05    4.34   0
   0  -8   9   70.92    4.20   0
   0  -6   8    7.19    3.10   0
   0   0 -11   -0.13    2.25   0
   1  -7  10   48.71    3.84   0
   1  -4   8  275.28    4.19   0
   1  -3 -19  229.05    4.52   0
   1  -2 -18   19.47    3.31   0
   1  -2   6    2.77    1.49   0
   1   0 -15   -1.37    2.67   0
   1   0   3    8.28    0.59   0
   1   2  -8    5.21    2.02   0
   2  -4 -22    0.13    1.49   0
   2  -1 -19   59.79    4.05   0
   2   1 -16  214.34    4.73   0
   2   3 -10   13.66    2.78   0
   2   3  -9   16.85    2.58   0
   3  -8  12   10.94    4.32   0
   3  -4  10   81.55    3.33   0
   3   0 -20  354.05    6.10   0
   3   4 -10   16.04    3.29   0
   3   4  -9  199.75    4.24   0
   3   4  -5   42.64    2.81   0
   3   4  -4 1451.59    7.27   0
   4  -6  12  213.49    5.63   0
   4  -1 -23   21.83    4.66   0
   4   0 -22    5.35    3.98   0
   4   1   6   15.43    0.94   0
   4   2 -19    1.73    3.99   0
   4   3 -17   25.55    4.23   0
   4   4 -14    4.08    3.88   0
   4   5  -8  312.47    5.19   0
   5  -5  12  124.66    4.64   0
   5  -2  10   22.33    2.55   0
   5   2 -21   76.19    5.15   0
   5   5 -14  430.69    6.90   0
   5   5  -2  841.18    5.78   0
   6  -1 -26   73.47    5.93   0
   6   0 -25    3.70    5.36   0
   6   1 -24   83.52    5.50   0
   6   3 -21  143.01    5.79   0
   6   4 -19    4.36    5.30   0
   6   5 -17   21.12    4.80   0
   6   5   0    5.91    2.24   0
   6   6 -13    9.14    4.30   0
   6   6  -4  613.75    6.07   0
   7  -2  11    3.05    2.42   0
   7   3 -23   51.34    5.55   0
   7   4 -21  119.60    6.17   0
   7   5 -19   58.91    5.65   0
   7   6 -16   54.64    5.26   0
   7   7 -10  175.11    5.28   0
   7   7  -9  355.62    6.36   0
   7   7  -8  133.87    4.87   0
   8  -5  13   49.52    4.38   0
   8   0 -28   -5.53    5.17   0
   8   1 -27   10.67    5.44   0
   8   4 -23    1.44    4.93   0
   8   5 -21  114.98    6.43   0
   8   6 -18    8.71    5.44   0
   8   7 -15   47.34    4.38   0
   8   7  -4    2.56    3.33   0
   9   2 -27   -5.23    5.65   0
   9   4 -24   -2.21    5.74   0
   9   5 -22   -0.60    6.23   0
   9   6 -20   44.68    6.00   0
   9   7 -17  445.97    8.71   0
   9   8 -11  206.71    5.38   0
   9   8 -10   75.97    5.04   0
   9   8  -9  218.94    5.88   0
  10   8 -15    1.43    5.58   0
  10   8  -6   38.05    4.42   0
  11   6 -23    7.47    6.43   0
  11   8 -17  340.83    8.55   0
  11   8  -4   -1.43    3.76   0
  12   6   2   84.57    3.11   0
  12   7 -22    0.25    6.73   0
  12   9 -12    9.95    5.56   0
  12   9 -11    5.50    5.37   0
  13   6   2    4.01    2.99   0
  13   7   0   82.90    3.88   0
  13   8 -20   -4.72    6.12   0
  13   8  -3  207.99    5.26   0
  13   9 -16   -0.55    4.35   0
  13   9 -15   54.87    6.67   0
  13   9 -14   -1.62    5.80   0
  13   9  -9  212.27    6.63   0
  13   9  -8   19.09    5.00   0
  14   6   2   32.26    3.22   0
  14   7   0   24.03    3.66   0
  14   8  -3    5.72    4.34   0
  14   9 -17    3.05    6.63   0
  14   9 -16    9.03    5.97   0
  14   9  -7    0.72    4.72   0
  15   7   0  118.04    4.29   0
  15   9  -7   53.67    5.85   0
  16   9  -7   44.49    5.86   0
  17   9  -7   35.45    5.79   0
  18   9  -7   -0.75    4.95   0
  -4 -15  -5   14.31    3.69   0
  -4 -15  -4   44.33    4.12   0
  -4 -15  -2    8.13    3.98   0
  -4 -15  -1    1.11    4.08   0
  -4 -14  -7    2.17    3.18   0
  -4 -14  -1   13.70    3.84   0
  -4 -14   0   43.21    4.35   0
  -4 -13   0   -2.82    3.59   0
  -4 -13   1    5.17    4.28   0
  -4 -12  -8   49.65    2.90   0
  -4 -12   0    3.01    3.34   0
  -4 -12   1  640.35    7.64   0
  -4 -11   0  134.65    4.21   0
  -4 -10   0   51.29    3.33   0
  -4  -9  -6   10.62    1.86   0
  -4  -9  -2   86.31    2.92   0
  -4  -9  -1   26.16    2.66   0
  -3 -12   5   93.97    5.17   0
  -3 -11   5    7.58    3.92   0
  -3  -9   4  275.18    5.15   0
  -2 -11   7    4.91    4.21   0
  -2 -10   7   76.91    4.43   0
  -2  -8   6  118.24    4.22   0
  -2  -4   2    5.56    1.52   0
  -1 -11   9   22.55    4.77   0
  -1  -8   8   -0.64    3.51   0
  -1  -6   7  615.37    6.22   0
  -1  -5   6  133.89    3.47   0
  -1  -4   5  529.49    4.63   0
   0  -9  10  108.81    4.99   0
   0  -7   9  257.50    5.25   0
   0  -2 -15  144.67    3.39   0
   1  -5   9  285.90    4.80   0
   1   2  -7   10.42    1.94   0
   1   2  -6  152.18    2.68   0
   2  -7  11    4.60    3.41   0
   2  -3 -21  114.82    4.04   0
   2  -2 -20   98.71    4.28   0
   2   0   5    0.40    0.96   0
   2   2 -13   26.77    3.26   0
   2   3  -7  272.26    3.82   0
   2   3  -6  211.68    3.36   0
   3  -7  12    5.36    3.75   0
   3  -5  11   30.99    3.39   0
   3  -2 -22   16.59    3.55   0
   3  -1 -21    5.46    3.53   0
   3   1 -18   59.31    4.06   0
   3   2 -16   35.69    3.89   0
   3   4  -8  103.51    3.39   0
   3   4  -6  713.30    5.77   0
   4  -4  11    0.99    2.77   0
   4   1 -20  248.24    6.37   0
   5  -7  13  189.80    5.46   0
   5   1 -22   40.75    4.76   0
   5   5 -13   62.62    4.48   0
   6  -6  13    7.90    3.77   0
   6  -4  12    0.10    2.88   0
   6   5 -16    5.79    4.57   0
   6   6 -12   -0.77    2.90   0
   6   6  -5  466.11    5.74   0
   7  -5  13   28.05    4.31   0
   7  -1 -27   17.74    5.92   0
   7   0 -26    8.32    5.54   0
   7   1 -25   32.56    5.40   0
   7   2 -24    4.43    5.17   0
   7   5 -18  222.32    6.65   0
   7   6 -15    9.84    4.81   0
   7   6  -2   99.69    3.31   0
   8   2 -25    3.33    6.00   0
   8   3 -24    9.71    5.54   0
   8   5 -20   45.57    5.79   0
   8   6 -17  179.01    6.37   0
   8   7 -13  194.08    6.23   0
   8   7 -12   61.60    4.92   0
   8   7  -5    5.38    3.57   0
   9   3 -25    1.36    5.62   0
   9   7  -3   -0.67    3.28   0
  10   4 -25    0.78    5.96   0
  10   6   1   17.58    2.78   0
  10   7 -18  196.98    7.36   0
  10   8 -12   20.06    5.46   0
  10   8 -11   70.63    5.52   0
  10   8 -10    5.32    4.58   0
  10   8  -9   37.10    4.94   0
  10   8  -7  113.43    5.10   0
  11   5 -24    2.66    6.12   0
  11   6 -22    1.05    6.44   0
  11   7 -20    1.71    4.36   0
  11   7  -1  125.43    3.86   0
  11   8 -16   -9.55    5.52   0
  11   8 -15  235.96    7.64   0
  11   8  -5  161.48    5.18   0
  12   7 -21   12.06    6.62   0
  12   8  -4   16.93    3.91   0
  13   8 -19   -1.43    6.57   0
  13   9 -12   14.76    5.72   0
  13   9 -11  194.86    7.12   0
  14   9 -15   14.02    6.28   0
  14   9 -14    0.19    6.07   0
  14   9 -13   13.98    5.60   0
  14   9 -12    9.26    6.48   0
  14   9 -10    1.45    5.11   0
  14   9  -8    3.43    5.02   0
  15   8  -3  156.45    5.05   0
  15   9 -17  177.35    7.92   0
  15   9 -16    2.92    6.66   0
  15   9 -15  190.64    8.61   0
  15   9  -9   95.85    6.72   0
  15   9  -8   11.07    5.06   0
  16   9  -8   89.39    5.94   0
  17   9  -8    3.21    5.23   0
  18   9  -9    2.90    6.00   0
  18   9  -8    0.94    5.31   0
  19   9  -9   84.95    6.45   0
  -4 -14   1   -0.54    4.08   0
  -4 -13   2    2.12    3.95   0
  -4 -12  -9   17.66    2.58   0
  -4 -12   2   16.53    3.93   0
  -4 -11   2    4.60    3.20   0
  -4 -10   1  198.68    4.55   0
  -4  -9   0   52.92    3.04   0
  -4  -8  -5   50.69    2.03   0
  -4  -8  -4    7.22    1.89   0
  -3 -10   5  348.21    6.07   0
  -3  -8   4   23.89    3.20   0
  -3  -7   3   11.76    2.68   0
  -3  -5  -1   19.41    1.40   0
  -2  -5   4   62.69    2.61   0
  -1 -10   9  443.36    7.38   0
  -1  -9   9  393.21    6.80   0
  -1  -3 -13   31.43    1.95   0
   0  -8  10  119.46    4.77   0
   0  -5   8  509.80    5.68   0
   0  -4   7   22.04    2.36   0
   0  -3 -16   19.34    2.40   0
   0  -3   6  253.78    3.35   0
   0   0 -10   81.16    2.64   0
   1  -8  11   25.64    4.33   0
   1  -6  10  414.80    5.98   0
   1  -1 -16    6.97    2.64   0
   1  -1   5    6.24    1.11   0
   1   0 -14   86.15    3.67   0
   2  -8  12    6.99    4.03   0
   2  -6  11   34.27    3.69   0
   2   0 -17    1.69    3.09   0
   2   1 -15   93.97    3.83   0
   3   0 -19   -1.29    4.04   0
   4  -7  13  177.85    5.97   0
   4  -5  12   23.52    3.84   0
   4   0 -21    3.73    4.40   0
   4   3 -16   41.77    4.19   0
   4   3   2   33.62    1.18   0
   4   4 -13   24.18    3.63   0
   5  -1 -24   14.52    4.41   0
   5   0 -23   -4.21    4.34   0
   5   2 -20   44.18    4.83   0
   5   3 -18   31.57    4.62   0
   5   5  -3  164.10    3.42   0
   6  -1  10   89.92    2.65   0
   6   0   9    2.20    1.53   0
   6   1 -23   16.41    5.32   0
   6   2 -22   40.07    5.15   0
   6   4 -18   55.67    5.13   0
   6   5 -15   31.78    4.66   0
   6   6 -10    3.75    2.81   0
   6   6  -9  185.71    5.06   0
   6   6  -8   21.04    3.84   0
   6   6  -7  509.48    6.40   0
   6   6  -6  323.62    5.24   0
   7  -3  12   67.12    3.53   0
   7   3 -22   48.10    5.23   0
   7   4 -20   35.85    5.41   0
   7   5   1   -0.66    1.80   0
   7   6 -14  105.72    5.44   0
   8   0 -27    9.57    5.29   0
   8   1 -26    4.51    5.48   0
   8   3 -23   71.45    5.67   0
   8   5 -19   94.08    5.93   0
   8   6  -1  262.04    4.16   0
   8   7 -11  318.99    6.70   0
   8   7  -9  136.55    5.26   0
   8   7  -7   15.22    3.98   0
   8   7  -6   24.84    3.87   0
   9  -1  11  106.66    2.84   0
   9   1 -27   -5.91    5.80   0
   9   2 -26    2.57    5.68   0
   9   4 -23   10.15    5.84   0
   9   5 -21    2.52    5.50   0
   9   6 -18    8.62    5.40   0
   9   7  -4    1.72    3.46   0
  10   4 -24   30.42    6.33   0
  10   5 -22   55.28    5.98   0
  10   5   3   57.80    2.49   0
  10   6 -20   70.82    6.65   0
  11   6 -21    8.07    6.00   0
  11   7 -19   85.00    6.44   0
  11   8 -14   11.38    5.74   0
  11   8 -13  140.62    6.67   0
  11   8  -7  192.49    5.87   0
  11   8  -6   -0.24    4.19   0
  12   7 -20   -1.77    6.43   0
  12   7  -1    1.57    2.93   0
  12   8 -16    2.64    6.19   0
  13   7 -21  -11.96    6.59   0
  13   7  -1    6.44    3.69   0
  13   8 -18    5.49    6.13   0
  13   8 -17   -6.80    5.70   0
  13   8  -4    0.61    3.86   0
  14   8 -19   40.12    7.20   0
  14   8  -4    9.99    4.06   0
  15   9 -14   10.53    6.40   0
  15   9 -13  169.42    7.46   0
  15   9 -12   -1.21    5.88   0
  15   9 -11  126.20    6.87   0
  15   9 -10   -6.94    5.29   0
  16   8  -4    0.49    4.16   0
  16   9 -16   14.74    6.34   0
  16   9 -15    3.01    6.40   0
  16   9 -14    9.34    6.44   0
  16   9 -13    9.55    5.79   0
  16   9 -12   63.06    6.05   0
  16   9 -11   15.59    5.86   0
  16   9 -10   83.88    6.45   0
  16   9  -9   22.23    5.46   0
  17   8  -4    0.66    4.20   0
  17   9 -15    0.60    5.79   0
  17   9 -14  146.58    8.30   0
  17   9 -11   20.77    6.64   0
  17   9 -10   31.47    6.08   0
  17   9  -9    8.85    5.58   0
  18   9 -12    0.99    6.69   0
  18   9 -11    5.18    5.92   0
  19   9 -11   67.52    6.73   0
  19   9 -10   32.37    6.04   0
  -4 -13   3   -2.96    4.13   0
  -4 -12   3  488.20    7.43   0
  -4 -11   3   -2.41    3.35   0
  -4 -10   2  191.69    4.70   0
  -4  -9   1    3.81    2.79   0
  -4  -8  -1  118.86    3.03   0
  -4  -8   0   42.04    3.08   0
  -3 -12   6  466.26    7.81   0
  -3 -11   6  249.27    6.09   0
  -3 -10   6  188.78    5.23   0
  -3  -9   5   14.97    3.31   0
  -3  -6   2  555.16    4.94   0
  -2  -8   7  389.15    6.04   0
  -1  -8   9    4.93    3.63   0
  -1  -3   4   18.25    1.70   0
  -1  -2   2  257.82    2.18   0
   0  -6   9   10.09    3.23   0
   1  -5 -20    0.38    1.17   0
   1  -2 -17    6.75    3.08   0
   2  -4  10    2.94    2.81   0
   2  -3   9  741.74    5.91   0
   2  -2   8   16.86    1.90   0
   2  -1 -18   53.97    3.88   0
   3  -6  12    1.25    3.44   0
   3  -2   9  283.90    3.62   0
   3  -1 -20   41.85    4.35   0
   3   1 -17  130.29    4.56   0
   3   3 -12  124.30    4.13   0
   4  -2 -23   10.91    3.94   0
   4  -1 -22  145.57    5.09   0
   4   3 -15  217.77    5.39   0
   4   4 -12   -1.68    3.33   0
   5  -4  12   98.83    3.71   0
   5   4 -15   60.06    4.58   0
   5   5 -11   54.30    3.25   0
   5   5 -10  146.41    4.72   0
   5   5  -4  371.18    4.71   0
   6  -7  14   20.82    4.31   0
   6  -2 -26    8.06    4.75   0
   6  -1 -25   12.15    4.82   0
   6   0 -24   -0.34    4.79   0
   6   5 -14    2.67    4.27   0
   6   5  -1  247.11    3.56   0
   7  -6  14   31.73    4.63   0
   7   1 -24    4.64    4.78   0
   7   2 -23   48.24    5.31   0
   7   3 -21   74.43    5.51   0
   7   4 -19   52.93    5.34   0
   7   6 -13   21.21    4.38   0
   7   6 -12   94.17    5.10   0
   8   2 -24   11.36    5.07   0
   8   4 -21   25.38    5.54   0
   8   6 -15  232.48    6.58   0
   9   3 -24    7.72    5.57   0
   9   4 -22    2.83    5.22   0
   9   5 -20   -3.07    5.53   0
   9   7 -13  478.98    8.21   0
   9   7  -5    2.75    3.68   0
  10   3 -25   30.69    6.31   0
  10   6 -19   11.98    5.84   0
  10   7 -16  105.31    6.33   0
  10   7 -15    7.09    5.33   0
  11   5 -23   -5.17    6.31   0
  11   6   1  185.09    3.84   0
  11   7 -18   31.38    4.76   0
  11   7 -17   66.95    6.29   0
  11   7  -2   37.72    3.53   0
  11   8 -11   75.18    5.60   0
  11   8 -10    2.02    4.89   0
  11   8  -9    4.10    4.75   0
  11   8  -8    6.48    4.53   0
  12   6 -22   16.26    6.68   0
  12   7 -19   -6.94    6.12   0
  12   8 -15  133.28    6.74   0
  12   8 -13  117.83    6.38   0
  12   8  -6    7.40    4.32   0
  13   8 -16   18.40    6.38   0
  13   8  -5  394.11    6.87   0
  14   8 -18   -8.57    6.09   0
  14   8 -17   53.02    6.93   0
  14   8  -5    4.21    4.24   0
  15   8 -18    0.26    6.36   0
  15   8  -5  252.65    6.69   0
  16   8  -5   34.23    5.20   0
  17   8  -5   -2.92    4.49   0
  17   9 -13   21.42    6.01   0
  17   9 -12  131.79    6.91   0
  18   9 -13   10.77    5.95   0
  -4 -13   4   18.61    4.52   0
  -4 -12   4   15.56    4.31   0
  -3 -12   7   72.95    5.30   0
  -3 -11   7    4.04    4.10   0
  -3  -9   6  346.80    5.97   0
  -3  -8   5  321.40    5.30   0
  -3  -7   4   39.91    3.06   0
  -2  -9   8   29.99    4.01   0
  -2  -7   7   -1.14    3.25   0
  -2  -6   6  483.17    5.62   0
  -2  -4   3  852.98    5.15   0
  -1  -6   8    1.82    3.09   0
  -1  -5   7   63.63    3.19   0
  -1  -4 -14  238.00    3.11   0
  -1  -4   6   82.48    2.79   0
   0  -9  11   32.19    4.62   0
   0  -7  10    6.49    3.62   0
   0  -2 -14  223.44    3.71   0
   0  -1 -12  126.13    3.10   0
   0   0  -9    1.02    1.58   0
   1  -9  12   48.82    4.92   0
   1  -5  10  279.58    4.99   0
   1  -4 -19    1.17    2.92   0
   1  -4   9   34.46    2.96   0
   1  -3 -18   78.12    3.52   0
   1  -3   8   12.86    2.20   0
   2  -5  11   25.27    3.41   0
   2  -3 -20    2.01    3.56   0
   2  -2 -19  111.48    3.93   0
   2   0 -16   58.17    3.53   0
   3  -3 -22    5.92    3.23   0
   3  -2 -21    3.60    3.41   0
   3  -1   8   13.29    1.57   0
   3   1   5    5.99    0.62   0
   4  -6  13   50.09    4.06   0
   4  -3  11   67.97    3.55   0
   4  -2  10   46.61    2.40   0
   4  -1   9   48.55    2.20   0
   4   1 -19   44.13    4.26   0
   4   2 -17    3.74    3.90   0
   4   4 -11   49.18    2.97   0
   4   4 -10   51.64    3.63   0
   4   4  -2   -4.34    1.93   0
   5  -7  14    4.22    4.04   0
   5  -5  13   14.66    3.92   0
   5  -2 -24   76.46    5.54   0
   5  -1 -23    7.28    4.81   0
   5   0 -22    8.73    4.36   0
   5   2 -19  199.92    5.81   0
   5   4 -14    2.92    3.97   0
   5   5  -9   13.28    3.64   0
   5   5  -7    4.20    3.13   0
   5   5  -6   28.25    3.16   0
   5   5  -5   52.84    3.19   0
   6  -3  12    2.52    3.02   0
   6   2 -21   21.76    4.67   0
   6   3 -19  255.10    6.71   0
   7  -4  13   16.21    3.05   0
   7  -1 -26    7.30    5.01   0
   7   0 -25    2.42    5.01   0
   7   5 -16   91.80    5.47   0
   7   6 -11   40.59    4.52   0
   7   6 -10  139.16    4.94   0
   7   6  -5   55.10    3.67   0
   8  -1 -27   26.08    5.06   0
   8  -1  11    3.16    2.16   0
   8   0 -26   19.78    5.29   0
   8   0  10   11.21    1.71   0
   8   1 -25   61.25    5.90   0
   8   3 -22    7.90    5.35   0
   8   4 -20   37.89    5.62   0
   8   5 -18    3.62    5.29   0
   8   6 -14    9.03    4.98   0
   8   6  -2  200.28    4.04   0
   9   1 -26   27.25    5.58   0
   9   2 -25   16.48    5.74   0
   9   6 -17    6.65    4.11   0
   9   7 -12   18.52    3.64   0
   9   7  -9   30.02    4.37   0
   9   7  -8   26.88    4.41   0
   9   7  -7   -0.08    4.01   0
   9   7  -6    4.68    3.91   0
  10   2 -26    8.30    6.03   0
  10   4 -23    0.46    6.00   0
  10   5 -21   33.33    6.21   0
  10   6 -18  118.72    6.73   0
  10   7 -14   80.94    6.12   0
  11   4 -24    7.70    6.26   0
  11   5 -22   15.03    6.46   0
  11   6 -20    0.48    5.87   0
  11   7  -3  258.25    5.71   0
  12   5 -23    4.20    6.64   0
  12   6 -21    8.47    6.63   0
  12   6   1   31.30    3.21   0
  12   7 -18    2.92    6.41   0
  12   7  -2   87.65    3.97   0
  12   8 -12   13.42    5.60   0
  12   8 -11  186.63    6.63   0
  12   8 -10   13.14    5.36   0
  12   8  -9  148.72    6.15   0
  13   6 -22   10.69    6.38   0
  13   7 -19   -4.26    6.29   0
  13   7  -2   81.85    4.53   0
  13   8 -15    2.83    5.59   0
  13   8 -14   -5.81    5.73   0
  13   8 -13   23.35    5.69   0
  13   8  -7  318.27    6.98   0
  13   8  -6    7.99    4.42   0
  14   6   1    2.70    3.07   0
  14   8 -16    1.03    6.37   0
  14   8 -15   31.45    6.29   0
  14   8  -6   13.99    4.55   0
  15   6   1    2.50    3.37   0
  15   8 -17   20.67    6.79   0
  15   8  -6    5.79    5.20   0
  16   7  -2    6.82    4.15   0
  16   8  -6   -5.16    5.17   0
  17   8  -6   -7.78    4.67   0
  18   8  -7   18.04    6.02   0
  18   8  -6    6.27    4.86   0
  -4 -10   4   81.47    4.24   0
  -4  -8   2    1.55    2.52   0
  -4  -7  -3   33.87    1.77   0
  -4  -7  -2   15.77    1.79   0
  -4  -7  -1   18.98    2.30   0
  -3  -5   1   61.81    2.06   0
  -2  -8   8    3.84    3.60   0
  -2  -5   5   39.46    2.56   0
  -2  -4 -10    9.61    1.29   0
  -1  -9  10   38.13    3.50   0
  -1  -7   9  562.70    6.95   0
  -1  -1  -6  207.42    1.91   0
   0  -5   9   10.03    3.04   0
   0  -4   8   13.92    2.67   0
   1  -6  11  159.75    4.73   0
   1  -2   7  111.09    2.38   0
   1   0 -13    3.27    2.47   0
   1   1 -10  403.65    4.29   0
   2  -8  13    0.06    4.35   0
   2  -6  12  262.03    5.52   0
   2  -1   7   21.94    1.52   0
   2   2 -10  466.46    5.02   0
   3  -5  12   24.11    3.41   0
   3   0 -18  188.20    4.90   0
   3   1 -16  131.28    4.95   0
   3   2 -14  148.42    4.46   0
   4  -4  12   14.00    2.98   0
   4  -1 -21   39.53    4.77   0
   4   0 -20   69.38    4.41   0
   4   4  -9  308.81    5.15   0
   5   1 -20   10.61    5.05   0
   5   3 -16   10.15    4.74   0
   6  -6  14   -0.25    3.78   0
   6  -4  13   77.69    4.16   0
   6  -2 -25   20.93    5.51   0
   6   0 -23   -4.03    4.60   0
   6   1 -22   51.59    4.95   0
   6   2 -20   25.29    5.35   0
   6   4 -16    4.08    4.45   0
   6   5 -12   30.23    4.30   0
   6   5  -2   32.97    2.45   0
   7   1 -23   10.59    5.63   0
   7   2 -22   29.28    5.02   0
   7   3 -20   72.40    5.56   0
   7   4 -18  128.93    6.05   0
   7   5 -15  253.17    6.49   0
   7   5   0  176.71    3.12   0
   7   6  -8   20.42    3.89   0
   7   6  -7   27.29    3.82   0
   7   6  -6   17.69    3.54   0
   8   2 -23   22.77    5.51   0
   8   5 -17  125.33    6.04   0
   8   6 -13   68.18    5.16   0
   8   6  -3  127.93    4.27   0
   9  -1 -28   11.16    4.93   0
   9   0 -27   -1.75    5.21   0
   9   3 -23    0.63    5.54   0
   9   4 -21   14.51    5.88   0
   9   5 -19   -1.23    5.24   0
   9   5   2   37.51    2.42   0
   9   6 -16   10.07    4.09   0
   9   6  -1   26.99    2.94   0
  10   3 -24   -0.62    5.78   0
  10   4 -22   34.18    5.74   0
  10   5 -20   41.10    6.08   0
  10   6 -17   13.13    5.55   0
  10   7 -13   11.28    5.38   0
  10   7 -12  156.26    6.20   0
  10   7  -5   11.39    3.93   0
  11   3 -25   65.47    7.04   0
  11   6 -19    7.96    5.90   0
  11   7 -15   68.25    6.05   0
  11   7  -4   15.53    4.54   0
  12   5   3   14.51    2.69   0
  12   6 -20   91.35    7.15   0
  12   7 -17   26.77    6.19   0
  12   7  -3   40.85    4.47   0
  13   7 -18    6.89    6.22   0
  13   8 -12   -2.06    5.61   0
  13   8 -10   25.94    5.41   0
  13   8  -9  119.46    6.17   0
  13   8  -8   33.59    5.17   0
  14   5   3    4.21    2.86   0
  14   7 -19   -2.76    6.62   0
  14   7  -2   47.81    3.89   0
  14   8 -14    7.79    5.97   0
  14   8 -13   40.70    6.18   0
  14   8  -8   14.68    5.15   0
  15   7  -2  111.09    4.44   0
  15   8 -16    0.56    6.07   0
  15   8 -15    2.86    6.20   0
  15   8 -14   -0.29    6.85   0
  15   8  -7  281.03    7.13   0
  16   8 -17   37.26    6.75   0
  16   8 -16    0.20    6.69   0
  16   8  -7    5.81    5.01   0
  17   7  -3   75.09    5.15   0
  17   8  -8   -6.61    6.09   0
  19   8  -9    3.57    5.59   0
  19   8  -8   -5.01    5.32   0
  20   8 -10    0.86    5.84   0
  -5 -15  -4    5.73    4.12   0
  -5 -15  -3    0.04    4.36   0
  -5 -15  -2    6.04    4.04   0
  -5 -15  -1   44.63    4.55   0
  -5 -14  -4    9.38    3.83   0
  -5 -14  -1   14.80    3.82   0
  -5 -14   0    1.33    3.75   0
  -5 -13  -4   10.43    3.43   0
  -5 -13  -3   14.09    3.21   0
  -5 -13  -2    2.32    3.19   0
  -5 -13  -1   48.63    3.91   0
  -5 -13   0   13.62    3.79   0
  -5 -13   1   58.82    4.77   0
  -5 -12  -3  139.30    4.05   0
  -5 -12  -2  320.77    5.35   0
  -5 -12  -1  102.28    4.08   0
  -5 -12   0  324.28    5.87   0
  -5 -11  -2   93.08    3.87   0
  -4 -11 -10   51.87    2.05   0
  -4 -11   5   96.42    4.86   0
  -4 -10   5   65.51    4.18   0
  -4  -9   4   17.91    3.34   0
  -4  -7   0  167.06    3.16   0
  -3 -11   8  138.49    5.62   0
  -3  -9   7    8.70    3.69   0
  -3  -7   5   25.50    2.35   0
  -3  -5   2  361.22    3.80   0
  -2  -9   9   20.76    4.22   0
  -2  -6   7   10.85    3.00   0
  -1 -10  11  424.37    7.97   0
  -1  -8  10    2.55    2.71   0
  -1  -3   5  448.34    3.97   0
   0  -3   7   25.38    2.14   0
   1  -7  12   12.69    4.07   0
   1  -6 -20   -0.15    1.36   0
   1  -2 -16  102.38    3.73   0
   1   1  -9   11.64    2.04   0
   2   1 -13   16.30    3.05   0
   3  -6  13    3.99    3.59   0
   3  -1 -19    5.03    3.34   0
   3   3  -9  419.30    5.16   0
   4  -7  14    5.72    4.08   0
   4  -5  13   75.41    4.03   0
   4  -3 -23   27.86    4.05   0
   4  -2 -22    1.96    3.83   0
   4   0   8 1298.88    5.21   0
   4   1 -18   91.39    4.57   0
   4   2 -16    6.00    3.82   0
   4   3 -13  342.85    5.75   0
   4   4  -7  305.31    4.68   0
   4   4  -6   50.12    3.10   0
   4   4  -5  691.13    5.69   0
   5  -3  12  116.16    3.93   0
   5  -2  11   -2.14    2.04   0
   5  -1  10  248.84    3.35   0
   5   0 -21   -0.91    4.85   0
   5   2 -18   37.13    4.51   0
   5   3   3   57.70    1.46   0
   6   4 -15   79.25    5.04   0
   6   5  -3  289.31    4.18   0
   7  -5  14   12.12    3.51   0
   7  -2 -26    4.23    5.79   0
   7  -2  12   85.75    3.37   0
   7  -1  11   29.15    2.38   0
   7   0 -24    1.78    5.09   0
   7   4 -17    6.18    4.76   0
   7   5 -14  112.90    5.40   0
   8  -3  13   23.68    3.32   0
   8  -2 -27   -0.94    5.89   0
   8   0 -25   -2.52    6.06   0
   8   1 -24   11.05    5.44   0
   8   3 -21   66.38    5.90   0
   8   4 -19   61.28    5.75   0
   8   5 -16   61.04    5.43   0
   8   5   1   11.65    2.03   0
   8   6 -12   16.89    4.61   0
   8   6 -11    2.57    4.14   0
   8   6  -4  220.79    4.75   0
   9   1 -25    2.22    6.14   0
   9   2 -24    6.12    5.77   0
   9   3 -22   50.88    6.65   0
   9   3   6   18.47    1.29   0
   9   6 -14   12.87    4.98   0
   9   6  -2  383.66    5.56   0
  10   1 -26    0.06    6.54   0
  10   2 -25   11.90    6.09   0
  10   7 -10   10.04    4.74   0
  10   7  -6    5.77    4.01   0
  11   5 -21   26.22    5.93   0
  11   7 -14  154.28    6.60   0
  11   7 -13   91.37    6.29   0
  12   7 -16    3.76    4.33   0
  12   7 -15   20.31    6.03   0
  13   6 -20   -1.81    6.63   0
  13   7 -17    7.65    6.25   0
  14   7 -18    9.08    6.63   0
  14   7  -3   40.29    4.67   0
  14   8 -12    7.79    5.46   0
  14   8 -11   24.07    5.74   0
  14   8 -10   -3.79    5.29   0
  14   8  -9    4.92    4.93   0
  15   7 -19  189.71    8.69   0
  15   7  -3    5.84    4.51   0
  15   8 -13   25.57    6.34   0
  15   8 -12    4.28    5.91   0
  15   8 -11  141.23    6.89   0
  15   8 -10   -5.28    5.41   0
  15   8  -8    1.90    5.25   0
  16   7  -3    3.70    4.43   0
  16   8 -15  106.20    7.01   0
  16   8 -14    5.28    6.35   0
  16   8 -13  136.07    7.28   0
  16   8 -12   20.03    6.07   0
  16   8  -9   -3.74    5.25   0
  16   8  -8    8.52    5.16   0
  17   8 -15   -0.76    6.43   0
  17   8 -14   -0.05    6.42   0
  17   8 -13    7.89    6.35   0
  17   8 -12    9.77    5.77   0
  17   8 -11   17.99    6.66   0
  17   8 -10    6.81    5.69   0
  17   8  -9   33.15    5.88   0
  18   8 -14   -1.33    6.49   0
  18   8 -13    5.03    6.31   0
  18   8 -12    1.41    6.08   0
  18   8 -11   11.67    6.13   0
  18   8 -10    3.86    5.79   0
  18   8  -9    5.43    5.52   0
  19   8 -12   -7.54    6.18   0
  19   8 -11   -1.43    6.12   0
  19   8 -10    3.62    5.82   0
  -5 -14  -6   13.38    3.39   0
  -5 -13  -6   25.94    3.21   0
  -5 -13  -5    2.47    2.76   0
  -5 -13   2   60.95    4.49   0
  -5 -12  -5  163.78    4.12   0
  -5 -12   1  113.28    4.50   0
  -5 -12   2  236.59    5.67   0
  -5 -11  -4   -0.87    2.80   0
  -5 -11  -3   10.00    2.58   0
  -5 -11  -1   86.01    3.66   0
  -5 -11   0  197.25    4.67   0
  -5 -11   1  109.56    4.23   0
  -5 -10  -2   11.28    3.07   0
  -5 -10  -1  602.92    6.45   0
  -4 -12   6    8.35    3.41   0
  -4  -9  -9   45.10    1.65   0
  -4  -9   5   16.13    3.36   0
  -4  -8   3   90.34    3.45   0
  -4  -7   1   37.56    2.51   0
  -3 -10   8   34.38    4.37   0
  -3  -8   7  238.48    5.30   0
  -3  -7   6   32.85    3.38   0
  -2  -8   9  179.33    5.17   0
  -1  -9  11  374.46    7.13   0
  -1  -6   9  447.06    6.02   0
  -1  -4   7  188.55    3.65   0
  -1  -2   3  343.22    2.75   0
  -1  -1  -5    6.92    0.98   0
   0  -8  12   47.77    4.77   0
   0  -5 -17  134.49    3.37   0
   0  -4 -16   23.63    2.78   0
   0  -1 -11   50.00    2.50   0
   1  -8  13   10.88    4.47   0
   1  -5  11  201.96    4.78   0
   1  -4  10  175.67    4.11   0
   1  -3 -17  124.65    3.70   0
   1  -1 -14   96.56    3.61   0
   1   0 -12   -0.41    2.34   0
   1   1   0  272.70    1.47   0
   2  -4  11   75.65    3.52   0
   2  -3  10  271.60    4.26   0
   2  -2 -18   63.86    3.86   0
   2   0 -15    1.26    3.01   0
   2   2  -9   28.84    2.68   0
   3  -3 -21   23.86    4.05   0
   3  -3  11   -0.07    3.06   0
   3  -2 -20    7.14    3.46   0
   3   0 -17    3.66    4.05   0
   3   0   7    0.74    1.18   0
   3   1 -15  191.99    5.07   0
   3   3  -8  475.81    5.20   0
   4  -6  14   78.44    5.02   0
   4   0 -19    3.26    3.76   0
   5  -4  13    5.28    3.55   0
   5  -3 -24   15.08    4.91   0
   5  -2 -23   30.28    5.12   0
   5  -1 -22   33.28    4.59   0
   5   1 -19   12.81    4.93   0
   5   3 -15   -2.62    3.99   0
   5   4 -12   -2.93    2.62   0
   6   1 -21   37.52    5.05   0
   6   2 -19    2.70    4.60   0
   6   3 -17  450.94    7.51   0
   6   4 -14   15.57    4.22   0
   6   5 -10  217.14    4.59   0
   6   5  -9  150.07    4.78   0
   6   5  -4  157.51    3.79   0
   7  -3  13  279.61    4.92   0
   7   3 -19   81.24    5.53   0
   7   5 -13  224.16    5.98   0
   7   5  -1   51.12    3.00   0
   8  -1 -26   -1.16    5.41   0
   8   5 -15  132.62    5.94   0
   8   6 -10  215.90    5.75   0
   8   6  -9    7.74    4.14   0
   8   6  -6  266.32    5.23   0
   8   6  -5  152.49    4.51   0
   9  -1 -27    2.68    5.74   0
   9   0 -26  197.21    7.61   0
   9   4 -20   19.62    5.43   0
   9   6 -13  358.03    7.42   0
  10   0 -27   -3.32    5.89   0
  10   4 -21   17.76    6.10   0
  10   5 -19  131.47    5.62   0
  10   6 -15   10.64    5.42   0
  10   6  -1   15.11    2.96   0
  11   3 -24   -2.12    6.15   0
  11   4 -22   62.36    6.73   0
  11   5 -20   49.55    6.52   0
  11   7 -12  196.51    6.65   0
  11   7 -11   51.50    5.46   0
  11   7 -10   86.98    5.45   0
  11   7  -7  141.17    5.24   0
  11   7  -6   46.53    4.60   0
  12   4 -23    4.82    6.66   0
  12   5 -21   10.15    6.42   0
  12   6   0   44.24    3.16   0
  12   7  -4  349.31    6.19   0
  13   5 -22  201.66    8.55   0
  13   6   0   39.76    3.82   0
  13   7 -16    2.78    5.73   0
  13   7  -4   40.21    4.84   0
  14   6 -20   36.16    7.02   0
  14   6   0   -2.93    3.57   0
  14   7 -17   40.78    6.80   0
  14   7 -16    4.14    6.10   0
  15   6   0  111.83    4.33   0
  15   7 -18   18.81    6.51   0
  15   7 -17  240.13    8.31   0
  16   7  -4    2.73    4.81   0
  17   7  -4   33.79    4.70   0
  18   7  -5   31.34    5.57   0
  -5 -13   3   41.85    4.64   0
  -5 -13   4  168.01    5.90   0
  -5 -12  -6   63.51    3.25   0
  -5 -12   3    3.69    4.02   0
  -5 -11  -5   -2.42    2.62   0
  -5 -11   2  266.96    5.50   0
  -5 -11   3   11.38    4.15   0
  -5 -10  -4   -1.38    2.56   0
  -5 -10  -3  516.31    5.35   0
  -5 -10   0  112.31    3.82   0
  -5 -10   1  371.21    5.62   0
  -4 -11   7  236.78    6.38   0
  -4 -10   6    2.95    3.79   0
  -4  -8  -8   43.62    1.51   0
  -4  -8   4   51.31    3.49   0
  -3 -11   9    0.52    4.31   0
  -3  -6   5 1034.69    7.47   0
  -3  -5   3  168.54    3.16   0
  -3  -4  -1  142.72    2.04   0
  -2  -9  10   46.27    4.70   0
  -2  -3  -7   39.50    0.96   0
  -2  -3   2  365.47    3.05   0
  -1  -8  11    3.41    4.22   0
   0  -6  11   56.67    4.04   0
   0  -5  10  274.92    5.04   0
   0  -4   9  495.99    5.56   0
   0  -2   6  199.84    2.77   0
   1  -4 -18   35.80    3.24   0
   1  -3   9    1.47    2.35   0
   1  -1   6  202.16    2.36   0
   2  -8  14   -3.66    4.56   0
   2  -5  12   39.05    3.70   0
   2  -4 -20   17.04    3.50   0
   2  -3 -19   11.92    3.08   0
   2  -2   9  218.68    3.39   0
   3  -5  13  130.38    4.90   0
   3  -4  12   35.77    3.27   0
   3  -2  10  302.27    3.95   0
   3   3  -7  467.35    4.89   0
   3   3  -4   45.30    2.32   0
   4  -4 -23   25.61    3.73   0
   4  -1 -20  248.41    5.63   0
   4   1 -17   12.09    3.90   0
   4   2 -15   19.37    3.67   0
   4   3 -12   26.35    3.45   0
   5  -7  15   68.68    5.10   0
   5  -5  14   58.83    4.44   0
   5   0   9   -0.28    1.56   0
   5   4 -11   89.41    3.48   0
   5   4 -10   83.84    4.04   0
   5   4  -1    4.49    1.87   0
   6  -6  15    0.79    4.57   0
   6  -3 -25    5.82    5.25   0
   6  -2 -24   20.63    5.47   0
   6  -2  12   49.88    3.26   0
   6  -1 -23   13.93    4.77   0
   6   0 -22    6.55    4.70   0
   6   5  -8  111.33    3.55   0
   6   5  -7  181.43    4.61   0
   6   5  -6   77.33    3.64   0
   6   5  -5  128.91    3.80   0
   7  -4  14   94.45    4.30   0
   7   0 -23   -5.38    5.42   0
   7   1 -22    8.87    4.94   0
   7   2 -20  106.77    5.55   0
   7   3 -18   46.80    4.99   0
   7   4 -16  260.76    6.61   0
   8   3 -20   13.59    5.44   0
   8   5 -14  263.32    6.47   0
   8   6  -8  266.59    5.02   0
   9   1 -24   10.65    6.22   0
   9   2 -23    2.52    5.57   0
   9   3 -21   12.46    5.66   0
   9   4 -19   13.09    5.52   0
   9   5   1   57.26    2.85   0
   9   6 -12   69.72    5.34   0
   9   6  -3   41.53    3.52   0
  10   3 -22   12.26    6.51   0
  10   4 -20    3.68    5.40   0
  10   6 -14  191.55    6.91   0
  10   6  -2   11.28    3.78   0
  11   2 -25    7.87    6.31   0
  11   5 -19    2.18    5.82   0
  11   6 -16    9.55    5.77   0
  11   7  -8  100.59    5.12   0
  12   3 -24   14.16    6.23   0
  12   5 -20   17.67    6.49   0
  12   7 -13   11.88    4.29   0
  12   7 -12   36.44    5.82   0
  12   7  -7   47.55    5.44   0
  12   7  -6  552.02    7.82   0
  13   5 -21   50.64    7.03   0
  13   6 -18   69.16    6.71   0
  13   7 -14    1.91    5.79   0
  13   7 -13  115.08    6.48   0
  13   7  -5  383.13    6.83   0
  14   6 -19   92.97    7.40   0
  14   7 -15   71.66    6.76   0
  14   7  -4   25.31    4.21   0
  15   6 -20   19.37    6.49   0
  15   7 -16   -5.93    6.39   0
  15   7  -4   52.34    4.61   0
  16   6  -1   52.81    4.38   0
  16   7 -17   56.45    7.34   0
  16   7  -5   19.33    5.40   0
  17   7  -5   39.01    4.99   0
  18   7  -6   42.59    5.80   0
  19   7  -7  110.68    6.68   0
  -5 -13  -7    0.82    2.70   0
  -5 -12   4  336.66    6.82   0
  -5 -11  -6   13.19    2.53   0
  -5 -11   4  226.49    5.67   0
  -5 -10  -5  435.03    4.72   0
  -5 -10   2  391.86    5.92   0
  -5 -10   3  246.12    5.23   0
  -5  -9  -2   15.64    2.91   0
  -5  -9  -1   95.29    3.22   0
  -5  -9   0   -2.09    2.63   0
  -4 -10   7   10.92    4.06   0
  -4  -9   6   64.55    4.15   0
  -4  -7   3    6.56    2.70   0
  -4  -6  -3    0.89    1.49   0
  -4  -6  -2    2.36    1.68   0
  -4  -6  -1    1.84    1.59   0
  -3  -9   9   17.85    4.36   0
  -3  -8   8   16.34    3.79   0
  -3  -4   0 1140.61    5.04   0
  -2  -8  10    3.86    3.90   0
  -2  -7   9   80.43    4.11   0
  -2  -6   8  127.88    4.06   0
  -2  -4   5  850.23    5.82   0
  -1  -9  12   31.56    4.90   0
  -1  -6  10  175.83    4.77   0
  -1  -3   6   18.87    2.02   0
  -1  -1  -4  230.17    1.51   0
   0  -7  12   -1.81    4.10   0
   0  -3   8    3.97    2.26   0
   0  -1   4  289.05    2.36   0
   1  -7  13    7.34    4.20   0
   1  -2   8    2.66    1.87   0
   1   0 -11   27.69    2.77   0
   1   1  -7   40.47    2.02   0
   2   0 -14  225.28    4.43   0
   2   2  -7  101.95    2.85   0
   3  -6  14    5.04    4.51   0
   3  -1 -18   57.32    3.83   0
   3  -1   9   28.19    2.11   0
   3   3  -5  782.81    5.36   0
   4  -7  15  192.05    5.98   0
   4  -4  13   12.21    3.69   0
   4  -3 -22   20.96    3.94   0
   4  -3  12    2.97    2.65   0
   4  -2 -21   14.91    3.91   0
   4  -2  11  145.81    3.52   0
   4   2 -14   12.94    3.76   0
   4   3 -11  328.96    5.37   0
   5   0 -20   13.64    4.28   0
   5   3 -14   -2.39    3.71   0
   6  -3  13   17.28    3.33   0
   6  -1  11    7.73    2.02   0
   6   2 -18   48.04    4.98   0
   6   3 -16   57.81    4.79   0
   7  -3 -26    5.22    5.09   0
   7  -2 -25  101.38    6.08   0
   7  -1 -24   -1.73    5.08   0
   7   4 -15    9.87    4.63   0
   7   5 -11  108.29    4.92   0
   7   5  -2  129.89    3.26   0
   8  -3 -27   28.65    5.67   0
   8  -2 -26   20.25    6.33   0
   8   0 -24   -1.05    5.32   0
   8   2 -21   65.92    5.85   0
   8   4 -17  157.91    6.39   0
   9  -2 -27    3.93    5.96   0
   9  -1 -26   21.51    6.40   0
   9   0 -25   -2.23    5.69   0
   9   4 -18   41.38    5.56   0
   9   5 -15    5.68    4.90   0
   9   6 -11  439.46    6.75   0
   9   6 -10   28.17    4.70   0
   9   6  -9  260.37    5.98   0
   9   6  -5  174.66    4.87   0
   9   6  -4  108.26    4.22   0
  10  -1 -27  -10.19    5.90   0
  10   0 -26    5.86    5.98   0
  10   1 -25   -4.72    5.83   0
  10   5 -17  145.04    6.65   0
  10   6 -13   25.62    5.25   0
  10   6  -3   28.60    4.14   0
  11   5 -18  104.77    6.53   0
  11   5   2   10.54    2.51   0
  11   6 -15   17.75    5.76   0
  12   5   2   55.94    3.28   0
  12   6 -16   15.29    5.97   0
  12   6  -1    8.82    3.07   0
  12   7  -9    6.26    4.87   0
  12   7  -8  372.34    7.29   0
  13   5 -20  277.14    8.69   0
  13   6 -17   19.54    6.28   0
  13   6  -1  251.76    5.34   0
  13   7 -12    3.04    5.57   0
  13   7 -11  167.15    6.81   0
  13   7 -10    5.83    4.97   0
  13   7  -9  422.35    8.46   0
  13   7  -8   75.37    6.07   0
  13   7  -7  527.51    8.16   0
  13   7  -6   90.75    5.20   0
  14   5 -21   35.04    7.20   0
  14   6 -18   46.15    6.83   0
  14   7 -14    6.53    5.98   0
  14   7  -6   15.58    4.59   0
  15   6 -19    2.43    6.85   0
  15   6  -1   12.40    4.07   0
  15   7 -15  197.96    8.03   0
  15   7  -6   37.26    5.33   0
  15   7  -5   39.18    4.70   0
  16   7 -16   80.09    6.99   0
  16   7 -15   22.92    6.81   0
  17   6  -2   34.29    4.73   0
  17   7 -16   81.43    7.54   0
  17   7 -15   28.78    6.89   0
  17   7  -6   19.55    5.21   0
  18   7 -15   41.98    6.86   0
  18   7  -7    8.65    5.36   0
  19   7  -9  156.78    7.67   0
  20   7 -11   11.96    6.50   0
  20   7 -10   54.01    6.50   0
  20   7  -9    6.37    5.63   0
  -5 -12   5   12.67    4.27   0
  -5 -12   6  441.28    7.76   0
  -5 -11   5    8.52    4.29   0
  -5 -10   4  532.90    7.10   0
  -5  -9  -4    4.08    2.10   0
  -5  -9  -3   10.74    2.16   0
  -5  -9   2   27.33    3.28   0
  -4 -11   8  394.61    7.49   0
  -4 -10   8    2.25    4.13   0
  -4  -9   7    6.62    3.77   0
  -4  -7   4  174.34    4.14   0
  -4  -6   1  174.25    3.12   0
  -3 -10  10    4.48    4.72   0
  -3  -6   6    3.01    3.00   0
  -3  -5   4  131.76    3.19   0
  -3  -4   1   68.56    2.18   0
  -1  -8  12    5.68    4.39   0
  -1  -2   4   26.57    1.59   0
   0  -8  13   20.59    4.63   0
   0  -3 -14   31.38    2.52   0
   0  -1 -10   55.55    2.05   0
   1  -8  14   11.55    4.58   0
   1   0   4  496.42    2.33   0
   2  -6 -21   -0.18    1.45   0
   2  -2 -17  355.07    5.55   0
   2  -1   8  158.27    2.73   0
   2   1 -11  172.48    3.58   0
   2   2  -6 1817.36    7.68   0
   2   2  -5  141.17    2.78   0
   3  -4 -21    4.33    3.89   0
   3  -3 -20   -0.20    3.87   0
   3  -2 -19   -0.64    3.22   0
   3   0 -16  309.81    5.43   0
   3   2 -11  531.80    5.81   0
   4  -5  14   22.02    3.65   0
   4  -1  10  161.40    3.00   0
   4   1 -16   71.72    4.35   0
   4   3 -10   18.17    3.40   0
   5  -6  15   13.25    4.11   0
   5  -3 -23  106.84    5.70   0
   5  -2 -22   53.88    4.77   0
   5  -1 -21    1.23    4.22   0
   5   1 -18    5.25    4.13   0
   5   2 -16    2.55    4.01   0
   5   3 -13   38.83    4.06   0
   5   4  -8  202.67    4.62   0
   5   4  -2  874.64    5.68   0
   6  -4  14   -0.24    3.06   0
   6   0 -21   -2.16    4.45   0
   6   3 -15  987.10    9.45   0
   6   4 -12   60.66    4.48   0
   7   2 -19    5.89    5.05   0
   7   4 -14  205.17    6.00   0
   7   5 -10  104.90    3.86   0
   7   5  -9   59.99    4.34   0
   7   5  -3    5.09    2.67   0
   8   4 -16   22.80    5.12   0
   8   5 -12  604.05    8.00   0
   9   3 -20   41.50    5.84   0
   9   6  -8   28.53    4.37   0
   9   6  -7  295.38    5.95   0
   9   6  -6   31.38    4.05   0
  10   2 -23   28.83    6.24   0
  10   3 -21   -6.20    5.63   0
  10   4 -19   95.01    6.43   0
  10   5 -16    4.03    5.62   0
  10   5   1   21.13    2.81   0
  10   6  -4   15.80    4.13   0
  11   3 -22    1.51    6.10   0
  11   6 -14   13.52    5.40   0
  12   3 -23  128.57    7.82   0
  12   4 -21   42.86    6.76   0
  12   6 -15   16.20    5.91   0
  12   6  -2   46.41    4.22   0
  13   4 -22  -13.27    6.56   0
  13   5   2   88.28    3.50   0
  14   6 -17  116.36    7.50   0
  14   7 -12   19.76    5.66   0
  14   7  -9   12.84    5.39   0
  14   7  -8   19.08    5.13   0
  14   7  -7    4.49    4.77   0
  15   6 -18    5.74    6.92   0
  15   7 -12   44.11    6.25   0
  15   7 -11  141.18    6.95   0
  15   7 -10    6.96    5.27   0
  15   7  -9  115.19    6.09   0
  15   7  -8    4.95    5.20   0
  15   7  -7   71.70    5.41   0
  16   6 -18   -1.82    6.44   0
  16   6  -2    3.62    4.25   0
  16   7 -14   -0.56    5.94   0
  16   7 -13    5.17    6.11   0
  16   7 -11   17.67    6.52   0
  16   7  -9   14.50    6.13   0
  16   7  -8   48.71    5.70   0
  16   7  -7   25.55    5.23   0
  17   7 -14   45.64    6.88   0
  17   7 -13   24.20    6.56   0
  17   7 -12   66.92    6.93   0
  17   7 -11   16.50    6.63   0
  17   7  -9    1.51    5.57   0
  17   7  -8   14.97    5.54   0
  18   7 -14   19.89    6.77   0
  18   7 -13   28.75    6.39   0
  18   7 -12   46.61    6.63   0
  18   7 -11    0.43    6.09   0
  18   7 -10   87.89    6.83   0
  19   7 -13   98.71    7.42   0
  19   7 -12   34.74    6.72   0
  19   7 -11  154.94    7.72   0
  19   7 -10   30.31    6.28   0
  -6 -15  -1   73.85    5.69   0
  -6 -14  -1    3.14    4.62   0
  -6 -14   0   90.16    5.28   0
  -6 -14   1    1.08    4.69   0
  -6 -13   0   50.74    4.64   0
  -5 -12  -8   63.56    2.97   0
  -5 -11  -7   16.30    2.27   0
  -5 -10  -6   -1.45    2.01   0
  -5 -10   5   23.30    4.05   0
  -5  -9   3  141.97    4.31   0
  -4  -7  -7    2.31    1.13   0
  -4  -7   5   23.09    3.23   0
  -4  -6   2  406.40    4.52   0
  -3  -9  10  387.48    7.25   0
  -3  -5   5  154.08    3.55   0
  -2  -8  11   75.03    4.96   0
  -2  -7  10  247.21    5.61   0
  -2  -6   9   31.43    3.62   0
  -2  -4   6 1689.42    8.47   0
   0  -7  13   13.17    4.93   0
   0  -6  12    8.10    3.80   0
   0  -5  11   45.92    3.73   0
   0  -4  10    2.32    2.95   0
   0  -2 -12   56.84    2.60   0
   1  -6  13   56.86    4.28   0
   1  -3 -16  112.26    3.78   0
   1  -3  10   30.23    2.84   0
   2  -5 -20   18.23    2.99   0
   2  -1 -15   99.57    4.09   0
   2   0 -13   -1.02    3.16   0
   3  -4  13   20.87    3.76   0
   3   2 -10   45.20    3.18   0
   3   2   2   38.52    1.03   0
   4  -6  15   15.86    4.03   0
   4  -5 -23   -5.51    1.93   0
   4  -1 -19   45.16    4.09   0
   5  -3  13  107.60    3.98   0
   5  -2  12   35.39    3.01   0
   5   0 -19   -1.99    4.10   0
   5   2 -15  237.18    5.51   0
   5   4  -7  380.15    5.25   0
   5   4  -6  489.47    5.51   0
   5   4  -5  239.25    4.12   0
   5   4  -4 1004.94    6.74   0
   5   4  -3    0.46    2.25   0
   6  -5  15  103.43    4.56   0
   6  -4 -25    4.97    4.53   0
   6  -3 -24    4.76    4.49   0
   6  -2 -23   41.88    5.05   0
   6   0  10   15.73    1.73   0
   6   1 -19   47.24    4.86   0
   6   2 -17   35.81    4.70   0
   6   4 -11  317.43    5.97   0
   6   4   0   62.76    2.52   0
   7  -3 -25   32.97    6.03   0
   7  -1 -23    4.76    4.93   0
   7   0 -22    9.73    5.07   0
   7   5  -8  147.73    4.61   0
   7   5  -6  160.93    4.49   0
   7   5  -5  153.39    4.13   0
   7   5  -4   15.46    2.97   0
   8  -1  12   -1.54    2.20   0
   8   0 -23    1.11    5.10   0
   8   2 -20   -0.36    5.26   0
   8   3 -18   11.56    5.07   0
   8   5 -11   19.83    4.48   0
   9   0 -24  202.44    7.44   0
   9   2 -21    2.42    5.32   0
   9   3 -19   -1.52    5.16   0
   9   4 -17    2.25    5.37   0
  10   0 -25    2.73    5.82   0
  10   2 -22   75.43    7.09   0
  10   6  -8   22.11    4.49   0
  10   6  -7    0.14    4.00   0
  10   6  -6   13.67    4.11   0
  10   6  -5   18.58    3.97   0
  11   0 -26   39.22    6.88   0
  11   2 -23    8.30    5.79   0
  11   4   4   12.46    2.20   0
  12   2 -24    3.98    6.44   0
  12   6 -14    0.10    5.66   0
  13   3 -23    1.46    6.76   0
  13   4 -21   53.33    7.29   0
  13   5 -19   56.56    6.68   0
  13   6 -15   35.29    6.50   0
  13   6  -2   30.66    4.18   0
  14   4 -22   20.32    7.30   0
  14   6 -16   26.77    6.56   0
  14   6  -2   10.96    4.30   0
  15   5 -20   -7.79    6.56   0
  15   6 -17   18.64    6.90   0
  16   6 -17   20.03    7.20   0
  17   6  -3    2.75    4.84   0
  18   6  -4   -0.28    5.10   0
  -6 -14  -3    7.83    4.14   0
  -6 -14  -2  242.21    5.68   0
  -6 -14   2   63.24    5.02   0
  -6 -13  -3    5.21    3.63   0
  -6 -13  -2   34.02    3.58   0
  -6 -13   1   29.52    4.12   0
  -6 -13   2   44.92    4.46   0
  -6 -12   0   33.06    3.72   0
  -6 -12   1   16.18    3.59   0
  -6 -12   2    6.27    4.54   0
  -5 -11   7    3.51    4.48   0
  -5 -10   6  819.52    9.01   0
  -5  -9  -5    1.66    1.90   0
  -5  -9   4  169.88    4.71   0
  -5  -8  -2    2.81    2.36   0
  -5  -8   0    3.59    2.49   0
  -5  -8   1  126.28    3.58   0
  -5  -8   2   13.45    2.89   0
  -4 -10   9   -6.40    4.42   0
  -4  -9   8    5.43    3.92   0
  -4  -8   7   34.78    3.87   0
  -4  -6   3  402.09    4.75   0
  -3  -6   7  593.91    6.13   0
  -3  -4   2  931.96    5.27   0
  -2  -9  12  169.66    6.15   0
  -2  -5 -11   24.73    1.44   0
  -2  -5   8   19.34    3.06   0
  -2  -3   4   35.74    1.94   0
  -1  -8  13   11.43    4.45   0
  -1  -7  12    9.15    4.16   0
  -1  -6  11  360.85    6.18   0
  -1  -5  10   17.02    3.35   0
   0  -8  14    3.79    4.70   0
   0  -4 -15  220.80    3.56   0
   0  -2   7  412.69    3.93   0
   1  -7  14    6.99    4.38   0
   1  -6 -19   -1.61    1.24   0
   1  -5 -18   14.52    3.03   0
   1  -4 -17    6.18    2.99   0
   1   0 -10  153.10    3.07   0
   1   1  -1  919.52    3.11   0
   2  -7  15  120.48    5.85   0
   2  -2  10   42.49    2.97   0
   3  -5  14   -1.65    3.55   0
   3  -3  12    1.42    2.73   0
   3  -2  11  414.54    4.91   0
   3   0 -15   -3.98    3.28   0
   4  -3 -21   67.75    4.33   0
   4  -2 -20   10.84    3.85   0
   4   0 -17   -1.74    3.74   0
   4   1 -15    6.53    3.69   0
   4   3  -8   47.82    3.25   0
   5  -1 -20    8.98    4.16   0
   5  -1  11   84.25    2.64   0
   5   1 -17  103.10    4.92   0
   5   3 -12  112.49    3.67   0
   6   0 -20   -4.08    4.49   0
   6   3 -14   90.96    4.88   0
   7  -3  14   65.97    3.58   0
   7  -2 -24    2.41    4.90   0
   7  -2  13   17.47    2.99   0
   7   1 -20    9.08    4.99   0
   7   2 -18  188.78    6.21   0
   7   3 -16   74.50    5.24   0
   7   4 -13    5.18    3.12   0
   8  -3 -26    0.35    5.35   0
   8  -2 -25   -2.67    5.26   0
   8  -1 -24    5.27    5.45   0
   8   1 -21  210.48    6.99   0
   8   5 -10  521.00    7.34   0
   8   5  -2   12.18    2.74   0
   9  -3 -27   -0.94    5.50   0
   9  -2 -26   -1.59    5.63   0
   9  -1 -25   -0.51    5.67   0
   9   0  11    0.18    1.63   0
   9   4 -16    6.14    5.17   0
  10  -2 -27   18.24    6.36   0
  10  -1 -26   17.88    5.74   0
  10   3 -20   -4.71    5.66   0
  10   5 -14   42.84    5.63   0
  11   1 -24   14.79    5.96   0
  11   3 -21   85.52    6.89   0
  11   4 -19   31.52    4.69   0
  11   5 -16  178.17    7.00   0
  11   5   1    4.95    2.89   0
  11   6 -11   19.16    5.17   0
  11   6 -10  113.20    5.77   0
  11   6  -9   33.71    4.75   0
  11   6  -5  279.99    5.95   0
  11   6  -4  223.66    5.37   0
  12   1 -25    1.02    6.72   0
  12   3 -22   41.60    6.48   0
  12   4 -20   29.14    4.88   0
  12   4   4   29.08    2.50   0
  12   5   1    3.47    2.92   0
  12   6 -12   -2.32    5.46   0
  12   6  -3    5.63    3.63   0
  13   5 -18  434.81    9.58   0
  13   6 -14  130.68    6.92   0
  13   6  -3  222.59    5.79   0
  14   4 -21   30.83    7.26   0
  14   5 -19    5.54    6.24   0
  14   6 -15   31.89    6.30   0
  14   6  -3  151.33    5.60   0
  15   5 -19   22.71    7.04   0
  15   5   1   19.71    3.50   0
  15   6 -16   11.90    6.32   0
  15   6 -15   34.26    6.28   0
  15   6  -3    5.19    4.61   0
  16   6 -16    9.53    6.69   0
  17   6 -17   -3.33    6.44   0
  17   6 -16   37.24    7.21   0
  17   6  -4   85.61    5.74   0
  18   6  -5   -2.40    5.16   0
  19   6  -6   14.62    6.04   0
  -6 -14  -4  284.24    5.83   0
  -6 -13  -4   15.52    3.54   0
  -6 -13   4    6.12    4.62   0
  -6 -12  -3   65.21    3.84   0
  -6 -12  -2    7.61    3.10   0
  -6 -12   3   24.20    4.18   0
  -6 -12   4   13.78    4.34   0
  -6 -11  -1   27.88    3.60   0
  -6 -11   1    8.93    3.33   0
  -6 -11   2   32.57    4.15   0
  -5 -11   8   23.64    4.72   0
  -5 -10   7    0.76    4.37   0
  -5  -8  -3  400.15    4.18   0
  -5  -8   3  114.47    3.89   0
  -4  -9   9   36.79    4.56   0
  -4  -8   8    9.04    3.79   0
  -4  -7   6   49.83    3.52   0
  -3  -9  11   58.67    5.14   0
  -3  -8  10   19.00    4.01   0
  -3  -4   3  176.19    3.02   0
  -2  -8  12   30.65    4.84   0
  -1  -4   9   96.04    3.61   0
  -1  -2   5  258.69    2.96   0
   1  -2 -14  168.05    3.86   0
   1  -2   9   37.71    2.37   0
   1  -1 -12  255.81    4.10   0
   2  -2 -16   53.62    3.93   0
   3  -6  15   13.83    4.09   0
   3  -3 -19   88.56    4.53   0
   3  -2 -18   27.36    3.49   0
   3   2  -9  328.55    4.49   0
   4  -3  13   19.62    3.41   0
   4  -1 -18   94.82    5.07   0
   5  -6  16  292.60    7.02   0
   5  -4 -23   95.42    5.18   0
   5  -3 -22    4.54    4.12   0
   5  -2 -21   79.95    4.76   0
   5   2 -14   -0.65    3.87   0
   5   3 -11  155.55    4.66   0
   6  -1 -21   28.79    4.73   0
   6   1 -18    8.20    4.49   0
   6   2 -16   77.25    4.96   0
   6   4  -9  352.55    5.82   0
   6   4  -1   38.15    2.55   0
   7  -1  12   15.85    2.41   0
   7   0 -21    1.48    4.77   0
   7   4 -12  185.26    5.54   0
   7   4   1    0.99    2.09   0
   8   0 -22   13.06    5.36   0
   8   2 -19   93.39    5.95   0
   8   3 -17   16.36    4.83   0
   8   4 -14  156.08    5.87   0
   8   5  -9   13.57    3.91   0
   8   5  -3   18.93    3.02   0
   9   0 -23   -7.18    6.12   0
   9   1 -22    8.76    5.27   0
   9   2 -20    8.71    5.53   0
   9   3 -18   23.55    5.64   0
   9   5 -11   91.16    5.22   0
   9   5  -1   79.69    3.32   0
  10   0 -24    4.53    5.77   0
  10   1 -23   -1.54    5.36   0
  10   2 -21   35.55    6.15   0
  10   3 -19    8.82    5.74   0
  10   4 -17   20.51    5.42   0
  10   5 -13  244.44    6.89   0
  11  -1 -26   15.72    7.08   0
  11   0 -25   -2.89    5.90   0
  11   2 -22    5.63    6.14   0
  11   4 -18   72.29    6.43   0
  11   5 -15   44.96    5.77   0
  11   6  -8  120.62    5.46   0
  11   6  -7  265.57    6.21   0
  11   6  -6  119.03    5.08   0
  12   4 -19   27.72    6.32   0
  12   5 -16    5.69    5.96   0
  12   6 -11    8.00    5.26   0
  12   6 -10    8.19    5.13   0
  12   6  -5    2.32    4.14   0
  12   6  -4  101.32    4.68   0
  13   3 -22    3.02    6.84   0
  13   4 -20   -5.94    6.04   0
  13   5   1    5.11    3.21   0
  13   6 -13   76.18    5.09   0
  13   6  -4    3.25    3.97   0
  14   5 -18   36.36    6.58   0
  14   6 -14    6.01    5.69   0
  14   6 -13   -1.20    5.83   0
  14   6  -4  138.95    5.57   0
  15   4 -21   -3.61    6.51   0
  15   5 -18    4.19    6.92   0
  15   6 -14   21.48    6.55   0
  15   6  -4   52.89    5.25   0
  16   5 -19   71.09    7.78   0
  16   5   0   73.37    4.58   0
  16   6 -15    3.88    6.46   0
  16   6 -14   34.24    6.86   0
  16   6  -4   -0.13    4.27   0
  17   6 -15   18.34    6.82   0
  17   6 -14   35.37    6.39   0
  18   6 -15   -1.21    6.66   0
  18   6 -14    4.15    6.65   0
  18   6  -6   19.76    5.20   0
  19   6 -14   13.41    7.02   0
  19   6 -13   28.64    6.34   0
  19   6  -8   10.53    6.62   0
  19   6  -7   50.88    5.96   0
  20   6 -12  -14.99    6.60   0
  20   6 -11   11.53    6.48   0
  20   6 -10    9.66    6.26   0
  20   6  -9   11.63    6.00   0
  -6 -12  -4   16.38    3.18   0
  -6 -12   5   24.16    4.69   0
  -6 -11  -2   14.18    2.78   0
  -6 -11   3    2.68    3.62   0
  -6 -11   4   15.54    3.95   0
  -5  -9   6  305.47    5.85   0
  -5  -8  -4    0.38    1.85   0
  -5  -8   4   26.94    3.38   0
  -4  -9 -10   95.73    1.37   0
  -2  -4  -9  189.23    1.84   0
  -1  -5  11   74.48    3.91   0
   0  -7  14    3.38    4.46   0
   0  -6  13  124.49    4.95   0
   0  -5  12   12.62    3.65   0
   0  -3 -13  159.12    3.20   0
   1  -7  15    5.15    4.20   0
   1  -6  14   23.04    4.31   0
   1  -5  13  215.89    5.28   0
   1  -4  12  241.45    4.95   0
   1   0  -9   48.58    2.19   0
   2  -5  14   31.02    3.99   0
   2  -3 -17   48.24    3.69   0
   2  -1 -14  831.68    7.20   0
   2   0 -12  299.22    4.44   0
   2   1  -9  177.92    3.36   0
   3  -4 -20    2.45    3.24   0
   3  -1 -16  131.02    4.79   0
   3   1 -12    1.05    2.83   0
   3   2  -8    7.47    2.47   0
   4  -6  16   38.44    5.30   0
   4  -5  15   28.21    3.91   0
   4  -2 -19   -3.07    4.24   0
   4  -2  12   -1.05    2.29   0
   4   0 -16  495.49    6.74   0
   4   0   9   -1.86    1.48   0
   4   1 -14  169.33    4.80   0
   4   3  -6    4.16    2.48   0
   5   1 -16    4.58    3.98   0
   5   3 -10  243.43    5.06   0
   6  -4 -24   75.75    5.34   0
   6  -4  15   82.28    4.48   0
   6  -3 -23   28.29    4.90   0
   6  -2 -22   43.07    4.97   0
   6   4  -7   76.97    3.77   0
   7  -4 -25   27.36    5.37   0
   7  -3 -24   28.14    5.93   0
   7  -2 -23   47.94    5.41   0
   7  -1 -22    8.22    4.97   0
   7   1 -19    4.17    4.82   0
   7   2 -17    6.85    4.78   0
   8  -4 -26   15.28    5.47   0
   8  -3 -25   69.40    6.80   0
   8  -2 -24   20.99    6.35   0
   8  -1 -23  141.42    6.63   0
   8   1 -20   69.17    5.72   0
   8   3 -16   29.59    5.14   0
   8   4 -13  238.71    6.26   0
   8   4   2   75.03    2.56   0
   8   5  -7    4.47    2.66   0
   8   5  -6    4.63    3.56   0
   8   5  -5    2.84    3.34   0
   9  -4 -27    1.19    5.64   0
   9  -3 -26   -1.89    5.69   0
   9  -2 -25   17.85    5.95   0
   9  -1 -24    6.84    5.70   0
   9   4 -15   46.17    4.07   0
  10  -3 -27   58.93    6.69   0
  10  -2 -26   31.73    6.54   0
  10  -1 -25    1.79    6.05   0
  10   4 -16   35.09    5.56   0
  11   1 -23   -3.44    6.03   0
  11   4 -17   21.83    5.95   0
  11   5 -14  110.17    6.22   0
  11   5   0   21.75    3.50   0
  12   1 -24  107.18    7.51   0
  12   4 -18    8.38    6.07   0
  12   5 -15   70.72    6.39   0
  12   6  -9   42.01    4.98   0
  12   6  -8   10.33    4.67   0
  13   2 -23   20.81    7.05   0
  13   3 -21   -2.05    6.76   0
  13   4 -19   24.57    6.63   0
  13   6 -10  134.10    6.38   0
  13   6  -8   22.04    4.79   0
  13   6  -7   -0.08    4.64   0
  13   6  -6    8.08    4.46   0
  13   6  -5   36.62    4.52   0
  14   3 -22   -4.10    6.96   0
  14   4 -20   11.54    6.53   0
  14   5 -17    1.94    5.93   0
  14   6 -12   48.30    6.15   0
  14   6 -11   67.80    6.15   0
  14   6  -5  202.93    5.93   0
  15   5 -17   54.18    7.31   0
  15   5   0   23.38    4.02   0
  15   6 -13   36.20    6.07   0
  15   6 -12   18.27    6.09   0
  15   6 -11   38.17    6.65   0
  15   6  -6   26.16    5.62   0
  15   6  -5   39.29    4.81   0
  16   5 -18   54.58    7.27   0
  16   6 -13    2.09    6.23   0
  16   6  -6   -1.36    5.59   0
  16   6  -5   58.63    5.19   0
  17   5 -18   -8.01    6.83   0
  17   6 -13   78.92    6.98   0
  17   6 -12    9.54    6.19   0
  17   6 -11   72.47    7.13   0
  17   6  -7   29.15    6.31   0
  17   6  -6   77.39    5.68   0
  18   6 -13   16.03    6.69   0
  18   6 -12   28.99    6.41   0
  18   6 -10   57.67    6.52   0
  18   6  -9   42.71    6.24   0
  18   6  -8   50.76    6.15   0
  19   6 -12   43.94    6.35   0
  19   6 -11   13.57    6.34   0
  19   6 -10    2.35    5.99   0
  19   6  -9   35.16    6.28   0
  -6 -13  -5   63.89    3.26   0
  -6 -12   6   25.55    4.87   0
  -6 -11  -3   34.17    2.83   0
  -6 -11   5    4.96    4.29   0
  -6 -10  -1    4.78    2.73   0
  -6 -10   1   13.50    3.21   0
  -6 -10   3   67.23    4.06   0
  -5  -9   7   60.86    4.42   0
  -5  -8   5  174.11    4.06   0
  -5  -7  -1  248.72    3.78   0
  -5  -7   0    8.23    2.26   0
  -5  -7   1  431.82    4.84   0
  -5  -7   2   28.66    2.84   0
  -4  -9  10   31.10    4.63   0
  -4  -8  -9    0.15    0.87   0
  -4  -5  -1   11.03    1.74   0
  -4  -5   0  110.25    2.27   0
  -4  -5   1   23.70    1.87   0
  -3  -9  12  208.70    6.41   0
  -3  -7  10  166.50    4.43   0
  -3  -5   7   13.08    3.11   0
  -3  -4   4 1467.36    7.20   0
  -2  -6  11   58.06    4.20   0
  -2  -3   5  272.96    3.26   0
   0  -2 -11  313.36    3.66   0
   0  -2   8  263.97    3.55   0
   0   0  -3    0.56    0.79   0
   1  -7 -19    1.02    1.41   0
   1  -3 -15   71.04    3.37   0
   1  -3  11   12.29    2.94   0
   2  -7  16    4.23    4.71   0
   2  -6  15    3.02    4.14   0
   2  -5 -19   63.04    3.91   0
   2  -4 -18   25.19    3.68   0
   3  -5  15   65.36    4.82   0
   3  -4  14    5.49    3.25   0
   3  -3  13   23.28    3.52   0
   3  -1  10    7.23    2.15   0
   3   0 -14   46.64    3.55   0
   4  -5 -22   81.14    4.76   0
   4  -4 -21   10.66    4.53   0
   4   3  -5   32.58    2.52   0
   5  -4  15   37.42    4.11   0
   5  -3  14  116.07    4.27   0
   5   2 -13  135.54    4.70   0
   6  -1  12   51.64    2.70   0
   6   0 -19   -0.06    4.36   0
   6   1 -17    5.41    4.32   0
   6   2 -15  132.63    5.22   0
   6   3 -12  199.92    5.31   0
   6   4  -6   29.55    3.23   0
   6   4  -4   13.25    2.76   0
   7   0 -20   12.46    4.89   0
   7   3 -14  137.92    5.43   0
   7   4 -10  149.82    5.02   0
   8   0 -21   -1.16    5.84   0
   8   4 -12  165.91    5.70   0
   9   1 -21   89.23    6.04   0
   9   2 -19    8.11    5.30   0
   9   3 -17    6.60    5.42   0
   9   4 -14   14.88    4.98   0
   9   5  -9  287.98    6.17   0
   9   5  -8  845.94    8.62   0
   9   5  -3  129.88    4.12   0
  10   0 -23   -1.77    6.34   0
  10   2 -20   49.96    6.22   0
  10   3 -18    1.18    5.60   0
  10   4   3  181.44    3.34   0
  10   5 -11  348.67    7.13   0
  10   5  -1   28.70    3.11   0
  11   0 -24   12.19    6.44   0
  11   2 -21   87.95    6.72   0
  11   3 -19    6.11    5.95   0
  11   5 -13    8.20    5.47   0
  12   0 -25   -1.60    6.13   0
  12   2 -22    7.32    5.92   0
  12   5   0   48.10    3.66   0
  13   1 -24    0.77    6.93   0
  13   5 -15   37.51    6.22   0
  13   5   0  109.96    4.29   0
  14   2 -23   -5.95    6.37   0
  14   3 -21  206.65    8.84   0
  14   4   3  295.01    4.78   0
  14   5 -16  129.44    7.06   0
  14   6  -9  243.13    7.09   0
  14   6  -8  177.94    6.47   0
  14   6  -7  282.64    6.91   0
  15   4 -19    9.74    6.49   0
  15   5 -16   -3.72    6.57   0
  15   6 -10    8.40    5.55   0
  15   6  -9    3.13    5.28   0
  15   6  -8   12.59    5.16   0
  15   6  -7    7.89    4.98   0
  16   4 -20   12.69    6.71   0
  16   5 -17   97.01    7.45   0
  16   5  -1    9.67    4.34   0
  16   6 -11    1.78    5.53   0
  16   6 -10    3.77    5.67   0
  16   6  -9    0.38    5.40   0
  16   6  -8   -5.23    5.17   0
  16   6  -7    5.19    5.19   0
  17   5 -17    0.03    7.05   0
  17   5  -2   31.59    4.86   0
  -7 -14   1  470.35    8.21   0
  -7 -14   2  203.56    6.67   0
  -6 -13  -6    1.60    2.83   0
  -6 -12  -5  127.61    3.77   0
  -6 -11  -4   51.95    3.21   0
  -6 -11   6   39.73    4.58   0
  -6 -11   7    2.55    4.54   0
  -6 -10  -2  113.26    3.44   0
  -6 -10   4   20.18    3.65   0
  -6 -10   5  187.23    5.45   0
  -5 -10   9   38.74    4.85   0
  -5  -8   6   75.49    3.34   0
  -5  -7  -2   24.54    2.27   0
  -5  -7   3  373.97    5.14   0
  -4  -8  10   43.03    4.50   0
  -4  -6   6    2.74    2.19   0
  -4  -5  -2  804.12    4.25   0
  -4  -5   2    0.67    1.99   0
  -2  -5  10   69.27    3.96   0
  -2  -4   8  662.17    5.94   0
  -1  -6  13  169.22    5.87   0
  -1  -2   6  159.84    2.74   0
   0  -6  14    8.10    4.22   0
   0  -5  13   67.56    4.29   0
   0  -4 -14   37.77    2.71   0
   0  -3  10   92.25    3.43   0
   1  -5  14  462.66    7.35   0
   1  -4 -16  298.41    4.65   0
   1  -1 -11   22.46    2.63   0
   1   0   5   10.28    1.05   0
   2  -2  11  257.80    4.45   0
   2   0 -11   -1.32    2.93   0
   2   1  -8  615.78    5.01   0
   3  -6  16   29.98    4.62   0
   3  -2 -17   67.81    3.85   0
   4  -1 -17   16.71    3.88   0
   4  -1  11   22.80    2.34   0
   4   1 -13   69.68    3.95   0
   5  -4 -22    0.51    4.75   0
   5  -3 -21   52.54    5.23   0
   5  -2 -20   43.74    4.55   0
   5  -2  13    3.06    2.92   0
   5   0 -17   -5.69    3.99   0
   5   1 -15  139.93    4.97   0
   6  -5 -24   10.70    5.31   0
   6  -2 -21   25.20    5.17   0
   6  -1 -20   44.87    4.87   0
   6   3 -11  206.09    5.24   0
   7  -5 -25    0.80    5.67   0
   7  -1 -21    9.66    5.02   0
   7   0  11   -1.47    1.75   0
   7   1 -18   -0.82    4.67   0
   7   3 -13  226.31    5.85   0
   7   4  -9   22.09    3.97   0
   7   4   0    4.77    2.08   0
   8  -5 -26    1.91    6.22   0
   8  -1 -22   52.70    6.26   0
   8   1 -19   89.68    5.86   0
   8   2 -17   74.74    5.38   0
   8   4 -11  152.21    5.43   0
   9  -4 -26    3.85    6.54   0
   9  -1 -23   13.15    5.69   0
   9   0 -22  288.22    7.67   0
   9   3 -16  125.44    6.06   0
   9   4 -13  173.03    6.05   0
   9   5  -7  189.77    5.13   0
   9   5  -6  867.80    8.23   0
   9   5  -5  118.17    4.50   0
   9   5  -4  700.42    7.09   0
  10  -4 -27  -13.08    5.78   0
  10  -3 -26   13.66    6.67   0
  10  -2 -25   20.86    6.74   0
  10  -1 -24   75.30    6.73   0
  10   1 -21   12.01    5.62   0
  10   3 -17   25.47    5.25   0
  10   5 -10   62.96    5.06   0
  10   5  -9  132.18    5.42   0
  11  -2 -26   38.36    6.74   0
  11  -1 -25    9.87    6.17   0
  11   1 -22   26.08    6.40   0
  11   4   3    4.40    2.60   0
  11   5 -12   51.78    4.19   0
  11   5 -11   -0.08    4.93   0
  11   5  -1    2.05    3.03   0
  12   1 -23   -0.81    6.50   0
  12   3 -19  381.31    9.06   0
  12   4   3  123.17    3.59   0
  12   5 -13  163.01    6.66   0
  12   5  -1   40.50    3.94   0
  13   2 -22   56.75    7.32   0
  13   3 -20    2.14    6.50   0
  13   4 -17   10.63    6.01   0
  13   4   3    3.94    3.05   0
  13   5 -14   66.39    6.40   0
  14   4 -18    5.77    6.58   0
  14   5 -15   -2.90    5.80   0
  14   5  -1  151.19    5.12   0
  15   5  -1    4.97    4.11   0
  16   4 -19    2.49    7.15   0
  16   5 -16   28.41    6.39   0
  16   5  -2   38.63    4.76   0
  17   5 -16   35.70    6.81   0
  17   5 -15    7.31    6.30   0
  18   5 -16   51.74    7.06   0
  18   5 -15  113.14    7.92   0
  19   5  -5   -3.08    5.67   0
  20   5  -7   62.47    7.06   0
  21   5 -10    3.31    6.39   0
  21   5  -9   -0.63    6.09   0
  -7 -15  -1   19.27    4.36   0
  -7 -14  -1  114.54    5.53   0
  -7 -14   0  154.83    5.53   0
  -7 -13   1   48.91    4.31   0
  -7 -13   2   26.19    4.25   0
  -7 -13   3   -5.13    4.14   0
  -7 -13   4    3.40    4.63   0
  -6 -11  -5   27.92    3.04   0
  -6 -11   8   30.93    5.04   0
  -6 -10  -3   25.12    2.48   0
  -6 -10   6    7.55    4.16   0
  -6  -9   0  305.64    4.77   0
  -6  -9   1    4.66    2.92   0
  -6  -9   2  263.08    5.00   0
  -6  -9   3   24.83    3.53   0
  -6  -9   4  206.43    5.11   0
  -5  -9   9   52.34    4.68   0
  -5  -8   7  159.44    4.28   0
  -5  -7  -3    1.34    1.78   0
  -5  -7   5  394.10    5.70   0
  -4  -6   7    1.83    3.28   0
  -3  -6  10   13.13    3.81   0
  -3  -5   8  223.08    4.71   0
  -2  -8  14    1.40    4.95   0
  -2  -3   6  201.19    3.09   0
  -2  -2   0  626.13    2.65   0
  -2  -2   1  828.53    3.50   0
   0  -7  15   -2.22    4.64   0
   0  -1   6  568.69    3.97   0
   0   0  -2 9906.73    8.60   0
   1  -7  16    0.76    4.81   0
   1  -6 -18   73.80    3.34   0
   1  -6  15   53.35    4.80   0
   1  -5 -17    7.26    2.98   0
   1  -2  10   15.80    2.47   0
   1   0  -8  368.44    3.67   0
   2  -5  15   13.96    4.55   0
   2  -1 -13   16.76    3.29   0
   3  -5 -20   16.02    4.05   0
   3  -4 -19    5.67    3.92   0
   3  -3 -18    5.87    3.26   0
   3   2  -6  297.66    3.83   0
   4  -5  16   17.55    4.62   0
   4  -4  15    4.19    3.31   0
   4  -3  14   19.11    3.69   0
   4  -2 -18    8.56    4.36   0
   4   0 -15    4.21    3.60   0
   5  -1 -18    0.98    4.49   0
   5   2 -12   92.10    4.29   0
   6  -4 -23   -2.65    4.63   0
   6  -3 -22    1.13    4.54   0
   6   0 -18   -2.56    4.33   0
   6   1 -16   31.68    4.53   0
   6   2 -14    1.66    3.91   0
   7  -4 -24    5.80    5.09   0
   7  -3 -23   46.91    5.47   0
   7  -2 -22   32.46    5.28   0
   7   0 -19    2.41    5.35   0
   7   4  -8   11.07    3.74   0
   7   4  -7   42.29    3.85   0
   7   4  -1   13.44    2.69   0
   8  -4 -25   12.06    5.51   0
   8  -3 -24    6.74    5.44   0
   8  -2 -23   29.75    5.67   0
   8   3 -14   15.10    4.76   0
   9  -3 -25   -5.83    5.74   0
   9  -2 -24    7.18    5.74   0
   9   4 -12  109.67    5.47   0
  10   2 -19   -1.57    5.64   0
  10   5  -8   72.79    4.86   0
  10   5  -7  140.05    5.18   0
  10   5  -5   57.03    4.26   0
  10   5  -4  151.18    4.67   0
  11   0 -23    4.97    6.10   0
  11   2 -20   -0.03    5.59   0
  11   5 -10  116.13    5.67   0
  12  -1 -25    7.24    6.60   0
  12   0 -24    6.55    6.14   0
  12   5 -11  173.71    6.51   0
  13   1 -23   -1.96    6.82   0
  13   2 -21   31.06    6.35   0
  13   3 -19    4.27    6.24   0
  13   5 -13   22.23    5.43   0
  13   5 -12   39.93    5.79   0
  13   5  -1   36.56    3.52   0
  14   2 -22    6.23    7.06   0
  14   3 -20   35.59    6.75   0
  14   4 -17   41.62    6.68   0
  14   5 -13   16.38    6.05   0
  15   4 -18   68.58    6.81   0
  15   4   2   82.01    4.03   0
  15   5 -14   39.55    6.46   0
  15   5  -2  149.59    5.63   0
  17   4 -18    0.09    7.19   0
  17   5 -14   91.06    7.35   0
  17   5  -3   29.82    4.55   0
  18   5 -14   37.86    7.20   0
  18   5 -13  147.69    7.54   0
  18   5  -4  192.76    6.41   0
  19   5 -14   15.14    6.40   0
  19   5 -13   -3.43    6.68   0
  19   5 -12   12.04    6.46   0
  19   5  -7    2.47    6.08   0
  20   5 -12   20.76    6.85   0
  20   5 -11   50.41    6.91   0
  20   5 -10    9.53    6.41   0
  20   5  -8    1.38    5.81   0
  -7 -14  -2   27.25    3.86   0
  -7 -13  -1   40.54    3.93   0
  -7 -12   0   81.59    4.75   0
  -7 -12   1    2.98    3.56   0
  -7 -12   2    4.82    3.69   0
  -7 -12   3    6.39    3.91   0
  -7 -12   4    2.39    4.21   0
  -7 -12   5   13.45    5.11   0
  -6 -12  -6   45.15    2.99   0
  -6 -10  -4   26.01    2.74   0
  -6 -10   7  208.56    5.96   0
  -6 -10   8   32.51    4.70   0
  -6  -9  -2   61.54    3.22   0
  -6  -9   5  182.69    5.13   0
  -6  -9   6  123.56    4.78   0
  -5 -11  -9    9.98    1.82   0
  -5  -8   8    3.97    3.90   0
  -5  -7   6  199.31    4.88   0
  -4  -7  10   94.66    4.64   0
  -3  -7  12  156.94    5.62   0
  -3  -5   9    7.02    3.24   0
  -2  -2   2  377.66    2.80   0
  -1  -7 -15    3.35    2.12   0
  -1  -4  11   37.73    3.56   0
  -1  -3   9   60.06    3.14   0
   0  -5 -15   81.82    2.87   0
   0  -2   9  404.25    4.66   0
   1  -3  12  161.92    4.17   0
   2  -7 -20    0.50    1.44   0
   2  -3 -16    8.84    3.54   0
   2  -3  13  567.07    6.67   0
   2   1  -7   85.90    2.54   0
   3   1 -10   -1.19    2.52   0
   3   2   1    9.84    1.06   0
   4  -6  17   -3.50    4.22   0
   4  -3 -19   51.21    4.65   0
   4  -2  13   49.42    3.30   0
   5   0 -16  128.22    4.91   0
   5   3  -7  203.64    4.22   0
   6   1   9    1.30    1.08   0
   6   2 -13  238.48    5.47   0
   6   3 -10  122.95    4.57   0
   7   1 -17   87.12    5.32   0
   7   2 -15   69.24    4.78   0
   7   3 -12   19.65    4.31   0
   7   4  -5   -4.25    2.95   0
   7   4  -2  208.02    3.64   0
   8   0 -20   76.78    5.90   0
   8   1 -18   91.02    5.51   0
   8   2 -16   55.11    5.31   0
   9   0 -21   -7.53    5.46   0
   9   1 -19  148.03    6.47   0
   9   3 -15   35.51    5.27   0
   9   4 -11  602.27    8.13   0
  10  -5 -27  -10.65    5.98   0
  10  -1 -23    2.16    5.85   0
  10   0 -22   11.36    5.53   0
  10   1 -20  274.01    7.76   0
  10   4 -13   16.59    5.03   0
  11  -3 -26    6.57    6.35   0
  11  -2 -25   11.82    6.29   0
  11  -1 -24   19.28    6.49   0
  11   1 -21    3.10    6.15   0
  11   2 -19  107.76    6.81   0
  11   3 -17   -2.30    5.78   0
  11   4 -14    0.15    5.32   0
  11   5  -9   23.07    4.55   0
  11   5  -3    6.53    3.63   0
  12   1 -22   61.76    6.45   0
  12   3 -18   31.12    6.06   0
  12   4 -15    0.74    5.78   0
  12   5 -10   21.11    5.12   0
  12   5  -9  174.46    6.00   0
  12   5  -2   18.30    3.58   0
  13   0 -24    7.71    6.85   0
  13   4 -16    8.80    5.85   0
  13   5 -11   66.35    5.88   0
  13   5  -2   58.56    3.98   0
  14   4 -16    3.80    6.21   0
  14   4   2    2.41    3.58   0
  14   5 -12  429.46    8.91   0
  15   4 -17   33.74    6.94   0
  15   5 -13   79.83    6.51   0
  15   5 -12  162.63    7.29   0
  15   5  -3   -3.60    4.72   0
  16   4 -17   -2.62    6.80   0
  16   5 -13   60.86    6.67   0
  16   5 -12   23.46    6.22   0
  16   5  -4   16.54    5.29   0
  16   5  -3   13.76    4.22   0
  17   4 -17   61.91    7.71   0
  17   5 -12  165.55    7.71   0
  17   5  -5   52.61    6.06   0
  18   4 -17   -4.73    6.69   0
  18   5 -12    7.31    6.60   0
  18   5 -11  148.72    7.60   0
  18   5 -10    4.63    5.69   0
  18   5  -9   47.44    6.82   0
  18   5  -8   53.93    6.70   0
  18   5  -7   17.29    5.54   0
  18   5  -6  168.43    6.80   0
  19   5 -11   -3.37    5.90   0
  19   5 -10    9.95    6.27   0
  19   5  -9   -4.41    5.89   0
  19   5  -8    9.06    5.95   0
  -7 -14  -3   24.08    3.55   0
  -7 -13  -2   32.63    3.61   0
  -7 -12  -1   -0.57    3.19   0
  -7 -12   6   31.67    4.97   0
  -7 -11   2  130.58    4.68   0
  -7 -11   3   18.36    3.89   0
  -7 -11   4  160.92    5.45   0
  -6  -8   1  123.61    4.04   0
  -6  -8   3   -1.73    3.08   0
  -5  -6   1  915.01    6.19   0
  -5  -6   2   70.29    2.89   0
  -5  -6   3   73.48    3.25   0
  -4  -8  12   34.44    4.83   0
  -2  -3   7  273.17    4.01   0
  -1  -7  15  125.16    5.92   0
  -1  -2   7   14.20    2.00   0
  -1  -1   2   98.45    1.18   0
   0  -7  16    7.65    5.07   0
   0  -5  14   64.07    4.42   0
   0  -3  11  134.73    3.96   0
   1  -6  16    3.93    4.96   0
   1  -3 -14  108.65    3.45   0
   2  -4 -17   69.87    3.89   0
   2   0 -10   95.37    2.89   0
   3  -6  17   15.00    4.64   0
   3  -5  16    6.96    3.97   0
   3  -4  15   -1.37    3.47   0
   3  -3  14    3.93    3.73   0
   3  -1  11    2.55    2.24   0
   4  -5 -21    3.44    3.68   0
   4  -4 -20   49.66    4.20   0
   4  -1 -16   68.11    4.23   0
   4   0 -14  743.03    7.49   0
   4   1 -12   81.34    3.73   0
   5  -5 -22    6.68    4.81   0
   5  -4 -21  140.55    5.89   0
   5  -4  16   20.47    4.08   0
   5  -3 -20    4.52    4.80   0
   5  -2 -19  196.42    5.59   0
   5   2 -11    7.62    3.35   0
   6  -2 -20   24.65    4.71   0
   6  -2  14   21.13    3.02   0
   6   0 -17    3.65    4.31   0
   6   0  11    3.89    1.75   0
   6   1 -15    1.90    4.15   0
   6   3  -9  164.15    4.67   0
   7  -2 -21   11.31    5.43   0
   7   2 -14  116.64    5.07   0
   7   4  -4  208.27    4.17   0
   8  -5 -25   29.50    6.14   0
   8  -2 -22   13.85    6.00   0
   8   3 -13   24.27    4.39   0
   8   4  -8   91.49    4.54   0
   8   4   0   75.51    2.79   0
   9  -5 -26   64.17    6.42   0
   9  -4 -25    4.59    5.38   0
   9  -3 -24    7.22    6.25   0
   9  -2 -23    6.87    5.53   0
   9  -1 -22    4.58    5.53   0
   9   2 -17    2.50    3.62   0
   9   3 -14  171.24    6.12   0
  10  -4 -26    5.45    6.15   0
  10  -3 -25   25.96    6.47   0
  10   3 -15    7.29    5.01   0
  10   4 -12  202.47    6.31   0
  11   0 -22   50.92    6.69   0
  11   3 -16  126.64    6.57   0
  11   4 -13    2.28    5.20   0
  11   4   2   19.94    2.71   0
  11   5  -6   -0.30    3.93   0
  12  -1 -24  103.08    7.63   0
  12   0 -23    4.31    6.05   0
  12   4 -14   67.90    6.23   0
  12   5  -8   11.90    4.74   0
  12   5  -7  284.69    6.49   0
  12   5  -6   73.12    4.95   0
  12   5  -5  182.08    5.50   0
  13   1 -22   -2.02    6.81   0
  13   3 -18   13.38    6.10   0
  13   3   5   15.99    2.66   0
  13   5 -10   12.39    5.23   0
  13   5  -9    3.01    5.00   0
  13   5  -8    9.33    5.52   0
  13   5  -4   -2.70    4.66   0
  13   5  -3    1.87    3.76   0
  14   4 -15   57.12    6.67   0
  14   5 -11    6.72    5.51   0
  14   5 -10  181.10    6.79   0
  14   5  -9    7.74    5.00   0
  14   5  -3   96.86    4.68   0
  15   2 -21   12.20    7.40   0
  15   3 -19   38.25    6.80   0
  15   4 -16   19.47    6.42   0
  15   5 -11   88.82    6.57   0
  15   5 -10  217.84    7.39   0
  15   5  -5    7.58    5.27   0
  15   5  -4  209.11    5.98   0
  16   3 -19   -4.19    6.80   0
  16   4 -16   63.83    7.33   0
  16   5 -11   11.97    6.00   0
  16   5 -10    6.75    5.75   0
  16   5  -9   -7.08    5.16   0
  16   5  -8    1.36    5.96   0
  16   5  -7    4.68    6.02   0
  16   5  -6   -2.97    5.70   0
  16   5  -5    2.46    4.65   0
  17   4 -16   17.98    7.19   0
  17   5 -11   41.97    6.03   0
  17   5 -10  242.87    7.78   0
  17   5  -9   76.84    6.47   0
  17   5  -8  237.41    7.54   0
  17   5  -7   64.95    5.89   0
  17   5  -6  143.75    6.36   0
  18   4 -16    7.18    7.09   0
  19   4 -15    9.97    6.40   0
  21   4  -8   23.53    6.77   0
  -7 -13  -3   47.37    3.53   0
  -7 -12  -2  125.41    4.17   0
  -7 -11   0   40.54    3.45   0
  -7 -11   5    4.50    4.33   0
  -7 -11   6   66.40    5.12   0
  -6 -11  -6   33.33    2.72   0
  -6 -10  -5   31.08    2.66   0
  -6 -10  10   24.58    4.92   0
  -6  -9  -3   64.77    2.84   0
  -6  -8   0   23.88    2.72   0
  -6  -8   4   61.86    3.81   0
  -6  -8   5  166.21    4.74   0
  -5  -9  11    4.80    4.62   0
  -5  -7  -4    5.73    1.60   0
  -5  -6   0    8.07    1.97   0
  -5  -6   5   -4.24    2.93   0
  -4  -7  11   25.64    4.34   0
  -3  -8  14    5.82    5.18   0
  -3  -5  10    5.00    3.52   0
  -3  -3   1   69.67    1.73   0
  -2  -6  13   42.63    4.42   0
  -2  -5  12   12.99    3.89   0
  -1  -3  10   -1.34    2.88   0
   0  -4  13  285.07    5.55   0
   1  -4  14  287.30    5.65   0
   1  -2  11    4.40    3.03   0
   1  -1 -10  455.09    4.32   0
   2  -5 -18   16.60    3.01   0
   2  -2 -14   53.08    3.17   0
   2  -1 -12  660.05    6.08   0
   2   1  -6   64.70    2.31   0
   3  -7 -21   -0.03    1.72   0
   3  -3 -17  125.74    4.81   0
   3  -1 -14   72.39    3.74   0
   3   0 -12  172.40    4.04   0
   4  -2 -17   -0.72    4.29   0
   4   0  10  749.75    4.68   0
   4   2  -8  143.64    3.15   0
   5   2 -10  346.60    5.50   0
   6  -5 -23   20.74    4.82   0
   6  -4 -22  100.13    5.42   0
   6  -3 -21  137.07    5.73   0
   6   2 -12   32.96    4.15   0
   6   3  -8   18.10    3.42   0
   7  -5 -24   36.27    5.49   0
   7  -4 -23   78.74    5.90   0
   7  -3 -22   42.30    5.32   0
   7  -1  13    8.06    2.37   0
   7   1 -16   43.56    4.83   0
   8  -3 -23   73.36    5.98   0
   8   0 -19    3.50    5.11   0
   8   2 -15   78.91    5.30   0
   8   4  -6  116.93    4.19   0
   9   0 -20  331.91    8.06   0
   9   1 -18   35.73    5.46   0
   9   4  -9  384.25    6.66   0
  10  -1 -22  243.54    8.40   0
  10   0 -21   12.98    5.60   0
  10   1 -19   12.60    5.72   0
  10   2 -17   14.06    5.51   0
  11  -4 -26   -9.85    7.03   0
  11  -2 -24    2.19    6.94   0
  11  -1 -23   -0.52    6.05   0
  11   1 -20    8.24    6.01   0
  11   2 -18   26.37    6.05   0
  11   4 -12   39.26    5.38   0
  12  -2 -25   25.72    6.79   0
  12   0 -22   15.02    6.01   0
  12   2 -19   11.75    5.87   0
  12   3   5  171.26    3.38   0
  12   4 -13   40.55    5.74   0
  13  -1 -24    0.69    6.40   0
  13   0 -23    0.57    6.88   0
  13   1 -21   30.43    6.44   0
  13   3 -17    5.85    6.52   0
  13   4 -14   12.90    5.94   0
  13   5  -6   13.10    4.54   0
  13   5  -5    1.33    4.24   0
  14   2 -20   11.48    7.05   0
  14   5  -8   51.20    5.46   0
  14   5  -7   90.63    5.53   0
  14   5  -6    5.51    4.65   0
  14   5  -5   79.48    4.95   0
  15   1 -22    8.62    7.11   0
  15   2 -20  104.72    7.60   0
  15   3 -18   20.58    6.84   0
  15   4 -15   29.55    6.48   0
  15   4   1   96.28    4.40   0
  15   5  -9   74.86    5.70   0
  15   5  -8  214.90    6.89   0
  15   5  -7   34.05    5.48   0
  15   5  -6  254.55    6.72   0
  16   3 -18    3.90    7.00   0
  16   4 -15    1.87    6.64   0
  16   4   0   73.97    4.69   0
  17   3 -18   40.25    7.17   0
  17   4 -15   36.41    6.93   0
  18   4 -15    5.33    6.92   0
  18   4 -14    2.68    6.34   0
  19   4 -14   13.23    7.14   0
  19   4  -4    4.36    5.65   0
  20   4 -13    8.28    6.72   0
  20   4 -12   15.04    6.73   0
  20   4  -7   -8.87    6.57   0
  20   4  -6    9.97    6.38   0
  21   4 -10   22.77    6.88   0
  21   4  -9    6.79    6.35   0
  -7 -13  -4   36.24    3.76   0
  -7 -12  -3    5.93    3.40   0
  -7 -11  -1   36.65    3.31   0
  -7 -11   7   18.37    4.57   0
  -7 -11   8   33.36    5.32   0
  -7 -10   1    8.56    3.72   0
  -7 -10   2   90.62    4.11   0
  -7 -10   3   27.76    3.75   0
  -7 -10   4   13.15    3.81   0
  -7 -10   5    3.05    3.88   0
  -6  -9   9   10.63    4.46   0
  -6  -8  -1  410.99    4.72   0
  -6  -8   6    9.82    3.75   0
  -5  -9  12   94.26    6.03   0
  -5  -7   9   64.23    4.46   0
  -5  -6  -1  880.99    5.39   0
  -4  -8  13   14.18    5.04   0
  -3  -6  12   13.36    4.16   0
  -3  -3  -1  238.26    2.02   0
  -3  -3   3   91.17    1.95   0
  -2  -7  15   52.24    5.43   0
  -2  -3  -6    5.16    0.75   0
  -2  -3   8   41.68    2.86   0
  -2  -2   4  722.39    4.47   0
  -1  -2   8    8.19    2.11   0
   0  -6  16    6.38    5.17   0
   0  -2  10  197.33    4.09   0
   1  -4 -15   16.25    2.44   0
   1   0   6  757.31    3.74   0
   2  -4  15    3.87    3.62   0
   2   0   8  701.41    4.15   0
   3  -6 -20  127.18    4.80   0
   3  -5 -19   15.17    4.13   0
   3  -4 -18    2.72    3.17   0
   3  -2  13  324.62    4.73   0
   4  -7 -22   -0.55    1.69   0
   4  -5  17   13.96    4.16   0
   4  -4  16   15.59    3.64   0
   4  -3  15   14.44    3.78   0
   5  -2 -18   34.13    4.78   0
   5  -2  14   15.11    3.03   0
   5   0 -15   -1.20    3.83   0
   5   3  -2  341.04    3.77   0
   6  -1 -18    1.57    4.34   0
   6  -1  13   78.30    2.98   0
   6   1 -14  114.85    4.75   0
   6   3  -7   36.02    3.25   0
   7   2 -13   83.71    4.83   0
   7   3 -10    5.53    2.86   0
   8  -1 -20   65.69    5.70   0
   8   4  -5  107.12    3.96   0
   8   4  -3  270.24    4.57   0
   9  -6 -26   12.46    5.98   0
   9  -1 -21   94.21    6.38   0
  10  -5 -26    7.06    6.19   0
  10  -4 -25    7.72    6.17   0
  10  -3 -24    5.23    5.73   0
  10  -2 -23   26.38    6.23   0
  10   4 -10  175.44    5.84   0
  11  -3 -25   67.73    7.12   0
  11   0 -21    2.32    6.01   0
  12  -1 -23    0.19    6.61   0
  12   1 -20   48.45    6.53   0
  12   2 -18   15.81    6.14   0
  13   2 -19    6.44    4.71   0
  13   3 -16   59.26    6.61   0
  13   4 -13   21.57    5.94   0
  13   4   1    7.30    3.40   0
  14   0 -23   -0.50    6.72   0
  14   1 -21   27.54    7.34   0
  14   2 -19   28.76    7.13   0
  14   3 -17  250.23    8.23   0
  14   4 -13    5.91    5.96   0
  14   4   1  149.68    4.58   0
  15   3 -17   98.32    7.55   0
  15   4   0   21.26    4.12   0
  16   3 -17   13.70    6.62   0
  16   4 -14   84.35    7.03   0
  17   3 -17   -2.91    6.70   0
  17   4 -14   12.35    6.82   0
  17   4 -13   23.42    6.18   0
  17   4  -2   23.19    4.85   0
  18   3 -17   84.07    8.09   0
  18   4 -13   27.44    6.89   0
  18   4  -3   47.78    5.66   0
  19   4 -13   13.14    6.44   0
  19   4 -12   14.33    6.70   0
  19   4 -11   19.72    7.11   0
  19   4  -6    3.99    6.31   0
  19   4  -5   12.88    5.39   0
  20   4 -11    1.37    6.07   0
  20   4 -10    5.08    6.33   0
  20   4  -8    4.07    6.14   0
  -8 -14   0    5.54    4.73   0
  -8 -14   1   69.25    4.91   0
  -8 -13   2    4.96    4.74   0
  -8 -13   3  219.49    6.34   0
  -7 -10   0   53.84    3.41   0
  -7 -10   6   24.37    4.22   0
  -7 -10   7    8.52    4.62   0
  -6  -9  10   46.77    5.28   0
  -6  -8  -2   14.16    2.58   0
  -6  -8   8   -2.09    4.06   0
  -5  -7  10   34.33    4.20   0
  -5  -6  -2    3.54    1.89   0
  -4  -7  12   22.84    4.57   0
  -4  -5   8  343.22    5.57   0
  -4  -4   1 1845.15    7.19   0
  -4  -4   2   -3.04    1.82   0
  -4  -4   3 2132.89    8.68   0
  -3  -6  -9   40.87    1.03   0
  -2  -6  14    8.94    4.57   0
  -1  -5  14   19.53    4.17   0
  -1  -1   4   36.12    1.48   0
   0  -8 -17    0.03    1.12   0
   0  -5  15   85.11    4.87   0
   1  -6  17   67.14    5.27   0
   1  -5 -16    7.06    2.40   0
   2  -3 -15   41.25    3.17   0
   2  -3  14  190.97    4.61   0
   3  -5  17   32.32    4.45   0
   3  -4  16    2.80    4.14   0
   3  -2 -15  226.47    4.79   0
   3   0 -11   -1.65    2.68   0
   3   1  -8  200.09    3.70   0
   4  -6 -21   18.79    3.89   0
   4  -5 -20  138.40    5.39   0
   4  -4 -19    5.63    3.75   0
   4  -1 -15    5.83    3.59   0
   5  -6 -22    9.87    5.01   0
   5  -3 -19   13.16    4.81   0
   5   0  11    0.30    1.84   0
   5   2  -9   42.38    3.48   0
   6  -2 -19   -0.55    4.37   0
   6   0 -16    8.34    4.05   0
   6   3  -6   43.95    3.30   0
   7  -6 -24   -4.22    5.05   0
   7   0 -17    1.08    4.55   0
   7   1 -15  157.84    5.62   0
   8  -6 -25   -1.68    5.47   0
   8  -5 -24   15.49    5.55   0
   8  -4 -23    2.46    5.93   0
   8  -3 -22    6.03    5.91   0
   8   0 -18  319.24    7.31   0
   8   1 -16  431.53    7.70   0
   8   2 -14  141.64    5.68   0
   8   3 -11   80.40    3.82   0
   9  -5 -25   -6.74    5.86   0
   9  -4 -24    3.47    5.67   0
   9  -3 -23    5.59    5.60   0
   9  -2 -22    3.75    5.15   0
   9   0 -19   -7.99    5.31   0
   9   1 -17  258.91    7.10   0
   9   2 -15   44.25    5.30   0
   9   3 -12   57.18    4.98   0
   9   4  -6  111.08    4.50   0
  10   0 -20   27.10    5.76   0
  10   2 -16    7.64    5.31   0
  10   3 -13   82.20    5.54   0
  11  -1 -22   25.45    6.48   0
  11   1 -19   -0.44    5.82   0
  11   2 -17  133.42    6.41   0
  11   3 -14  212.91    6.99   0
  12  -3 -25   31.06    6.92   0
  12  -2 -24    0.18    6.75   0
  12   0 -21    4.37    5.98   0
  12   3 -15  328.13    8.23   0
  12   4 -11   55.87    5.64   0
  12   4   1  131.69    4.12   0
  13  -1 -23    5.93    6.38   0
  13   0 -22    2.39    6.34   0
  13   1 -20   20.43    6.83   0
  13   4 -12    2.59    5.38   0
  14   0 -22   65.40    7.33   0
  14   3   4    5.94    3.05   0
  14   4 -12   -1.73    5.81   0
  14   4   0    3.21    3.85   0
  15   3 -16   11.13    6.43   0
  16   2 -19   28.93    7.48   0
  16   3 -16   20.94    6.69   0
  16   4 -13   11.35    6.01   0
  16   4 -12  117.38    7.19   0
  16   4  -1   54.29    4.28   0
  17   2 -19   38.17    7.65   0
  17   3 -16   86.70    7.50   0
  17   4 -12   52.93    6.66   0
  17   4  -3   43.89    5.46   0
  18   3 -16    1.12    7.14   0
  18   4 -12    3.59    5.83   0
  18   4 -11   74.85    7.03   0
  18   4 -10    3.09    6.70   0
  18   4  -5   78.74    6.29   0
  18   4  -4   -1.55    4.93   0
  19   4 -10   30.21    6.67   0
  19   4  -9    7.92    6.08   0
  19   4  -8   33.28    6.21   0
  19   4  -7    8.84    5.84   0
  -8 -13   0    4.83    4.42   0
  -8 -13   1  178.89    5.63   0
  -8 -12   2   62.35    5.00   0
  -8 -12   3   43.17    4.50   0
  -8 -12   4   12.31    4.30   0
  -8 -12   5   58.61    5.10   0
  -7 -13  -5   36.04    3.34   0
  -7 -12  -4  169.65    4.38   0
  -7 -11  -3    4.71    3.11   0
  -7 -10  -1    0.46    2.67   0
  -7 -10   9   14.57    4.81   0
  -7  -9   2   19.64    3.86   0
  -7  -9   4   20.85    3.71   0
  -7  -9   5  127.48    4.83   0
  -7  -9   6    7.54    3.86   0
  -6  -9  11   15.19    4.89   0
  -6  -7   2  481.90    5.53   0
  -6  -7   3   58.82    3.43   0
  -5  -8  12    9.88    4.84   0
  -4  -4   4    1.23    2.31   0
  -3  -4   9  200.47    3.98   0
  -2  -5 -10  107.03    1.74   0
  -2  -3   9   19.99    3.02   0
  -2  -2   5   63.26    1.81   0
  -1  -9 -16    0.10    0.94   0
  -1  -4  13   19.73    3.83   0
  -1  -3  11   59.73    3.57   0
   0  -5 -14   58.48    2.66   0
   0  -4  14   39.66    4.01   0
   0  -3 -11  147.77    2.89   0
   1  -4  15  147.85    4.90   0
   1  -3 -13   30.32    2.90   0
   1  -1  -9   12.49    2.22   0
   2  -5  17   33.57    4.98   0
   2  -2 -13   30.21    3.32   0
   2  -1  11   46.11    2.78   0
   3  -3  15  117.39    4.21   0
   3  -1 -13  152.65    4.00   0
   4  -2  14   40.88    3.00   0
   4   1 -10  133.33    3.86   0
   4   1   8   38.68    1.38   0
   4   2  -6  244.69    3.88   0
   5  -5 -21   33.80    4.45   0
   5  -4 -20   -1.95    4.07   0
   5  -1  13   24.62    2.61   0
   5   0 -14  168.24    5.01   0
   6  -4 -21    2.79    4.38   0
   6  -3 -20   65.02    5.00   0
   6   3  -5  156.02    3.72   0
   7  -5 -23    0.18    4.95   0
   7  -4 -22    6.99    5.06   0
   7  -3 -21   73.68    5.43   0
   7   2 -12    3.78    4.12   0
   8  -1 -19   92.86    6.42   0
   8   0  12    1.02    1.70   0
   8   3 -10   26.72    4.31   0
   9  -1 -20   15.30    5.66   0
   9   4  -4  141.00    4.33   0
   9   4  -3  114.32    3.86   0
  10  -6 -26    7.15    6.17   0
  10  -2 -22   77.21    6.27   0
  10  -1 -21   13.48    5.92   0
  10   4  -7  343.95    6.37   0
  11  -5 -26    5.43    6.66   0
  11  -4 -25   25.70    6.98   0
  11  -3 -24   -9.37    6.00   0
  11  -2 -23    3.32    6.40   0
  11   0 -20   40.01    6.36   0
  11   1 -18    5.26    5.60   0
  11   2 -16   20.58    5.87   0
  11   4  -9   19.73    4.81   0
  12  -1 -22   68.60    7.34   0
  12   1 -19    0.75    6.04   0
  12   2 -17    8.32    5.79   0
  12   3 -14   38.90    5.87   0
  13   0 -21    2.91    6.13   0
  13   3 -15    8.57    4.49   0
  13   4 -11  145.53    6.27   0
  13   4 -10   -1.83    5.22   0
  14  -1 -23   38.38    7.68   0
  14   3 -15  124.97    7.16   0
  15   0 -22   11.76    7.59   0
  15   1 -20    5.74    6.78   0
  15   2 -18  114.18    7.78   0
  15   3 -15  190.06    7.68   0
  15   3   3    2.79    3.57   0
  15   4 -11   20.14    6.02   0
  15   4  -1  118.78    4.65   0
  16   2 -18   23.92    6.87   0
  16   3 -15   86.16    6.97   0
  16   4 -11   15.32    6.15   0
  16   4 -10   27.17    5.71   0
  16   4  -3   65.51    5.51   0
  16   4  -2  131.64    5.27   0
  17   2 -18    5.29    6.82   0
  17   3 -15   27.81    6.46   0
  17   4 -11    3.08    5.78   0
  17   4 -10  102.62    6.82   0
  17   4  -9    0.68    5.38   0
  17   4  -5   39.90    6.15   0
  17   4  -4   48.76    5.17   0
  18   3 -15  106.13    8.03   0
  18   4  -9  184.07    7.49   0
  18   4  -8   -5.61    5.67   0
  18   4  -7  151.53    6.85   0
  18   4  -6   -2.32    5.26   0
  19   3 -15    5.20    7.19   0
  19   3 -14   13.16    6.55   0
  20   3 -13    1.33    6.42   0
  21   3 -10   48.72    7.76   0
  21   3  -9    3.95    6.91   0
  21   3  -8   18.91    6.65   0
  -8 -14  -2    1.07    4.06   0
  -8 -13  -1   48.42    4.46   0
  -8 -12   1    4.82    3.59   0
  -7 -10  -2  141.54    4.09   0
  -7  -9   1   10.57    3.03   0
  -6  -8  -3  337.40    3.96   0
  -6  -8  10   12.15    4.45   0
  -5 -10  -9   67.97    1.68   0
  -3  -6  14    0.62    4.42   0
  -3  -5  12   11.99    3.88   0
  -3  -4  10   16.83    3.47   0
  -3  -3   6  171.35    2.98   0
  -2  -2   6 1902.99    7.98   0
  -1  -5  15   29.70    4.42   0
  -1  -2   9    4.57    2.40   0
  -1  -1   5  153.72    2.30   0
   0  -7 -16    7.45    2.38   0
   0  -6 -15   42.37    2.67   0
   0  -6  17   36.09    4.97   0
   0  -5  16   24.10    4.36   0
   0  -3  13  177.83    4.64   0
   1  -2 -11    0.95    2.39   0
   2  -6 -18    8.09    3.41   0
   2  -5 -17   52.63    3.70   0
   2  -4  16  120.84    4.78   0
   2  -2  13   74.76    3.38   0
   2  -1 -11  172.10    3.52   0
   3  -3 -16   69.58    3.79   0
   3  -1  12   82.70    3.02   0
   4  -4  17   67.52    4.99   0
   4   0 -12 1095.24    8.19   0
   5  -3  16   32.88    3.82   0
   5  -2 -17  357.05    6.43   0
   5   1   9  169.40    1.88   0
   6  -2  15  146.26    4.01   0
   6   0 -15   -0.47    4.12   0
   6   1 -13    3.46    2.73   0
   6   3  -4   38.30    2.76   0
   7  -7 -24   51.37    6.29   0
[truncated: 1,156,217 more chars]
